# Supplementary material for: Transcriptomic Insights into Metabolic Reprogramming and Exopolysaccharide Synthesis in Porphyridium purpureum Under Gradual Nitrogen Deprivation
Source: Mar Drugs. 2026 Jan 13;24(1):40. doi: 10.3390/md24010040 (PMC12843361; doi:10.3390/md24010040)
Supplement: Supplementary file 1 [file marinedrugs-24-00040-s001.zip]

Archive with 16 entries (16 files):
- Dataset S1. Physiological characterization, kinetics, and statistical validation of P. purpureum cultivation.xlsx
- Dataset S2. Exopolysaccharide general (A) and monosaccharide (B) composition.xlsx
- Dataset S3. VST normalized gene expression of T1-T4 samples and corresponding gene annotations..xlsx
- Dataset S4. Differential gene expression (DEGs) across experimental conditions.xlsx
- Dataset S5 Differential Regulation of GO Terms (GeneRatio, EF, ES) Across Pairwise Comparisons.xlsx
- Dataset S6. KEGG Annotation Summary and Pathway Enrichment Distribution (%) .xlsx
- Dataset S7. Subcellular Localization Prediction of DEGs .xlsx
- Dataset S8. Carbohydrate-activated enzyme (CAZyme) gene annotation in the transcriptome. .xlsx
- Dataset S9. CAZyme-coding DEG annotations and (sub)families distribution (%).xlsx
- Figure S1. Volcano plots of DEGs across pairwise comparisons between all conditions. .pdf
- Figure S2. K-term distribution among enriched KEGG categories (A) and KEGG Pathway distribution in ‘Metabolism’ category (B) .pdf
- Table S1. Differentially Expressed Genes (DEGs) identified across nitrate conditions.xlsx
- Table S2. Differential gene expression and K-term annotations.pdf
- Table S3. Differential expression gene and K-term annotations for polysaccharide metabolism.pdf
- Table S4. Differential gene expression of 33 CAZymes annotated in P.purpureum  .pdf
- Table S5 CAZyme primer details used in the study for P.purpureum.pdf
