# Supplementary material for: Transcriptomic Insights into Metabolic Reprogramming and Exopolysaccharide Synthesis in Porphyridium purpureum Under Gradual Nitrogen Deprivation
Source: Mar Drugs. 2026 Jan 13;24(1):40. doi: 10.3390/md24010040 (PMC12843361; doi:10.3390/md24010040)
Supplement: Supplementary file 1 [file marinedrugs-24-00040-s001.zip › Dataset S1. Physiological characterization, kinetics, and statistical validation of P. purpureum cultivation.xlsx]

## Sheet: Growth performance
	Growth curves
	Cultivation time (days)	Cell concentration (n° cells per mL of culture)			Average of 3PBR	std	Average of PBR2+3	std
		PBR1	PBR2	PBR3
	0	4820000	1080000	1200000	2.36667e+06	2.1255e+06	1140000	84852.8
	2	6420000	1920000	2.32e+06	3.55333e+06	2.49065e+06	2120000	282843
	5	7310000	6760000	4520000	6.19667e+06	1.47785e+06	5640000	1.58392e+06
	7	8220000	5150000	7400000	6.92333e+06	1.58954e+06	6275000	1.59099e+06
	9.66667	77800000	7600000	8240000	3.12133e+07	4.03465e+07	7920000	452548
	12	95700000	23480000	12400000	43860000	4.52353e+07	17940000	7.83474e+06
	14	101200000	30240000	19200000	5.02133e+07	4.44994e+07	24720000	7.80646e+06
	16	901000000	32800000	21200000	3.18333e+08	5.04637e+08	27000000	8.20244e+06
	19	991000000	40400000	25600000	3.52333e+08	5.53151e+08	33000000	1.04652e+07
	21	1019000000	46400000	31200000	3.65533e+08	5.6597e+08	38800000	1.0748e+07
	23.6667	1031000000	51600000	29600000	3.70733e+08	5.71914e+08	40600000	1.55563e+07
	26	1055000000	70800000	21100000	382300000	5.83105e+08	45950000	3.51432e+07
	28	1080000000	65600000	19200000	3.88267e+08	5.99508e+08	42400000	3.28098e+07
	30	1103000000	77600000	19200000	3.99933e+08	6.09573e+08	48400000	4.1295e+07
	33.3333	1114000000	74000000	10020000	399340000	6.1974e+08	42010000	4.52407e+07
	35	1125000000	67600000	14000000	402200000	6.26537e+08	40800000	3.79009e+07
	40	716000000	70800000	9240000	2.65347e+08	3.91489e+08	40020000	4.35295e+07
	Growth performance
	Cultivation time (t)	PBR1 (X)	PBR 1 ln(X)	μ (days−1)	doubling time (td)	PBR2 (X)	PBR2 ln(X)	μ (days−1)	doubling time (td)	PBR3 (X)	PBR3 ln(X)	μ (days−1)	doubling time (td)
	0	4820000	15.3883	ND	ND	1080000	13.8925	ND	ND	1200000	13.9978	ND	ND
	2	6420000	15.6749	0.143322	4.83629	1920000	14.4678	0.287682	2.40942	2.32e+06	14.6571	0.329623	2.10285
	5	7310000	15.8048	0.0432751	16.0172	6760000	15.7265	0.419566	1.65206	4520000	15.324	0.222315	3.11786
	7	8220000	15.9221	0.0586635	11.8157	5150000	15.4545	-0.136013	-5.09618	7400000	15.817	0.246484	2.81214
	9.66667	77800000	18.1697	0.842839	0.822396	7600000	15.8437	0.145932	4.7498	8240000	15.9245	0.0403201	17.1911
	12	95700000	18.3767	0.0887472	7.81035	23480000	16.9717	0.483429	1.43381	12400000	16.3332	0.175155	3.95733
	14	101200000	18.4326	0.0279402	24.8082	30240000	17.2247	0.126508	5.47907	19200000	16.7704	0.218607	3.17075
	16	901000000	20.619	1.0932	0.634052	32800000	17.3059	0.0406315	17.0594	21200000	16.8695	0.0495455	13.9901
	19	991000000	20.7142	0.0317364	21.8407	40400000	17.5143	0.0694671	9.97807	25600000	17.0581	0.0628637	11.0262
	21	1019000000	20.7421	0.0139312	49.7548	46400000	17.6528	0.0692348	10.0115	31200000	17.2559	0.0989129	7.00765
	23.6667	1031000000	20.7538	0.00439029	157.882	51600000	17.759	0.0398333	17.4012	29600000	17.2033	-0.0197414	-35.1113
	26	1055000000	20.7768	0.0098621	70.2839	70800000	18.0754	0.135573	5.11272	21100000	16.8648	-0.145072	-4.77795
	28	1080000000	20.8002	0.0117101	59.1921	65600000	17.9991	-0.0381417	-18.173	19200000	16.7704	-0.0471814	-14.6911
	30	1103000000	20.8213	0.0105363	65.7863	77600000	18.1671	0.0839959	8.25216	19200000	16.7704	0	ND
	33.3333	1114000000	20.8312	0.00297702	232.833	74000000	18.1196	-0.0142507	-48.6395	10020000	16.1201	-0.195098	-3.55281
	35	1125000000	20.841	0.00589554	117.572	67600000	18.0291	-0.0542743	-12.7712	14000000	16.4546	0.200685	3.45391
	40	716000000	20.3892	-0.0903716	-7.66996	70800000	18.0754	0.0092502	74.9332	9240000	16.0391	-0.0831031	-8.34081
	Average specific growth rate			0.234805				0.161792				0.160425
	Min doubling time				0.634052				1.43381				2.10285

## Sheet: Nutrient & Product kinetics
Residual nitrate in media (g/L)								Total sugars production (g/L)
	Cultivation time (days )	Residual [NaNO3-] g/L			Average of 3PBRs	STD of 3PBRs		Cultivation time (days )	[Glucose eq.] (g/L)			Average of 3PBRs	STD of 3PBRs	Average of PBR2+3	STD of PBR2+3				Average of 3PBRs	STD of 3PBRs	Average of 3PBRs	STD of 3PBRs
		PBR1	PBR2	PBR3	Residual [NaNO3-] (g/L)	STD			PBR1	PBR2	PBR3	Total sugar production (glucose eq.) (g/L)	STD	Total sugar production (glucose eq.) (g/L)	STD			Cultivation time (days )	Residual [NaNO3-] (g/L)	STD	Total sugar production (glucose eq.) (g/L)	STD
	0	ND	ND	ND	ND	ND		0	ND	ND	ND	--	ND	ND	ND			0
	2	2.08972	1.65575	1.87465	1.87337	0.216987		2	ND	ND	ND	--	ND	ND	ND			2	1.87337	0.216987	--
	5	2.04041	1.55868	1.73491	1.778	0.243737		5	ND	ND	ND	--	ND	ND	ND			5	1.778	0.243737	--
	7	1.83613	1.41529	1.55159	1.601	0.214728		7	ND	ND	ND	--	ND	ND	ND			7	1.601	0.214728	--
	9.66667	1.81916	1.30361	1.48404	1.5356	0.261616		10	0.0536664	0.0588604	0.074781	0.062436	0.011002	0.0668207	0.0112576			10	1.5356	0.261616	0.062436	0.011002
	12	1.50986	0.962497	1.35384	1.2754	0.281986		12	ND	ND	0.0844252	--	0.0487429	ND	ND			12	1.2754	0.281986	--
	14	1.15446	0.794397	1.14965	1.03283	0.206508		14	ND	0.0916323	0.0886731	--	0.0520707	0.0901527	0.0020925			14	1.03283	0.206508	--
	19	0.745902	0.409718	0.77239	0.64267	0.202177		19	0.153243	0.247067	0.218585	0.206298	0.0481038	0.232826	0.0201403			19	0.64267	0.202177	0.206298	0.0481038
	21	0.581199	0.289598	0.687949	0.519582	0.2062		21	ND	ND	0.317966	--	0.183578	ND	ND			21	0.519582	0.2062	--
	23.6667	0.461	0.182822	0.595082	0.412968	0.210285		24	0.360194	0.333922	0.188539	0.294218	0.0924588	0.261231	0.102801			24	0.412968	0.210285	0.294218	0.0924588
	26	0.299	0.171223	0.495674	0.321966	0.16344		26	0.351205	0.411566	0.191535	0.318102	0.113689	0.301551	0.155585			26	0.321966	0.16344	0.318102	0.113689
	28	0.257812	0.0690935	0.517421	0.281442	0.225096		28	0.518373	0.456848	0.199638	0.391619	0.169083	0.328243	0.181875			28	0.281442	0.225096	0.391619	0.169083
	30	0.21	0.02485	0.424496	0.219782	0.200003		30	0.579211	0.443545	0.191402	0.404719	0.196798	0.317474	0.178292			30	0.219782	0.200003	0.404719	0.196798
	33	0.21	ND	0.36751	0.192503	0.184379		33	0.865045	0.46715	0.1942	0.508798	0.337356	0.330675	0.193005
	35	0.21	0.02	0.325414	0.185138	0.154218		35	0.498316	0.512365	0.192845	0.401175	0.180556	0.352605	0.225935
	37	ND	0.02	0.258128	0.0927094	0.143605		37	0.669753	0.510415	ND	--	--	--	--
	40	ND	ND	ND	ND	ND		40	0.892458	0.572624	0.281564	0.582216	0.30556	0.427094	0.20581
								42	0.938512	ND	ND	--	--	--	--
			J19 vs. J10					44	0.954255	ND	ND	--	--	--	--
	Residual nitrate concentration decrease from J10 to J19 (%)	PBR1	0.410025
		PBR2	0.314295
		PBR3	0.520465									J19 vs. J10
		Average	0.414929							Total sugar production increase from J10 to J19 (%)	PBR1	0.350205
		STD	0.103172								PBR2	0.238236
											PBR3	0.342115
											Average	0.310186
Volumetric nitrate uptake rate NO3- g/L/day											STD	0.0624409
								3PBRs
	Cultivation time (days )	NaNO3 (PBR1) (g/L)	NaNO3 uptake rate (PBR1) (g/L/d)	NaNO3 (PBR2) (g/L)	NaNO3 uptake rate (PBR2) (g/L/d)	NaNO3 (PBR3) (g/L)	NaNO3 uptake rate (PBR3) (g/L/d)	Average NaNO3 uptake rate g/L/d)	STD
	0
	2	2.08972	-1.04486	1.65575	-0.827873	1.87465	-0.937323	-0.936685	0.108494
	5	2.04041	0.0164361	1.55868	0.0323553	1.73491	0.0465787	0.03179	0.0150792
	7	1.83613	0.102139	1.41529	0.0716964	1.55159	0.0916594	0.0884982	0.0154654
	9.66667	1.81916	0.00636367	1.30361	0.0418804	1.48404	0.0253323	0.0245255	0.0177721
	12	1.50986	0.132556	0.962497	0.14619	1.35384	0.0558011	0.111516	0.0487294
	14	1.15446	0.177702	0.794397	0.0840503	1.14965	0.102092	0.121282	0.0496876
	19	0.745902	0.0817111	0.409718	0.0769358	0.77239	0.0754522	0.078033	0.00327053
	21	0.581199	0.0823514	0.289598	0.0600596	0.687949	0.0422205	0.0615438	0.0201066
	23.6667	0.461	0.0450745	0.182822	0.0400411	0.595082	0.0348253	0.0399803	0.0051249
	26	0.299	0.0694286	0.171223	0.00497095	0.495674	0.0426034	0.039001	0.0323795
	28	0.257812	0.0205937	0.0690935	0.0510649	0.517421	-0.0108732	0.0202618	0.0309704
	28	0.21	#DIV/0!	0.02485	#DIV/0!	0.424496	#DIV/0!	#DIV/0!	#DIV/0!
								Average	STD
	Max nitrate uptake rate (g/L/d)		0.177702		0.14619		0.102092	0.141995	0.0379794
	Nitrate uptake rate drop (%)		0.0778801		0.544355		0.33574	0.319325	0.23367

## Sheet: Statistical analysis
	Cultivation time (days )	[Glucose eq.] (g/L)
		PBR1	PBR2	PBR3
	0	ND	ND	ND
	2	ND	ND	ND
	5	ND	ND	ND
	7	ND	ND	ND
	10	0.0536664	0.0588604	0.074781
	12	ND	ND	0.0844252
	14	ND	0.0916323	0.0886731
	16	ND	ND	ND
	19	0.153243	0.247067	0.218585
	21	ND	ND	0.317966
	24	0.360194	0.333922	0.188539
	26	0.351205	0.411566	0.191535
	28	0.518373	0.456848	0.199638
	30	0.579211	0.443545	0.191402
	33	0.865045	0.46715	0.1942
	35	0.498316	0.512365	0.192845
	37	0.669753	0.510415	ND
	40	0.892458	0.572624	0.281564
	42	0.938512	ND	ND
	44	0.954255	ND	ND
		J10	J19	J24	J26	J28	J30	J33
	PBR1	0.0536664	0.153243	0.360194	0.351205	0.518373	0.579211	0.865045
	PBR2	0.0588604	0.247067	0.333922	0.411566	0.456848	0.443545	0.46715
	PBR3	0.074781	0.218585	0.188539	0.191535	0.199638	0.191402	0.1942
	Aver	0.062436	0.206298	0.294218	0.318102	0.391619	0.404719	0.508798
	STD	0.011002	0.0481038	0.0924588	0.113689	0.169083	0.196798	0.337356
T.test on Excel
		J10	J19	J24	J26	J28	J30	J33
	J10	--	0.0302038	0.0604075	0.069663	0.0869331	0.103978	0.156101
	J19			0.327496	0.251756	0.23852	0.268595	0.297141
	J24				0.471129	0.159151	0.2186	0.288227
	J26					0.265573	0.348387	0.360938
	J28						0.6388	0.41488
	J30							0.37149
	J33							--
T. test (Rstudio)	Normality parameter was checked using test Shapiro-Wilk prior to double checking t.test on R and confirming the results of the excel function
	Comparison | Statistic| P_Value|Conclusion | |:----------|---------:|-------:|:-------------------------| |J10 vs J19 | -5.376| 0.033|Significant Difference | |J10 vs J24 | -3.882| 0.060|No Significant Difference | |J10 vs J26 | -3.588| 0.070|No Significant Difference | |J19 vs J24 | -1.283| 0.328|No Significant Difference | |J19 vs J26 | -1.595| 0.252|No Significant Difference | |J24 vs J26 | -0…
