# Supplementary material for: Transcriptomic Insights into Metabolic Reprogramming and Exopolysaccharide Synthesis in Porphyridium purpureum Under Gradual Nitrogen Deprivation
Source: Mar Drugs. 2026 Jan 13;24(1):40. doi: 10.3390/md24010040 (PMC12843361; doi:10.3390/md24010040)
Supplement: Supplementary file 1 [file marinedrugs-24-00040-s001.zip › Dataset S2. Exopolysaccharide general (A) and monosaccharide (B) composition.xlsx]

## Sheet: EPS characterisation
		Biochemical characterization						HPAEC-PAD-based analysis
		Extracelular content
		Exopolysaccharides (EPS)	0.65	Acidic sugars	0.32
				Neutral sugars	0.68			Xylose	0.48	0.91
								Galactose	0.28
		Soluble proteins	0.35					Glucose	0.15
		Sulfates	0.105					Galacturonic acid	0.06	0.09
								Glucuronic acid	0.03
