# Supplementary material for: Transcriptomic Insights into Metabolic Reprogramming and Exopolysaccharide Synthesis in Porphyridium purpureum Under Gradual Nitrogen Deprivation
Source: Mar Drugs. 2026 Jan 13;24(1):40. doi: 10.3390/md24010040 (PMC12843361; doi:10.3390/md24010040)
Supplement: Supplementary file 1 [file marinedrugs-24-00040-s001.zip › Dataset S3. VST normalized gene expression of T1-T4 samples and corresponding gene annotations..xlsx]

## Sheet: vst_normalized_gene expression
Residual nitrate concentration (g/L)	1.5			0.6			0.5			0.3
	REPTECH1	REPTECH2	REPTECH3	REPTECH1	REPTECH2	REPTECH3	REPTECH1	REPTECH2	REPTECH3	REPTECH1	REPTECH2	REPTECH3
POR0001..scf227_4	14.08819059	14.28769134	13.61357504	13.08107377	13.03191498	13.3199707	13.3978554	13.24324677	13.11713597	13.50885653	13.41202103	13.61550682
POR0002..scf296_7	9.659583717	9.673374531	8.770735074	9.470978258	9.398207699	9.614442036	9.843860882	9.597255013	9.694614924	10.82221947	10.87658719	11.09419134
POR0003..scf234_47	5.947357205	6.715115334	5.947357205	5.947357205	5.947357205	5.947357205	5.947357205	6.305130568	5.947357205	5.947357205	5.947357205	5.947357205
POR0004..scf209_3	14.16403334	14.26645496	14.0820781	11.71037323	11.62775783	12.27443112	12.11484974	12.06731608	11.96633544	11.72852676	11.76936585	11.81308043
POR0005..scf209_3	8.736451622	8.735033636	8.254072027	9.776350593	9.334123944	9.495842023	9.200099306	9.657911686	9.762964349	9.653059728	9.573350941	9.31894757
POR0006..scf249_10	8.99717471	8.829697939	8.978937758	9.949255757	9.772502484	9.905671458	9.980233255	10.23000268	9.64474451	9.473372452	9.568532998	9.765311209
POR0007..scf246_12	11.29065968	11.22706654	11.55940494	11.28543571	11.22354965	10.7453725	10.87414252	10.87540089	11.04174761	11.47709451	11.3539464	11.02298958
POR0008..scf295_1	10.64129775	10.57076321	10.32933756	9.142661183	9.297762129	8.853822193	8.961124311	9.041299104	9.367454411	9.587766356	9.668689523	9.816691656
POR0009..scf295_1	7.589894657	7.74486852	7.947267068	7.531374356	7.053047336	7.754611407	7.373885009	7.342042467	7.144570206	7.943364484	7.723667385	7.763963027
POR0010..scf227_4	13.87051151	14.04077503	13.62154271	13.09053856	13.10012269	13.3628703	13.37816666	13.35872442	13.57520758	13.83807358	13.71148781	13.62799508
POR0011..scf295_1	7.38987951	7.265166729	6.252812251	6.744711472	5.947357205	6.59669045	6.381365174	6.408459982	5.947357205	6.621142515	6.786042841	6.684968243
POR0012..scf295_1	12.62373948	12.49712574	12.75477158	11.81086901	11.80146131	11.82083737	11.72015939	11.87824375	11.67485055	10.8029569	10.88528327	10.97986285
POR0013..scf236_6	9.886407548	10.22127522	10.02453181	9.316316562	9.765603775	9.528169598	9.297813686	9.294254295	9.153855712	9.552858039	9.369415003	9.796360656
POR0014..scf295_1	9.564997715	9.814530472	9.621539282	9.182060197	8.946831387	9.190920353	9.175464377	9.005547497	9.315860087	9.073997172	9.597199142	9.387087775
POR0015..scf209_3	11.03258102	11.25727811	11.48025966	10.2276816	10.38095599	10.39137006	10.3174222	10.41307188	10.56086622	11.05322202	11.08131568	10.95723522
POR0016..scf295_1	12.92288638	12.65154807	12.7058429	14.02160511	14.19443013	14.45571722	14.25400043	14.26100466	14.33296605	14.44515673	14.49741245	14.40765076
POR0017..scf208_2	8.044420701	8.795568458	8.43305942	9.486732091	9.445161279	8.959575723	9.210526882	9.350644159	9.438348268	9.042670175	8.978553977	8.92033958
POR0018..scf296_7	8.319742042	7.869542816	7.74076517	7.789453077	7.783273513	7.744292874	8.136994806	7.393666401	7.589647713	7.725487381	7.760750339	7.923292705
POR0019..scf249_10	7.935910973	7.869542816	7.413567179	7.849494954	7.948799575	7.680473832	8.307276926	8.019050941	8.095129593	8.085228116	7.79674491	7.981779129
POR0020..scf208_2	11.69721113	11.44498948	10.28497114	11.16175224	11.2322951	11.48157377	11.33360065	11.26075602	11.22838487	12.9871179	13.12532113	13.32566649
POR0021..scf209_3	9.950768644	9.646630385	9.358113795	9.640643384	9.754031356	9.294568749	9.831607547	9.623233172	9.931191405	10.2018997	10.03562715	9.850357754
POR0022..scf209_3	10.06737021	9.738120356	10.48588009	11.40036961	11.28288004	11.07676363	11.07063346	11.33971535	10.80322847	10.56555271	10.62173041	10.89727764
POR0023..scf250_33	5.947357205	5.947357205	5.947357205	5.947357205	5.947357205	5.947357205	6.16497403	5.947357205	5.947357205	5.947357205	5.947357205	5.947357205
POR0024..scf297_16	8.122931861	7.898856519	7.386194617	8.7102101	8.307846416	8.370014497	8.359519269	8.154175626	7.494037672	7.274056472	7.363056639	7.741083446
POR0025..scf244_11	7.038368259	7.141300465	6.252812251	5.947357205	6.100052906	6.101628115	6.16497403	6.154270077	6.130868618	5.947357205	6.406687628	6.272108704
POR0026..scf244_28	6.464075923	5.947357205	5.947357205	5.947357205	5.947357205	5.947357205	5.947357205	5.947357205	5.947357205	5.947357205	5.947357205	5.947357205
POR0027..scf295_1	10.21590927	9.986208616	10.25898943	11.02778166	10.85848302	10.84412874	10.81390815	10.74931269	11.04243222	10.94360518	10.81723076	10.72242519
POR0028..scf249_10	7.871377428	7.955520062	8.047138497	7.868882983	8.792724176	8.486125366	8.493546422	8.366007891	8.531624393	9.315416766	9.262787173	8.809097397
POR0029..scf236_6	8.073007749	8.357548602	9.394590144	8.464917017	8.237254566	8.267263994	8.70538699	8.811643597	8.770218131	8.436997051	8.782224112	8.20043031
POR0030..scf295_1	8.639861755	9.120016065	9.057297542	8.82135341	8.8751558	8.568505476	8.751815964	8.7651032	9.181761768	9.646870142	9.766478205	9.961744961
POR0031..scf227_4	9.219336777	8.886325374	9.531788986	9.177195114	9.138590978	9.309237729	9.337935633	9.206002244	9.240797079	8.823646666	8.538403183	8.796169757
POR0032..scf295_1	8.770579045	9.116096553	8.912931483	8.460839763	8.499758477	8.67711575	8.803700485	8.826130639	9.30898969	8.230419632	8.074203061	8.408771678
POR0033..scf295_1	9.758366002	9.619374946	10.23918979	11.27814937	11.32202905	10.99767501	11.14112273	11.17444046	11.24334585	11.28763093	11.19678368	11.17533087
POR0034..scf289_17	9.733026229	9.5887793	9.370377133	8.385268361	8.842324031	8.838037822	8.63136644	8.858687939	8.582772692	8.518004518	8.739398851	8.783120591
POR0035..scf208_2	11.00192467	10.81271366	10.46899064	9.453043892	9.159938682	9.197955011	9.146772893	9.146677792	9.109610764	9.131661188	9.465989976	9.373374821
POR0036..scf228_30	7.904056314	8.160069824	8.456792787	8.7405091	8.324117668	8.444497457	8.400519786	8.27359513	8.217097948	7.921751814	8.383967832	8.271006191
POR0037..scf249_10	6.717410926	6.649568615	5.947357205	5.947357205	5.947357205	6.479008559	5.947357205	5.947357205	5.947357205	5.947357205	5.947357205	5.947357205
POR0038..scf295_1	8.899272503	8.900129842	8.770735074	8.615103263	8.813229461	8.622559296	8.670149035	8.563966287	8.813360762	8.699693148	8.29657133	8.289963487
POR0039..scf227_4	5.947357205	5.947357205	5.947357205	5.947357205	5.947357205	5.947357205	5.947357205	5.947357205	5.947357205	5.947357205	5.947357205	5.947357205
POR0040..scf276_29	5.947357205	5.947357205	5.947357205	5.947357205	5.947357205	5.947357205	5.947357205	5.947357205	5.947357205	5.947357205	5.947357205	5.947357205
POR0041..scf295_9	9.179634973	9.456280448	9.215703292	8.849342443	9.145742878	8.998521548	9.254843931	9.131861961	9.250400764	9.042670175	9.566117899	9.564836525
POR0042..scf249_10	6.464075923	6.263869718	5.947357205	5.947357205	6.163200982	5.947357205	5.947357205	5.947357205	5.947357205	5.947357205	5.947357205	5.947357205
POR0043..scf295_1	9.614002091	9.010153322	10.37841847	10.97674544	10.61000534	10.66407338	10.69330431	10.40902189	10.89100946	10.70554312	10.72871774	10.57259559
POR0044..scf210_14	12.06032544	11.81053317	12.0241378	11.22899638	11.17771486	11.76891983	11.65618203	11.64347736	11.37469712	11.09377865	11.14704983	11.39279275
POR0045..scf295_1	9.589710647	9.525542354	9.002908915	9.047092437	9.519668394	9.389609063	9.210526882	9.402144527	9.543339977	9.338721138	9.575753813	9.371651341
POR0046..scf222_8	8.729523998	8.69845902	7.565134112	8.679231589	8.687861306	8.826652615	8.886815435	8.938801664	8.729166078	8.598833756	8.713052938	8.85715425
POR0047..scf295_1	13.02023463	13.16346779	13.18893849	10.13991919	10.13705973	10.09709011	10.07201387	10.2176989	9.999261085	10.13880632	10.05635809	10.10483739
POR0048..scf227_4	12.34655517	12.34953357	11.48446172	10.46175235	10.54189028	10.13394206	9.913142798	9.978749246	9.523742229	9.893147812	9.929093475	10.15651016
POR0049..scf228_30	5.947357205	6.394084873	5.947357205	5.947357205	5.947357205	5.947357205	5.947357205	5.947357205	6.313642939	6.224509288	5.947357205	5.947357205
POR0050..scf208_2	7.169622272	7.314009266	8.444978067	8.11850048	8.411763124	8.459511572	8.591457658	8.441625285	8.679678849	7.261321142	7.240524698	6.810685364
POR0051..scf236_6	8.531966996	8.266115195	8.946324082	9.063038191	9.078158835	9.239442325	9.031684592	9.285376052	9.022350389	8.930598089	8.713052938	8.891532386
POR0052..scf295_1	10.70327359	10.40423632	10.76019932	9.714288674	9.815437313	9.839077148	9.857109466	9.859902419	9.336273515	10.24746314	10.03562715	10.15750497
POR0053..scf246_12	9.758366002	9.790325737	9.376469252	10.27809816	10.17132318	10.4726521	10.38818391	10.39748451	9.902727968	10.13293052	10.01282488	10.16543871
POR0054..scf208_2	8.583119408	8.975878082	8.558745193	9.271447083	8.987337927	9.286353132	9.193104539	9.081318374	9.077519788	8.940855786	9.039481212	9.077497686
POR0055..scf295_1	10.97419544	10.66533075	11.75062257	10.74989206	11.26716086	10.86068049	10.77906538	10.90251445	11.08491938	11.62638705	11.30223829	11.17924588
POR0056..scf295_1	11.31352935	11.2440275	11.60514413	10.55478401	10.56649494	11.19064431	11.2096099	11.18827285	11.59360919	10.5774833	10.47701016	10.5432483
POR0057..scf297_16	8.941646783	8.958420636	8.281153341	9.15509209	9.28165655	9.294568749	9.369234574	9.204431253	9.724064228	9.131661188	8.982212204	9.04961186
POR0058..scf295_1	5.947357205	5.947357205	5.947357205	5.947357205	5.947357205	5.947357205	6.101308406	5.947357205	5.947357205	5.947357205	5.947357205	5.947357205
POR0059..scf229_5	9.374445802	9.120016065	9.441810779	8.932988583	9.227167901	9.279746116	9.135861169	9.430563698	9.088298354	8.572417841	8.879916893	9.094387163
POR0060..scf296_7	8.567582991	8.49326483	8.843648914	8.341379686	8.738901646	8.474361344	8.569688334	8.397328081	8.25700984	9.333575424	8.782224112	9.237916317
POR0061..scf208_2	7.379884481	7.489956834	6.554909615	7.40596036	7.251680832	7.411625307	7.108804406	7.138406072	7.606218756	6.723088929	7.363056639	7.161110184
POR0062..scf222_8	9.011428628	9.203596579	9.041971843	8.13944552	7.53889577	8.17451908	7.963034097	7.884822661	7.62256024	7.618796315	7.254865397	7.533610486
POR0063..scf295_1	14.72119226	14.56111146	14.95171753	13.42346186	13.55774601	13.48485225	13.54323871	13.39740534	13.08462806	13.12815468	13.35426979	13.39154017
POR0064..scf208_2	8.055931308	8.221703363	7.720164826	8.811897114	8.45647433	8.125581015	8.323822446	8.57141494	8.044122775	8.052839129	7.931138222	8.208460264
POR0065..scf222_8	8.401624854	8.423875756	7.876056726	9.649404776	9.556175045	9.227467244	9.15939734	9.156469154	9.090980133	8.572417841	8.985860898	8.82953462
POR0066..scf295_1	8.5792518	7.927504668	8.591104608	9.307455749	8.855549772	8.509352491	8.690395086	8.908082626	8.668839536	8.50405528	8.77376428	8.604209991
POR0067..scf267_23	9.109994078	9.210954812	8.6937717	7.174069467	7.411393775	7.264289159	7.859282147	7.546615999	7.338746926	7.261321142	7.117842314	7.131511745
POR0068..scf276_29	6.313703515	5.947357205	5.947357205	6.20239201	5.947357205	5.947357205	5.947357205	5.947357205	5.947357205	5.947357205	5.947357205	5.947357205
POR0069..scf296_7	9.475978821	9.516697243	10.17809707	8.129014892	7.850267659	8.420123255	8.22487028	8.147402067	7.929317853	7.06377703	7.117842314	7.687976983
POR0070..scf209_3	13.09684235	13.06473905	13.7822836	14.17846191	14.10265392	14.51892995	14.48319542	14.45953231	14.09548049	13.60535911	13.93259249	13.99481224
POR0071..scf227_4	11.19043444	10.97341995	10.64217587	10.47555713	10.32121616	10.74239782	10.51657362	10.42448525	10.25861248	12.20520334	12.35008422	12.42517445
POR0072..scf229_5	5.947357205	6.394084873	5.947357205	6.127811291	5.947357205	5.947357205	5.947357205	5.947357205	5.947357205	5.947357205	5.947357205	5.947357205
POR0073..scf295_9	9.753333894	9.513736607	9.412482486	10.89699648	10.87826105	10.76543891	10.82515081	10.97226373	11.00779681	10.27438945	10.10856499	10.13343698
POR0074..scf222_8	12.659864	12.52257664	12.56816055	12.98353392	13.07048927	13.1578419	13.24622216	13.2342325	12.93149019	12.83800271	12.82998881	12.98229335
POR0075..scf227_4	9.659583717	9.440766186	10.26552907	10.05698127	10.01654655	9.800567056	9.781515905	9.746465928	9.875230036	9.980892248	10.02689994	10.04694197
POR0076..scf296_7	7.851354149	7.755752664	9.057297542	8.543995897	9.145742878	8.407769425	8.287148185	8.157549348	8.049890285	8.407210148	8.422887955	8.304937791
POR0077..scf246_12	8.683627594	8.687828731	8.73278861	5.947357205	7.108879743	6.324348775	6.595365721	6.596738203	6.717285867	6.621142515	6.358539166	5.947357205
POR0078..scf295_1	9.378824596	9.456280448	8.798528305	9.070943696	9.305746698	8.908778458	9.047325997	9.262933559	9.146148095	10.87059957	10.54936652	10.48110626
POR0079..scf249_10	6.206750177	6.394084873	6.252812251	6.800848121	6.849203458	6.456611723	6.213756405	6.642879295	6.206707172	7.094558614	6.489939365	6.310250013
POR0080..scf291_13	6.850848822	7.021038812	7.205468946	6.455461137	6.672349298	6.7674415	6.805924187	6.274096897	6.313642939	6.563351654	6.450108635	6.592835118
POR0081..scf229_5	9.591593997	9.406026135	9.215703292	9.241499566	9.318429066	9.030498751	9.015866857	9.113539436	9.455014316	8.637527676	8.640235005	8.886672829
POR0082..scf222_8	11.79752358	11.68218312	11.19755964	10.70792937	10.46827069	10.44142325	10.32537092	10.29438691	9.722348636	10.24474252	10.26211641	10.48348572
POR0083..scf227_4	10.56989079	10.16977226	10.25241985	11.4137291	11.4606575	11.39980056	11.16652595	11.27822869	11.33222992	11.47709451	11.63956168	11.22588773
POR0084..scf236_6	9.304785236	8.795568458	9.345743428	10.22300922	9.862515052	10.08772719	9.891850466	9.835909088	10.0231064	9.889663178	10.01459184	9.939918872
POR0085..scf244_11	9.085993312	9.333884669	8.73278861	8.909597	8.890216493	8.526516534	8.886815435	8.824070283	8.470121091	8.629022734	8.587839128	8.721459387
POR0086..scf249_10	6.603893372	6.57665178	6.378536617	6.307564352	6.515284744	6.479008559	6.519898632	5.947357205	6.524212141	6.224509288	6.358539166	6.507506525
POR0087..scf296_7	9.684486984	9.421922536	10.19875169	9.248467061	9.365001527	9.668345421	9.593552365	9.598446171	9.408703532	9.055284946	8.695205738	9.045272163
POR0088..scf249_10	9.641525589	9.704819332	9.666859957	9.577757437	9.629033615	9.738386692	9.637799663	9.346385291	9.302085786	9.613397303	9.499311034	9.267922114
POR0089..scf209_3	10.86923803	10.5988199	11.08396349	10.24045274	10.28878879	10.44508957	10.42118727	10.41307188	10.75223011	10.90627644	10.75109726	10.66630775
POR0090..scf208_2	10.81734985	11.1353078	11.59611166	10.32244388	10.22583522	10.50813152	10.48996016	10.26479958	10.96003953	11.18655333	10.86393271	10.87451125
POR0091..scf295_1	8.555813817	8.280595523	8.547786377	9.687327945	9.257149038	9.31247696	9.2498008	9.528907857	9.356396962	9.089402587	9.519434785	9.038737359
POR0092..scf291_13	9.512257611	9.257870974	10.21235807	11.00554823	10.65099509	10.7453725	11.01577404	11.01547687	10.64266199	10.19627724	10.27248039	10.24619685
POR0093..scf295_1	9.988325651	9.992580506	10.18501504	11.07513147	10.88303112	10.74358843	10.50682589	10.67935005	10.88872663	10.98406769	10.98842725	10.70418812
POR0094..scf222_8	10.32367296	10.36227334	10.63462549	10.27922366	10.05189042	10.05446677	10.14394892	10.13258825	10.43917209	10.62737312	10.53592069	10.29309969
POR0095..scf295_1	12.21615141	11.99578873	11.90695715	11.88503403	12.05267412	11.91832702	12.01220429	12.04317473	12.06357147	13.39858227	13.3343177	13.14966442
POR0096..scf249_10	7.678306926	8.266115195	7.386194617	8.477075819	8.368653951	7.559886494	7.854571519	7.771570038	8.12805658	8.719807563	8.074203061	8.208460264
POR0097..scf251_18	10.56130828	10.59464613	9.99725819	10.31258483	10.17045477	10.04675476	10.1891047	10.11444495	10.00067479	10.10168119	10.02163799	10.20734671
POR0098..scf208_2	9.863257054	9.947370088	10.44327839	11.44359325	11.56190248	11.34637805	11.39256738	11.58584155	11.52818201	11.09377865	11.03518624	11.07277704
POR0099..scf295_9	9.874107265	9.973379143	9.882651114	9.395754063	9.263726018	9.485855519	9.239660226	9.198129743	9.30898969	9.721393036	9.668689523	9.6019804
POR0100..scf295_1	6.264834533	5.947357205	5.947357205	5.947357205	6.163200982	5.947357205	6.101308406	6.239726492	5.947357205	5.947357205	6.238597048	5.947357205
POR0101..scf209_3	8.586976128	8.605373643	9.160140155	9.527274058	9.493405097	9.593358964	9.693094947	9.525152114	9.30898969	9.45456296	9.463394165	9.437362294
POR0102..scf249_10	5.947357205	5.947357205	5.947357205	5.947357205	5.947357205	5.947357205	6.101308406	5.947357205	5.947357205	5.947357205	5.947357205	5.947357205
POR0103..scf295_1	9.354572133	9.516697243	8.612260665	9.063038191	8.969254922	8.856062562	8.828933132	8.952031774	8.571137867	9.042670175	9.189060405	9.071111446
POR0104..scf295_9	9.755013234	9.902943045	9.636806822	9.652894313	9.67028611	9.879839143	9.503525443	9.829847308	10.06559291	10.0464732	10.36806775	9.947998831
POR0105..scf209_3	12.30865693	12.00366938	12.61808118	13.63666714	13.66361725	13.75826479	13.6434622	13.74233578	13.64847625	14.12985664	14.28944788	14.05998387
POR0106..scf294_26	6.758027667	6.85685776	7.172031056	6.542027123	6.428219846	6.291664138	6.646328681	6.43076235	5.947357205	6.224509288	6.736433047	6.612361039
POR0107..scf295_9	5.947357205	5.947357205	5.947357205	5.947357205	5.947357205	6.101628115	5.947357205	5.947357205	5.947357205	5.947357205	5.947357205	5.947357205
POR0108..scf236_6	11.30784587	11.27996106	11.56602864	10.58783501	10.73726083	10.90391007	11.04057505	11.0604429	10.84778799	9.980892248	9.832155674	10.11101408
POR0109..scf208_2	9.844462989	9.353926492	9.626646655	10.30376404	10.14768978	10.40874976	9.837190267	10.04907171	10.32436533	9.898358901	10.09025683	9.452103911
POR0110..scf261_15	9.921192917	10.03640727	9.710784663	10.50758179	10.29597	10.0253302	9.95274566	10.10528647	10.30621034	10.06202328	9.856026962	10.3550788
POR0111..scf246_12	9.755013234	9.337244723	8.8787206	9.34257112	9.255500001	8.736931931	9.089462745	9.025323545	8.704644133	9.198446378	9.280633137	9.106922476
POR0112..scf236_6	8.5792518	8.49326483	7.83888208	8.272729407	8.011850868	8.256887791	7.761502981	7.734527717	8.100675432	7.892349006	8.439230888	7.986534167
POR0113..scf246_12	9.415508486	9.026981671	9.301576116	9.658112658	9.477975307	9.425910301	9.483673779	9.360532028	9.257560943	9.312803558	9.521930352	9.691501909
POR0114..scf209_3	11.01872716	10.98089652	11.09866264	10.14486969	10.05189042	10.35674587	10.42858348	10.25279176	10.51618277	10.76364065	10.52358713	10.34812936
POR0115..scf289_17	9.143954827	9.116096553	9.269162385	9.179629753	8.983339615	9.187389828	9.203583732	9.212268784	9.151291188	8.759179299	8.395202867	8.536909893
POR0116..scf227_4	9.931614083	9.686560861	8.281153341	10.66298415	10.76566942	10.52969695	10.50752435	10.62629515	10.28434883	10.59786038	10.75953206	10.76540388
POR0117..scf295_1	9.288569645	9.214619595	9.865502826	7.434035846	7.773399916	7.744292874	7.615716364	7.546615999	7.157078485	7.877386549	7.946972647	8.082536553
POR0118..scf226_27	8.515834464	8.198926704	8.76134548	8.961688008	9.068771624	8.121739785	8.732456555	8.683121176	9.297464404	8.585689459	8.914854284	8.567911697
POR0119..scf222_8	10.52154853	10.58485998	10.93628758	12.65394675	12.47573174	12.21157667	11.59941037	11.67860853	11.85039125	13.97668532	13.9273446	13.69263301
POR0120..scf208_2	14.12168132	14.16623697	13.44995679	13.09787504	13.09408468	13.23247456	13.01814877	12.94085503	12.60833118	12.54421544	12.53197942	12.61857704
POR0121..scf222_8	13.55185103	13.20779637	13.39039472	15.13411045	15.03629898	15.54877473	15.41194623	15.38765454	14.68518452	14.30149943	14.35414908	14.64446567
POR0122..scf209_3	8.609891333	8.120029063	9.269162385	9.065678305	8.736513417	9.247934236	9.229446348	9.198129743	9.191774054	8.823646666	9.455578153	9.125518516
POR0123..scf209_3	8.300846764	8.095402871	8.281153341	8.053568623	8.284728761	8.497788478	8.644415799	8.345690488	7.864459622	8.253137394	7.733044282	8.56484296
POR0124..scf208_2	10.7315899	10.90320029	10.48867581	10.44781368	10.1236604	10.26759072	10.36215167	10.05167534	10.11861655	10.34466462	10.50111651	10.48031223
POR0125..scf295_1	8.926660253	8.423875756	9.418396817	8.947411924	8.993314077	8.971991843	9.06855232	8.631961291	8.961987576	8.356055991	8.630855963	8.446154775
POR0126..scf289_17	6.552070856	6.775052787	6.252812251	5.947357205	6.100052906	5.947357205	6.213756405	5.947357205	5.947357205	6.224509288	6.153469404	6.228748158
POR0127..scf291_13	7.274494234	7.642250745	7.299687945	7.548215604	7.144372216	7.138321749	7.090250444	6.911623447	7.51202093	7.957571503	7.594617253	7.440554195
POR0128..scf295_9	10.32028358	10.14712065	9.595724154	9.472957063	9.546799916	9.439287431	9.658155973	9.725926426	8.839259042	9.408865968	9.247741518	9.484325496
POR0129..scf257_31	8.281680465	7.955520062	8.384305561	7.621129287	8.003621088	8.070746682	8.181664829	7.636649742	8.12805658	8.147686253	7.742349588	7.657432133
POR0130..scf209_3	9.619549478	9.409219692	9.710784663	9.795401739	9.942111219	9.578681193	9.852706896	9.613841278	9.515826909	9.338721138	9.220248935	9.357787545
POR0131..scf209_3	8.427849416	8.330074504	8.014702986	8.064618356	8.261203397	8.22170324	8.346648187	8.430686268	8.072706921	7.964616071	7.769848153	8.151195929
POR0132..scf227_4	8.319742042	8.81029816	8.97085532	7.711860645	8.144302304	7.79503954	8.300600987	7.771570038	8.543598872	8.723795546	8.681667243	8.422485364
POR0133..scf229_5	12.13152449	12.09993308	12.52531152	12.78678997	12.50813975	12.74263214	12.50988193	12.50590157	12.41189037	14.48141155	14.60409396	14.40311025
POR0134..scf295_1	12.17617461	11.69910851	12.73198755	13.77133002	13.79457039	13.65010988	13.76331449	13.63835323	13.52714457	13.94307777	14.10528977	14.11801355
POR0135..scf209_3	9.702012565	9.662736985	9.364258725	9.939307772	9.707980818	9.741979556	9.361474397	9.738933078	9.633827237	9.997166623	10.09360303	10.10792906
POR0136..scf295_1	5.947357205	5.947357205	5.947357205	5.947357205	5.947357205	5.947357205	5.947357205	5.947357205	5.947357205	5.947357205	5.947357205	5.947357205
POR0137..scf295_1	8.507696038	8.6110272	8.633095602	7.937521665	8.198724452	8.447513612	8.51083799	8.298061431	8.507355424	9.026740595	8.492326867	8.259500974
POR0138..scf209_3	9.512257611	9.210954812	9.61126929	9.387377697	9.377166649	9.353926336	9.558763839	9.515088051	9.752918217	9.530597461	9.730318691	9.302746301
POR0139..scf229_5	9.238776707	9.360544602	9.753397703	9.821963327	9.825419898	9.416921671	9.673234736	9.639521515	8.923272039	9.561665687	9.789396951	9.669293236
POR0140..scf295_1	11.00192467	10.98621326	10.82353503	11.61440871	11.46807956	11.75187981	11.92013892	11.74720334	11.8667089	11.64039666	11.75521438	11.47946923
POR0141..scf249_10	6.674305102	6.263869718	5.947357205	6.662305855	6.702540758	6.679679445	6.519898632	6.752194946	6.206707172	6.674053937	6.526921459	6.718515647
POR0142..scf227_4	7.157268607	6.954459692	7.299687945	8.341379686	7.931446349	8.102362416	8.009814299	8.304108583	7.638679438	7.311361772	7.296740198	7.613313337
POR0143..scf295_1	10.02769964	10.22127522	9.553421338	9.642399975	9.469487917	9.710536799	9.671984244	9.548772755	9.794318818	10.18780202	10.12009508	10.35940519
POR0144..scf229_5	10.51464902	10.63042261	10.41121439	9.837360272	9.857119872	10.33556351	9.964008088	10.2535452	10.00208711	10.34084937	10.15413929	10.23587644
POR0145..scf249_10	8.383854465	8.63895105	8.558745193	8.607789666	8.414790283	8.697343751	8.667597242	8.427937645	8.503268241	8.823646666	9.204740812	8.948564576
POR0146..scf246_12	5.947357205	5.947357205	5.947357205	5.947357205	5.947357205	5.947357205	5.947357205	5.947357205	5.947357205	5.947357205	5.947357205	5.947357205
POR0147..scf295_9	12.41394675	12.31701637	12.17731167	12.16901334	12.23893241	12.15571855	12.30794719	12.28439987	12.36014848	12.55575719	12.49398524	12.44399747
POR0148..scf296_7	8.75702882	8.474689634	7.386194617	9.089218753	8.788126021	8.884864148	9.150391434	9.001921688	9.228699946	9.095517798	9.063819576	8.713210195
POR0149..scf295_1	8.920620341	9.112166095	9.656912462	9.79382381	9.751705577	9.871123655	10.06061939	9.641833301	9.762964349	9.067787415	9.127832087	9.205321077
POR0150..scf229_5	9.863257054	9.988335731	10.29778776	9.763507198	9.940072322	10.16364777	9.916309494	10.02983253	9.920770628	9.557268675	9.652857041	9.518945504
POR0151..scf271_22	8.084268531	8.095402871	7.720164826	7.589281399	7.664599484	7.658428563	7.751285306	7.780658488	7.789009112	7.571354922	7.742349588	7.462716262
POR0152..scf295_9	10.23763979	10.24989624	10.53538945	10.3048696	10.06129503	10.00158664	9.901471247	10.02542372	9.699856218	9.376729703	9.764376332	9.741572991
POR0153..scf246_12	5.947357205	5.947357205	5.947357205	5.947357205	5.947357205	5.947357205	5.947357205	5.947357205	5.947357205	5.947357205	5.947357205	5.947357205
POR0154..scf236_6	12.01362321	12.04345905	11.93280812	11.75948604	11.75049781	11.75158425	11.85888201	11.84221711	11.80312911	11.51420227	11.72379877	11.58317998
POR0155..scf295_9	8.531966996	9.035320737	7.876056726	8.380943353	8.359233994	8.050588834	8.136994806	8.27359513	8.401293213	8.201463695	8.150334163	8.348880862
POR0156..scf295_1	9.675642791	9.498840267	9.364258725	9.621176644	9.671517744	9.468570849	9.517537416	9.44389925	9.507867294	9.494239754	9.377718766	9.542075994
POR0157..scf246_12	5.947357205	5.947357205	5.947357205	5.947357205	5.947357205	5.947357205	5.947357205	5.947357205	5.947357205	5.947357205	5.947357205	5.947357205
POR0158..scf227_4	9.949304282	9.755735036	10.3723743	9.947838842	10.021374	9.891736885	10.12402229	9.626739235	10.29013421	10.28634344	10.1889586	10.20060735
POR0159..scf270_19	8.388319066	8.588271798	8.169343795	8.2913837	8.378008417	7.931473994	8.166942823	8.254946041	8.35642375	8.436997051	7.915103768	8.297471622
POR0160..scf295_1	7.997323569	8.095402871	7.800565227	7.967533516	8.144302304	7.922525228	8.09074799	8.130313532	8.305272556	8.253137394	8.338065746	8.130124576
POR0161..scf295_9	9.969670287	9.896158401	10.66706138	11.21203614	11.09518873	11.11726373	11.02067076	10.8292132	11.0882383	11.32023683	11.37398385	11.25446424
POR0162..scf295_1	8.988552242	9.192486796	9.803810533	9.621176644	9.778226065	9.598659055	9.622339369	9.829847308	9.568420134	9.482684649	9.471167415	9.690123951
POR0163..scf229_5	10.0993904	10.16977226	10.29778776	9.929290163	10.36965889	10.02924948	10.05201368	10.32337681	10.40759962	10.46986333	10.31463723	10.52565589
POR0164..scf295_1	9.161907791	8.984525835	8.76134548	9.705918037	9.578689425	9.783241726	10.03075732	9.941781174	10.16219445	9.727268239	9.824109173	9.8367375
POR0165..scf295_1	9.316255109	9.221920749	9.38253531	9.104696233	9.193091648	9.380386746	9.73559885	9.664747306	9.556899562	9.323227575	9.539277805	9.36300237
POR0166..scf297_16	7.991313324	8.08708969	9.26258954	9.229810176	8.892354803	9.026541248	8.991800552	8.834341667	7.67804935	7.60945971	7.714217623	8.069250501
POR0167..scf236_6	11.77628455	11.83311881	11.70814013	11.02443494	10.84605018	10.71169948	10.73563241	10.56999983	10.7812413	11.23113532	11.15585816	10.78417254
POR0168..scf209_3	7.24071559	7.345366888	5.947357205	5.947357205	6.717154421	6.324348775	6.477918001	5.947357205	5.947357205	6.563351654	5.947357205	6.459230067
POR0169..scf209_3	12.17399024	12.33586566	12.6225349	12.43516914	12.42978899	12.64052525	12.71049266	12.58267411	12.7981061	12.13914591	12.13947398	11.95821518
POR0170..scf295_1	8.687212769	8.96717658	8.43305942	8.086439532	8.444694949	8.900129697	8.954907547	9.021748581	9.063929289	8.26435226	7.695094226	8.147008657
POR0171..scf236_6	9.664956859	9.877907117	10.35408766	9.744022915	9.908092255	9.459849031	9.809056038	9.756092993	9.885986574	9.036320025	9.214066113	9.311769886
POR0172..scf261_15	11.90492119	11.80873493	12.38256305	12.99860907	13.06839893	13.68789364	13.37396707	13.47975865	13.1530505	11.83477712	12.03272736	12.00554091
POR0173..scf236_6	7.614667687	7.555848539	8.047138497	7.357518201	6.451459593	6.165425525	6.831561347	6.408459982	6.796377648	6.49914475	6.625281208	6.459230067
POR0174..scf249_10	9.011428628	9.100308416	8.673841788	9.690726027	9.29936265	9.232611856	8.954907547	9.297201373	9.267051783	9.602773727	9.514430479	9.432414219
POR0175..scf295_1	9.343409598	9.296388136	8.83474118	9.644154404	9.824314159	9.933139991	9.877838549	9.79396518	9.895142521	9.854341807	9.418523692	9.46991613
POR0176..scf267_23	7.564587666	7.819109354	7.491871082	8.134240588	7.961660992	7.559886494	8.152054197	7.929817892	8.032509983	7.690964809	7.946972647	8.312362496
POR0177..scf295_1	10.11904581	10.30888471	10.23252875	10.09457832	10.13794859	9.999590128	9.944498791	10.01478689	10.26332627	11.15218747	11.14785281	10.84769234
POR0178..scf208_2	11.63140151	11.73616406	11.44331925	10.35269065	10.46685808	10.60042742	10.60210505	10.40969768	10.57229794	10.09565094	10.07001395	10.25272595
POR0179..scf251_18	12.51281146	12.5130391	12.651465	12.2102191	12.3631342	12.32158023	12.29730043	12.31009707	12.27072843	12.41860645	12.26831168	12.30899997
POR0180..scf297_16	7.746093969	7.733886572	6.850609889	5.947357205	6.799113306	6.521073331	6.381365174	6.510907464	6.933837869	7.06377703	6.450108635	6.551765354
POR0181..scf295_1	7.789279545	7.265166729	7.74076517	7.597324422	7.53284822	7.224012513	7.359591247	7.308478552	7.193684411	7.261321142	6.854866786	7.519778678
POR0182..scf295_1	9.612148152	9.23641079	8.986973809	9.729233211	9.504522503	9.279746116	9.39530596	9.182251739	9.20171579	9.485003197	9.385974187	9.643887995
POR0183..scf227_4	9.056091462	8.750417113	9.202016289	9.608648824	9.450922785	9.462762257	9.027746848	9.734610681	9.513841178	9.14055388	9.277674404	8.906010303
POR0184..scf295_1	9.765048016	9.945181186	10.48867581	10.34518847	10.43975127	10.58722046	10.54406551	10.66074729	10.57229794	10.40436934	10.51489024	10.41532489
POR0185..scf222_8	9.295541948	9.196199784	8.444978067	9.052427831	9.018920217	9.169603419	9.132205062	9.326339529	9.471487103	9.445063992	9.391451227	9.594628717
POR0186..scf222_8	10.85838666	10.72763219	11.38307228	12.20106472	12.46993632	12.57640228	12.55745903	12.6409922	12.43317427	11.09604052	11.27162533	11.34000602
POR0187..scf208_2	9.617702747	9.763218174	9.548043999	9.255400374	9.410092509	8.936522591	9.234562518	9.138466022	9.334019831	9.570419178	9.50689085	9.622365559
POR0188..scf229_5	7.782186439	8.266115195	8.491632127	8.596745656	8.525083041	8.331169613	8.403622616	8.301088428	8.314719213	7.590561852	8.088379642	8.263347107
POR0189..scf295_1	9.537895099	9.580319707	9.333264115	9.858641164	9.790737801	9.708089191	9.497881767	9.670418735	9.804078955	9.514805201	10.04257084	9.835492837
POR0190..scf295_1	13.21824205	13.13409754	12.97525165	13.18985256	13.51276309	13.6078861	13.37673635	13.40097111	13.4423503	13.9399357	13.81374928	13.87961595
POR0191..scf209_3	9.161907791	9.026981671	5.947357205	9.357664556	9.235560008	9.372655404	9.173688166	9.164576976	9.66275622	9.964430787	9.699836811	9.610752633
POR0192..scf227_4	9.628747404	9.554635125	9.771936143	9.568542736	9.777083182	9.511394744	9.566867731	9.53887497	10.04382174	9.655116966	9.869770034	9.69837181
POR0193..scf295_9	9.861700282	10.13181835	9.985408614	9.55180447	9.496192608	9.804007055	9.79190576	9.868797131	9.469438418	9.689643478	9.573350941	9.371651341
POR0194..scf295_1	12.34294874	12.30686177	12.65953683	13.00659648	13.15664002	13.22366021	13.19865999	13.22812782	13.161104	11.85716408	12.08268798	12.04681873
POR0195..scf296_7	8.527951716	8.709008073	7.466370098	8.473034968	8.702637712	8.697343751	9.015866857	8.325060862	8.170709512	8.335036927	8.563344472	8.753972743
POR0196..scf295_1	9.637886352	9.686560861	9.131515281	9.76672889	9.365001527	8.955412411	9.246428687	9.377323832	9.404417571	10.1061873	10.22600364	10.31465237
POR0197..scf229_5	9.365647438	9.173773842	10.2021654	10.07135856	10.11104037	10.02631103	9.7838313	9.973264521	9.493829856	9.294374773	9.321418669	9.241702065
POR0198..scf295_1	13.45341124	13.4647444	12.96426575	12.76090077	13.4904719	13.6595112	13.62269631	13.69380978	13.93050096	13.52921015	13.40750516	13.472782
POR0199..scf208_2	9.123153027	9.619374946	8.770735074	10.0088935	9.867889954	10.05926578	10.08893751	9.899982193	10.10291437	10.05737595	9.894947738	9.656647194
POR0200..scf295_9	9.107347459	8.666319145	9.616413538	9.052427831	8.670419701	9.12966492	8.899838229	9.055348545	8.718709907	9.036320025	8.87598038	8.852173097
POR0201..scf295_9	13.04690737	12.73532841	13.36328119	12.89035175	13.02054716	12.58023459	12.44438721	12.53060615	12.65336049	14.3399892	14.38985876	14.0336868
POR0202..scf208_2	10.08213497	9.694414547	8.816752698	10.5342057	10.36587336	10.23150854	10.18211476	10.09942774	9.980754752	11.91933646	12.010396	12.11403054
POR0203..scf227_4	8.650934323	8.997398166	9.666859957	9.455047816	9.042148734	9.358631853	9.13768567	9.294254295	9.459150453	9.769629834	9.688790683	9.669293236
POR0204..scf295_1	11.55046225	11.54272289	11.74362852	11.75787562	11.8848809	11.61592592	11.54745074	11.47384454	11.48956034	11.54266316	11.51816758	11.43391854
POR0205..scf295_1	10.45617066	10.60436615	10.24912375	9.248467061	9.20511213	9.366439835	9.390739813	9.289822137	9.063929289	11.462564	11.52374437	11.67196387
POR0206..scf229_5	8.427849416	8.343881847	8.503049615	8.870729101	8.851155139	8.722218927	8.422091376	8.687679234	8.281359535	8.930598089	8.587839128	8.456173553
POR0207..scf229_5	9.109994078	9.23641079	9.661894883	8.706802175	8.743665775	8.625206884	8.68030922	8.497650944	8.693999983	9.195607504	8.895552734	8.86952974
POR0208..scf295_1	9.526119796	9.602767918	8.96272594	9.575919261	9.240571446	9.291288224	9.500706405	9.382877199	9.551104122	9.341287003	9.160388794	9.526697527
POR0209..scf295_1	8.356751454	8.627849518	7.780953081	8.053568623	7.904963188	8.291165366	7.882573433	8.041343671	7.997030501	7.759057238	8.176956621	7.887888153
POR0210..scf244_11	11.23843358	11.10043673	10.62703526	11.35687389	11.29961878	11.90642886	11.64100593	11.65091484	11.62866352	11.81524236	11.75837118	11.54235875
POR0211..scf236_6	9.211977257	9.196199784	8.267681535	9.393664604	9.67028611	9.304364941	9.407410991	9.470200514	9.243204126	9.195607504	9.223330224	9.279012116
POR0212..scf227_4	9.300171138	9.402825376	9.504277639	8.995367932	8.547205656	8.947048425	8.973475585	8.93499852	8.547567144	8.711796909	8.61666628	8.889104724
POR0213..scf236_6	12.8569255	12.88246306	12.53883908	11.1371763	11.19144822	11.16334045	10.99402843	11.02519988	10.62447631	10.3497359	10.13964776	10.40866153
POR0214..scf295_1	13.95379812	13.84344454	12.21319159	14.62979592	14.78954629	14.86546995	14.70311706	14.64053013	14.63084655	15.7948061	15.83972097	15.83823923
POR0215..scf243_20	6.313703515	5.947357205	5.947357205	6.662305855	5.947357205	5.947357205	5.947357205	5.947357205	5.947357205	5.947357205	5.947357205	5.947357205
POR0216..scf244_11	12.36061705	12.24394186	13.36061777	10.90938926	11.08234559	11.59762352	11.52213256	11.45173824	11.56864891	11.17661435	11.02473146	10.92085958
POR0217..scf244_11	9.363439289	9.462439017	10.00901053	10.07655111	10.11826541	10.01053666	10.14574678	10.1521226	10.60698429	10.31255682	9.969750269	10.07354831
POR0218..scf295_1	8.647253359	8.487101253	9.406543405	8.314340922	8.237254566	8.590383415	8.867050307	8.646103616	8.271673013	8.527225326	8.538403183	8.316059451
POR0219..scf209_3	10.80529158	10.72508945	11.10413638	11.78619662	11.64500986	12.10872802	11.88353675	11.92121934	11.66688499	11.12216978	11.03344904	10.92494699
POR0220..scf244_11	5.947357205	5.947357205	5.947357205	5.947357205	5.947357205	5.947357205	5.947357205	5.947357205	5.947357205	5.947357205	5.947357205	5.947357205
POR0221..scf208_2	5.947357205	5.947357205	5.947357205	5.947357205	5.947357205	5.947357205	5.947357205	5.947357205	5.947357205	5.947357205	5.947357205	5.947357205
POR0222..scf227_4	10.47457503	10.79099884	11.09683343	9.003662874	9.296159795	9.182077417	9.150391434	9.101754216	9.650171954	9.452194166	8.978553977	8.94623414
POR0223..scf227_4	10.18517142	10.47257245	9.781115908	10.36757847	10.02426269	10.10360796	10.00025956	9.966839008	10.05746743	10.28766554	10.50614042	10.2471314
POR0224..scf249_10	9.897084212	9.709993411	9.95737221	9.970342896	9.941092134	10.03510837	9.710248705	9.978749246	10.12251538	10.08351378	10.15093158	10.13039988
POR0225..scf209_3	14.26905528	14.18760632	14.91497565	13.57034029	13.6394147	14.46880799	14.43187292	14.45050729	14.44739943	11.33945202	11.15186105	11.1704221
POR0226..scf229_5	9.698524628	9.758233775	10.21235807	9.953498106	9.957311071	9.785563945	9.699244989	9.863862456	10.04107694	10.22968621	10.04083807	10.02420441
POR0227..scf295_1	8.432171147	8.229209313	7.912162947	8.485121648	8.408729167	8.005103116	8.192599396	8.298061431	8.117172882	8.432077896	8.389597053	8.289963487
POR0228..scf222_8	10.99274079	10.95401432	11.21114945	10.6612603	10.62970006	10.74715437	10.78541117	10.80272681	10.45470195	10.5871716	10.57469182	10.90616619
POR0229..scf296_7	10.8466687	10.77141782	10.38143105	10.08043322	9.952262365	10.70682407	10.46356479	10.41643818	10.10947786	9.879158053	9.966101542	10.02420441
POR0230..scf295_1	10.73752541	11.00833165	10.85851362	11.11972022	11.02453021	11.11404689	11.18321594	11.15605639	11.64362302	10.88288158	10.8030215	10.65087183
POR0231..scf261_15	6.206750177	6.263869718	5.947357205	6.127811291	6.515284744	6.165425525	5.947357205	6.200664435	6.130868618	6.224509288	6.238597048	5.947357205
POR0232..scf244_11	9.741522885	9.456280448	10.2557084	10.27358732	9.966354116	9.951852473	10.14843935	9.80739822	10.28666578	10.6654658	10.52976714	10.34551463
POR0233..scf295_9	10.92230086	10.98196144	10.85201955	10.92885524	10.81643096	10.93810275	10.79115588	10.8695238	10.77877741	10.9326766	10.9167269	11.07488031
POR0234..scf227_4	9.099377597	9.084341065	9.002908915	9.671935601	9.16522546	9.521204101	9.712682496	9.570794281	9.776250206	8.345587595	8.29657133	8.387936418
POR0235..scf236_6	10.20369304	10.17910586	10.27851966	10.39066625	10.55657077	10.82513709	10.53724167	10.65733897	11.09287198	10.20610213	10.35837347	10.10070476
POR0236..scf295_1	8.624958266	8.480909612	8.525601401	8.679231589	8.971275717	9.580021804	9.549250617	9.574431645	9.011051401	7.181413666	6.918252147	7.58076136
POR0237..scf295_1	11.88254397	11.95084302	11.92973036	9.09181019	9.122365165	9.374205049	9.215711927	8.968860074	9.400118624	9.16690006	8.278385993	8.844667788
POR0238..scf209_3	10.71191329	10.90094978	10.87568926	10.08816603	10.23997351	10.31886959	10.19519308	10.19982533	10.31984805	10.25424222	10.47188321	10.23681773
POR0239..scf229_5	10.0318548	10.3358271	10.35101712	10.0648413	10.01267283	10.37762037	10.38818391	10.12354529	10.44954395	10.32677277	10.3722025	10.22642941
POR0240..scf227_4	9.834972499	9.691801453	8.861295148	10.47457546	10.42163486	10.36373779	10.50822247	10.4542667	10.56754576	10.00523498	9.787328556	9.994429895
POR0241..scf295_9	9.834972499	10.1641428	10.63714669	10.95792043	11.06099432	11.18101497	11.38878618	11.50227478	11.92797348	10.53584184	10.49228219	10.59256767
POR0242..scf295_1	12.19691638	12.27812917	12.36140138	11.23711317	11.25617702	11.31350758	11.15810789	11.19298497	11.03488358	10.67458104	10.94287817	11.15708425
POR0243..scf208_2	8.985666252	9.221920749	9.852505311	9.232155804	8.907231903	8.782517573	9.117484951	9.003735765	9.127997942	8.731737169	9.039481212	9.060402786
POR0244..scf208_2	10.43856963	10.18837913	10.50533686	10.69450835	10.45693074	10.73163774	10.33799806	10.64075062	10.54548116	10.46519948	10.29153151	10.47633549
POR0245..scf295_1	9.702012565	9.543069292	10.35715164	9.844997003	10.14680694	9.989565609	9.919469198	10.03598215	10.23120361	10.46869879	10.11351782	10.0523029
POR0246..scf226_27	8.067340541	7.755752664	8.014702986	8.7102101	8.855549772	8.314646296	8.238964232	8.694488207	8.991056348	8.177833281	8.748070484	8.10870852
POR0247..scf296_7	10.2207668	10.15660233	10.34794001	10.24160813	10.25643041	10.02140017	9.850500518	9.936152692	9.756274786	9.665358874	9.824109173	10.34551463
POR0248..scf295_1	10.66818641	10.50110552	10.51359552	10.35802546	10.12724582	10.08490635	10.19519308	10.20684587	9.440442251	10.00201309	9.832155674	10.08719084
POR0249..scf295_1	9.38318991	9.504817541	10.16416024	9.809525229	9.494799536	9.492995887	9.651825791	9.413038081	9.655578816	10.20750021	10.23663072	10.17823818
POR0250..scf236_6	8.823493919	8.863009783	8.169343795	9.068313467	9.111443123	8.617248759	9.06855232	8.71917101	8.276525074	9.16690006	8.735042573	8.96246623
POR0251..scf295_1	11.95485345	11.91952625	11.64947659	12.79505583	12.80061412	12.79976913	12.81628369	12.91222659	13.27229111	13.09764905	12.91115857	12.77283399
POR0252..scf295_1	11.19967204	11.42556081	11.04084811	9.71261847	9.75286894	10.06691092	9.971129233	9.70619149	9.951808071	9.861476213	9.898782199	9.831752331
POR0253..scf209_3	11.31409647	11.25110965	10.57538347	11.10648792	11.2264707	11.54127933	11.61535192	11.57385203	11.81398913	12.06646271	12.06112275	11.97603939
POR0254..scf295_1	9.623235775	9.787882558	9.981436867	12.21110193	12.30493704	12.01605266	12.27576818	12.35876093	12.07398161	10.1031848	10.57469182	10.32087811
POR0255..scf295_1	9.600973573	9.775603599	9.447604439	10.95862206	10.92577882	10.7074344	10.76745541	10.71037812	10.63450688	10.26367946	10.22142498	10.46914951
POR0256..scf208_2	13.6741163	13.62349874	12.47201265	12.51573719	12.80424747	12.82694988	12.75829215	12.62016338	12.54336262	14.94549584	14.92415565	14.98622733
POR0257..scf227_4	7.810317781	7.787837607	7.677883864	8.28208917	8.271336608	8.054645564	8.114076045	7.811951087	7.738481464	8.224678884	8.000894718	7.977006366
POR0258..scf208_2	9.641525589	9.652019493	9.666859957	9.467012361	9.693507224	9.464216632	9.628801551	9.639521515	8.911140499	8.658562757	8.450017613	9.214986261
POR0259..scf208_2	8.75020368	9.022793476	8.612260665	9.949255757	9.280035863	9.475798359	9.446054197	9.123563091	9.233551237	9.240358364	9.511921708	9.354300306
POR0260..scf296_7	10.47660548	10.11440579	11.46474641	10.69703434	10.75760975	10.50391994	10.66416877	10.68382381	10.55607605	10.43450987	10.35559162	10.14552147
POR0261..scf295_9	11.11301718	11.01354823	11.2772398	10.70458583	10.9983958	10.73941697	10.68035917	10.83726576	10.78860774	11.02738043	10.81520944	11.12952648
POR0262..scf229_5	10.23883745	10.28142709	9.705970388	9.227460645	9.372616951	9.14977567	9.358358392	9.435912956	9.469438418	10.45700115	10.53469209	10.52334528
POR0263..scf290_35	5.947357205	5.947357205	5.947357205	5.947357205	5.947357205	5.947357205	5.947357205	5.947357205	5.947357205	5.947357205	5.947357205	5.947357205
POR0264..scf291_13	9.243595177	9.014379379	8.307695576	8.76362468	8.619333573	8.986339482	8.594154663	8.87468546	8.310004224	8.412220435	8.389597053	8.334392667
POR0265..scf295_1	9.236361296	9.225557219	9.295152504	9.289565963	9.2221086	9.459849031	9.680714755	9.518870424	9.467386776	9.36669332	9.73247126	9.356044998
POR0266..scf209_3	11.3405023	11.30314449	11.37856348	11.92145285	11.96398715	12.0814748	12.04835616	12.04729871	12.36999253	11.94003822	11.93195992	11.7113488
POR0267..scf208_2	12.0807913	12.03835317	11.08765236	11.71950339	11.62016449	11.81547446	11.90221917	11.80167378	12.00159382	13.09727302	12.97404461	12.96681517
POR0268..scf227_4	8.356751454	8.316123446	7.699209185	6.818671642	7.444644579	7.754611407	7.401924098	7.380987578	7.131900472	7.470230837	6.80966761	7.49871358
POR0269..scf236_6	10.15883272	9.945181186	9.400579362	11.08672964	11.37036453	11.10388982	11.32175014	11.31723395	11.1441584	10.40558718	10.31033313	10.74968392
POR0270..scf251_18	8.286497904	8.206562594	8.80767039	7.061499941	6.811940705	7.054206081	7.323008624	7.138406072	6.964930061	6.92912676	7.562731608	7.711867302
POR0271..scf289_17	7.485172553	7.798349558	7.947267068	7.589281399	7.831492102	7.248366397	7.507515319	7.546615999	7.484938643	7.964616071	7.117842314	7.898105424
POR0272..scf291_13	5.947357205	5.947357205	5.947357205	5.947357205	5.947357205	5.947357205	5.947357205	5.947357205	5.947357205	5.947357205	5.947357205	5.947357205
POR0273..scf296_7	12.39129381	12.24881251	12.61361366	13.11101894	13.21764337	13.40161491	13.39691495	13.39859491	13.21958425	12.54283525	12.76478962	12.69725507
POR0274..scf208_2	9.338919846	9.415585325	9.676738548	9.631827811	9.780509091	9.856846722	9.839417265	10.06462297	10.2993426	10.25424222	10.02864964	9.956033439
POR0275..scf222_8	11.4373797	11.17402037	10.5595191	10.93314551	11.04311441	10.93341653	10.93973499	10.86312977	10.70629016	11.97280105	12.21110177	12.14861918
POR0276..scf295_9	9.033937729	9.221920749	9.487511688	9.378951571	9.151083078	9.204954776	9.26154024	9.108500709	9.27882645	9.685624646	9.702035812	9.284524679
POR0277..scf208_2	8.932674165	8.87238288	7.466370098	9.194149997	8.938587406	8.768283471	8.692905072	8.692222281	8.628349022	8.715808041	8.621412479	9.137780796
POR0278..scf208_2	7.494272733	7.17827107	6.850609889	7.377153072	7.178625549	7.224012513	7.315540145	7.552108243	7.379664148	6.998977069	7.47314423	7.161110184
POR0279..scf296_7	8.60609862	8.511589825	8.307695576	8.019841538	7.991176718	7.635969455	7.682696332	7.681681579	8.055632209	7.208751538	7.931138222	8.082536553
POR0280..scf222_8	14.49343993	14.24589809	14.03154514	14.17099607	14.17858311	14.47741008	14.36289917	14.31788906	13.78726709	14.23075391	14.16853308	14.34785959
POR0281..scf267_23	5.947357205	5.947357205	5.947357205	5.947357205	5.947357205	5.947357205	5.947357205	5.947357205	5.947357205	5.947357205	5.947357205	5.947357205
POR0282..scf295_1	8.617445464	8.863009783	6.625394442	7.937521665	8.216377282	8.22526399	8.446330507	7.893123767	8.242183186	7.936201052	8.361212667	8.228324474
POR0283..scf209_3	13.95951539	13.97149225	13.85572597	13.95984059	14.22717365	14.40471902	14.26918906	14.28076949	14.0481583	14.04865735	14.19313232	14.14220411
POR0284..scf237_24	8.406031118	8.687828731	8.240321756	9.052427831	9.21023259	8.965797553	9.085683912	8.743420734	8.855203981	8.475720479	8.895552734	8.540041918
POR0285..scf208_2	9.494233931	9.591588036	10.07011159	9.603245854	9.227167901	9.525387491	9.296184913	9.545069148	9.133207612	8.856602777	8.819667868	9.299120698
POR0286..scf291_13	10.82294266	10.75031686	10.23918979	11.17750467	11.12546353	11.24416744	11.38840751	11.21090667	10.76057887	10.39826462	10.61709519	10.85994473
POR0287..scf295_1	10.86459746	10.97341995	11.27238682	11.94570248	11.75483833	11.84541927	11.75140842	11.8372111	11.7782881	11.52431158	11.63670534	11.52246944
POR0288..scf244_11	8.291298011	9.210954812	8.491632127	8.134240588	8.519495888	8.090596329	8.502219657	8.371756915	8.392438059	8.624750444	8.649550518	8.517965263
POR0289..scf295_1	12.19968	12.15993138	12.32984347	12.71848659	12.65405371	12.98687806	12.90482193	12.83097153	12.87442983	12.81577603	12.92620382	12.93737429
POR0290..scf276_29	12.63761887	12.61292	11.67666067	11.74085667	11.5776707	11.66947891	11.38233527	11.29695172	11.32605971	13.0707043	13.15436092	13.11408456
POR0291..scf295_1	10.59065711	10.75655521	10.27203906	10.36969276	10.33522448	10.13576003	10.17068297	10.23306221	10.01892714	11.01069103	11.09136908	10.82599647
POR0292..scf229_5	7.614667687	7.360709888	8.43305942	7.006820102	7.631621505	8.050588834	7.909965587	7.71557641	8.154876607	7.716948454	7.931138222	7.462716262
POR0293..scf227_4	9.617702747	9.303279972	9.631735792	9.615821059	9.417470287	9.360196894	9.30592955	9.349225958	9.011051401	8.801233796	9.12453464	9.175921891
POR0294..scf250_33	5.947357205	5.947357205	5.947357205	5.947357205	5.947357205	5.947357205	5.947357205	5.947357205	5.947357205	5.947357205	5.947357205	5.947357205
POR0295..scf229_5	8.432171147	8.443154917	8.22642755	8.13944552	8.191596753	8.353965418	8.177999727	7.992545464	8.100675432	8.097961057	8.32043967	8.334392667
POR0296..scf295_1	7.891086325	8.410868618	7.413567179	6.662305855	7.282556615	6.972470223	6.991528314	6.961781263	6.868014821	7.286638746	6.594262488	6.612361039
POR0297..scf208_2	10.89828597	10.85169276	11.28850025	10.99053292	11.08188478	11.14724583	11.05257818	10.95433114	11.1261891	11.21457832	11.21528728	11.08274034
POR0298..scf295_1	11.50747847	11.28082639	11.141881	11.38636395	11.48385643	11.23022937	11.45392819	11.56570237	11.75050126	11.65631564	11.42917885	11.14712413
POR0299..scf208_2	9.077901156	9.279010249	8.789325619	9.070943696	8.764903787	8.67711575	8.744587881	8.862704575	8.590474696	8.885256263	8.553422507	8.976231123
POR0300..scf227_4	10.20246567	10.25872451	10.84113057	10.7953875	10.62843754	10.92819168	10.97901134	10.8145021	11.22537394	10.34466462	10.51239572	10.17332881
POR0301..scf209_3	11.7463504	11.55206975	11.76796067	11.09504839	11.37036453	11.74536331	11.77041905	11.81929807	11.93462272	9.510260735	9.563698696	9.551223928
POR0302..scf290_35	5.947357205	5.947357205	5.947357205	5.947357205	5.947357205	5.947357205	5.947357205	5.947357205	5.947357205	5.947357205	5.947357205	5.947357205
POR0303..scf227_4	9.492217123	9.162425709	8.97085532	9.38947643	8.864297647	8.880471693	8.806013392	8.836386872	9.058456066	9.218160209	9.087743453	9.241702065
POR0304..scf244_11	8.890022506	8.92283811	9.109658214	8.918414818	8.155368354	8.284380007	8.48481754	8.460558589	8.474308959	8.629022734	8.914854284	8.745915738
POR0305..scf289_17	6.206750177	6.1713893	6.378536617	5.947357205	6.252323057	6.521073331	6.353524366	6.529146693	6.717285867	6.49914475	6.450108635	6.459230067
POR0306..scf209_3	11.44671869	11.31502027	11.88593741	11.64566109	11.58841216	11.63848191	11.61664552	11.63744202	11.8179907	12.25460537	11.98142385	11.99614375
POR0307..scf282_42	5.947357205	5.947357205	5.947357205	5.947357205	5.947357205	5.947357205	5.947357205	5.947357205	5.947357205	5.947357205	5.947357205	5.947357205
POR0308..scf249_10	8.531966996	8.913799077	8.8787206	8.097214344	8.525083041	7.904435772	8.287148185	8.495034792	8.160175456	8.275473419	8.302578478	8.387936418
POR0309..scf236_6	11.20273812	11.21171983	10.89687459	10.39689905	10.40180913	10.23998105	10.17684987	10.2482628	10.27504346	10.55790865	10.55906692	10.25365626
POR0310..scf209_3	10.25313192	9.923106058	10.42879248	9.821963327	9.799768915	9.963168617	9.722376367	10.04297813	10.09499831	9.823617035	9.875619733	9.741572991
POR0311..scf295_1	8.956474355	8.80049574	9.891148774	9.336052961	8.928213577	9.178524662	9.157600757	9.167807092	9.322697308	9.16690006	9.063819576	9.213058511
POR0312..scf251_18	10.20491935	10.41216748	10.82574627	10.36440119	9.995110297	10.03608253	9.988277413	9.859902419	9.650171954	10.21586021	10.26360157	10.49453807
POR0313..scf236_6	10.61666055	10.80430789	10.23918979	10.18627304	9.896570474	10.14391248	10.20384619	10.10445097	9.756274786	10.39581544	10.2091433	10.55460671
POR0314..scf208_2	8.563671174	8.423875756	8.770735074	8.846260213	8.593060178	8.643598558	8.730017472	8.852641178	9.033559083	8.67103124	9.056908694	8.906010303
POR0315..scf209_3	11.51094495	11.46720344	10.84767384	11.11846523	11.29246883	11.21229274	11.09776242	10.96263548	11.27105873	11.83116273	11.75205066	11.54273856
POR0316..scf208_2	12.27934737	12.47575699	11.82539778	11.39675156	11.48907725	11.51991639	11.54201409	11.4706148	11.70108898	11.65631564	11.73719414	11.75461258
POR0317..scf289_17	5.947357205	5.947357205	5.947357205	6.127811291	5.947357205	5.947357205	5.947357205	6.093729342	5.947357205	5.947357205	5.947357205	5.947357205
POR0318..scf209_3	5.947357205	5.947357205	5.947357205	5.947357205	5.947357205	5.947357205	5.947357205	5.947357205	5.947357205	5.947357205	5.947357205	5.947357205
POR0319..scf295_1	7.193879638	6.907077833	5.947357205	5.947357205	6.534951392	5.947357205	5.947357205	6.239726492	6.206707172	5.947357205	6.153469404	5.947357205
POR0320..scf222_8	7.973111599	7.869542816	7.541226078	6.853145433	6.451459593	6.845878594	6.629794304	6.510907464	6.395367337	5.947357205	6.238597048	6.631292044
POR0321..scf208_2	9.482089944	9.261416206	9.865502826	10.93028675	10.85686742	10.90816249	10.97447551	11.03223015	11.01757898	10.42373197	10.38726222	10.24899867
POR0322..scf295_1	7.066106631	7.10287953	6.554909615	6.514712144	6.320517274	5.947357205	6.323571166	6.239726492	5.947357205	6.674053937	6.938357142	6.376289086
POR0323..scf209_3	13.04656633	13.14624972	13.23661556	11.58927192	11.65897319	11.61267463	11.44957901	11.6457699	11.87287689	12.33622927	12.13056962	11.95108056
POR0324..scf208_2	12.75290007	12.87846912	11.07655727	12.1738516	12.24388085	12.39701659	12.49396088	12.40295985	12.56661432	14.14002348	13.99557123	13.83094098
POR0325..scf208_2	8.833194911	8.895543515	8.240321756	9.478877002	8.774239402	9.034445123	8.944484473	8.961405807	9.519790075	8.971184974	8.686194854	8.710449483
POR0326..scf209_3	8.86505158	8.858299477	8.751891819	8.770158897	8.417810676	8.324584725	8.24595546	8.033955462	7.978916465	7.869838019	7.350116413	7.851459277
POR0327..scf295_1	9.179634973	9.166218578	9.145900416	9.697498009	9.740019515	9.559778882	9.734401854	9.53887497	9.467386776	9.425873298	9.558847922	9.455359151
POR0328..scf249_10	9.773356811	9.977668418	10.12151829	10.12996662	10.09830827	10.1375757	10.11579	10.05600422	10.32210847	10.49639068	10.3818042	10.46994973
POR0329..scf295_1	9.999686241	10.30377624	10.58063293	9.779543479	9.908092255	9.693314718	10.01509764	9.776206151	10.13157162	11.22150021	11.11784008	10.84769234
POR0330..scf227_4	7.70132656	7.654094582	7.800565227	7.912991343	7.126787989	7.034449414	7.436000703	7.185590251	7.157078485	7.208751538	6.450108635	7.49871358
POR0331..scf296_7	9.109994078	9.446992241	8.929727538	9.442981645	9.396715073	8.980208487	9.54788638	9.221616748	8.535627567	9.010628054	9.014713347	9.271628452
POR0332..scf209_3	11.55670484	11.29202865	11.81653797	11.82593349	11.5678358	11.54367151	11.78573661	11.65888176	11.30738897	10.9619128	10.99647524	10.92844128
POR0333..scf222_8	9.547633958	9.247181616	9.202016289	9.561127793	9.51004878	9.284704269	9.460641382	9.285376052	9.250400764	9.596361347	9.091128153	9.37853273
POR0334..scf209_3	9.083301099	8.92283811	10.34794001	9.795401739	9.987235061	9.981495164	9.801078183	10.12519371	10.41184958	9.550647584	9.99861014	9.545131844
POR0335..scf295_1	13.39513758	13.20688662	13.92122702	15.10986254	15.14294245	15.6834725	15.57317083	15.51566887	15.22994893	13.99446256	14.12783317	14.36115902
POR0336..scf295_1	13.713854	13.68930011	12.9282295	13.36742122	13.37926276	13.50313424	13.49193108	13.42092871	13.58051581	15.15338835	15.18877337	15.23319805
POR0337..scf295_1	9.077901156	9.035320737	8.912931483	8.944539136	9.23388557	9.201459233	9.485100985	9.396666227	8.973687613	8.241827106	8.518116868	8.75129228
POR0338..scf226_27	8.374880633	8.191246414	7.947267068	8.460839763	8.003621088	8.337722313	8.221323251	8.276678075	8.290976201	8.6417605	8.433805141	8.546284502
POR0339..scf250_33	9.404817213	9.254316829	7.440280013	9.952085386	9.871105226	10.16275657	9.683199403	9.779356182	9.369655589	10.84122765	10.89009182	11.25585512
POR0340..scf218_34	6.130899089	5.947357205	5.947357205	5.947357205	6.35023036	6.255460214	6.407477408	6.154270077	6.206707172	5.947357205	6.358539166	6.177233064
POR0341..scf244_11	9.478018783	9.320364177	9.595724154	9.316316562	9.608594334	9.566558552	9.733203853	9.719378387	10.15333013	9.717462755	9.762271362	9.622365559
POR0342..scf213_38	5.947357205	5.947357205	5.947357205	5.947357205	5.947357205	5.947357205	5.947357205	5.947357205	5.947357205	5.947357205	5.947357205	5.947357205
POR0343..scf208_2	9.749969277	9.367131956	8.503049615	8.477075819	8.368653951	7.970981977	8.22487028	8.077665142	8.414467969	9.512534783	9.958776072	9.868724187
POR0344..scf208_2	8.009260319	7.476310932	8.503049615	8.460839763	8.833436517	8.80359858	8.78035696	8.799104753	8.461706402	7.590561852	7.625660928	7.913277898
POR0345..scf222_8	13.21566583	13.03043999	11.98513791	12.78125297	13.01404529	12.77162925	12.64593431	12.50163724	12.60091993	15.90855216	15.90945436	15.72349325
POR0346..scf295_1	8.11200159	7.777235338	7.780953081	7.855991044	7.995338261	8.098452178	7.781686708	7.897253905	8.078348938	7.783644512	8.143593397	8.005379948
POR0347..scf227_4	9.877192266	9.660065154	9.641859877	9.412359878	9.45809196	9.330161475	9.51893105	9.317660875	9.245607079	9.803378502	9.828138085	9.443933022
POR0348..scf227_4	7.877981443	8.03606112	8.359251312	8.593044467	8.577051049	8.480256084	8.561434755	8.425183426	7.916609931	8.345587595	8.163712763	7.933229005
POR0349..scf295_1	11.21007021	11.4480739	11.37554976	11.53670493	11.63279793	11.58970793	11.5958073	11.64003169	11.71746301	11.20901676	11.19678368	11.12750157
POR0350..scf269_36	9.670309833	9.616620515	10.00901053	10.02241392	10.10832156	10.12664706	10.23541649	10.37827746	10.31418141	9.125701375	9.590086518	9.6019804
POR0351..scf209_3	12.05998751	11.99473471	10.93423989	11.83932018	11.72535673	11.99772814	12.04427696	11.93627928	11.9507485	13.38324154	13.37805883	13.32213217
POR0352..scf209_3	8.932674165	9.022793476	9.301576116	8.532422669	9.093049185	9.079048613	8.973475585	9.285376052	9.240797079	8.550008394	8.528297731	8.69656254
POR0353..scf227_4	9.508272044	9.787882558	10.15714071	9.107259337	9.427735172	9.539243944	9.831607547	9.70619149	9.51185267	8.2073058	8.840042052	8.726931625
POR0354..scf227_4	9.064309823	8.775682496	8.601723423	7.829801444	7.922680005	7.824515115	7.677255673	7.686582337	7.369578322	7.759057238	7.584084878	7.687976983
POR0355..scf229_5	10.08480321	10.08291814	9.595724154	10.40000534	10.69266212	10.36141093	10.59555176	10.56212195	10.55990946	9.592070335	9.898782199	9.831752331
POR0356..scf297_16	13.21642402	13.06448795	13.36214033	15.33510613	15.43340888	15.38012058	15.51704117	15.55216642	15.48473872	13.26183244	13.27844052	13.26805119
POR0357..scf295_1	8.379375023	8.044706691	8.547786377	8.363503055	8.212865516	8.228815197	8.210624791	8.223270592	7.910207832	8.751394039	8.649550518	8.610167358
POR0358..scf295_1	9.269807075	9.363842105	9.808306523	8.789578794	9.276788906	9.536483428	9.680714755	9.552466749	9.926734646	9.733119361	9.898782199	9.600513096
POR0359..scf229_5	7.328484511	7.231288905	7.440280013	7.2089001	7.003819314	6.710162726	6.903876169	6.847186469	6.964930061	7.370778892	7.149960478	7.533610486
POR0360..scf227_4	6.313703515	6.57665178	6.378536617	5.947357205	5.947357205	6.101628115	5.947357205	6.154270077	6.130868618	5.947357205	5.947357205	5.947357205
POR0361..scf295_1	9.008589417	8.760578617	9.916343047	9.278268889	8.806427952	8.562980921	8.921276412	8.723611797	8.92628853	9.137595884	9.256788114	8.821905834
POR0362..scf269_36	9.255569961	8.975878082	8.789325619	9.922091555	9.775939384	9.644212697	9.680714755	9.622062565	9.710281401	9.995547482	9.710798083	9.717433419
POR0363..scf227_4	8.917590563	8.945183095	9.351942109	7.875279596	8.052229506	8.021829601	7.993000178	7.905473846	8.061348795	7.427123922	7.507564212	7.574141242
POR0364..scf295_1	9.2021045	9.188764012	8.281153341	8.717000834	8.774239402	9.054012238	9.0058894	9.001921688	9.036347322	9.248593568	9.189060405	9.40066942
POR0365..scf244_11	10.14611844	10.13181835	10.73923483	10.82108421	11.04358779	11.14589646	11.37928952	11.23623715	11.18378805	10.29030609	10.33314066	10.00110015
POR0366..scf296_7	10.67703876	10.72254221	11.32645283	9.255400374	9.042148734	8.707347642	8.90845305	8.756470904	8.440438428	8.624750444	8.130007002	8.138593804
POR0367..scf295_1	7.904056314	8.198926704	7.981428981	8.170248898	7.957388254	8.125581015	7.882573433	7.933830161	8.175945084	8.572417841	8.933892653	8.330746036
POR0368..scf295_1	8.310327767	8.677115888	8.396660071	7.875279596	8.317632884	7.908982445	7.58665257	8.015297725	7.823873084	7.783644512	7.890664451	7.786423926
POR0369..scf295_1	7.606467719	7.630287981	8.780061495	7.597324422	7.550896876	7.804942825	7.660784255	7.484407979	7.708642139	7.501514566	8.406345097	8.05582705
POR0370..scf297_16	9.553445444	9.597188945	8.938050443	9.287313754	9.358879596	9.639079654	9.626220193	9.881548169	9.923755744	9.856128748	9.646017505	10.17037511
POR0371..scf295_9	15.61631739	15.58631268	13.47409572	16.16525361	16.34551408	16.53696556	16.08802737	16.02736958	15.95864462	16.87868436	16.89984481	16.8326797
POR0372..scf295_1	11.05243533	11.15526612	10.93013576	11.25720733	10.9831756	11.11220547	10.95823138	10.95108869	11.26872083	11.16229581	11.30007309	11.14362176
POR0373..scf209_3	10.8868896	10.95834934	10.17114558	8.723758361	9.1205507	9.103646839	8.897676189	9.218507631	8.3426658	8.863821582	8.748070484	8.824453417
POR0374..scf249_10	6.83315233	6.745702981	7.299687945	6.78259998	7.195320577	6.753540914	7.204988816	6.858285537	5.947357205	7.347403355	7.38848475	7.151342686
POR0375..scf229_5	10.53232417	10.69031529	10.70840315	10.52285577	10.1945735	9.802861309	10.11670703	9.957609391	10.07232912	10.17785056	10.07510153	10.33148841
POR0376..scf295_1	9.801250611	9.925328956	9.785683763	10.31258483	10.01364224	10.14120015	10.33878359	10.20684587	10.21669278	10.31125746	10.50363066	10.3576762
POR0377..scf208_2	8.988552242	9.112166095	8.014702986	8.398160742	8.804153361	8.904460778	8.910598473	9.018164482	8.901972159	7.877386549	7.149960478	8.042263047
POR0378..scf227_4	10.57179108	10.64798258	9.435993386	10.46274282	10.13082229	10.3003603	10.43594181	10.17537705	10.32436533	10.67962021	10.80200116	10.95552372
POR0379..scf209_3	12.48941356	12.25674735	12.95622312	13.51196248	13.49081879	14.04730292	13.70751793	13.54144652	12.93977525	12.53230242	12.57795774	13.03721773
POR0380..scf295_1	9.123153027	9.131709547	9.406543405	9.366217754	9.525136248	9.258057634	9.380027957	9.387028	9.691110002	9.058421011	8.989500112	9.143872131
POR0381..scf295_1	7.217566585	7.141300465	7.516813692	6.869840003	7.203565406	7.248366397	6.892258764	6.932039875	6.757896339	6.674053937	6.786042841	6.979727501
POR0382..scf295_1	9.912199687	10.23923013	9.606106401	9.538648356	9.273534478	9.798269114	9.589581406	9.548772755	9.340770155	8.99104533	9.147456253	9.036552312
POR0383..scf236_6	8.923643562	9.072245408	8.663767734	9.65637533	9.507288326	9.588039078	9.727198725	9.72483717	9.633827237	9.281062857	9.675421433	9.36300237
POR0384..scf227_4	11.85825994	11.71967062	12.22662871	10.2599691	10.47671731	11.85618092	11.79233356	12.09735407	11.86012636	9.371720392	9.127832087	9.163988465
POR0385..scf295_1	9.770039091	9.893889684	9.2886996	10.06614712	9.707980818	10.14300894	9.764029769	10.04907171	10.24318488	10.84302493	10.89392714	10.72978934
POR0386..scf209_3	9.950768644	9.740650082	10.05885184	9.649404776	9.700762373	9.569261406	9.796499332	9.611483601	10.08037101	9.971038099	9.826125048	9.820471728
POR0387..scf236_6	8.46625743	8.251475626	8.240321756	8.786360967	9.357344973	9.133342843	8.993821939	9.1886244	8.967849821	8.951038762	8.782224112	8.656918505
POR0388..scf295_1	11.23304534	11.43258534	11.50666816	10.94735476	10.75645467	10.76953572	10.57170954	10.62861781	10.75055453	11.02183876	10.87076048	10.76865737
POR0389..scf209_3	8.347594353	7.829360493	8.514372156	9.160033909	8.991324859	9.028521395	8.901996925	8.894427555	9.53553324	9.281062857	9.173203756	8.816796618
POR0390..scf208_2	8.25732852	8.214154634	7.947267068	9.428773638	9.270272545	9.360196894	9.495051506	9.506223199	9.425719107	8.407210148	9.039481212	8.775231765
POR0391..scf295_1	8.654605467	8.829697939	8.825776032	8.485121648	8.907231903	8.426258088	8.710348334	8.925445132	8.370042283	9.067787415	8.819667868	8.685351507
POR0392..scf249_10	9.494233931	9.525542354	9.548043999	8.497101824	8.148001364	8.214552887	7.632817543	8.180926129	8.100675432	7.783644512	7.461434974	7.87240506
POR0393..scf295_1	8.084268531	8.309093018	6.984954201	7.937521665	7.609116856	7.669501825	8.155792198	8.059631628	7.328270974	8.470940057	7.540979588	8.17604317
POR0394..scf209_3	9.54569151	9.686560861	10.31994519	10.01296305	9.772502484	9.934186016	9.945532252	10.00496659	9.99784598	10.22693164	10.15893744	9.96516097
POR0395..scf208_2	9.374445802	9.250753725	8.396660071	9.38947643	9.348102175	9.554331803	9.383096751	9.437247128	9.397964257	8.236135629	8.000894718	8.419069965
POR0396..scf227_4	12.09141245	12.11988891	11.50942007	11.64042635	11.8073239	11.88341338	12.02028958	11.84720579	12.25929794	12.89687695	12.83173768	12.62737489
POR0397..scf227_4	9.895563844	10.02194682	9.626646655	9.984230404	9.819882627	9.919471631	9.870236429	10.18646982	9.288176117	10.00523498	10.15093158	10.50081576
POR0398..scf295_1	11.12211539	11.03627936	11.08396349	10.71459322	10.58614014	10.55094366	10.57104158	10.58383276	10.69935775	10.68664553	10.68177735	10.75363004
POR0399..scf208_2	15.10097117	14.73919441	14.48945545	14.67213254	15.19666653	14.94078343	14.84230007	15.05282046	14.50789823	14.39050365	14.53224426	14.64751359
POR0400..scf208_2	9.794736189	9.745696128	10.37841847	10.01566967	10.10832156	9.961117778	9.976194167	10.0817065	10.26802463	10.26098943	10.27248039	10.46433882
POR0401..scf295_1	14.44903813	14.60285901	13.85112516	13.32781921	13.40148162	13.7841366	13.83012113	13.78701326	13.92754177	14.96932046	14.78988378	14.80020109
POR0402..scf246_12	8.078650335	8.25881555	8.843648914	9.461042683	9.859280388	9.999590128	9.971129233	9.941781174	9.802456888	12.72083846	12.93808166	13.07878351
POR0403..scf296_7	11.72049394	11.61585393	10.54884478	11.2730833	11.4610118	11.48939524	11.45970675	11.38776805	11.54807566	12.63354397	12.60742651	12.66657566
POR0404..scf295_9	9.38754183	9.474676649	8.825776032	8.615103263	8.714831718	9.002558814	9.025773824	8.957663728	8.026664186	8.937444912	9.02891991	9.29366482
POR0405..scf295_1	12.68987417	12.83437925	12.96476692	12.07741564	12.68014661	13.08571517	13.0155777	12.99252804	13.24921847	11.43365209	11.57776128	11.37966992
POR0406..scf222_8	9.949304282	10.02816204	9.666859957	9.954909433	9.859280388	9.99759083	9.926814823	9.952972172	9.6411147	10.35352764	10.34581248	10.09966974
POR0407..scf295_1	10.25431672	10.17724399	10.62195276	11.77827499	12.05055745	11.64518046	11.78975574	11.86379324	11.59640784	10.70850439	10.67398882	10.58889
POR0408..scf209_3	12.72780648	12.87818342	13.42940679	12.77031443	12.84958504	13.60510852	13.42218682	13.57445229	13.59259274	12.47498321	12.54178161	12.38529383
POR0409..scf208_2	10.25904619	10.32913875	9.945186476	10.55571243	10.37720016	10.3837476	10.52073107	10.35600739	10.39799099	10.37109129	10.21068427	10.34638674
POR0410..scf249_10	8.296080921	8.505508855	7.800565227	8.672251967	8.423831292	8.699851528	8.553131067	8.712482961	8.708174026	9.146451304	8.918682774	9.05609636
POR0411..scf296_7	10.75267668	10.73901923	9.785683763	10.98778597	11.07541793	11.08758177	11.18190531	11.09610258	10.69500797	10.62005151	10.84523527	10.89311079
POR0412..scf227_4	8.543942447	8.55341392	8.843648914	8.042423795	7.47693734	7.983884107	8.042797726	7.880651491	7.972821066	7.646372991	7.269010621	7.663603621
POR0413..scf227_4	8.41042305	8.443154917	8.96272594	8.760345981	9.131402578	9.190920353	9.029717102	8.878656306	8.657914276	8.48523116	8.05987005	8.338029409
POR0414..scf236_6	5.947357205	5.947357205	5.947357205	5.947357205	5.947357205	5.947357205	5.947357205	5.947357205	5.947357205	5.947357205	5.947357205	6.109989864
POR0415..scf209_3	11.00754731	10.91216733	11.86137973	12.06802504	12.16650757	11.87258203	11.92797445	11.99925769	11.91495597	10.81674214	10.84523527	10.83347195
POR0416..scf209_3	10.36811665	10.00733892	11.08765236	11.38792687	11.34255853	11.3689107	11.29654226	11.41860035	11.42804494	11.18867422	11.25234326	11.30505327
POR0417..scf229_5	11.62227337	11.75496341	11.71411586	12.13654324	12.00002155	12.46402096	12.43048252	12.43561488	11.08757513	10.80664589	10.96765346	11.30415729
POR0418..scf295_1	13.59178271	13.54684359	14.51568595	15.22387229	15.34184329	16.07950002	15.91259536	15.97285311	15.86099129	14.14294121	14.36402315	14.36078227
POR0419..scf209_3	8.935671443	9.330516627	9.758054921	10.20535106	9.988221837	10.36683443	9.787297372	10.23535259	10.65883482	10.03391047	9.818044431	9.880838734
POR0420..scf208_2	11.01314808	10.9099308	11.46757945	8.376604416	8.402640727	8.426258088	8.672696111	8.357338017	8.715206865	7.799767606	7.823068947	7.840853419
POR0421..scf249_10	7.935910973	8.01859432	7.83888208	9.725925698	9.688649882	10.03900103	9.215711927	9.349225958	8.991056348	9.523850805	9.599562147	9.299120698
POR0422..scf295_1	7.38987951	7.733886572	7.699209185	8.540149043	8.743665775	9.063694485	8.770908448	9.023537202	8.889653241	7.047999547	8.052643693	7.540464701
POR0423..scf295_1	9.011428628	8.863009783	8.653619458	8.651098407	8.911453536	9.063694485	9.157600757	9.100062525	8.708174026	8.827347252	9.06726231	8.8719917
POR0424..scf244_11	8.743344731	8.266115195	9.58526568	10.25081797	9.999031735	10.29305209	10.33248735	10.44308835	10.72603677	10.48491716	10.33172575	10.0415609
POR0425..scf227_4	9.628747404	9.821712667	9.953321813	10.05171719	10.12455759	10.19449571	10.38818391	10.36648948	10.59582607	10.35226484	10.23511738	10.13646766
POR0426..scf222_8	9.11527243	9.282502945	9.631735792	10.07395718	10.08546207	9.941486865	10.34739609	10.28925295	9.926734646	9.987424208	9.975205986	9.986608465
POR0427..scf209_3	10.56321993	10.55366262	11.27076552	11.27702511	11.28247912	11.29739458	11.11709339	11.22899058	11.51936072	11.46022546	11.43181797	11.40913419
POR0428..scf227_4	6.313703515	6.446321126	7.064296403	6.387951637	5.947357205	6.214308588	6.254823509	6.43076235	6.757896339	6.674053937	6.87654194	6.459230067
POR0429..scf222_8	9.039509026	8.839297255	8.444978067	8.440267574	8.629703742	9.000541635	8.799063082	8.721393187	8.639510597	9.630231983	9.573350941	9.46991613
POR0430..scf209_3	7.985274779	7.60599433	5.947357205	8.444407068	8.324117668	8.129411002	8.356313039	8.157549348	8.100675432	8.052839129	8.266123163	8.341656317
POR0431..scf208_2	8.763820495	8.940742586	8.912931483	8.833862563	8.822246658	8.996498546	8.672696111	9.216950502	9.158970801	8.885256263	8.266123163	8.816796618
POR0432..scf295_1	8.729523998	8.63895105	8.870035114	10.20060529	9.861437643	9.901398334	10.12219697	10.04035864	9.937112245	9.816290685	9.896866253	9.862628215
POR0433..scf295_1	9.221781451	8.829697939	8.929727538	9.678797156	9.2221086	9.116715999	9.383096751	9.1886244	9.699856218	8.662731471	8.960118058	8.721459387
POR0434..scf295_1	8.117478152	8.350732607	7.634061649	8.766895639	8.603629986	8.453525862	8.280370591	8.502868212	8.149556294	8.097961057	8.29657133	8.422485364
POR0435..scf229_5	7.38987951	7.420013797	6.554909615	7.137977755	7.259485933	7.147230665	7.237795958	7.361689494	7.106054718	7.775503247	7.814356202	7.803005119
POR0436..scf295_1	9.257952792	9.026981671	9.072457812	9.470978258	9.291341879	9.244543593	9.364583567	9.418453661	9.581744032	9.473372452	9.590086518	9.40235802
POR0437..scf208_2	10.20369304	10.05884001	9.945186476	10.6552105	10.70648661	10.74715437	10.706134	10.62745695	10.1958813	10.39826462	10.50614042	10.72978934
POR0438..scf295_1	9.334415819	9.330516627	9.072457812	9.763507198	9.540065382	9.318933275	9.56955881	9.441242139	9.869046927	10.12850781	9.824109173	9.752172056
POR0439..scf295_1	8.719067054	8.655437116	9.626646655	9.700871984	9.349646833	9.470019295	9.568213906	9.818666838	9.252791522	8.611853265	8.361212667	8.601221579
POR0440..scf209_3	5.947357205	5.947357205	5.947357205	5.947357205	5.947357205	5.947357205	5.947357205	5.947357205	5.947357205	5.947357205	5.947357205	5.947357205
POR0441..scf236_6	8.356751454	8.449520792	8.198194068	8.633218649	8.670419701	8.489050532	8.388036611	8.57141494	8.453239206	8.888796884	8.686194854	8.85963816
POR0442..scf295_9	7.775052274	7.722804791	6.554909615	7.231472496	7.099799264	7.240312287	6.892258764	6.764741791	7.654583247	7.222148609	6.654847569	7.100985914
POR0443..scf227_4	10.68144459	10.54359253	10.39937504	10.16936909	10.42017564	10.4281465	10.40177704	10.34615459	10.04929562	10.18212393	10.06831406	10.21501027
POR0444..scf208_2	10.66195719	10.52616373	10.74859011	10.94168788	10.70349256	10.57589838	10.53518818	10.46014963	10.66240422	11.12438753	11.17015663	11.20491753
POR0445..scf209_3	9.243595177	9.127822501	9.235988212	9.854107561	9.600853377	9.410897472	9.348969063	9.356302814	9.133207612	9.042670175	8.699689211	9.07962
POR0446..scf295_9	11.53838073	11.4913245	11.08580911	9.615821059	9.180967881	9.086663231	9.06087072	8.994641806	9.503870718	8.856602777	8.383967832	8.737811564
POR0447..scf229_5	9.524147736	9.243600455	9.794775894	9.803265349	9.485009617	9.685869713	9.859305678	9.561048969	9.622825701	9.877399673	9.573350941	9.815429407
POR0448..scf249_10	7.73874611	6.999392445	7.440280013	7.357518201	7.370127165	6.972470223	6.981041254	6.971473464	6.994956999	9.949451892	11.05158596	11.31353738
POR0449..scf208_2	11.26917713	11.13722055	11.24457353	11.34672964	11.19996555	11.25672246	11.11846429	11.16607683	11.2022829	11.81661387	11.95415361	11.84299128
POR0450..scf227_4	13.27611417	13.37120753	13.94707341	12.55937081	12.61464425	12.66599296	12.68375081	12.69123056	12.64437626	11.20622791	11.14624639	11.33956883
POR0451..scf209_3	8.920620341	9.088349932	9.993319215	9.964749958	9.523771254	9.856846722	9.605399254	9.501132647	9.539441962	8.695634867	9.217160908	8.726931625
POR0452..scf295_1	8.0501888	8.111871841	7.541226078	7.912991343	7.763446425	7.862760272	7.82592852	8.000174407	8.613324471	8.53181246	8.366937631	8.304937791
POR0453..scf208_2	11.14461264	11.14484625	10.53809061	10.93671099	11.34140426	10.8781284	10.93507352	11.18787947	10.75223011	12.06799892	11.90467864	12.10274344
POR0454..scf243_20	5.947357205	5.947357205	5.947357205	5.947357205	5.947357205	5.947357205	5.947357205	5.947357205	5.947357205	5.947357205	5.947357205	5.947357205
POR0455..scf295_1	7.678306926	7.593657487	8.346546949	7.740648946	7.701961145	7.355082372	6.991528314	6.932039875	7.009599856	8.241827106	8.241253168	7.100985914
POR0456..scf208_2	12.2097682	11.96759367	12.0279804	11.13034376	11.2728234	11.34872542	11.26264407	11.22170737	10.97732924	11.95837763	11.93009493	11.94304765
POR0457..scf229_5	8.347594353	8.027357286	8.43305942	8.760345981	8.750781363	8.571259412	8.63136644	8.588639128	8.704644133	8.540940733	9.094504726	8.619055207
POR0458..scf208_2	9.365647438	8.886325374	9.131515281	9.715956926	10.05000206	10.18223602	10.18823282	10.15535261	10.31758408	9.925835304	9.904514689	9.738910885
POR0459..scf227_4	9.817407915	9.638508335	9.548043999	10.4637326	10.65967282	10.60894736	10.49560408	10.48408518	10.6143753	10.41891572	10.42887311	10.28128881
POR0460..scf236_6	8.305595669	7.918027156	8.22642755	7.628958958	7.797937247	7.669501825	7.604176726	7.661876279	6.933837869	7.862243809	7.931138222	8.033140683
POR0461..scf222_8	8.583119408	8.677115888	8.078780636	8.24903804	8.271336608	8.137037527	7.967358195	8.251812284	7.851076761	7.823565196	8.067056345	8.180139143
POR0462..scf295_1	13.91144541	13.93857902	13.47690922	12.74575057	13.02222806	12.86978232	12.64545924	12.70791516	12.74130668	13.45645964	13.32530164	13.28403532
POR0463..scf227_4	8.419164312	8.449520792	9.969455095	8.615103263	8.56085253	8.702354757	8.778000861	8.911959661	8.453239206	8.012871209	8.222290122	8.251775181
POR0464..scf209_3	6.313703515	6.446321126	6.378536617	5.947357205	6.100052906	6.165425525	5.947357205	5.947357205	5.947357205	6.746379184	6.358539166	6.433214335
POR0465..scf243_20	5.947357205	5.947357205	5.947357205	5.947357205	5.947357205	5.947357205	5.947357205	5.947357205	5.947357205	5.947357205	5.947357205	5.947357205
POR0466..scf244_11	8.790659253	8.53564601	8.591104608	8.79918775	8.826733414	9.07139252	9.208794294	9.262933559	8.929298522	8.927162055	8.823766658	8.7159654
POR0467..scf295_1	9.117904201	9.001662796	8.183847848	9.127597831	8.879475482	8.871645043	9.320421872	9.072714985	8.889653241	8.241827106	8.355463223	8.479266954
POR0468..scf249_10	8.586976128	8.834505878	8.503049615	8.743835048	8.411763124	8.679660533	8.375436754	8.518401158	8.686858001	9.08633498	8.455378952	8.69656254
POR0469..scf295_1	9.490197451	9.23641079	9.487511688	10.08816603	10.01944497	9.97541234	9.905726472	9.887395143	9.762964349	9.807079617	9.791462355	10.00552979
POR0470..scf261_15	10.9297241	10.87595912	11.50529024	11.6192952	12.0344636	11.77008761	11.93473097	11.83243924	11.82516565	11.0034788	10.79791257	10.86542446
POR0471..scf295_9	9.219336777	9.196199784	9.026476966	8.354697376	8.587744558	7.858043149	7.9586953	8.460558589	8.170709512	8.123059953	8.587839128	8.359645333
POR0472..scf208_2	8.643562522	8.593996147	9.109658214	8.154937505	8.857741898	8.61458577	8.29725047	8.508065564	8.499168753	8.892328538	8.899434459	8.832068276
POR0473..scf295_1	8.719067054	8.357548602	8.6937717	8.760345981	8.513885744	8.331169613	8.615541882	8.510656822	8.271673013	8.563498072	8.582975123	8.334392667
POR0474..scf209_3	10.48772202	10.8656093	10.07011159	11.61574303	11.69946924	11.79008441	11.15142712	11.21785926	11.51492975	11.36592997	10.97128789	10.94923079
POR0475..scf295_1	11.14397471	11.13913076	11.39204778	11.46201073	11.54127653	11.5609814	11.51000106	11.37019555	11.41224691	11.53212565	11.31730429	11.38052017
POR0476..scf295_1	8.858738298	9.120016065	8.653619458	8.770158897	8.9732936	8.679660533	9.025773824	9.174245209	9.214045283	9.070895724	8.993129896	8.737811564
POR0477..scf209_3	10.04561894	9.949555649	10.21911318	10.24506875	9.900770956	9.971342721	9.925767753	9.916276846	10.25743161	10.43331631	10.42754946	10.31197591
POR0478..scf295_1	6.464075923	6.1713893	6.897814117	6.127811291	6.288161592	6.456611723	6.16497403	6.333632762	6.130868618	6.338711411	6.358539166	6.592835118
POR0479..scf209_3	10.96555483	11.29545805	10.93833236	10.73276125	10.97922155	11.08805029	11.03526182	10.84477434	11.02660332	11.07937044	11.25904706	11.15857235
POR0480..scf208_2	9.128382356	9.072245408	8.525601401	8.672251967	8.926129537	9.286353132	9.222595834	9.461050356	9.039130031	8.723795546	9.304082864	9.214986261
POR0481..scf295_1	11.08337752	10.94530494	11.08026514	12.10046924	12.32977895	12.14922684	12.4127249	12.45240595	12.35959961	11.58888376	11.47467985	11.32903644
POR0482..scf227_4	8.262234672	8.523670958	8.333721221	8.376604416	8.136872737	8.04651935	8.231935981	8.007758299	8.106197783	8.039653456	8.502701554	8.56484296
POR0483..scf227_4	11.61538913	11.55921863	11.37705741	11.23364014	11.52238952	11.59564869	11.55792624	11.55323816	11.38875865	11.14637927	11.26571982	11.31665056
POR0484..scf246_12	16.11473602	16.11494362	15.75697365	12.55844621	12.50625342	12.45932387	12.22515853	12.15762501	12.19890591	12.46102119	11.99932164	12.0683422
POR0485..scf229_5	8.523924584	8.280595523	9.542646266	9.603245854	9.526499934	9.309237729	9.344250967	9.488325957	9.537488943	9.264921412	9.355466396	9.395591528
POR0486..scf296_7	11.11887262	11.21805888	11.11863214	10.90429926	10.94820388	11.03800467	11.08145271	10.79499504	10.81690188	10.69761648	10.77000652	10.92261275
POR0487..scf227_4	7.662712166	7.898856519	7.677883864	7.137977755	7.117875319	7.390761759	7.482029271	7.063040802	6.796377648	7.274056472	7.240524698	7.519778678
POR0488..scf208_2	8.810453044	8.993120518	8.85249999	8.753765211	8.621933464	8.904460778	8.873669876	8.531211428	8.786970555	8.683387919	8.635553482	8.244004217
POR0489..scf244_11	8.055931308	7.642250745	7.998173777	8.210230095	8.555410118	8.432365223	8.577892434	8.254946041	7.98498297	7.750750818	7.254865397	7.45537734
POR0490..scf208_2	10.90357356	10.7553097	11.1560037	10.69113344	10.68660979	10.80532154	10.56769712	10.71311621	10.49631344	10.87236058	10.89009182	11.08378511
POR0491..scf295_1	9.417637109	9.486809801	10.02066723	10.89699648	10.65905471	10.34580143	10.43740896	10.60404076	10.30963193	10.29688629	10.29734289	10.18800679
POR0492..scf209_3	11.60337802	11.66373078	12.23662503	11.00826154	10.93499496	10.76074252	10.84572104	11.02652067	11.41594864	12.16377956	12.22371665	12.06490939
POR0493..scf227_4	10.07275683	10.17910586	9.116981678	8.354697376	9.115093229	8.761111232	8.406718331	8.762950163	8.470121091	12.25055256	12.97291301	13.13286706
POR0494..scf227_4	10.42601429	10.68901107	9.725130812	10.28819604	10.21997284	10.28897584	10.29897141	10.37965794	10.06694269	11.07326044	11.25084928	11.22683371
POR0495..scf295_1	9.045058295	9.370414191	8.601723423	8.995367932	8.56627337	8.537840391	8.539178478	8.931184999	8.911140499	8.99104533	8.887756727	8.543166777
POR0496..scf229_5	10.36263582	10.29350446	10.27851966	11.26573407	11.06612893	11.02680618	11.19365822	11.19298497	11.24928701	10.76458934	10.79381233	10.95381019
POR0497..scf295_9	8.427849416	7.889160934	9.160140155	8.927177309	8.692804375	8.535018223	8.775640752	8.970717453	8.979501161	8.816215808	8.626142334	8.501974453
POR0498..scf296_7	14.2384033	14.24766847	13.83257377	12.65977806	13.420908	13.03974693	13.07075516	13.09975101	12.49420422	13.94443721	13.99121868	14.17844859
POR0499..scf292_37	5.947357205	5.947357205	5.947357205	5.947357205	5.947357205	5.947357205	5.947357205	5.947357205	5.947357205	6.143483757	5.947357205	5.947357205
POR0500..scf227_4	11.21433009	11.2297579	10.90735149	10.1136449	9.846268058	10.07261813	10.12675592	9.978749246	9.467386776	9.254057165	9.032449183	9.288187824
POR0501..scf296_7	8.310327767	8.480909612	8.80767039	9.504248936	8.8751558	8.895785132	9.203583732	9.167807092	8.495056881	7.725487381	8.433805141	8.220414516
POR0502..scf208_2	9.500267243	9.418757467	9.981436867	9.331690801	9.327866848	9.865649381	9.797645421	9.620890995	9.800832977	9.583449332	9.558847922	9.269776497
POR0503..scf295_1	8.650934323	8.576750853	8.212386123	8.460839763	7.961660992	8.121739785	8.140775896	8.291986782	7.359398302	7.862243809	7.831721057	8.046800198
POR0504..scf295_1	7.70132656	7.420013797	8.946324082	6.485939498	7.062585364	7.70212245	7.859282147	7.661876279	8.089560047	7.521904006	6.854866786	6.955823726
POR0505..scf261_15	9.518215097	9.525542354	9.531788986	9.011909014	9.105950149	9.239442325	9.286372711	8.927361042	9.153855712	9.35911913	9.327150423	9.40066942
POR0506..scf209_3	12.84520791	13.02503051	13.1226646	12.99143376	12.95542818	13.1116193	13.09031827	13.09692717	13.03633986	12.4010413	12.18240618	12.25046214
POR0507..scf209_3	10.59906675	10.46191581	10.33245475	9.61044527	9.013052485	9.535101159	9.312388903	9.298672614	9.130605186	9.719429248	9.531869067	9.439007828
POR0508..scf208_2	12.84755905	12.57040216	11.29648989	11.78184511	11.7420689	11.56199319	11.50791108	11.62674647	11.64497531	14.36253702	14.32438097	14.26065722
POR0509..scf222_8	9.281562813	9.010153322	9.094895929	9.039051133	9.154632	9.366439835	9.373870373	9.230903241	9.340770155	9.209745112	9.575753813	9.633884619
POR0510..scf227_4	12.2579991	12.37202948	12.01060749	12.12128277	12.24285132	12.10178896	12.15612678	12.10965297	12.16757752	12.55411401	12.59247267	12.69606082
POR0511..scf297_16	11.01663754	10.85866785	10.72271529	10.71459322	10.54590894	10.98866893	10.92413772	10.83425133	10.54837843	11.29289771	11.40386324	11.41785728
POR0512..scf208_2	9.675642791	10.02816204	9.487511688	9.127597831	9.405647362	9.407875756	9.489374025	9.654481548	9.844043639	9.338721138	8.743741459	9.053938186
POR0513..scf209_3	14.94869514	14.94305688	14.55482448	15.16628762	15.18808206	15.05940129	14.8961706	14.79566587	14.69669096	16.39738125	16.47296891	16.41280254
POR0514..scf295_1	9.288569645	8.993120518	9.282217131	8.7102101	8.879475482	8.796607093	8.782709064	8.685402088	9.082919401	8.522622715	8.681667243	8.811668547
POR0515..scf227_4	8.519885525	8.599696693	9.153038271	7.564815798	8.356079285	8.148394746	7.868650594	8.336888047	8.261915537	8.046263093	8.095410429	8.247895381
POR0516..scf236_6	9.930129983	9.722847133	10.06261493	10.74094422	10.78051868	10.70315664	10.70187014	10.61872049	10.48425867	10.32032842	10.3749524	10.68984217
POR0517..scf227_4	8.227504971	7.755752664	8.580402884	8.175313348	8.079763036	8.360408056	8.303943124	8.045021997	8.823129241	9.623942259	9.481466047	9.299120698
POR0518..scf296_7	10.43856963	10.43881056	9.676738548	9.777947928	9.703172581	9.783241726	9.558763839	9.497302738	9.088298354	9.310185518	9.372188331	9.659467133
POR0519..scf236_6	6.206750177	5.947357205	5.947357205	5.947357205	5.947357205	5.947357205	5.947357205	5.947357205	5.947357205	5.947357205	5.947357205	5.947357205
POR0520..scf295_9	10.2483829	10.47862666	10.25898943	9.977303486	9.787336362	9.971342721	9.946564967	9.873714838	9.815382164	9.665358874	9.697634416	9.76138214
POR0521..scf246_12	8.816988779	8.687828731	8.503049615	9.210903566	8.826733414	8.526516534	8.615541882	8.848595364	8.181159927	8.831038014	8.860122177	8.889104724
POR0522..scf295_1	9.075193385	9.026981671	7.720164826	9.177195114	9.292949674	9.176744923	9.143145035	9.427881492	8.79692576	9.354047091	9.405052022	9.12346438
POR0523..scf251_18	10.32592812	10.38340805	10.77400787	9.900275868	10.12814077	10.15829229	10.20987246	10.21228265	9.899698614	9.870344458	9.840157137	9.968568847
POR0524..scf208_2	6.674305102	6.715115334	7.699209185	7.006820102	7.227905559	7.173484436	7.012141009	7.054285015	7.296212508	7.823565196	8.023327618	7.151342686
POR0525..scf295_1	11.18548339	11.27214961	11.33423535	11.64391829	11.89566505	11.7501055	11.72286457	11.72053645	11.69978834	12.53730125	12.52643627	12.45210538
POR0526..scf295_1	7.448022916	7.375839177	6.554909615	7.48816015	7.327236547	7.362312297	7.449344937	7.406200779	7.157078485	8.60752714	9.463394165	9.30636264
POR0527..scf295_1	12.1535473	12.08911012	12.17558063	11.25321086	11.33523249	11.20410461	11.24308904	11.28927168	11.20595355	11.07172888	11.04556566	10.99160153
POR0528..scf295_1	13.53905892	13.77373859	13.41407513	14.718186	14.68572669	14.7267383	14.802267	14.70554752	14.94396786	13.69779459	13.57660544	13.37553809
POR0529..scf295_1	8.639861755	8.714252538	7.876056726	9.025545718	8.975308578	8.889242809	8.983685712	8.967000226	9.052961431	9.198446378	9.274709469	9.045272163
POR0530..scf246_12	7.985274779	7.420013797	7.588561634	7.505641961	5.947357205	6.433138969	6.213756405	6.642879295	6.395367337	5.947357205	6.358539166	6.750538441
POR0531..scf261_15	7.494272733	7.122280328	6.378536617	8.536291322	9.611165335	8.106260965	7.621444215	7.913640653	7.529726519	9.000870896	9.504368731	9.676270662
POR0532..scf236_6	9.842885609	9.543069292	10.20557101	10.00208514	10.11736427	9.995588736	9.953773187	9.982394093	10.2227568	9.70758944	9.60427643	9.888058515
POR0533..scf208_2	9.614002091	9.583145158	10.09236914	9.453043892	9.463801364	9.430383362	9.296184913	9.36334451	9.703339748	10.12850781	10.15253633	10.10792906
POR0534..scf295_1	9.211977257	9.035320737	9.181233628	9.661580975	10.04432203	10.02238369	10.21158962	10.0927026	9.6411147	9.541771276	9.597199142	9.582786526
POR0535..scf227_4	8.994306446	8.958420636	9.072457812	9.096978782	9.152858656	8.692314488	8.657342536	9.012771099	8.62085729	8.927162055	9.140945196	9.135744483
POR0536..scf229_5	11.36807238	11.37297403	11.24952094	10.46669787	10.84442056	11.06586362	11.01282799	11.23661754	11.29996689	9.723354125	9.3127773	9.430761021
POR0537..scf249_10	9.700269662	9.52260009	9.195122693	10.08043322	9.6366234	9.386541615	9.451907059	9.490896541	9.585528074	9.838158038	9.563698696	9.777033979
POR0538..scf295_1	8.628699316	8.410868618	9.636806822	8.205298159	8.459403255	8.263814242	8.400519786	8.279753906	8.310004224	8.683387919	8.948938771	8.881796278
POR0539..scf296_7	9.169532462	9.047737159	8.8787206	9.549932455	9.492009289	9.366439835	9.366135599	9.273451055	9.039130031	8.842051901	9.039481212	9.106922476
POR0540..scf251_18	13.18237054	13.08790164	12.52259071	12.75344656	12.75787101	12.9808403	13.11489111	13.02645266	13.00895332	13.25308205	13.27330194	13.39805949
POR0541..scf222_8	9.107347459	9.116096553	9.269162385	9.461042683	9.377166649	8.959575723	9.017853857	9.244719508	8.855203981	9.092463516	9.283585695	9.515832828
POR0542..scf295_1	9.510266223	9.704819332	9.869809212	9.973131194	10.31494611	10.16007967	10.30219732	10.37896786	10.30392474	9.628138491	9.82209045	9.865069723
POR0543..scf209_3	9.610291798	9.792764744	9.799300354	9.196555575	9.011091105	8.953326099	9.15939734	9.151581978	9.221391624	8.964501748	9.189060405	9.371651341
POR0544..scf295_1	10.78578572	10.67984832	10.7203398	11.15442338	11.30673343	11.5094647	11.51798468	11.58852551	11.66333057	9.572599167	9.776941422	9.783505298
POR0545..scf295_1	8.632430209	8.53564601	9.109658214	7.796269744	7.597701767	7.092508895	7.442692689	7.393666401	7.144570206	7.047999547	7.084620386	7.355286855
POR0546..scf209_3	8.905405272	9.047737159	8.396660071	8.840075197	9.154632	8.648808459	8.695410501	8.790682171	9.030765294	9.318025159	9.283585695	8.8719917
POR0547..scf244_11	5.947357205	6.1713893	5.947357205	5.947357205	5.947357205	5.947357205	5.947357205	5.947357205	5.947357205	5.947357205	5.947357205	5.947357205
POR0548..scf295_1	8.0501888	8.191246414	8.031022639	8.551657257	7.999486353	8.321280105	8.307276926	8.126868912	7.916609931	8.691564618	7.778879121	8.356066749
POR0549..scf295_1	9.53201963	9.477719661	8.946324082	10.16084182	10.0659743	10.19710921	10.45272432	10.39133878	10.42767591	11.1943147	11.03257965	11.04568759
POR0550..scf249_10	8.874468182	8.480909612	8.76134548	9.592378049	8.946831387	8.955412411	8.822096809	9.053600034	9.34525257	9.399055196	9.268760885	8.78574026
POR0551..scf210_14	7.285515103	7.593657487	6.800446116	6.978193504	6.759275473	6.845878594	6.937796711	6.901227126	6.524212141	7.235372285	6.625281208	6.459230067
POR0552..scf236_6	11.38652323	11.18515684	10.49425098	11.00214938	11.02453021	11.20928148	11.47904012	11.4527207	10.8680166	10.91056741	11.26127475	11.31086358
POR0553..scf209_3	10.1125239	9.973379143	9.941101404	10.45976937	10.26458865	9.996590133	9.939320266	9.994176181	9.86594532	10.89332626	11.01155536	10.92085958
POR0554..scf229_5	10.87232346	11.12666885	11.4619078	11.12222694	11.04925623	11.06109864	10.95465342	10.83826917	11.32830648	11.22357031	11.01508079	10.97705376
POR0555..scf222_8	10.80771133	10.5890622	10.91982395	11.43756911	11.33368541	11.1682226	11.16961499	11.23242771	11.07491648	11.66293938	11.64525743	11.49956531
POR0556..scf251_18	9.43665244	8.649963678	9.852505311	9.798552378	10.04432203	9.775084104	9.856010093	9.831870759	9.917779272	10.66851063	10.93731417	10.46192742
POR0557..scf208_2	7.079673249	7.297978232	5.947357205	6.259507407	6.8731114	6.255460214	6.629794304	6.43076235	6.994956999	5.947357205	5.947357205	6.551765354
POR0558..scf209_3	11.03464765	11.03832814	11.04654559	10.72287987	10.80474573	10.87867026	10.80825371	10.87442304	10.78370097	11.25764115	10.70270752	11.00434933
POR0559..scf209_3	7.10623764	7.06285378	6.625394442	6.992621381	6.799113306	6.753540914	6.831561347	7.105639742	7.092866935	6.563351654	6.854866786	7.14147738
POR0560..scf209_3	10.78086766	10.50852103	9.661894883	10.91156519	10.73550317	10.62066149	10.649693	10.68438205	10.75223011	11.33307538	11.51443769	11.60589381
POR0561..scf209_3	11.58845639	11.28600749	11.50942007	13.63304904	13.52373846	13.86803459	13.69808138	13.9254348	12.20411274	10.81216171	11.18431459	11.79661586
POR0562..scf208_2	10.75852602	10.56366266	11.14542467	11.7921094	11.5655313	11.47406803	11.54778985	11.64662867	11.97245155	11.67054453	11.75731968	11.51513319
POR0563..scf209_3	10.78496721	10.79099884	11.2740063	11.13158845	11.24634281	11.24542788	11.02895717	11.12639138	11.18006042	11.27037971	11.16302514	11.13709467
POR0564..scf249_10	8.650934323	8.89094206	8.80767039	8.818208456	8.795017553	8.611917606	8.564191484	8.725826852	8.237203957	9.058421011	8.856129256	8.743219616
POR0565..scf295_9	10.33826856	9.916416572	10.68422858	11.49041596	11.51148478	11.59301138	11.37202998	11.30095833	11.18130404	11.13908593	11.52436269	11.2655539
POR0566..scf243_20	5.947357205	5.947357205	5.947357205	5.947357205	5.947357205	5.947357205	5.947357205	5.947357205	6.313642939	5.947357205	5.947357205	5.947357205
POR0567..scf295_1	11.9861394	12.01774694	10.84984834	11.79838977	12.03065056	12.05896087	11.89023687	11.78226938	11.83586156	11.84287653	11.82662873	11.92305914
POR0568..scf295_9	11.17677791	11.01562959	10.17809707	8.927177309	8.776563515	8.699851528	8.513698693	8.536302046	8.196681831	7.957571503	7.685417851	8.159530627
POR0569..scf295_1	9.404817213	9.437642893	8.97085532	8.713609639	9.247225835	9.054012238	9.031684592	9.206002244	8.122626052	8.831038014	8.803150726	8.793569721
POR0570..scf208_2	9.199625483	8.70374362	8.938050443	9.410294747	9.193091648	9.33335325	9.380027957	9.346385291	9.179247553	9.594217457	9.43452272	9.342026946
POR0571..scf236_6	9.996854531	10.15660233	8.895930907	10.86964945	10.99937224	10.82682294	10.83630634	10.63787113	10.76390486	9.998783935	10.20141352	9.901200881
POR0572..scf209_3	8.419164312	7.688939066	8.281153341	8.79599215	8.536189162	8.934407879	9.12670304	9.00010526	8.650582313	8.645980337	8.654184731	8.69656254
POR0573..scf208_2	5.947357205	5.947357205	5.947357205	5.947357205	5.947357205	5.947357205	5.947357205	5.947357205	5.947357205	5.947357205	5.947357205	5.947357205
POR0574..scf295_1	13.31811451	13.40808713	12.47483046	12.2327091	12.54402068	12.49912191	12.37825661	12.38317767	12.32346764	14.10678589	14.02272718	14.00944456
POR0575..scf209_3	8.712051548	8.191246414	8.503049615	9.04173669	9.147525195	9.042304728	9.291287317	9.246246343	9.34748847	9.052141863	8.444634985	8.642478803
POR0576..scf236_6	9.075193385	8.984525835	9.174237473	8.615103263	8.6977298	8.474361344	8.252910081	8.102499053	8.061348795	8.159828147	7.898863567	7.995991649
POR0577..scf229_5	10.56130828	10.47257245	9.949259924	10.20179321	10.3259008	10.36838024	10.61447462	10.5584714	10.57608841	9.514805201	9.611318733	9.569345284
POR0578..scf227_4	9.3411665	9.120016065	10.10701779	10.1571717	9.966354116	9.839077148	9.768713709	9.989656073	10.01473566	9.816290685	9.693219402	9.810369234
POR0579..scf295_1	12.07344361	11.85593671	12.1163565	11.87615492	11.98482914	11.81547446	12.01662006	12.09400062	11.75008245	11.66801394	11.7515227	11.74672251
POR0580..scf208_2	8.543942447	8.436758988	8.789325619	8.036815156	7.850267659	7.749463019	7.932347518	8.133749113	7.978916465	7.60945971	7.857322901	8.23618751
POR0581..scf236_6	8.432171147	8.384472319	8.6937717	8.830745809	8.771911386	8.42319415	8.657342536	8.815798184	8.271673013	8.99104533	9.277674404	8.867063422
POR0582..scf208_2	7.328484511	7.141300465	5.947357205	5.947357205	6.320517274	5.947357205	5.947357205	6.563924988	6.868014821	6.425939809	6.489939365	5.947357205
POR0583..scf289_17	9.995436574	9.994698185	9.771936143	10.38336031	9.964349481	9.609200445	9.434275612	9.499857157	10.06559291	10.18921804	10.04948105	9.8367375
POR0584..scf229_5	11.21857742	11.44189844	11.61156142	11.23364014	11.46455001	11.37468123	11.48684293	11.38468255	11.60384446	11.58834851	11.68063232	11.48422299
POR0585..scf229_5	11.05175523	11.04241699	10.39937504	10.80868248	10.82857171	10.66658668	10.61706524	10.66527919	10.54837843	10.19063266	10.26952688	9.885655968
POR0586..scf295_1	7.606467719	7.360709888	8.525601401	7.605312844	7.840915194	7.565917427	7.868650594	7.589845583	7.630647185	7.261321142	7.282966847	7.554052595
POR0587..scf295_1	10.12164629	9.720285633	10.3723743	10.00071957	9.931887568	9.452539723	9.627511456	9.661333592	9.671677473	10.38597679	10.36668685	10.14150461
POR0588..scf208_2	9.819013645	9.622124064	10.20896855	9.3810628	9.625223513	9.415418017	9.259869134	9.687298956	9.461214014	9.752451707	9.797640716	9.862628215
POR0589..scf289_17	6.524306795	6.57665178	5.947357205	5.947357205	6.163200982	6.214308588	5.947357205	6.472432983	6.130868618	6.338711411	6.303750788	6.344678368
POR0590..scf296_7	9.563078835	9.296388136	10.00901053	9.189326502	9.548143007	9.367996283	9.434275612	9.471502882	9.619139569	9.220954133	9.256788114	9.266065295
POR0591..scf236_6	9.551510917	9.795199595	9.661894883	10.08688012	9.867889954	10.14391248	10.0032395	9.818666838	9.729198668	10.22555238	10.23360244	10.25272595
POR0592..scf261_15	6.206750177	5.947357205	6.378536617	6.20239201	6.163200982	6.165425525	5.947357205	6.200664435	6.35660438	5.947357205	5.947357205	6.272108704
POR0593..scf209_3	9.984042088	10.19391445	10.40530691	9.562985153	9.28165655	9.541999116	9.886477498	9.810480302	9.931191405	9.237602596	9.153937359	9.326089055
POR0594..scf227_4	9.559233298	10.16789822	10.01290665	8.944539136	9.479384956	10.09522242	9.574925757	9.750752638	9.966354564	9.659222561	9.641439517	9.302746301
POR0595..scf295_1	11.52031217	11.16654794	10.84331497	10.97327785	11.0749549	10.92031867	10.8860001	10.8714855	10.47920585	12.9181102	13.08021471	12.91891981
POR0596..scf295_1	12.26827401	12.16603027	11.0616296	12.02883782	12.15319861	12.30274379	12.15256462	12.14309602	12.1499095	13.52054234	13.5158999	13.42888698
POR0597..scf295_1	10.39198692	10.50110552	10.77400787	9.271447083	9.866816589	9.778585934	9.913142798	9.634886665	9.694614924	10.26098943	10.40081721	10.28766059
POR0598..scf249_10	6.206750177	6.1713893	5.947357205	6.127811291	6.288161592	6.354363103	6.323571166	6.596738203	6.524212141	6.768945465	6.854866786	6.507506525
POR0599..scf292_37	5.947357205	5.947357205	5.947357205	5.947357205	5.947357205	5.947357205	5.947357205	5.947357205	5.947357205	5.947357205	5.947357205	5.947357205
POR0600..scf295_1	11.61676861	11.72920908	11.09866264	11.60637673	12.02419311	11.61267463	11.7401773	11.79445998	11.84569494	12.23764299	12.17455159	12.14487229
POR0601..scf229_5	9.860141813	9.6786637	9.131515281	10.17300817	9.550825392	9.464216632	9.496467341	9.630236695	9.64474451	9.974330356	9.606627734	9.697000474
POR0602..scf251_18	8.515834464	8.251475626	8.078780636	9.09439686	9.087483768	8.619906594	8.847000726	8.858687939	8.690433613	9.691648657	10.24567743	9.982119821
POR0603..scf249_10	9.6028421	8.980208634	10.82795412	10.00753442	9.64793284	9.760990299	9.604087787	9.689534635	9.297464404	9.315416766	9.262787173	9.029976685
POR0604..scf209_3	9.262706438	8.904701144	8.139846796	9.800125096	10.0155791	9.490144042	9.836075466	9.607939754	9.703339748	11.65068707	11.73612707	11.52169896
POR0605..scf295_1	10.3043598	10.57500677	10.95458689	11.02175195	11.01248988	11.15531562	10.86000192	11.0194624	11.16630932	12.26836718	12.04613425	11.83246868
POR0606..scf209_3	8.886925492	8.6110272	9.102296435	8.696527644	8.417810676	8.22170324	8.533557284	8.310128503	8.635800132	8.297441229	8.77376428	8.636660217
POR0607..scf209_3	9.878732275	9.431375622	10.31364931	10.11238165	10.34756262	10.13576003	10.15380936	10.22232519	10.47920585	10.00844964	10.12664231	10.17921804
POR0608..scf261_15	8.861898516	8.993120518	9.026476966	7.496934532	7.568669179	7.452211932	7.520048449	7.387345297	6.933837869	6.384572254	7.101375374	7.014418644
POR0609..scf295_1	9.522172937	9.282502945	8.294490402	9.039051133	8.748413561	8.749074364	8.566942669	8.660102047	8.803523119	9.961115661	9.99324303	9.930628435
POR0610..scf208_2	8.602295393	8.136192445	8.547786377	9.120005293	9.29936265	9.232611856	9.236263798	9.209138991	9.112252256	8.92371755	8.960118058	8.889104724
POR0611..scf246_12	9.345649151	9.568961502	9.034245791	9.28279855	9.46094953	8.88266965	8.473091156	8.710246398	8.895826297	9.489628977	9.121229453	8.941561583
POR0612..scf227_4	11.11822319	11.26517037	10.06636816	10.93171684	10.81254641	10.99467924	11.00048752	10.77940577	10.80080197	10.65424594	10.56629951	10.76018295
POR0613..scf251_18	11.30099597	11.11603929	10.61685224	11.10205001	11.39986353	11.20841996	11.01969275	11.15565412	11.13327522	12.02988243	11.7993036	11.82686664
POR0614..scf208_2	8.938662306	9.123924694	9.569432535	10.11994449	9.781649238	10.32126635	10.35285001	10.28704705	10.7471975	9.251328006	9.476326059	9.19363481
POR0615..scf222_8	12.94043105	12.78311199	12.80433679	13.13865497	13.72793307	13.68015173	13.72208374	13.72746857	13.67253685	13.40132636	13.36189738	13.47914346
POR0616..scf209_3	11.33492442	11.33848218	9.961411179	7.074680439	7.664599484	7.438846269	7.162424335	7.342042467	7.024009399	7.783644512	7.181063605	7.36331814
POR0617..scf295_1	9.20457917	9.092347403	9.269162385	9.81420221	9.504522503	9.162425558	9.376952507	9.241660881	9.112252256	8.633281782	9.265777184	9.183821771
POR0618..scf236_6	5.947357205	5.947357205	6.474472761	5.947357205	5.947357205	5.947357205	5.947357205	5.947357205	5.947357205	5.947357205	5.947357205	6.109989864
POR0619..scf208_2	7.716432988	8.05329485	6.688778567	7.275185104	7.099799264	7.264289159	7.345106789	7.466837076	6.628123558	6.592936623	7.437644724	7.402611611
POR0620..scf209_3	8.015187392	8.505508855	7.269220916	7.522860726	7.457672934	7.975297161	7.615716364	7.70598871	7.654583247	8.065891883	8.183528934	8.228324474
POR0621..scf246_12	12.21766707	11.98096194	13.32045649	12.61089394	12.50419279	12.91968844	12.72899601	12.80326435	12.30020219	12.1558558	11.89419404	11.98780097
POR0622..scf295_1	8.893112659	9.072245408	8.946324082	9.191740311	9.003218028	8.842565941	8.901996925	8.786451634	9.130605186	8.881706629	8.895552734	9.234120398
POR0623..scf295_1	8.044420701	7.991941595	9.018664878	9.060393106	9.00124283	9.008592989	9.148583325	9.148314418	9.295148042	9.083260665	8.88384232	9.387087775
POR0624..scf251_18	14.34859926	14.41820124	13.86622565	13.15158741	13.12391328	13.17215351	13.04144561	13.07147386	13.13504467	13.45220215	13.27972231	13.3167034
POR0625..scf222_8	9.836558628	9.96907698	9.739334211	10.47947713	10.8013896	10.6527089	10.59423751	10.47184375	10.69761941	10.56009681	10.34160095	10.46674618
POR0626..scf208_2	9.265077281	8.829697939	9.364258725	10.41850334	10.28478366	10.73642993	10.90889803	10.78566176	10.96582587	9.052141863	9.080949511	9.264206035
POR0627..scf222_8	14.96213755	14.92096818	13.92354905	15.0731136	15.48054349	14.99630066	14.70193728	14.60993616	14.30459268	15.02346029	15.11944277	15.27352803
POR0628..scf209_3	10.09807041	10.19759284	10.09971218	10.27132657	10.0808461	10.02827067	10.07390417	9.951113071	9.233551237	10.25017862	10.3749524	10.70350822
POR0629..scf227_4	9.453343799	9.616620515	9.580007501	10.74989206	10.83076816	10.80018171	10.76745541	10.88368591	10.81209079	10.23106151	10.57110111	10.5852029
POR0630..scf289_17	10.79962963	10.76276663	10.95458689	9.488689099	9.286507503	9.315708798	9.162983651	9.437247128	9.276479346	8.888796884	9.235588596	9.119347095
POR0631..scf227_4	8.639861755	8.593996147	8.421034892	8.770158897	8.932372354	8.796607093	8.88025815	8.917755102	9.38714307	9.568235846	8.918682774	9.165984397
POR0632..scf227_4	8.227504971	8.273375032	8.480117998	8.363503055	8.346570471	8.709837331	8.412888553	8.858687939	8.3426658	8.201463695	8.067056345	8.432680117
POR0633..scf208_2	8.746778453	8.709008073	7.677883864	9.162498337	8.657824864	8.707347642	8.849242768	8.838429074	9.098994923	8.763055582	8.654184731	8.745915738
POR0634..scf227_4	9.846038631	9.720285633	10.55419184	9.617608492	9.361943866	9.380386746	9.4922156	9.250816974	9.551104122	9.795947389	9.881445606	9.754809576
POR0635..scf295_1	6.552070856	6.649568615	6.378536617	5.947357205	6.163200982	6.214308588	5.947357205	6.093729342	5.947357205	5.947357205	5.947357205	6.344678368
POR0636..scf295_1	8.836413595	8.735033636	9.27570482	9.513888076	9.170492486	9.237737801	9.215711927	8.880637496	9.058456066	8.838390286	8.658803395	8.613136372
POR0637..scf295_1	10.35603109	10.40105156	9.61126929	10.9359986	11.11243754	10.88245754	11.09915184	11.01857768	10.953502	11.34580056	11.34906774	11.35565694
POR0638..scf295_9	8.237520789	8.517643775	7.699209185	8.867693896	8.05619884	8.094530175	8.682837609	8.394510678	7.972821066	8.2073058	7.848847126	8.130124576
POR0639..scf295_1	8.523924584	8.511589825	8.384305561	9.331690801	9.028645544	9.167812377	9.26654174	9.23706049	9.338523619	9.281062857	9.556416323	9.163988465
POR0640..scf209_3	7.693702046	7.593657487	7.237838423	8.6041182	8.06015605	7.996657569	8.166942823	8.232852877	8.12805658	8.052839129	7.92314635	8.308655296
POR0641..scf295_1	9.177116122	9.022793476	8.514372156	9.10981778	9.334123944	9.109262777	9.182546936	9.185441668	9.104312856	9.310185518	9.077540187	9.309969765
POR0642..scf236_6	8.414800749	7.859617607	8.713417877	9.353368524	8.84010747	8.951236671	8.965253526	8.868707895	8.276525074	8.129260073	8.507859398	8.319746224
POR0643..scf208_2	12.88561903	12.75257625	12.58390636	12.05726427	12.39480886	12.61216048	12.49431269	12.64901176	12.47988173	12.05295058	12.23659941	12.28173508
POR0644..scf295_1	8.760428819	8.863009783	8.789325619	9.559268008	9.410092509	9.27144371	9.366135599	9.342113584	9.194266062	8.92026453	8.993129896	9.409092397
POR0645..scf295_1	8.487134578	8.044706691	8.359251312	8.779902835	8.56085253	8.453525862	8.522244952	8.56645368	8.551523925	8.594466312	8.439230888	8.654042659
POR0646..scf208_2	10.68408162	10.81987974	10.97265657	11.0264439	11.24387373	11.53029284	11.36588819	11.45631734	11.50453754	11.17732656	11.27530402	11.1168238
POR0647..scf296_7	9.434552159	9.673374531	9.945186476	9.967549158	9.853872967	10.1375757	10.08237982	9.929558034	9.724064228	9.46634804	9.566117899	9.484325496
POR0648..scf208_2	11.92213005	11.96974094	11.43899532	10.74012802	10.79240145	10.72441939	10.93714715	10.66923292	10.66240422	11.51532903	11.17646624	11.36599725
POR0649..scf208_2	12.89966015	12.96549306	10.35715164	11.01502254	11.53758606	12.55064658	12.48407524	12.67953332	12.45594701	11.56677406	11.79572324	12.10505936
POR0650..scf227_4	11.80035894	11.79184234	11.19414206	11.57699398	11.81427223	12.18029959	12.09874296	12.15882917	11.81037821	11.32152585	11.49627258	11.5690796
POR0651..scf227_4	9.574553513	9.733047416	10.45761973	8.992592003	8.938587406	9.31247696	8.895510792	8.979967562	9.369655589	9.428286367	9.176389379	9.304555626
POR0652..scf249_10	9.995436574	10.33749434	10.80796048	10.52095538	10.5079573	10.40423615	10.33799806	10.38103709	10.48627483	10.59145665	10.36944732	10.56137894
POR0653..scf244_11	10.8069052	10.73901923	11.43175983	11.85333797	11.94587966	11.91621895	11.79861556	11.97074309	12.132665	12.24139187	12.39031276	12.01761175
POR0654..scf276_29	8.286497904	8.273375032	7.981428981	8.423581867	8.541708517	8.395301541	8.29725047	8.342762751	8.495056881	8.508720914	8.259949136	8.886672829
POR0655..scf227_4	9.104695852	9.162425709	9.661894883	8.672251967	9.12959973	8.974050529	9.019838045	9.041299104	9.189277636	8.895851274	8.852124851	8.932169351
POR0656..scf208_2	9.174592764	9.170001271	6.800446116	9.574078709	9.956302753	10.0573481	9.916309494	10.08509891	10.15586839	9.872111527	9.52939089	9.575334839
POR0657..scf295_1	9.755013234	9.393179544	9.558778438	10.10350762	10.13082229	10.21956235	9.887553707	10.11444495	10.37313959	10.43927421	10.53592069	10.55460671
POR0658..scf296_7	9.325364573	9.32375642	9.441810779	8.947411924	9.17573991	8.734490607	9.037570565	9.221616748	8.679678849	10.25288896	10.28130464	10.18117575
POR0659..scf227_4	9.281562813	9.014379379	9.487511688	10.27245739	9.892357622	10.19710921	10.08893751	10.04994011	9.992171537	9.478036177	9.429209718	9.354300306
POR0660..scf295_1	6.885115998	6.85685776	5.947357205	5.947357205	5.947357205	5.947357205	5.947357205	5.947357205	5.947357205	5.947357205	5.947357205	5.947357205
POR0661..scf222_8	9.765048016	9.689183563	10.03222985	9.248467061	9.275162628	9.01859259	9.281440972	9.187033932	9.176728848	9.494239754	9.760163285	9.269776497
POR0662..scf295_9	13.51485607	13.3449845	11.97322926	12.14488357	12.20972313	12.22291972	12.38870279	12.34401585	12.33579853	13.47741616	13.40230279	13.46228407
POR0663..scf251_18	13.48345328	13.41440583	13.24654193	10.8584131	10.74368726	10.82513709	10.72906276	10.75888393	10.78697401	10.76837787	10.58541045	10.85321883
POR0664..scf238_45	5.947357205	5.947357205	5.947357205	5.947357205	5.947357205	5.947357205	5.947357205	5.947357205	5.947357205	5.947357205	5.947357205	5.947357205
POR0665..scf226_27	7.038368259	6.446321126	6.625394442	6.387951637	6.702540758	6.578686084	6.723341967	6.596738203	6.737877507	6.872726784	6.625281208	6.879845704
POR0666..scf295_9	8.515834464	8.92283811	8.43305942	8.82135341	9.305746698	9.034445123	9.031684592	9.307468086	9.455014316	9.607032668	9.484029087	9.453732464
POR0667..scf269_36	9.827015343	9.707408716	10.5648267	10.53137661	10.73256896	10.72079659	10.75222105	10.69050848	10.7812413	9.879158053	10.25317304	10.03182376
POR0668..scf295_1	10.4725417	10.00943491	9.470545631	9.068313467	9.091196492	8.67711575	8.927644207	8.767252897	8.154876607	10.62423985	10.56750142	10.96065211
POR0669..scf227_4	8.128362924	7.859617607	6.378536617	8.888802823	8.352917154	8.070746682	8.188964603	8.27359513	8.310004224	8.123059953	8.023327618	7.952871477
POR0670..scf227_4	7.556028614	7.879390139	8.503049615	7.943580886	7.211743632	7.215764287	7.442692689	7.44898855	7.038195065	7.62805986	7.296740198	7.253892826
POR0671..scf289_17	9.839725619	9.560382988	8.798528305	9.474933117	9.632833559	9.398771807	9.124864245	9.357713954	9.36524981	10.52691941	10.54814935	10.71164596
POR0672..scf208_2	10.15503026	10.12217082	10.44327839	10.16693789	9.675206278	10.03705602	9.842751272	10.01745351	10.15459982	11.19008641	11.14544251	11.1699303
POR0673..scf295_1	8.499508691	8.273375032	8.333721221	9.107259337	9.154632	8.978158842	8.936089704	9.083032751	8.864684017	8.719807563	8.538403183	8.02855522
POR0674..scf295_1	16.85530968	16.92141868	16.56419184	14.17537468	14.2945911	14.20020166	14.01413789	14.00947667	14.08696851	13.7032408	13.5937853	13.56836482
POR0675..scf295_1	6.431022719	6.394084873	6.252812251	5.947357205	6.377848603	5.947357205	5.947357205	5.947357205	5.947357205	5.947357205	5.947357205	5.947357205
POR0676..scf209_3	10.24122977	10.44963926	10.57538347	10.2599691	10.47109175	10.32843272	10.22610306	10.14888529	10.1958813	10.34593412	10.0580722	10.04801576
POR0677..scf209_3	9.655990341	9.296388136	9.808306523	9.177195114	9.486412312	9.514204327	9.651825791	9.562270787	9.600564502	9.539543522	9.925339492	9.840465001
POR0678..scf295_1	5.947357205	5.947357205	5.947357205	5.947357205	5.947357205	5.947357205	5.947357205	5.947357205	5.947357205	5.947357205	5.947357205	5.947357205
POR0679..scf227_4	9.402669259	9.486809801	9.574729835	9.592378049	9.265365493	9.162425558	9.489374025	9.145039263	9.574145649	9.281062857	9.659663926	9.558802547
POR0680..scf227_4	9.626912562	9.525542354	8.789325619	9.621176644	9.673977826	9.437807291	9.584269513	9.670418735	9.463274582	9.463998831	9.749575966	9.742902185
POR0681..scf295_1	9.149107628	8.949609545	8.904457081	10.20298014	10.43975127	10.30924234	10.30219732	10.36579305	10.3893957	10.32934244	10.08522285	10.11409247
POR0682..scf243_20	11.48650265	11.56064416	11.33112739	11.11469367	11.24839715	11.30426463	11.16961499	11.02034658	11.19306515	12.67091881	12.71150766	12.61587306
POR0683..scf244_11	8.181471438	8.044706691	8.047138497	6.387951637	6.88480705	6.165425525	6.708616149	6.305130568	5.947357205	6.49914475	5.947357205	6.344678368
POR0684..scf295_1	10.0387534	10.20126182	10.92601989	9.909042096	9.960331771	9.645493075	9.849396051	9.743242429	9.990749407	10.43927421	10.29153151	9.94684734
POR0685..scf269_36	9.533980817	9.507796783	8.904457081	9.603245854	9.361943866	9.307615329	9.402883698	9.252337239	9.907260007	9.278385377	9.295334692	9.094387163
POR0686..scf249_10	10.48671497	10.36227334	9.242685633	9.832758577	9.778226065	9.734784762	9.893994016	9.773049158	9.799207219	10.36484318	10.71251654	10.45789941
POR0687..scf295_1	9.736430962	9.45936307	9.2886996	9.285057953	9.243902558	9.307615329	9.459189386	9.564711283	9.127997942	9.45692781	9.410456045	9.523601785
POR0688..scf209_3	9.465734854	9.389949637	9.564115453	8.45264831	8.985340198	9.153401525	9.210526882	9.069258828	8.993930311	9.838158038	9.738909563	10.00220884
POR0689..scf295_1	10.71707232	10.57641851	10.95862202	11.67752864	11.6709663	11.68658757	11.60398312	11.69641123	11.53159798	10.33446801	10.62519706	10.61877284
POR0690..scf296_7	8.237520789	8.191246414	6.625394442	9.135149646	8.930294513	8.780155346	9.173688166	8.66473674	8.144214329	8.38187585	8.672567174	8.824453417
POR0691..scf208_2	7.144758572	7.281700577	7.329302739	5.947357205	6.320517274	6.255460214	6.101308406	6.305130568	5.947357205	6.532177685	5.947357205	6.507506525
POR0692..scf291_13	10.66284874	10.74656083	10.65467244	11.03777539	10.75298387	10.89107695	10.83908177	10.73483541	10.73623277	10.25424222	10.21989551	10.16444939
POR0693..scf252_32	6.758027667	6.536582319	5.947357205	6.349821597	6.907713558	6.7674415	6.477918001	6.510907464	6.551971775	6.425939809	6.625281208	6.592835118
POR0694..scf261_15	6.206750177	5.947357205	5.947357205	6.20239201	5.947357205	5.947357205	5.947357205	6.093729342	5.947357205	5.947357205	5.947357205	5.947357205
POR0695..scf296_7	10.57463681	10.62906292	10.5648267	11.46596214	11.29007761	11.20237485	10.86327749	11.23699784	11.21265887	11.06866087	11.21375435	11.07225074
POR0696..scf208_2	9.112635729	9.112166095	9.364258725	9.218023242	9.020870684	8.625206884	9.031684592	8.786451634	8.803523119	11.07326044	10.95669482	10.53256554
POR0697..scf261_15	5.947357205	6.1713893	5.947357205	5.947357205	5.947357205	6.101628115	5.947357205	6.093729342	5.947357205	5.947357205	5.947357205	5.947357205
POR0698..scf229_5	7.891086325	8.323117139	8.139846796	7.70455569	7.817222371	7.658428563	8.094665102	7.9457915	8.338048305	7.716948454	7.898863567	8.0239534
POR0699..scf296_7	6.395441232	6.1713893	5.947357205	5.947357205	6.100052906	5.947357205	5.947357205	5.947357205	5.947357205	5.947357205	5.947357205	5.947357205
POR0700..scf227_4	8.133771545	8.078723064	8.22642755	7.894276464	7.631621505	7.79503954	7.735796994	7.905473846	7.052165665	7.655425095	7.363056639	7.58076136
POR0701..scf295_1	11.45188099	11.57834536	10.78995215	11.41526264	11.55229159	11.45458611	11.42579014	11.46932087	11.15875303	12.17558416	12.3608528	12.36418051
POR0702..scf295_1	11.96029623	11.93444532	11.71530804	10.0034494	10.13438986	10.21870523	10.24802	10.19355587	10.00208711	9.689643478	9.241678122	9.455359151
POR0703..scf229_5	10.54108091	10.80430789	10.47464254	9.992498718	9.999031735	9.746756022	10.13583056	10.00943871	9.964906547	9.868575203	9.592461341	9.490683066
POR0704..scf229_5	9.236361296	8.993120518	9.38253531	9.823510506	9.894465599	10.06022365	10.1750906	10.14564067	10.08703829	9.297022193	9.706423673	9.742902185
POR0705..scf229_5	7.193879638	7.329802668	7.761023699	7.061499941	6.907713558	7.347803892	6.779403364	6.880036995	6.933837869	7.181413666	6.87654194	7.18036133
POR0706..scf291_13	10.94078769	10.97983081	10.94037424	10.18146363	10.33754597	10.46689323	10.42858348	10.49112496	10.50727554	11.20832005	11.3539464	11.3809451
POR0707..scf297_16	8.874468182	9.123924694	8.384305561	8.846260213	8.571672817	8.724681991	8.770908448	8.844537756	8.414467969	8.944258358	8.945192396	8.844667788
POR0708..scf246_12	10.22922809	9.826480825	10.58063293	9.557405789	9.756353354	9.839077148	9.713897837	9.723747082	9.553038559	9.519335194	9.259790825	9.36300237
POR0709..scf236_6	8.338374373	8.280595523	8.014702986	7.636737327	7.788180803	7.935924824	7.562871981	7.546615999	7.723653321	7.60945971	7.665828582	7.657432133
POR0710..scf295_1	6.313703515	6.536582319	5.947357205	5.947357205	6.288161592	6.214308588	6.101308406	6.093729342	5.947357205	5.947357205	5.947357205	5.947357205
POR0711..scf227_4	7.307217047	7.10287953	7.677883864	7.621129287	7.144372216	7.445549013	7.269589636	7.44898855	7.871097833	7.109583714	7.769848153	7.933229005
POR0712..scf295_1	10.88536324	11.2306539	10.70600389	10.05829427	10.40991933	9.959063997	9.905726472	9.867811557	10.27270766	10.54691758	10.54204802	10.47394415
POR0713..scf210_14	8.896195981	8.971534092	8.503049615	6.568077287	6.799113306	6.408425795	6.455566149	6.596738203	6.628123558	6.64813642	6.625281208	6.592835118
POR0714..scf208_2	8.76720389	8.805405598	8.703629728	7.849494954	8.209344404	7.922525228	8.030527564	7.661876279	8.049890285	7.382281131	8.03071926	7.371290541
POR0715..scf295_1	10.79962963	11.05764761	11.1222334	10.3048696	10.38545008	10.45675934	10.06822577	10.27076603	10.34785066	10.46869879	10.48593855	10.36973565
POR0716..scf208_2	9.260331613	9.471627107	9.351942109	9.250781946	9.21023259	8.938634108	8.973475585	9.093275343	9.617292921	9.338721138	9.150700532	9.109000879
POR0717..scf296_7	14.46494843	14.42222398	13.95112573	13.47655042	13.67884471	13.51205825	13.19238613	13.23127877	13.10376185	13.94360078	14.01274116	13.95771103
POR0718..scf243_20	7.564587666	7.54296797	7.269220916	7.505641961	7.297660107	6.695090106	6.805924187	7.524382598	6.994956999	7.571354922	7.507564212	7.208561841
POR0719..scf236_6	9.783263987	9.992580506	9.715582753	10.47849813	10.32356039	10.3003603	9.995279175	10.07319019	10.14313194	10.87324027	10.88720862	10.69464007
POR0720..scf246_12	11.47589915	11.58045498	11.32332802	12.18767186	12.62289766	12.35833672	12.14406906	12.04816541	11.88704013	12.21251406	12.2616541	12.26618337
POR0721..scf227_4	6.524306795	6.263869718	5.947357205	6.568077287	6.100052906	5.947357205	5.947357205	5.947357205	5.947357205	5.947357205	5.947357205	5.947357205
POR0722..scf229_5	11.09860287	10.91551562	10.82574627	11.10205001	10.9471921	10.86724826	10.95362951	10.86854195	11.14607045	11.98382994	11.85639473	11.94592169
POR0723..scf209_3	10.32367296	10.3105835	10.69152369	10.368636	10.10468845	10.27090154	10.28436443	10.14888529	10.30392474	10.42733359	10.63898068	10.49689542
POR0724..scf291_13	8.432171147	8.63895105	8.183847848	9.513888076	9.20511213	8.777789089	9.00789058	9.044824667	9.417236817	8.407210148	8.649550518	8.97165785
POR0725..scf271_22	6.83315233	7.213922329	7.491871082	6.963526521	7.033672167	7.024409891	7.337791088	7.154385433	7.823873084	7.44888427	7.296740198	7.484451299
POR0726..scf208_2	9.553445444	9.875609245	10.73688648	10.22651493	9.807624588	9.899256977	9.829368339	9.977836583	10.22517525	10.02441561	10.01635663	9.945694922
POR0727..scf210_14	8.100979064	7.991941595	7.205468946	7.937521665	8.294685365	8.021829601	7.918965864	8.239202814	8.100675432	7.907135915	7.890664451	7.484451299
POR0728..scf289_17	9.889466163	9.971229677	9.839388566	9.614031382	10.08822453	10.00258385	10.05584482	10.12930649	10.30392474	9.980892248	10.15574045	10.03724145
POR0729..scf208_2	8.697912732	8.687828731	9.453374562	10.41133795	9.844087777	9.955977791	10.02294888	9.833891349	9.867496964	9.655116966	9.50689085	9.455359151
POR0730..scf225_25	9.457486171	9.492837759	9.464844968	9.603245854	9.655422932	9.753890896	9.806781192	9.725926426	10.03004484	9.158172612	9.304082864	9.369925762
POR0731..scf295_1	8.911511212	9.264952571	8.591104608	8.855486505	8.915662441	9.02257255	9.013877038	8.799104753	9.259939633	9.341287003	9.039481212	8.867063422
POR0732..scf222_8	7.038368259	6.715115334	7.541226078	6.662305855	5.947357205	6.679679445	6.779403364	6.360128389	7.079494114	6.832849293	6.450108635	6.667556199
POR0733..scf222_8	8.923643562	9.060044736	9.057297542	8.998138372	9.413048224	8.978158842	8.824379321	9.098368797	9.620983827	9.325821634	9.003963167	9.228407326
POR0734..scf295_1	6.130899089	5.947357205	5.947357205	5.947357205	5.947357205	5.947357205	5.947357205	5.947357205	5.947357205	5.947357205	5.947357205	5.947357205
POR0735..scf227_4	10.58031144	10.36227334	10.68666439	9.985611775	10.06784173	10.38298312	10.22440319	10.38516664	10.62172852	10.08198939	10.10027208	10.02965094
POR0736..scf208_2	10.40484181	10.2030928	10.15008666	10.37706837	10.267839	9.97744282	9.926814823	9.775154595	9.960553691	11.26502983	11.24710754	11.10709428
POR0737..scf295_1	11.09332533	11.06369504	11.07655727	11.05033539	10.93141791	11.02043788	10.93143748	10.84527353	11.13712574	11.52207119	11.40654908	11.33211635
POR0738..scf295_1	9.510266223	10.06489758	9.333264115	9.695808024	9.58655144	9.836840342	9.874585444	9.759287646	10.08304165	9.993926509	9.973389722	9.660875014
POR0739..scf261_15	8.575373237	8.294920284	9.515346114	8.779902835	8.327348324	8.263814242	8.320529663	8.213618488	8.170709512	8.371607279	8.568278593	8.492289047
POR0740..scf295_1	10.6175806	10.84351222	10.53538945	10.30928338	9.829834322	10.07261813	10.16360247	10.19041084	10.18970238	10.06356905	9.768576989	9.987728431
POR0741..scf249_10	8.836413595	8.848830793	8.591104608	8.802376012	8.915662441	9.125977366	9.155801881	9.100062525	8.470121091	8.201463695	8.487109706	8.927449456
POR0742..scf291_13	9.875650597	10.01570453	9.903801365	9.771547843	9.593070127	9.69825656	9.665715283	9.712800169	9.989325862	9.648936324	9.377718766	9.119347095
POR0743..scf227_4	8.861898516	8.936287927	8.456792787	9.070943696	9.227167901	9.178524662	9.30592955	9.285376052	9.369655589	9.816290685	9.615994339	9.590199426
POR0744..scf295_1	9.955152764	10.06892177	10.39937504	10.31258483	10.56319449	10.40649473	10.48002964	10.41037315	10.04792911	10.24201673	10.32178217	10.32619306
POR0745..scf295_1	10.15503026	10.0302278	10.2157396	9.901740641	9.985259467	9.755076583	9.724789582	9.83691689	10.25979238	9.908724479	9.836162003	9.956033439
POR0746..scf295_1	9.998271086	10.14521677	10.23918979	9.572235775	9.734140419	9.772744773	9.565520282	9.921983883	10.07635571	10.15484175	9.811953846	9.757442232
POR0747..scf222_8	8.117478152	8.480909612	5.947357205	8.46898206	8.06015605	8.235889201	8.34341105	7.992545464	8.360978603	8.308291075	8.247514431	8.558684755
POR0748..scf208_2	9.504275276	9.360544602	9.38253531	9.566692618	9.22548348	9.028521395	9.259869134	9.149949145	9.036347322	9.485003197	9.86389631	9.882044564
POR0749..scf227_4	9.619549478	9.468571007	7.947267068	10.01972003	10.02906426	10.0409434	10.08144055	9.921034289	10.42557578	10.77592514	10.91200663	10.55987676
POR0750..scf227_4	9.779969224	9.951737877	10.52997186	9.329504672	9.680109533	10.0045762	9.801078183	10.06290336	10.03281084	9.175573813	9.402342274	9.40066942
POR0751..scf295_1	10.49875324	10.61264561	11.51216673	11.47137769	11.35862198	11.49081278	11.51069705	11.61216577	11.82038632	11.53601686	11.35185757	11.08743585
POR0752..scf208_2	8.527951716	8.931819024	9.167206434	8.258565275	8.762560024	8.694831411	8.732456555	8.473922401	8.563326009	9.44267929	9.563698696	9.361266226
POR0753..scf295_1	8.80717361	8.971534092	8.333721221	9.399923772	9.186176545	8.94074244	9.146772893	9.224719035	8.360978603	8.67928132	9.003963167	9.077497686
POR0754..scf249_10	13.63279864	13.59266215	12.07609661	13.62379817	13.39880378	14.181404	13.957284	13.8059007	13.36133366	14.0289788	14.13442686	14.42227081
POR0755..scf208_2	10.46437949	10.3358271	10.42003032	10.45778365	10.47741896	10.63292377	10.40627966	10.52955014	10.80242009	9.967738254	10.05978427	9.959463086
POR0756..scf209_3	11.89358634	11.96328951	12.22746439	10.72700536	11.22438484	11.56030648	11.62470434	11.53881607	11.55768115	10.37482715	10.00395721	10.07249349
POR0757..scf222_8	11.42115266	11.24491468	10.84549605	11.49574058	11.79838089	11.5589557	11.72076098	11.60835051	12.11586199	12.44308051	12.19294247	11.83215802
POR0758..scf295_1	10.74680346	10.759043	10.78768518	10.62280333	10.64413996	10.58256922	10.82403049	10.72943627	10.91887074	11.00187116	10.9279928	10.83719519
POR0759..scf208_2	12.22552292	12.3237466	12.20472937	12.25256879	12.36805273	12.26058291	12.18670831	12.14876358	12.11845985	12.59277593	12.58745341	12.69469476
POR0760..scf295_1	10.8458841	10.8091172	10.6521818	10.43676623	10.34756262	10.20492128	9.979224551	10.21847099	10.4350023	11.10430376	10.80709562	10.89608834
POR0761..scf209_3	11.0249779	11.00099653	10.71796038	11.32187003	11.68710634	11.62950182	11.7401773	11.62093187	11.86979619	11.80606546	11.88603976	11.77058861
POR0762..scf291_13	12.81268551	12.80972262	12.46918933	12.0164333	12.32900302	12.69086469	12.57569332	12.57953055	12.53706598	13.19996032	13.10934369	13.14492083
POR0763..scf296_7	8.883821584	8.576750853	8.643395807	9.364084288	9.201688141	8.967865364	8.796738559	8.710246398	8.736093192	9.889663178	9.458188271	9.814166043
POR0764..scf295_9	13.16330844	13.07374938	11.65445743	14.00482027	14.33127614	14.34741042	14.24116754	14.21105165	14.41290183	16.69953901	16.70759895	16.56248662
POR0765..scf295_1	15.00572579	15.09497381	14.69053638	10.26906225	10.09922146	10.26011332	9.859305678	9.818666838	10.16219445	10.61163807	10.13802851	10.17136035
POR0766..scf295_1	10.56703564	10.37206648	9.026476966	12.93573836	13.70105146	13.34506048	13.15793875	13.22026824	13.10703528	13.90254825	13.98505807	13.95650048
POR0767..scf295_1	9.584045609	9.380215552	8.673841788	8.861603575	8.746041703	8.500688702	8.766159933	8.471260141	8.567237513	9.850761211	9.807878987	9.952595556
POR0768..scf227_4	8.680033075	8.687828731	8.384305561	7.862453592	8.188018417	8.013493531	8.293891528	7.984870876	7.22900632	8.019619114	7.323761165	7.797502732
POR0769..scf249_10	8.003305805	8.236673002	7.780953081	8.107900805	8.402640727	8.218132891	7.632817543	8.007758299	7.51202093	7.68217791	7.437644724	7.882748272
POR0770..scf296_7	9.95223151	10.2030928	10.40826369	11.29101563	11.10746566	11.2741177	11.532793	11.45370249	11.54228149	10.91996277	10.58184644	10.44737345
POR0771..scf208_2	10.99344933	11.16091808	11.26263155	11.11658068	11.4280461	11.70166068	11.6643362	11.76260027	11.57717454	11.41867462	11.31730429	11.41578513
POR0772..scf255_21	6.995123907	7.213922329	7.386194617	7.782598559	7.53284822	7.565917427	7.562871981	7.406200779	6.833009533	7.68217791	6.654847569	7.49871358
POR0773..scf297_16	11.00544139	11.16748412	10.96063535	11.47481338	11.17857704	11.29982305	11.13164956	11.14718039	11.08026001	11.45964023	11.46890956	11.47907238
POR0774..scf236_6	7.708903314	7.766540971	7.894239082	6.836096329	6.428219846	6.820606477	5.947357205	6.452045314	6.313642939	6.790846305	7.067564067	6.991441158
POR0775..scf296_7	7.70132656	7.869542816	6.625394442	6.933431594	6.824558978	7.340476054	7.592523024	7.399951397	6.674186748	7.047999547	6.654847569	6.592835118
POR0776..scf227_4	7.991313324	8.410868618	8.154678097	8.743835048	8.271336608	7.800001091	7.936776892	8.077665142	7.796060894	7.950487802	8.222290122	8.130124576
POR0777..scf229_5	7.606467719	7.733886572	7.588561634	8.327928499	8.2979878	8.070746682	8.437291614	8.333941018	8.535627567	7.783644512	7.865741678	7.693993983
POR0778..scf227_4	6.717410926	6.882350948	6.984954201	6.763898487	6.8731114	6.354363103	6.831561347	6.529146693	6.814909713	7.01561267	6.786042841	6.592835118
POR0779..scf295_9	10.06060833	9.920879702	10.24582006	10.39274686	10.4913805	10.8568354	10.48500348	10.78566176	10.65346405	9.929233055	9.78318276	9.834247089
POR0780..scf295_1	9.86946725	9.670722574	10.59367336	10.8606674	10.91391613	11.16245101	11.17093684	11.20896942	11.22537394	10.6084703	10.56629951	10.50472543
POR0781..scf249_10	7.428977579	7.54296797	8.154678097	7.556545325	7.922680005	7.663977985	7.30044421	7.573821488	8.3426658	8.039653456	7.685417851	7.991271626
POR0782..scf227_4	9.858581644	9.557511958	9.839388566	10.59417431	10.54590894	10.57589838	10.80995238	10.6938392	11.05469984	10.54139038	10.56990221	10.48506984
POR0783..scf295_1	9.187164647	9.03947176	9.295152504	10.47064206	10.41725273	10.3753159	10.5876482	10.4943135	10.38291531	9.937692307	9.912122456	9.769229499
POR0784..scf295_1	8.739902468	8.423875756	8.580402884	9.120005293	8.764903787	8.810555044	8.869260326	9.053600034	9.27412834	8.977836441	8.852124851	9.340264898
POR0785..scf222_8	8.976972425	9.20728049	10.41415905	10.20416609	10.05283366	10.00656578	9.861498522	9.823759714	10.36658528	9.979254592	9.844141137	9.635317978
POR0786..scf229_5	9.332158424	9.415585325	9.826150364	9.309676157	9.355808686	9.112994322	9.098865638	9.183847605	9.543339977	9.248593568	9.170010919	9.262344328
POR0787..scf255_21	7.26335614	6.907077833	5.947357205	5.947357205	6.428219846	6.578686084	6.678192052	6.333632762	5.947357205	5.947357205	6.303750788	6.459230067
POR0788..scf222_8	10.68495956	10.49663779	11.33268221	10.56219461	10.59198174	10.35830257	10.304612	10.40360407	10.59302294	11.14419514	11.21758361	10.84152682
POR0789..scf208_2	11.13565586	11.2306539	11.05222062	11.21732106	11.35671903	11.53785504	11.42652799	11.47416711	11.07290754	12.02197822	11.98816158	11.98612661
POR0790..scf295_1	8.324424469	8.714252538	8.047138497	9.167414304	8.499758477	8.672012045	8.851481205	8.773682057	8.938289788	8.590084911	8.088379642	8.316059451
POR0791..scf244_28	5.947357205	5.947357205	5.947357205	5.947357205	6.163200982	5.947357205	6.16497403	5.947357205	5.947357205	6.224509288	6.358539166	5.947357205
POR0792..scf295_1	9.947838421	9.686560861	9.865502826	10.45877685	10.523666	10.18487193	10.1412479	10.44901712	10.60513059	9.69565058	9.708612554	9.54970335
POR0793..scf229_5	7.73874611	7.231288905	7.565134112	8.253810192	7.502124618	7.723390463	7.520048449	7.406200779	7.399561494	6.964747705	7.47314423	7.45537734
POR0794..scf209_3	9.553445444	9.333884669	9.574729835	9.314106552	9.330998851	9.415418017	9.184312033	9.334965327	9.285844487	9.657171241	9.12453464	9.010062815
POR0795..scf227_4	9.11527243	8.954022029	9.018664878	9.682215596	9.844087777	9.716637518	9.933081203	9.656769223	9.327237185	8.598833756	8.782224112	8.913193324
POR0796..scf271_22	7.954647004	7.141300465	7.894239082	7.894276464	7.69140407	7.47847639	7.436000703	7.193241517	6.933837869	6.49914475	7.117842314	7.505778416
POR0797..scf295_1	10.42706477	10.50999956	10.38143105	10.36546106	10.75414173	10.7648527	10.76220021	10.54684979	11.03900592	11.37216319	11.35880859	11.11733406
POR0798..scf227_4	10.94299024	10.83999198	11.30284986	10.95440715	10.98957786	10.82175945	10.81841576	10.88125408	10.87649001	11.21873544	11.07963327	11.13255853
POR0799..scf209_3	7.36979733	7.869542816	8.359251312	7.823167164	7.267232895	7.589734513	7.366761583	7.524382598	7.106054718	7.274056472	7.562731608	7.394864665
POR0800..scf295_1	11.31069041	11.50841553	10.92189222	10.07265846	10.26458865	10.61936462	10.4182181	10.58443119	10.40333705	10.40193057	10.1763946	10.30031993
POR0801..scf208_2	8.823493919	8.443154917	7.358121534	8.570624898	8.639996247	8.167107795	8.487733397	8.098980209	7.494037672	9.294374773	9.217160908	9.610752633
POR0802..scf229_5	7.589894657	7.927504668	5.947357205	7.796269744	7.418123878	7.504146331	7.387994066	7.584528528	7.837549107	7.928997001	8.081310671	8.359645333
POR0803..scf222_8	11.18175891	11.34346042	10.92807929	10.582379	10.48720626	10.78869372	10.69023268	10.46014963	10.74551605	11.12364866	11.13899524	11.25214311
POR0804..scf209_3	12.13602016	12.17350137	11.93075701	12.86664468	13.9124847	12.64927606	12.79345185	12.78479606	12.89616379	13.61747213	13.51853913	13.96048433
POR0805..scf227_4	9.245998265	9.166218578	8.870035114	9.771547843	9.632833559	9.663298677	9.842751272	10.12272037	9.767961039	10.39826462	10.23056775	10.25644357
POR0806..scf295_1	10.16640754	10.28834088	10.59885661	10.64913516	10.48441668	10.29142298	10.17860698	10.18725889	10.41078827	10.41650153	10.30457419	10.3986082
POR0807..scf208_2	10.01795715	9.668065676	10.10336964	10.37706837	10.50107352	10.54480754	10.66542068	10.62919789	10.55703536	10.55242361	10.5913309	10.40531823
POR0808..scf295_1	10.66284874	10.60020847	10.48867581	11.18591595	11.44247175	11.50841535	11.45754251	11.62180556	11.43170636	11.07708223	11.21298728	11.27929703
POR0809..scf295_1	12.17804429	11.73931435	11.36798777	12.12846596	12.10596531	12.25016108	12.34138077	12.09525907	11.72558081	12.66407961	12.7158434	12.97415283
POR0810..scf295_1	9.776666843	9.396402114	8.798528305	9.585086505	9.526499934	9.512800229	9.741568821	9.570794281	9.808934138	10.40801977	10.57469182	10.72510743
POR0811..scf295_9	10.01376142	10.18837913	9.531788986	10.53984724	10.10741415	10.00656578	9.915254707	10.16979833	10.75473983	10.88200776	10.73514748	10.74374437
POR0812..scf208_2	9.209515533	9.613860749	9.026476966	9.661580975	9.507288326	9.455467961	9.550613548	9.373144488	8.973687613	8.997603357	8.967521593	8.936873356
POR0813..scf295_1	14.3984237	14.06921035	13.57667403	12.42277508	13.48124859	12.33051134	12.2648803	12.14815741	12.20013274	11.84242775	12.04225475	11.99503416
POR0814..scf295_1	8.227504971	8.25881555	7.720164826	8.215143708	7.712426887	7.510474618	7.72536113	7.631539716	7.935624387	8.466142747	8.109359237	8.348880862
POR0815..scf228_30	9.288569645	8.980208634	9.370377133	9.167414304	8.97732066	9.086663231	8.904152287	9.005547497	8.414467969	10.27438945	10.30023978	10.28675206
POR0816..scf295_1	5.947357205	5.947357205	5.947357205	6.127811291	5.947357205	5.947357205	5.947357205	5.947357205	5.947357205	5.947357205	5.947357205	5.947357205
POR0817..scf295_1	11.60847186	11.63357136	11.32019641	11.86310741	12.00197026	11.89121554	12.06716251	12.07094532	12.17196091	11.68062273	11.69717721	11.58059288
POR0818..scf208_2	9.861700282	9.622124064	10.02453181	9.967549158	9.530583166	9.771573669	9.789603424	9.845955285	9.92524597	9.683610976	9.923458801	9.701110536
POR0819..scf227_4	10.9020648	10.98089652	11.01007491	10.44179833	10.26214604	10.65460923	10.55017941	10.60816621	10.48627483	10.77968398	10.69062719	10.75165833
POR0820..scf222_8	6.264834533	6.1713893	6.554909615	6.307564352	6.163200982	6.165425525	6.16497403	5.947357205	6.130868618	6.143483757	5.947357205	6.405665853
POR0821..scf209_3	11.73919098	11.70234073	9.899596256	10.98089557	10.79070991	10.82344926	11.00642415	10.63035735	10.73453844	12.89406538	12.99582383	12.9249034
POR0822..scf295_1	8.932674165	8.805405598	9.646895084	9.241499566	9.059321277	9.040343949	8.756613809	9.076162663	9.252791522	9.320628756	9.369415003	9.37853273
POR0823..scf208_2	9.989750663	9.84539599	9.430152063	8.938775791	9.318429066	8.579488132	8.682837609	8.904194793	9.013884695	8.218913154	8.681667243	8.259500974
POR0824..scf295_9	10.58125503	10.17351299	10.6890961	11.43907751	11.43166607	11.33852575	11.56229664	11.49370898	11.81679139	10.89592563	11.01508079	10.94175805
POR0825..scf209_3	13.83501256	13.86739102	13.4304957	13.06716544	13.05544111	13.08278191	13.13115661	13.02271017	12.91178414	12.24750546	12.06749901	12.2075216
POR0826..scf236_6	8.694355288	8.144199948	8.73278861	8.773414491	8.459403255	8.102362416	8.415963128	8.374622244	8.212023393	8.422185615	7.704693686	7.752576681
POR0827..scf222_8	8.559748139	9.064123411	8.536738954	9.527274058	9.173992938	9.409387418	9.294554264	9.111861864	9.161521401	8.87458013	9.36385202	9.273477985
POR0828..scf246_12	7.693702046	7.973860498	7.541226078	5.947357205	6.687612238	6.753540914	6.629794304	6.492026029	6.628123558	6.64813642	6.303750788	6.667556199
POR0829..scf208_2	9.274521102	9.327140557	9.109658214	10.36121686	9.903913244	10.00954497	9.993282162	9.940844629	10.11078695	9.721393036	10.16531011	9.910683704
POR0830..scf208_2	8.276845559	7.849613116	6.850609889	8.220039145	8.301282092	8.228815197	8.403622616	8.174289307	8.276525074	8.171858899	8.444634985	8.425892158
POR0831..scf296_7	10.32592812	10.52616373	10.5595191	9.858641164	9.955293725	9.8446539	9.811327269	9.872732649	10.03419184	9.779084714	9.984252906	9.876005221
POR0832..scf209_3	8.923643562	8.410868618	9.574729835	9.09181019	9.232209146	9.2257482	9.227736832	9.238595619	9.533574845	8.856602777	8.807298459	8.495525181
POR0833..scf225_25	5.947357205	5.947357205	5.947357205	5.947357205	5.947357205	5.947357205	5.947357205	5.947357205	5.947357205	5.947357205	5.947357205	5.947357205
POR0834..scf249_10	9.20704951	9.699626423	10.2021654	9.055087945	9.22041813	9.371104065	9.376952507	9.364748661	9.87984989	9.482684649	9.573350941	9.347299979
POR0835..scf295_1	10.49073894	10.23923013	9.558778438	8.643974368	9.884955147	9.297841686	9.348969063	9.265946549	9.400118624	11.2434294	11.2957329	11.23202551
POR0836..scf295_1	9.559233298	9.443882625	8.986973809	9.795401739	9.716356449	9.614442036	9.557408694	9.525152114	9.360830297	9.541771276	9.766478205	9.866288916
POR0837..scf295_1	11.11497164	11.1524318	11.13654908	9.243825883	9.701967986	9.743175172	9.807919068	9.854936902	9.485745794	10.57640278	10.43547311	10.37401818
POR0838..scf208_2	8.37037119	8.18352116	7.720164826	7.855991044	7.580368685	7.759738247	7.638463626	7.743893957	7.447793743	8.302877161	8.196576098	8.633741665
POR0839..scf295_1	12.77241783	12.71403489	11.80202364	12.68604858	12.68333734	12.7777367	12.67400107	12.66067483	12.54457037	13.93626128	13.8487151	13.87833803
POR0840..scf227_4	9.187164647	8.886325374	9.812788412	9.432847596	9.466647485	9.398771807	9.32521987	9.089869429	8.79692576	9.338721138	9.590086518	9.551223928
POR0841..scf249_10	12.45075669	12.58762988	12.21487809	12.00256196	12.00270035	12.11103363	12.10197874	12.11379839	12.27916969	12.49110324	12.57318635	12.46678586
POR0842..scf209_3	10.32141426	10.40105156	10.73217824	11.17267609	10.77824412	10.80189703	10.92309187	10.9594117	11.12166154	10.24474252	10.28423404	10.48348572
POR0843..scf209_3	10.98848225	10.80791638	11.0255437	10.61925571	10.38395361	10.61481635	10.57170954	10.56515702	10.83677677	11.41142977	11.40386324	11.39026216
POR0844..scf244_11	8.974062445	9.139451601	9.138726212	9.003662874	9.00124283	9.131505082	8.65991338	8.743420734	9.088298354	8.881706629	9.50689085	9.558802547
POR0845..scf295_1	11.12922389	10.94421255	11.14542467	9.811085924	9.893411999	10.20492128	10.16093825	10.13176851	10.40972617	9.557268675	9.489141344	9.490683066
POR0846..scf208_2	10.98135656	10.9893939	11.02361917	10.13370693	10.1669759	10.25008248	10.24466987	10.15050486	10.27504346	10.84122765	10.85116601	10.68227014
POR0847..scf251_18	10.81253866	11.12474203	11.24952094	11.02778166	11.0956453	11.03460564	10.92727072	11.06730364	10.81770216	10.66139597	10.69722904	10.84830745
POR0848..scf255_21	10.94372368	10.94857713	10.28174902	9.995244248	9.844087777	10.00358037	10.09825392	9.890309692	9.88445487	10.23517952	10.4667379	10.22168247
POR0849..scf297_16	5.947357205	5.947357205	5.947357205	5.947357205	5.947357205	5.947357205	6.101308406	5.947357205	5.947357205	5.947357205	5.947357205	5.947357205
POR0850..scf295_1	7.419331625	7.955520062	7.981428981	6.20239201	6.64073086	6.578686084	6.915334577	6.472432983	6.901574472	6.425939809	6.238597048	6.825008584
POR0851..scf227_4	8.902342257	9.353926492	9.812788412	9.198957059	8.81096599	9.112994322	8.995840413	8.940699362	9.005367578	9.790348582	9.519434785	9.773137069
POR0852..scf295_1	12.51009294	12.3785084	12.18679541	11.89018838	12.23603796	11.98168993	11.93395298	11.84894776	11.74840598	12.83912759	12.88492716	13.06576555
POR0853..scf209_3	10.1177438	10.15281718	10.11428638	10.20535106	10.34909747	10.62325172	10.76862063	10.51078084	10.40972617	10.34846976	10.34300616	10.33851864
POR0854..scf295_1	9.492217123	9.380215552	9.22925889	9.044417117	9.296159795	9.107393287	9.307547153	9.52138643	9.13839808	9.307562628	9.410456045	9.822986234
POR0855..scf295_1	8.75020368	8.49326483	9.235988212	9.465025254	9.283275383	9.369551026	9.334767377	9.343538918	9.360830297	8.984456458	9.277674404	9.429105896
POR0856..scf295_1	12.89132785	12.82046886	12.12176042	10.83338	11.10065807	11.13142398	11.05018554	11.00747256	10.65166933	11.59102275	11.52929968	11.79629738
POR0857..scf222_8	9.125770119	9.143306727	8.673841788	8.633218649	8.274697283	8.242925686	8.530737982	8.553971233	8.482646165	8.662731471	8.512997785	8.492289047
POR0858..scf261_15	8.003305805	7.733886572	7.83888208	9.18448646	8.750781363	9.010598623	8.923402237	9.012771099	8.527609441	7.571354922	8.052643693	8.20043031
POR0859..scf295_1	9.338919846	9.285987038	9.301576116	9.370475079	9.013052485	9.410897472	9.139507811	9.329220636	9.285844487	9.125701375	9.321418669	9.27716981
POR0860..scf236_6	6.206750177	6.1713893	5.947357205	5.947357205	5.947357205	6.101628115	6.101308406	5.947357205	6.130868618	5.947357205	6.153469404	5.947357205
POR0861..scf295_1	11.74550996	11.87611133	12.10548752	11.54186157	11.44569772	11.41444059	11.46402552	11.42762293	11.6871546	11.58995365	11.56519697	11.61855985
POR0862..scf295_1	9.094039159	9.150985476	9.181233628	8.808730659	8.743665775	9.036414154	8.983685712	9.118560186	9.209126401	9.725312524	9.455578153	9.429105896
POR0863..scf208_2	9.117904201	9.214619595	9.138726212	10.01837118	9.985259467	9.851317416	9.969098231	9.806369381	9.940063505	9.705606554	9.632239198	9.695627818
POR0864..scf222_8	9.050585715	9.005914488	8.921354758	9.986991816	9.630301389	10.09615657	10.05775656	10.0421055	9.97357276	9.942743964	10.04257084	9.825496323
POR0865..scf296_7	9.413376665	9.800056885	9.646895084	8.543995897	8.667909929	8.22526399	8.835736008	8.333941018	8.531624393	8.461328423	7.760750339	8.446154775
POR0866..scf296_7	6.965092566	6.830531056	7.237838423	6.818671642	6.745506395	6.807657842	6.868522478	7.036521987	6.917859885	6.853035637	6.938357142	7.170782292
POR0867..scf297_16	10.35382275	10.24457309	10.13944011	10.08816603	9.921590361	9.833478557	9.790755056	9.63140061	9.240797079	8.92371755	9.070696628	9.347299979
POR0868..scf251_18	11.71535238	11.78026575	11.38457209	10.44380624	10.53920492	10.59845409	10.45127273	10.41576555	10.45778788	11.94840324	11.70973428	11.95165263
POR0869..scf208_2	10.2566834	10.15092085	10.22918659	10.37601702	10.61128414	10.30197931	10.42636861	10.57301833	10.84857129	10.00362494	10.09025683	10.00552979
POR0870..scf222_8	8.722561498	8.547516923	8.83474118	8.144629867	8.479730656	8.661747576	8.29725047	8.402945301	8.482646165	8.867417003	8.982212204	8.96246623
POR0871..scf289_17	6.313703515	6.263869718	5.947357205	5.947357205	6.100052906	6.255460214	5.947357205	6.200664435	5.947357205	5.947357205	6.153469404	6.228748158
POR0872..scf295_1	7.746093969	8.070302234	7.172031056	6.387951637	6.849203458	6.695090106	6.751910676	6.408459982	6.313642939	7.208751538	6.996019802	6.718515647
POR0873..scf249_10	10.04972253	10.55938544	9.799300354	10.63163427	10.29118652	10.3300204	10.0209901	10.17219186	10.26332627	10.53695326	10.71685473	10.67396404
POR0874..scf295_1	12.58198775	12.52877879	12.93130989	12.59520111	12.82255385	13.18315091	13.38700303	13.40891985	13.31905267	13.72895457	13.94845288	13.95193399
POR0875..scf296_7	11.73029763	11.80813502	11.48025966	10.55013292	10.2275058	10.01053666	10.16004907	10.27596641	10.05066083	10.27438945	10.17954593	10.19770933
POR0876..scf296_7	6.395441232	6.263869718	5.947357205	5.947357205	5.947357205	5.947357205	5.947357205	5.947357205	5.947357205	5.947357205	5.947357205	6.272108704
POR0877..scf222_8	10.01376142	10.09283253	10.53268321	8.460839763	8.6977298	9.153401525	8.985718834	9.074439881	9.351949716	9.11370552	8.314512394	8.721459387
POR0878..scf209_3	10.07812328	9.792764744	9.734615428	11.22492077	11.35709982	11.12093133	10.98603881	10.95201585	10.8312394	10.75507416	10.55664795	10.87088341
POR0879..scf227_4	9.933096646	9.722847133	9.920499299	9.649404776	9.750541265	9.677134479	9.588255289	9.763536097	9.455014316	9.987424208	9.995034303	10.0523029
POR0880..scf251_18	8.34299228	7.677436187	8.97085532	8.600436881	8.600995161	8.203754379	8.356313039	8.425183426	8.12805658	8.171858899	7.47314423	7.893007141
POR0881..scf222_8	8.347594353	8.01859432	7.386194617	8.436115391	8.909344315	8.392166486	8.29725047	8.608062441	8.333414862	8.10428117	7.87410431	8.091319095
POR0882..scf295_1	8.880710752	8.49326483	8.267681535	9.33387356	8.997284062	9.210181912	9.208794294	9.374538972	9.483717575	8.909853944	8.835991023	9.417465675
POR0883..scf208_2	9.036726142	9.347277332	9.487511688	9.316316562	9.206821015	8.777789089	8.70538699	8.736849221	8.858371168	9.243108768	9.481466047	8.906010303
POR0884..scf208_2	7.686029073	7.839527905	8.503049615	8.13944552	7.854917775	8.125581015	8.34341105	8.150793215	8.181159927	8.427140798	7.79674491	8.171934419
POR0885..scf227_4	11.22281226	11.20078759	10.99640206	10.43474844	10.54858182	10.59845409	10.27372174	10.50825965	10.62813189	10.79925843	10.82327777	10.93366687
POR0886..scf246_12	10.01095743	10.116351	10.03988674	10.16328336	10.26133092	10.16542849	10.16803188	10.33338657	10.53578122	10.43808461	10.21683166	10.10173903
POR0887..scf296_7	7.731353743	8.044706691	8.456792787	8.309780907	7.999486353	7.988156084	8.155792198	7.816357583	7.760391411	8.012871209	7.75158454	7.80848316
POR0888..scf295_1	9.779969224	9.843045235	10.20896855	10.13246124	10.10104611	10.18662652	10.38666559	10.22078475	10.27036806	10.56009681	10.44204294	10.36285694
POR0889..scf208_2	8.539962289	8.644468384	8.281153341	8.607789666	8.247571254	8.17451908	8.214200562	8.285884365	8.160175456	9.35911913	9.332859075	9.493851221
POR0890..scf208_2	12.22973533	12.18602174	12.33295286	13.60724152	13.8613537	14.5015517	14.42722848	14.36707026	14.17709087	12.71790619	12.86992924	12.94801942
POR0891..scf295_1	10.22681567	10.08092701	10.39043106	8.578138938	8.538951629	9.08476344	8.768536224	8.546426691	8.643211079	8.964501748	8.819667868	8.642478803
POR0892..scf295_1	9.302480067	9.150985476	9.222497356	10.45678976	10.5371876	10.52277564	10.52142281	10.55542218	10.68977081	11.20203449	11.18900315	10.83285048
POR0893..scf291_13	5.947357205	5.947357205	5.947357205	5.947357205	5.947357205	5.947357205	5.947357205	5.947357205	5.947357205	5.947357205	5.947357205	5.947357205
POR0894..scf249_10	9.359012645	9.337244723	8.240321756	9.011909014	9.421878615	8.978158842	9.198353862	9.244719508	9.047445212	8.899365136	8.798990567	8.69656254
POR0895..scf246_12	8.66919294	9.120016065	7.205468946	8.165164884	7.854917775	7.669501825	8.022282171	7.406200779	7.484938643	7.600048688	7.254865397	7.100985914
POR0896..scf222_8	8.100979064	7.819109354	7.064296403	8.059105265	8.173607156	8.042437024	7.781686708	7.933830161	7.954358423	8.019619114	7.92314635	7.786423926
POR0897..scf295_9	11.20212543	11.16279714	11.05410734	10.46274282	10.27270078	10.61806658	10.39121574	10.56999983	10.6888961	11.26703836	11.19988416	11.04622368
POR0898..scf295_1	10.33938518	10.42633415	10.75091946	10.76762254	10.69748572	10.7788563	10.5656867	10.71857682	10.29013421	10.5935944	10.57708065	10.4178157
POR0899..scf296_7	7.864738487	7.964723212	7.761023699	7.074680439	6.731470936	6.972470223	6.892258764	7.018409423	7.038195065	6.92912676	7.196259088	6.796091756
POR0900..scf295_1	9.551510917	9.654706427	8.770735074	10.21479578	10.13082229	10.0830227	10.08893751	9.936152692	10.05474867	9.693651021	9.582938196	9.649572851
POR0901..scf209_3	11.34217146	11.42242778	11.70213953	11.0995079	10.97078297	11.1544212	11.01724481	11.07029496	11.35609948	11.24818224	11.34417251	11.28521192
POR0902..scf222_8	8.697912732	8.824873318	9.2886996	8.770158897	8.629703742	8.722218927	8.801383719	8.819940388	8.867829745	9.184194543	9.223330224	9.04961186
POR0903..scf249_10	8.797288587	8.858299477	8.408902468	8.843171141	8.85335419	8.784875784	8.725126363	8.994641806	9.320421901	8.902870171	8.739398851	8.735099592
POR0904..scf227_4	8.609891333	8.63341149	8.444978067	8.921341761	8.892354803	9.020583981	8.667597242	8.864708558	8.766843219	8.789890244	8.786434756	8.955532673
POR0905..scf218_34	6.313703515	6.57665178	5.947357205	5.947357205	6.320517274	6.433138969	6.455566149	6.563924988	6.796377648	5.947357205	6.238597048	5.947357205
POR0906..scf295_9	8.015187392	7.927504668	8.480117998	8.493120144	8.513885744	8.395301541	8.375436754	8.53375911	8.770218131	8.236135629	8.338065746	8.304937791
POR0907..scf295_9	9.482089944	9.611095627	10.00118636	9.88998025	9.778226065	9.283053481	9.49363426	9.691766817	9.53553324	9.336150617	9.352660127	9.471524404
POR0908..scf295_1	7.181824415	7.10287953	7.634061649	6.704731201	5.947357205	5.947357205	5.947357205	5.947357205	5.947357205	6.49914475	6.68313737	6.766034714
POR0909..scf295_1	10.61941895	10.46649262	10.93833236	10.60407995	11.10111291	11.38310308	11.40647222	11.14677563	11.11906795	10.12110618	10.27248039	10.21882675
POR0910..scf244_11	10.50174711	10.3105835	10.94037424	10.28147202	10.51480827	10.21956235	10.32457802	10.21383224	10.25743161	11.42528389	11.52002891	11.13003227
POR0911..scf222_8	11.0992612	11.10435324	10.58847137	11.06604566	11.2618828	11.05392147	11.01086061	10.98726497	10.80161126	10.84212657	11.04384094	10.92902284
POR0912..scf295_1	10.09542678	9.95609238	10.13587362	9.851077153	9.839717215	9.297841686	9.690627488	9.541355878	9.678774514	8.715808041	8.891660177	9.09228704
POR0913..scf209_3	5.947357205	5.947357205	5.947357205	5.947357205	5.947357205	5.947357205	6.101308406	5.947357205	5.947357205	5.947357205	5.947357205	5.947357205
POR0914..scf208_2	9.025539088	8.655437116	8.816752698	8.811897114	8.705085141	8.707347642	9.12670304	8.99281591	9.564590293	8.895851274	8.5232168	8.341656317
POR0915..scf214_43	6.206750177	6.394084873	5.947357205	5.947357205	6.252323057	5.947357205	6.254823509	5.947357205	5.947357205	5.947357205	5.947357205	5.947357205
POR0916..scf295_1	10.99415752	10.64394926	11.13476739	10.71043193	10.82141001	10.07924795	10.30702264	10.24977404	9.591185352	9.294374773	9.256788114	9.424128913
POR0917..scf244_11	12.97184281	12.61874637	13.19108175	13.98285033	14.03355979	13.79521716	13.79285674	13.75605727	13.42579925	13.85951738	13.93317442	13.89099197
POR0918..scf209_3	9.109994078	8.740180484	8.633095602	9.640643384	9.622677775	9.714200359	9.745138859	9.86583837	10.35779942	9.917305467	9.774854901	9.269776497
POR0919..scf209_3	8.858738298	8.962805457	9.839388566	8.551657257	8.790427003	8.906621288	9.087574598	8.972572371	9.109610764	9.143505678	9.235588596	8.992120968
POR0920..scf295_1	5.947357205	5.947357205	5.947357205	5.947357205	5.947357205	5.947357205	5.947357205	5.947357205	5.947357205	5.947357205	5.947357205	5.947357205
POR0921..scf208_2	11.44775263	11.29545805	10.90107451	11.58246376	11.68407484	12.04841307	11.85340641	11.70055213	11.43275078	11.9538146	12.24111894	12.32762904
POR0922..scf289_17	9.975436328	10.02402156	9.487511688	10.16450257	10.07806937	10.01350762	10.35673303	10.11195298	9.737715243	9.917305467	10.12009508	10.12022951
POR0923..scf227_4	11.86175423	11.68806442	11.56866962	11.064743	11.14014432	10.87106567	10.96383599	11.04445115	10.78206165	11.42767977	11.45988739	11.39700056
POR0924..scf295_1	10.04972253	10.08291814	10.14654659	10.40000534	10.05000206	10.66595877	10.50612709	10.62163854	10.72433039	9.934314603	9.641439517	9.554260219
POR0925..scf295_1	11.68761668	11.84720328	11.30918189	10.14239657	10.64725998	10.43036783	10.36985731	10.38859888	9.787774823	9.818125796	9.891102973	10.14652392
POR0926..scf244_11	5.947357205	6.446321126	5.947357205	5.947357205	5.947357205	5.947357205	5.947357205	5.947357205	5.947357205	6.143483757	5.947357205	5.947357205
POR0927..scf251_18	12.08577971	12.04803893	11.52718051	11.90881063	11.84933238	11.84292436	11.84266881	11.82966935	11.8546828	12.95157122	12.81111658	12.86892529
POR0928..scf208_2	11.04288466	10.95401432	10.75788496	10.45976937	10.48999043	10.21096806	10.47717971	10.27448251	9.858161743	10.60211374	10.45639169	10.55158656
POR0929..scf261_15	12.56779755	12.61669269	12.22328115	12.57499905	12.50126851	12.68282832	12.49922902	12.52905505	12.67910269	12.57046216	12.41518913	12.42599797
POR0930..scf295_1	12.57301684	12.41756904	12.55490646	13.27096375	13.3859924	13.72305621	13.8543028	13.91692099	13.81435333	13.2648491	13.30260191	13.37639035
POR0931..scf244_11	9.978310665	10.03640727	10.11428638	6.763898487	7.081375186	7.083077921	6.831561347	6.777079388	6.777384101	7.181413666	6.786042841	6.734705711
POR0932..scf244_11	11.03602376	11.04852858	10.95458689	11.1895058	11.17036542	10.93132886	11.03187044	11.04184108	11.10668425	11.32538599	11.47211813	11.42817353
POR0933..scf249_10	9.530055736	9.45936307	8.73278861	9.34905943	9.340353523	9.182077417	9.110066765	9.074439881	8.991056348	10.79090196	10.60427074	10.56062804
POR0934..scf295_1	9.597229151	9.537250934	10.5858633	9.536758943	9.81097813	9.907803244	9.742759826	9.74108938	10.15966737	8.778453201	9.063819576	8.803940774
POR0935..scf208_2	9.60470818	9.210954812	9.418396817	10.24852105	9.92468731	10.13666815	10.28354856	10.33053375	9.503870718	9.494239754	9.762271362	9.846655988
POR0936..scf271_22	5.947357205	5.947357205	5.947357205	5.947357205	5.947357205	5.947357205	5.947357205	5.947357205	5.947357205	5.947357205	5.947357205	5.947357205
POR0937..scf295_1	8.181471438	8.266115195	8.6937717	9.065678305	8.822246658	8.554652022	8.639210906	9.016368991	8.823129241	8.624750444	8.157040492	8.479266954
POR0938..scf209_3	6.83315233	6.394084873	6.688778567	6.20239201	6.534951392	6.433138969	6.519898632	6.699701462	6.578444376	6.425939809	6.80966761	6.405665853
POR0939..scf227_4	10.7963842	10.55938544	10.45761973	10.70542244	10.74892399	10.5911953	10.87846568	10.89337233	10.73877052	10.68864648	10.56750142	10.68296016
POR0940..scf249_10	7.979207638	8.417387833	7.205468946	9.028257221	8.815489252	8.796607093	8.507971268	8.734651763	8.786970555	8.816215808	9.091128153	8.511591444
POR0941..scf295_1	8.829968761	8.70374362	8.047138497	8.811897114	9.184442459	8.980208487	9.207059576	9.291301066	8.970771761	9.291722391	9.238636639	8.994376302
POR0942..scf289_17	8.503608518	8.655437116	8.80767039	6.978193504	7.411393775	6.870374585	6.970428697	6.869233923	6.964930061	6.621142515	7.117842314	6.93124525
POR0943..scf297_16	8.478822173	8.900129842	9.715582753	8.955995047	8.634859626	8.503582761	8.577892434	8.339828614	8.690433613	7.957571503	7.985718875	7.877587306
POR0944..scf249_10	7.796332126	7.918027156	7.491871082	7.887975975	7.807617323	8.005103116	7.89634387	7.872267404	7.693442654	7.791732369	7.47314423	7.600400378
POR0945..scf208_2	9.164453933	9.177536347	9.616413538	9.760278223	9.657910911	9.750327915	9.718748876	9.587689714	9.757950116	9.523850805	10.02689994	9.934119419
POR0946..scf209_3	8.896195981	8.780680775	9.394590144	8.713609639	8.844537067	9.038380427	9.029717102	9.179054579	9.074812182	8.059381937	8.444634985	8.543166777
POR0947..scf295_1	9.272166052	9.367131956	9.771936143	9.275998608	8.993314077	9.140669998	8.981649634	8.794899851	8.823129241	9.169797243	8.686194854	9.131663003
POR0948..scf295_1	9.572647477	9.306713346	9.515346114	9.709272186	9.612449098	9.51560704	9.560117695	9.322006851	9.363041776	10.39826462	10.75953206	10.54172704
POR0949..scf295_1	5.947357205	5.947357205	5.947357205	6.127811291	5.947357205	6.165425525	6.290953284	6.093729342	6.130868618	6.384572254	6.153469404	6.228748158
POR0950..scf295_1	7.274494234	7.248366476	5.947357205	7.377153072	7.748363121	7.535444725	7.993000178	7.328742843	7.837549107	7.521904006	7.946972647	7.835516505
POR0951..scf249_10	8.015187392	8.061826427	7.800565227	8.185384205	7.170172445	7.881453353	7.422495204	7.46091893	6.901574472	8.046263093	8.630855963	8.901201003
POR0952..scf236_6	7.844607894	7.982932956	7.634061649	7.100502538	7.995338261	8.321280105	8.320529663	7.937829793	7.929317853	8.2073058	8.023327618	7.606874522
POR0953..scf236_6	8.680033075	8.69845902	8.047138497	7.979343367	8.320879201	8.60119277	7.845096706	8.576358282	7.966696469	7.561631805	8.597515654	8.370324293
POR0954..scf209_3	8.021087303	7.777235338	7.83888208	7.034566544	6.993645415	7.003992805	7.221524102	7.328742843	7.296212508	7.323510827	7.240524698	7.339043315
POR0955..scf255_21	6.130899089	6.446321126	5.947357205	5.947357205	6.163200982	5.947357205	5.947357205	5.947357205	6.206707172	5.947357205	5.947357205	5.947357205
POR0956..scf227_4	7.837824994	7.777235338	8.580402884	8.059105265	8.244141257	8.263814242	7.887180327	7.880651491	8.290976201	8.006087736	8.735042573	8.091319095
POR0957..scf295_1	9.719325507	10.01778831	10.07756924	10.368636	10.35903416	10.25928009	10.29573823	10.12272037	10.67040313	10.52131464	10.56990221	10.40866153
POR0958..scf295_1	9.039509026	9.116096553	9.109658214	8.915481729	8.619333573	8.379552847	8.858175002	8.784331519	8.665207402	8.863821582	9.238636639	8.879351592
POR0959..scf209_3	9.796367581	9.52260009	9.595724154	9.705918037	9.662873885	9.544748963	9.545153976	9.399408021	9.206660517	10.3241985	10.55906692	10.58150633
POR0960..scf208_2	10.25786528	10.06892177	10.54616377	10.63163427	10.60037794	10.54207194	10.7164368	10.59990344	10.65256697	11.04387863	10.84919181	10.77255187
POR0961..scf222_8	10.08746649	9.821712667	9.720364766	10.48241012	10.40328712	10.46111119	10.28436443	10.50889036	10.20080535	9.767731324	10.01811925	10.0415609
POR0962..scf222_8	7.686029073	7.955520062	6.984954201	7.522860726	7.821997167	7.641624015	7.50119697	7.472724381	7.389657868	7.750750818	7.413337279	7.305800249
POR0963..scf222_8	9.179634973	9.23641079	8.770735074	8.858548398	9.180967881	9.122280127	9.38615892	9.121897431	9.322697308	9.348956835	9.531869067	9.397286179
POR0964..scf208_2	9.842885609	9.916416572	9.406543405	9.414422008	8.819997838	8.913082825	8.952829138	9.062320905	8.690433613	9.905277624	10.08185701	10.13242533
POR0965..scf208_2	9.409103392	9.489826975	9.215703292	9.511965467	9.725868798	9.201459233	9.475080316	9.350644159	9.655578816	9.459288729	9.468581054	9.894047289
POR0966..scf227_4	10.7041399	10.55366262	11.62684736	11.31640855	11.23685495	11.65089741	11.63909764	11.7461354	11.54855746	11.34072397	11.44036187	11.41329463
POR0967..scf208_2	9.088680379	9.185031378	8.994964016	9.397840449	8.955027048	9.167812377	9.263209373	8.959536019	9.016712275	8.793681738	8.756688139	8.772592152
POR0968..scf295_9	9.255569961	9.289462573	9.65191257	8.440267574	8.788126021	8.719751466	8.550351925	8.758634025	8.617096046	9.237602596	9.45296323	9.315363276
POR0969..scf246_12	13.81222333	13.90615892	13.62313097	14.30139382	14.29950037	14.41361728	14.33881237	14.34295407	14.4345593	14.59756038	14.55518329	14.47021071
POR0970..scf209_3	8.453575299	8.336995942	8.468505483	9.314106552	9.152858656	9.346048922	9.130373442	9.442571316	9.055711436	9.026740595	9.268760885	9.434065494
POR0971..scf209_3	11.77216401	11.69262224	11.70454277	12.10205658	11.97518995	12.08476313	12.09085428	12.06923858	12.29332118	12.01283449	12.00021073	11.62036023
POR0972..scf227_4	7.638932321	7.654094582	7.6561735	7.367379884	8.129400806	7.418493253	7.909965587	7.641737911	8.032509983	8.165857277	8.123160578	7.824773603
POR0973..scf270_19	7.503300854	7.420013797	6.378536617	5.947357205	6.403752665	5.947357205	6.353524366	6.239726492	6.964930061	6.49914475	5.947357205	5.947357205
POR0974..scf295_9	9.572647477	9.725404045	8.816752698	10.20771808	9.92468731	9.669604322	9.732004847	9.678321037	9.856599931	9.83634848	9.582938196	9.584272196
POR0975..scf295_1	8.920620341	8.760578617	9.181233628	8.359107426	8.16997957	8.066740102	7.967358195	8.007758299	7.877701124	7.708349049	7.857322901	8.0239534
POR0976..scf209_3	9.918201449	9.699626423	9.406543405	9.280535533	9.189638333	9.244543593	9.254843931	9.330658994	9.36524981	9.291722391	9.134403904	9.271628452
POR0977..scf229_5	9.000037114	9.380215552	8.333721221	9.186908557	8.579732263	8.712322542	9.320421872	8.884591448	8.842462678	8.67103124	8.553422507	8.348880862
POR0978..scf229_5	9.250792216	9.257870974	9.049655603	9.353368524	9.346555831	9.470019295	9.232859186	9.44389925	9.631999534	8.747484935	9.080949511	9.234120398
POR0979..scf227_4	11.42745579	11.6055324	10.42587769	10.53326329	10.4447832	10.36760754	10.27125449	10.17378534	10.22638295	12.94907276	12.63086261	12.6716187
POR0980..scf296_7	10.18765483	10.12410553	10.3168007	9.837360272	10.04052279	9.842425809	9.967064345	9.854936902	10.32210847	10.68964592	10.18425999	10.29038271
POR0981..scf244_11	9.861700282	9.540163087	9.470545631	9.65637533	9.598263683	9.660768592	9.882164545	9.897087303	9.705078329	10.40315047	10.15413929	10.34376883
POR0982..scf209_3	10.03599795	9.945181186	10.32308282	9.665040877	9.613731705	9.425910301	9.840529465	9.672681006	9.564590293	9.713521622	9.268760885	9.434065494
POR0983..scf227_4	8.067340541	8.111871841	7.998173777	8.849342443	8.965204556	8.902296918	8.914879452	8.723611797	8.374551329	8.218913154	7.805581854	7.93816814
POR0984..scf236_6	8.319742042	8.53564601	8.994964016	6.593016118	6.918936	7.164810246	7.001893691	6.858285537	6.524212141	6.790846305	6.854866786	7.080082098
POR0985..scf295_1	8.217412887	8.364330206	9.320673883	8.703385819	8.61411898	8.382717343	8.594154663	8.502868212	8.351853408	8.432077896	8.095410429	7.952871477
POR0986..scf222_8	13.03457876	12.99688534	11.1560037	12.82438832	12.83517682	12.86227523	12.4703709	12.34577914	11.80957455	15.80018747	15.82283171	16.07338844
POR0987..scf208_2	7.775052274	7.946249987	7.588561634	8.423581867	8.574364574	8.453525862	8.527912843	8.348611853	8.401293213	9.278385377	9.321418669	9.207259415
POR0988..scf295_9	10.23644114	10.49812857	10.00901053	10.58055572	10.47671731	10.95052526	11.19668969	11.24911444	11.40001672	9.886170035	9.741049227	10.05977468
POR0989..scf222_8	10.95468063	10.87251744	10.81688085	10.35696008	10.33212331	10.4719335	10.51309987	10.45819133	10.77301189	10.66241451	10.58065647	10.78674222
POR0990..scf297_16	9.221781451	9.096333542	9.580007501	9.428773638	9.375651705	9.837959182	9.751069158	9.864850754	9.525714196	9.530597461	9.369415003	9.430761021
POR0991..scf210_14	6.758027667	7.555848539	6.897814117	5.947357205	6.428219846	6.7674415	5.947357205	6.200664435	6.796377648	6.532177685	6.238597048	6.433214335
POR0992..scf295_1	11.53010708	11.28341927	11.00812958	11.83970083	11.82118724	11.81914598	11.58824437	11.58494579	11.93204055	11.5487288	11.39645127	11.32639127
POR0993..scf229_5	10.23524148	10.03435041	10.57538347	11.24575929	11.46948896	11.4110753	11.57399765	11.54004912	11.03557145	10.32805818	10.35001169	10.46353547
POR0994..scf295_1	8.899272503	8.273375032	9.153038271	8.505030411	7.922680005	8.512228217	8.210624791	8.291986782	8.100675432	8.31368316	7.848847126	8.341656317
POR0995..scf296_7	12.10916015	12.1087282	11.62431093	11.12597885	11.18073024	11.26958207	11.40983429	11.32261857	11.09088794	10.49066537	10.50989687	10.77643587
POR0996..scf209_3	9.555377344	9.574651929	9.606106401	9.318523127	9.881770894	9.590701505	9.864781497	9.982394093	10.14185205	10.09262627	9.489141344	9.777033979
POR0997..scf222_8	8.149864745	7.60599433	7.025486375	8.107900805	7.733091489	7.362312297	8.192599396	7.851058719	6.796377648	7.359154042	7.269010621	7.80848316
POR0998..scf249_10	8.0501888	7.964723212	6.378536617	7.943580886	7.701961145	8.284380007	8.06699434	8.397328081	7.701066273	7.664409175	8.466038473	8.724198214
POR0999..scf209_3	8.780655488	8.927335783	9.767324043	9.014646984	9.191366047	9.338127469	9.264876538	9.076162663	9.098994923	8.48523116	8.663406619	8.679711636
POR1000..scf267_23	8.329090586	8.529671622	7.819871364	8.323414606	9.934962338	9.030498751	8.944484473	8.826130639	8.993930311	8.269924448	8.502701554	8.915579476
POR1001..scf257_31	6.464075923	6.263869718	6.688778567	7.347566047	6.624324089	6.324348775	6.915334577	7.045446101	5.947357205	6.338711411	6.358539166	6.551765354
POR1002..scf291_13	8.628699316	8.53564601	9.215703292	9.305231853	8.915662441	9.12782235	8.831204456	8.89638648	8.351853408	7.884890012	8.332216103	8.289963487
POR1003..scf208_2	9.440843707	9.780527855	9.215703292	9.280535533	9.045983047	9.482989299	9.550613548	9.556151181	9.434151017	9.475706228	9.170010919	9.324307057
POR1004..scf295_1	9.675642791	9.654706427	9.072457812	10.08688012	9.759829287	9.391140302	9.585599344	9.787722464	9.831376098	9.807079617	9.936572029	9.662281506
POR1005..scf210_14	5.947357205	5.947357205	5.947357205	5.947357205	5.947357205	5.947357205	5.947357205	6.093729342	5.947357205	5.947357205	5.947357205	5.947357205
POR1006..scf208_2	9.265077281	9.240010196	9.435993386	9.714288674	9.627764713	9.51560704	9.673234736	9.51761075	9.751236969	9.723354125	9.686571158	9.845419934
POR1007..scf236_6	9.359012645	9.45936307	9.812788412	9.753798287	9.662873885	9.627462278	9.401371385	9.507492994	9.338523619	11.55859966	11.6883769	11.56945243
POR1008..scf295_1	9.722763035	9.64122083	9.542646266	10.08559306	10.26621474	10.11655543	10.14933575	10.26629352	9.734314708	9.421034819	9.50689085	9.780920287
POR1009..scf291_13	10.14867033	10.03846118	10.07011159	10.21832159	10.30390721	10.41773465	10.26217146	10.32910522	10.1971139	10.21307895	10.13802851	9.994429895
POR1010..scf296_7	9.736430962	9.56324824	10.028386	10.82185578	10.76279614	10.55840798	10.68345193	10.81348198	10.64446798	10.04177507	10.09360303	10.2601516
POR1011..scf295_1	9.691523071	9.925328956	9.676738548	9.709272186	9.542763021	9.481554018	9.741568821	9.559826101	9.55497037	9.617624654	9.60427643	9.814166043
POR1012..scf222_8	8.965296032	9.264952571	8.408902468	9.621176644	10.7058883	9.437807291	9.523103781	9.669286252	9.881386531	9.691648657	9.539277805	9.662281506
POR1013..scf208_2	11.50052039	11.73363885	11.59869815	11.54979481	11.57177782	11.74268895	11.77303164	11.84845027	12.11618698	11.66598626	11.62579934	11.45788115
POR1014..scf295_9	8.155185576	7.927504668	8.480117998	8.578138938	8.408729167	8.098452178	8.188964603	8.144002133	7.884269905	8.10428117	7.865741678	8.469417841
POR1015..scf208_2	8.286497904	8.316123446	8.789325619	9.186908557	8.868651067	8.824364345	9.352105756	9.164576976	9.382791375	8.731737169	9.000361374	8.592217073
POR1016..scf291_13	10.84274142	10.68247221	10.10701779	10.97049774	11.17555715	10.77128794	10.67228675	10.78774106	10.44540419	10.66851063	10.89966102	11.2315543
POR1017..scf295_1	9.582152245	9.662736985	9.249351461	9.536758943	9.436474957	9.404847591	9.448983643	9.294254295	9.240797079	9.155251412	9.131121829	9.183821771
POR1018..scf208_2	9.286237888	9.577488638	9.400579362	9.834294122	9.805384513	10.09709011	10.17597051	10.13912931	10.14441069	9.333575424	9.131121829	9.29366482
POR1019..scf209_3	9.428232609	9.347277332	8.547786377	7.367379884	7.470552283	7.287726811	6.88047634	6.901227126	6.850703349	6.790846305	6.938357142	6.701945093
POR1020..scf295_1	10.27780973	10.36554515	10.14299775	8.776662458	9.143958305	9.296206164	9.263209373	9.437247128	9.104312856	9.149390784	9.223330224	9.284524679
POR1021..scf236_6	8.914554196	9.257870974	8.770735074	8.512913102	8.855549772	8.66688937	8.700407758	8.834341667	9.20171579	9.251328006	9.306986947	9.12346438
POR1022..scf208_2	8.583119408	9.051851681	8.307695576	8.19039093	8.371779335	7.800001091	7.997224391	7.780658488	7.581273727	7.63725166	8.573194986	8.558684755
POR1023..scf296_7	10.14356201	10.41532772	12.12535182	9.942157115	10.87985283	9.663298677	9.789603424	9.600825504	9.834553522	12.52784443	12.72420698	12.45976592
POR1024..scf295_1	9.749969277	9.373688845	9.476223517	9.996615042	10.17738732	10.52900631	10.50752435	10.58920963	10.41502883	10.26636446	10.25167705	10.20060735
POR1025..scf271_22	8.186666226	8.462163565	7.876056726	8.410931102	8.040247933	7.728649776	8.214200562	8.015297725	7.731089953	7.68217791	7.857322901	7.657432133
POR1026..scf296_7	8.6728158	8.92283811	7.998173777	6.683850153	6.428219846	6.433138969	6.254823509	6.529146693	6.578444376	6.224509288	6.561570566	6.272108704
POR1027..scf295_1	9.236361296	9.35723941	9.174237473	9.213280783	8.993314077	8.919514597	9.113780746	8.894427555	8.783636219	8.888796884	8.827853399	9.007832604
POR1028..scf209_3	13.82211965	13.81492053	12.85766255	13.34494394	13.70554175	13.76032232	13.57260337	13.51512974	13.65620598	15.43049928	15.36028043	15.22898734
POR1029..scf227_4	9.886407548	9.984078336	10.15714071	9.203747802	9.107783524	9.109262777	8.808322454	9.113539436	9.041907235	10.07280881	10.20296281	10.17725765
POR1030..scf295_1	15.12785672	15.07048937	15.29040084	16.05644025	16.10417187	16.21490248	16.36521561	16.34991831	16.46315167	15.97058104	15.92305237	15.70967559
POR1031..scf296_7	11.00544139	11.03935144	11.34506075	10.26792875	10.49692737	10.44068886	10.30702264	10.45492155	10.64987237	10.80756667	10.52853326	10.25644357
POR1032..scf209_3	6.395441232	6.263869718	8.396660071	6.593016118	5.947357205	5.947357205	6.101308406	5.947357205	6.130868618	6.143483757	6.489939365	6.109989864
POR1033..scf249_10	9.852323891	9.646630385	9.715582753	10.17542911	10.12455759	10.14300894	9.997273407	10.05513949	10.5151958	10.08351378	9.921575636	9.385380889
POR1034..scf227_4	8.790659253	9.068190278	9.087456276	10.01296305	9.730601306	10.00358037	9.911027767	9.84895543	9.795950144	9.596361347	9.613658454	9.829253213
POR1035..scf295_9	6.206750177	6.1713893	5.947357205	5.947357205	5.947357205	5.947357205	5.947357205	5.947357205	5.947357205	5.947357205	5.947357205	5.947357205
POR1036..scf296_7	9.2021045	9.583145158	9.345743428	9.768337015	9.560174131	9.872216	9.936204134	9.91341477	9.947415143	9.884420259	10.21376126	9.985487622
POR1037..scf236_6	9.836558628	9.649327485	9.95737221	10.2611089	10.59715443	10.36141093	10.13220759	10.39884667	9.919275732	10.39213384	10.14288078	10.17921804
POR1038..scf208_2	13.61439361	13.77895108	13.81572663	13.84795585	13.87304381	14.02943826	13.91540712	13.91175277	14.14775069	14.75691711	14.72287546	14.45878923
POR1039..scf236_6	9.901635645	10.04664753	9.515346114	9.474933117	9.494799536	9.528169598	9.500706405	9.576851402	9.705078329	9.650999517	9.652857041	9.93760191
POR1040..scf261_15	6.696195598	6.394084873	5.947357205	5.947357205	5.947357205	6.324348775	5.947357205	5.947357205	5.947357205	6.224509288	5.947357205	6.459230067
POR1041..scf209_3	10.12164629	10.28142709	10.48867581	9.675370505	9.48079321	9.34446817	9.108206092	9.361938966	8.935299122	9.655116966	9.478898377	9.407411796
POR1042..scf210_14	6.651676132	6.334618468	5.947357205	6.704731201	6.320517274	5.947357205	5.947357205	6.154270077	5.947357205	6.532177685	6.594262488	6.433214335
POR1043..scf261_15	8.5792518	8.745308261	7.205468946	8.654646644	8.813229461	8.858299333	8.819810544	8.657778838	8.855203981	8.755292139	9.080949511	8.639572587
POR1044..scf297_16	13.52223324	13.45366626	12.52531152	12.6692307	12.81813723	12.84451288	12.72030042	12.70297128	12.63374779	14.05738238	14.02305522	14.18088973
POR1045..scf295_1	10.58878161	10.50999956	10.43460438	10.75151298	10.58418765	10.64508239	10.97699718	10.74610808	11.06753662	10.52691941	10.50237413	10.3927111
POR1046..scf208_2	5.947357205	5.947357205	5.947357205	5.947357205	5.947357205	5.947357205	5.947357205	5.947357205	5.947357205	6.286538311	6.450108635	6.272108704
POR1047..scf236_6	8.962361648	9.018592738	9.388575533	9.320726259	9.168738996	9.02257255	9.243048509	9.359123691	8.67246212	9.278385377	8.967521593	8.633741665
POR1048..scf227_4	9.44502264	9.123924694	10.17462554	8.827622054	8.508252408	8.669453088	8.607560691	8.366007891	8.232205973	7.862243809	7.939080091	8.398394263
POR1049..scf295_1	9.219336777	8.881693353	9.705970388	9.626512178	9.675206278	9.728761278	9.723583485	9.622062565	9.34748847	9.543995549	9.702035812	9.69974183
POR1050..scf295_1	13.83254208	13.90124651	13.36556022	13.47410123	13.23638369	13.8202995	13.60505152	13.59846153	13.71498854	13.53463592	13.34782431	13.25072648
POR1051..scf227_4	9.557306627	9.343941016	9.520848216	9.357664556	9.607307092	9.692076579	9.712682496	9.564711283	9.93563433	10.3472025	10.45379346	10.34899988
POR1052..scf295_1	9.302480067	9.225557219	10.27203906	9.843472916	9.631568037	9.646772304	9.788450864	9.639521515	9.831376098	9.609157374	9.887247846	9.477939362
POR1053..scf295_1	11.60893405	11.55707769	11.15248598	11.03178748	11.08694558	11.01157347	10.90836963	11.13906355	10.76639432	11.23661231	11.27088846	11.14712413
POR1054..scf295_1	9.570738886	9.778067849	9.109658214	8.927177309	8.61411898	9.092347253	8.831204456	8.743420734	8.861531169	8.171858899	7.946972647	8.155369889
POR1055..scf295_1	12.95667627	12.89324835	12.48744293	10.40825609	10.67259203	10.55434134	10.60927934	10.4904864	10.34563044	10.15629066	9.893026647	10.11818675
POR1056..scf295_1	8.84921438	9.051851681	9.072457812	8.941660434	8.660353062	8.549071099	8.55590457	8.667048252	8.861531169	8.77077577	8.760976943	8.636660217
POR1057..scf229_5	7.494272733	7.122280328	6.378536617	8.389579532	8.336993831	7.890696672	8.078925424	8.354435588	8.3426658	7.978589706	8.150334163	8.240101617
POR1058..scf227_4	11.16864687	11.42790613	11.76105043	10.51619336	10.87080939	11.27945966	11.20402536	11.15484924	11.50800994	11.76876235	11.5585717	11.24469026
POR1059..scf295_1	9.541798644	9.574651929	10.03222985	8.836972348	9.358879596	9.378843846	8.954907547	9.292778451	9.527683434	9.318025159	9.516934833	9.034363858
POR1060..scf295_1	8.701461031	8.649963678	7.634061649	8.129014892	8.571672817	8.630486805	8.431231992	8.543902558	8.370042283	8.650187271	8.338065746	8.456173553
POR1061..scf267_23	6.815049762	6.446321126	5.947357205	6.307564352	6.962406981	6.578686084	6.915334577	6.274096897	6.717285867	5.947357205	6.710293293	6.810685364
POR1062..scf227_4	10.25550055	10.0302278	9.852505311	10.02644529	10.15999273	10.65017122	10.44545165	10.62280411	10.49731346	9.18705645	9.383227716	9.385380889
POR1063..scf229_5	9.600973573	9.279010249	9.616413538	9.769943331	9.802017803	9.502932536	9.443118697	9.407601757	9.338523619	9.403969061	9.568532998	9.649572851
POR1064..scf209_3	10.23883745	9.925328956	10.45476289	10.42867803	10.3575099	10.50462273	10.304612	10.4750753	10.46598479	10.90111034	10.94565213	10.91558722
POR1065..scf236_6	9.907681788	9.887061867	9.358113795	10.35482695	9.893411999	9.683379385	9.813594895	9.593675549	9.834553522	9.576949159	9.526908388	9.69974183
POR1066..scf271_22	6.356671971	6.394084873	5.947357205	5.947357205	5.947357205	5.947357205	6.101308406	5.947357205	5.947357205	5.947357205	5.947357205	5.947357205
POR1067..scf295_1	9.502272672	9.580319707	9.945186476	8.258565275	8.921952107	8.557433962	8.766159933	8.773682057	8.617096046	8.195595643	8.518116868	8.688162817
POR1068..scf236_6	8.732992147	8.945183095	8.43305942	8.760345981	8.563565635	8.45052307	8.63136644	8.648446598	8.732633971	8.934025693	8.743741459	8.832068276
POR1069..scf227_4	11.40154265	11.46415972	10.76712016	10.01160782	10.29597	10.19623857	10.14034643	10.22001391	10.21060303	9.39165234	9.719506884	9.721485136
POR1070..scf295_1	9.028344225	9.46550832	8.139846796	9.107259337	9.258796154	9.492995887	9.08379068	9.043062992	9.259939633	9.995547482	9.944011711	9.528242875
POR1071..scf227_4	8.055931308	8.221703363	8.240321756	8.873757709	8.50542698	8.584946604	8.604889946	8.487156014	8.314719213	7.907135915	8.22864132	8.151195929
POR1072..scf209_3	9.969670287	9.745696128	9.430152063	9.727580412	9.440824759	9.291288224	9.586927936	9.564711283	9.598693606	8.99104533	9.000361374	8.854665901
POR1073..scf208_2	11.42378231	10.94093041	11.51490816	13.23163078	13.39510203	13.43751035	13.4212621	13.43416489	13.07379455	12.38480117	12.64656168	12.7407612
POR1074..scf209_3	8.117478152	8.03606112	7.964462285	8.341379686	8.06803442	8.297916409	8.050913601	8.063258437	7.857786073	7.359154042	7.337019493	7.355286855
POR1075..scf295_1	9.73472961	9.868693395	8.503049615	9.702555985	9.793000937	9.428893907	9.813594895	9.611483601	9.727489239	10.14903141	10.03388596	9.801470588
POR1076..scf295_1	10.53913957	10.44655366	10.3723743	9.298539124	9.541414841	9.413912768	9.459189386	9.636046791	9.491813146	9.889663178	9.753820317	9.570845037
POR1077..scf295_1	15.66569965	15.68666814	16.63540884	15.97834059	15.54804057	16.24322271	16.47942982	16.48350939	16.17898643	15.12544832	15.26669979	15.37151131
POR1078..scf295_1	9.197142103	9.393179544	8.22642755	8.861603575	9.194815142	8.828937126	8.525081842	8.694488207	8.495056881	8.906366425	8.621412479	9.068976234
POR1079..scf295_1	8.883821584	8.735033636	9.400579362	9.305231853	9.109614513	9.254691218	9.510548686	9.454478261	9.533574845	9.110690513	9.160388794	8.811668547
POR1080..scf227_4	9.506275064	9.261416206	9.941101404	9.142661183	9.284892366	9.006584482	9.373870373	9.327780815	8.999660612	8.997603357	8.963824722	8.927449456
POR1081..scf208_2	8.908461581	9.181288841	10.05507885	9.014646984	8.465242206	8.491969421	8.163236446	8.553971233	8.766843219	8.77077577	8.66799451	8.5306242
POR1082..scf295_1	13.90402886	13.59995696	13.88116973	10.4174819	10.55324743	10.44142325	9.941393925	9.74216631	10.38291531	10.37979323	10.06490824	9.70793444
POR1083..scf270_19	5.947357205	5.947357205	5.947357205	5.947357205	5.947357205	5.947357205	5.947357205	5.947357205	5.947357205	5.947357205	5.947357205	5.947357205
POR1084..scf295_1	9.877192266	9.753231918	9.531788986	9.745656798	10.0873043	9.905671458	9.822629595	9.952972172	9.779552452	9.854341807	10.02864964	9.837981081
POR1085..scf291_13	10.24242444	10.03435041	10.36020911	10.40825609	10.49623518	10.58256922	10.50472846	10.50825965	10.24199124	11.51420227	11.40319099	11.45989368
POR1086..scf249_10	9.426119826	8.954022029	9.102296435	9.800125096	9.797516482	9.739585318	9.545153976	9.640677876	9.687596447	9.758200738	9.541738837	9.756126511
POR1087..scf295_1	9.243595177	9.46550832	9.026476966	9.3810628	9.276788906	8.932289963	8.965253526	9.161339441	9.329501678	9.262213167	9.201618638	9.029976685
POR1088..scf222_8	9.434552159	9.495842181	9.739334211	9.980078275	9.943129579	9.577339318	9.532792816	9.926722423	9.77128248	9.650999517	9.975205986	9.793798821
POR1089..scf209_3	11.77422576	11.74308565	12.00184191	11.93576667	11.95118454	12.05393632	12.11713609	12.12534259	11.8717224	11.79636643	11.83213203	11.98947339
POR1090..scf229_5	10.61112783	10.71487333	10.90943775	11.26630072	11.15555309	11.23192603	11.2638833	11.13702718	11.44884317	11.14492355	11.0343179	10.89668311
POR1091..scf208_2	6.130899089	5.947357205	5.947357205	5.947357205	5.947357205	6.101628115	5.947357205	5.947357205	5.947357205	5.947357205	5.947357205	5.947357205
POR1092..scf227_4	9.789830806	9.996812737	10.94648256	9.359807699	9.505906087	9.529558615	9.637799663	9.3089287	9.429941321	9.713521622	9.573350941	9.453732464
POR1093..scf295_1	9.958068069	9.81692855	10.80572172	11.37064079	11.33870736	11.33260832	11.36165047	11.48573203	11.33781637	11.03761587	11.18196457	11.11988268
POR1094..scf208_2	8.661918517	8.980208634	8.789325619	8.200347754	8.233797772	8.200135186	8.458289344	8.236031645	7.929317853	7.41608246	8.038068805	8.45284218
POR1095..scf246_12	10.08613547	10.3914547	10.55419184	10.13121447	10.12276264	10.04675476	10.02978359	10.10445097	9.791050567	10.28502013	10.20605638	10.2207312
POR1096..scf267_23	6.464075923	6.1713893	6.378536617	6.853145433	6.624324089	6.66390881	6.558866229	6.685939677	6.674186748	6.224509288	6.594262488	6.459230067
POR1097..scf208_2	8.324424469	8.377791705	8.622717634	7.514283638	7.807617323	7.669501825	7.688112515	7.595138669	7.929317853	8.291983086	8.143593397	8.348880862
POR1098..scf208_2	10.42496305	10.51442602	11.31705799	10.65347731	10.79014562	10.97403961	10.88223782	10.89771005	11.29020305	11.05787108	10.78040529	10.81659719
POR1099..scf249_10	10.07006605	9.807312002	10.56747316	10.01837118	9.795260493	9.8446539	9.782674072	9.758223555	9.515826909	10.08198939	10.17954593	9.903577485
POR1100..scf295_1	10.95322451	11.17402037	10.59626732	10.58146765	10.53314446	10.53383379	10.41226128	10.63902362	10.54063937	12.14679837	12.10476236	12.18044677
POR1101..scf295_1	12.36089141	12.33877576	12.20303095	11.77827499	11.87321722	11.68442135	11.62855662	11.630224	11.80595254	12.58314003	12.62626334	12.5066466
POR1102..scf208_2	7.024180539	7.248366476	8.169343795	6.20239201	6.656730234	6.214308588	6.353524366	6.452045314	6.674186748	5.947357205	5.947357205	6.459230067
POR1103..scf295_1	10.94811647	11.11312666	11.13298348	11.36377378	11.19315572	11.16866561	11.10607891	11.20741774	11.08558378	11.09980241	11.0403853	11.11222327
POR1104..scf295_1	6.717410926	6.775052787	5.947357205	6.514712144	5.947357205	5.947357205	6.381365174	5.947357205	5.947357205	5.947357205	5.947357205	6.272108704
POR1105..scf227_4	10.46335594	10.35076299	10.40826369	10.32462562	10.27431771	9.943566	10.0917388	10.20138842	10.13028136	9.964430787	10.32035603	10.05550986
POR1106..scf246_12	13.09980391	13.09652332	12.68165668	12.39740428	12.38420324	12.33623777	12.26611702	12.31892116	12.19798511	11.92273671	12.10020859	12.19428943
POR1107..scf295_1	11.32426659	11.3656521	11.08580911	11.85258372	11.74585348	11.73792226	11.84432596	11.91029703	11.87056699	11.66801394	11.66501721	11.62825531
POR1108..scf295_1	9.209515533	9.022793476	8.591104608	9.160033909	8.804153361	9.218851027	8.919147346	9.037764664	9.245607079	9.480362314	9.388715351	9.173939987
POR1109..scf295_1	7.328484511	7.265166729	5.947357205	5.947357205	6.451459593	5.947357205	6.868522478	6.492026029	6.814909713	6.286538311	6.358539166	6.892995037
POR1110..scf229_5	7.824147445	7.503441116	8.491632127	5.947357205	7.023829517	5.947357205	5.947357205	5.947357205	5.947357205	5.947357205	5.947357205	6.592835118
POR1111..scf295_1	9.125770119	8.649963678	9.320673883	9.142661183	8.61411898	8.798941502	8.85594731	8.844537756	9.245607079	8.881706629	9.18273912	8.998876108
POR1112..scf295_9	9.409103392	9.333884669	9.018664878	9.640643384	9.845178333	9.779751305	9.517537416	9.713898646	9.986474522	9.877399673	10.12009508	9.518945504
POR1113..scf208_2	7.181824415	7.042182864	7.588561634	6.763898487	6.824558978	7.003992805	6.805924187	6.812926123	6.717285867	6.563351654	7.117842314	6.943621967
POR1114..scf236_6	9.381008933	9.537250934	9.459121341	8.477075819	9.238902941	9.178524662	9.411923886	9.229359726	9.080222187	9.22374254	9.189060405	9.021160965
POR1115..scf227_4	9.389712792	9.580319707	8.97085532	9.327315165	9.087483768	9.15521096	9.562821552	9.162959138	8.852029572	9.713521622	9.805837193	9.798917906
POR1116..scf244_11	11.45805144	11.6185939	11.70213953	11.32839661	11.41530412	11.30829059	11.32571115	11.2644914	11.59220783	11.70896499	11.61771021	11.69024894
POR1117..scf296_7	8.089862569	8.167933457	8.444978067	8.097214344	7.913852603	7.867459707	8.470143677	8.011533534	8.089560047	8.392066745	8.856129256	8.624948642
POR1118..scf244_11	10.1839281	10.37531607	10.90316988	10.6386602	10.50245291	10.66595877	10.58830849	10.63671771	10.27270766	10.63154022	10.67844457	10.85933458
POR1119..scf297_16	9.447107505	9.662736985	9.826150364	7.443239309	8.003621088	7.510474618	7.900900789	7.757810106	8.003012114	8.026331857	6.977215511	7.638724079
POR1120..scf295_1	10.89525575	10.97556008	11.2691424	10.72700536	10.38245558	10.47408822	10.36754995	10.60404076	10.23240625	10.98813331	11.0097894	10.89012707
POR1121..scf289_17	8.427849416	8.323117139	7.912162947	9.287313754	9.127794571	8.932289963	8.967313574	8.968860074	8.410090648	8.470940057	8.183528934	8.338029409
POR1122..scf295_9	12.01989192	11.99473471	11.44475768	12.69406888	13.18874765	13.01669347	12.85733993	12.77213265	13.01192506	13.73694229	13.78541117	13.62234832
POR1123..scf209_3	8.624958266	9.031157399	9.435993386	8.987023589	8.806427952	8.60119277	8.8152267	8.848595364	8.448985699	8.494675773	8.000894718	8.489045196
POR1124..scf222_8	11.40100893	11.54488524	11.32332802	10.86964945	10.90247701	10.95000979	11.03477783	11.03135324	11.00217701	10.75125039	10.84027426	10.91676052
POR1125..scf208_2	9.827015343	9.630339742	10.48867581	9.768337015	10.06410442	9.759809513	10.15023159	9.879593855	9.966354564	9.799667776	9.755937772	9.814166043
POR1126..scf295_1	9.587824804	9.100308416	9.856850956	9.809525229	9.20511213	9.347627911	9.417918844	9.474104044	8.976597404	10.00362494	10.01282488	9.685982071
POR1127..scf222_8	8.628699316	8.266115195	6.688778567	8.160061142	7.807617323	7.881453353	7.877949606	7.651849537	8.117172882	8.412220435	8.067056345	8.125869332
POR1128..scf208_2	8.155185576	8.000887399	7.677883864	8.123768251	7.935806918	8.009305166	8.203444113	8.045021997	8.206929297	8.28099938	8.672567174	8.327089457
POR1129..scf295_1	8.453575299	8.294920284	8.825776032	7.548215604	7.550896876	7.138321749	7.080836276	7.245243278	6.850703349	7.079293096	7.48473362	7.161110184
POR1130..scf295_1	11.70631029	11.57411686	12.16340484	12.42480589	12.49037949	12.27751334	12.30313575	12.23178045	12.4124197	12.83417153	12.75586942	12.71521958
POR1131..scf295_1	10.25431672	10.15849117	10.36020911	9.3810628	9.665348909	9.540622197	9.496467341	9.373144488	9.384968891	8.110570812	7.915103768	7.991271626
POR1132..scf208_2	17.75418088	17.7348554	17.42393286	14.43287982	14.52048575	14.38075032	14.1400886	14.15503961	14.24150542	14.44242089	13.96516545	14.12138535
POR1133..scf236_6	10.06466928	10.16037752	9.453374562	10.41236377	10.03766674	10.0678637	10.2471832	10.22540112	10.26685148	10.39336209	10.46544869	10.25272595
POR1134..scf297_16	8.563671174	8.417387833	8.861295148	9.329504672	9.145742878	9.237737801	8.995840413	9.389788468	9.779552452	9.336150617	9.439815915	9.390495396
POR1135..scf244_11	9.924178144	10.10463999	9.255985997	8.815056368	8.885930012	8.727140675	8.710348334	8.636691579	8.414467969	8.902870171	8.611903619	9.073243419
POR1136..scf295_9	10.02769964	10.02816204	10.62703526	10.553855	10.39067546	10.27090154	10.48358414	10.44044546	10.56849746	10.76932345	10.51239572	10.3611321
POR1137..scf251_18	8.46625743	8.391119975	8.468505483	9.120005293	8.813229461	8.900129697	8.89334203	8.62959003	8.944251992	8.852979292	8.895552734	8.948564576
POR1138..scf222_8	8.117478152	7.677436187	8.109670741	7.887975975	8.77888374	8.214552887	8.63136644	8.348611853	8.067040285	8.10428117	8.000894718	7.943088156
POR1139..scf295_1	9.005744443	9.084341065	8.254072027	8.760345981	9.544109925	9.431871257	9.383096751	9.298672614	9.776250206	9.592070335	9.025381736	8.992120968
POR1140..scf236_6	10.32817974	10.31397506	10.4998046	10.29154628	9.986247604	10.54890119	10.59883214	10.4224777	10.99865347	11.09000097	10.95852706	10.84029054
POR1141..scf249_10	9.20704951	9.543069292	9.498710927	9.361947606	9.20511213	8.692314488	9.09323145	8.685402088	9.452941723	9.070895724	9.344207824	9.213058511
POR1142..scf295_1	10.24719318	10.12023351	10.89055166	10.15349216	10.74427006	10.57389108	10.75985839	10.75463791	10.73029389	9.984161952	10.0092844	9.951447758
POR1143..scf252_32	10.6805645	10.67194782	10.07756924	8.481104687	8.855549772	8.540656738	8.39429264	8.508065564	8.396872901	8.241827106	7.915103768	8.293722832
POR1144..scf229_5	10.02492283	10.08689213	9.430152063	10.45778365	10.49761922	10.7382229	10.66792122	10.77836046	10.7763093	11.29289771	11.42587315	11.22067373
POR1145..scf208_2	6.603893372	6.745702981	6.800446116	6.387951637	6.494874732	5.947357205	6.101308406	6.580557655	6.395367337	5.947357205	6.526921459	6.483936285
POR1146..scf295_1	10.42180468	10.5693459	10.34176593	9.735825335	9.724683215	9.677134479	9.654361237	9.53887497	9.598693606	10.26367946	9.894947738	9.456983979
POR1147..scf222_8	9.138783111	9.03947176	9.621539282	10.28259488	10.00781591	10.38832593	10.29330856	10.25730647	10.56944852	9.989052553	9.919689989	9.890457034
POR1148..scf210_14	6.901727583	6.493407816	5.947357205	5.947357205	5.947357205	6.521073331	5.947357205	6.239726492	6.264781968	6.143483757	5.947357205	6.177233064
POR1149..scf295_1	12.3396117	12.21753297	12.71719081	11.12722731	11.01490601	11.3171083	11.32926677	11.24344746	11.70627984	10.83852751	10.42091288	10.31286862
POR1150..scf236_6	9.031143764	8.958420636	8.742373174	9.172313189	9.191366047	9.01859259	8.847000726	9.23398522	8.310004224	9.149390784	8.933892653	9.241702065
POR1151..scf208_2	9.781617555	9.840690609	10.29778776	10.35269065	10.09556518	10.37377754	10.39575152	10.4542667	10.75055453	10.14757514	9.934706051	10.00663506
POR1152..scf227_4	11.19905804	11.19987281	11.56073212	11.57973146	11.64719084	11.63431954	11.63079905	11.6788884	11.32042741	11.44078637	11.61771021	11.76993998
POR1153..scf208_2	7.359615968	7.819109354	8.43305942	5.947357205	6.47363471	6.479008559	6.16497403	5.947357205	5.947357205	5.947357205	6.238597048	5.947357205
POR1154..scf295_9	10.37575484	10.58485998	10.90943775	10.73604003	10.84984547	10.71958696	10.74335807	10.75463791	10.72518383	10.42853213	10.09860772	10.30391647
POR1155..scf227_4	9.343409598	9.367131956	10.5272554	10.69703434	10.56649494	10.66595877	10.94952657	10.69937332	10.0119345	10.2116863	10.12664231	10.03182376
POR1156..scf229_5	9.094039159	9.292929592	8.97085532	8.955995047	8.89448984	8.913082825	8.446330507	8.595955148	8.543598872	8.03300984	8.428357559	8.415645915
POR1157..scf209_3	7.775052274	8.517643775	8.653619458	7.682372214	7.586174869	7.680473832	7.359591247	7.710792038	7.328270974	7.907135915	7.47314423	7.775244721
POR1158..scf289_17	5.947357205	5.947357205	5.947357205	5.947357205	5.947357205	5.947357205	5.947357205	5.947357205	5.947357205	5.947357205	5.947357205	5.947357205
POR1159..scf246_12	6.965092566	7.314009266	7.491871082	5.947357205	6.624324089	6.255460214	5.947357205	6.612499729	5.947357205	6.224509288	6.303750788	6.684968243
POR1160..scf295_1	9.96388093	9.914179776	9.504277639	10.2599691	10.209867	10.36141093	10.28436443	10.1366799	9.646555954	9.592070335	9.856026962	10.03182376
POR1161..scf257_31	6.206750177	5.947357205	7.172031056	5.947357205	5.947357205	5.947357205	5.947357205	5.947357205	5.947357205	5.947357205	5.947357205	5.947357205
POR1162..scf295_1	11.33436544	11.29460146	11.0784124	11.58881905	11.72918537	11.63752243	11.85751506	11.73702581	11.81479034	11.20971313	11.2076063	11.20491753
POR1163..scf222_8	10.95976547	10.87595912	10.12151829	10.7953875	10.75587678	10.60108459	10.7122034	10.71421	10.52209041	11.75975921	11.87299331	11.714049
POR1164..scf295_1	10.24481079	10.25343406	10.48307893	10.15839611	10.01364224	9.970323507	10.11027542	10.11444495	10.05746743	9.946101857	9.803792477	9.679052103
POR1165..scf249_10	8.793977878	8.474689634	9.01080903	8.578138938	8.522292326	8.576750717	8.249437321	8.416886955	8.507355424	8.340322631	8.778000647	8.922713562
POR1166..scf295_1	8.296080921	8.49326483	8.254072027	8.693085736	8.423831292	8.144619923	8.65991338	8.391687377	8.547567144	8.594466312	8.422887955	8.188293097
POR1167..scf261_15	8.491271801	8.570953828	9.569432535	7.2089001	6.907713558	7.073552139	6.629794304	6.492026029	6.578444376	6.338711411	6.761655103	6.810685364
POR1168..scf208_2	10.40484181	10.23565707	11.08949326	10.79302852	10.70289301	10.92714443	10.83241173	10.74289632	11.10471916	10.70850439	10.61593404	10.61732946
POR1169..scf227_4	7.024180539	6.954459692	7.677883864	5.947357205	5.947357205	6.214308588	6.16497403	6.274096897	6.206707172	5.947357205	5.947357205	6.177233064
POR1170..scf227_4	10.24600248	10.56366266	9.453374562	9.4348802	9.26700307	9.593358964	9.630090478	9.60675651	9.539441962	8.6417605	9.007555728	9.254872883
POR1171..scf208_2	13.84739976	13.64783614	13.39820778	13.02528665	13.32572387	13.34329676	13.29003902	13.21805602	13.10752566	13.94077425	13.93305805	13.92313414
POR1172..scf208_2	8.286497904	8.350732607	7.780953081	8.611451336	8.516693702	8.891426995	8.692905072	8.689952627	8.586629106	8.361259761	8.190068644	8.489045196
POR1173..scf227_4	13.57319858	13.76650193	13.41297375	12.65221442	12.78414983	13.06303322	12.46535504	12.53447663	12.50069036	10.51455994	10.2441736	10.079861
POR1174..scf295_1	9.117904201	9.275508907	10.05507885	9.807962828	9.773649036	9.519806899	9.590906289	9.494743722	9.826596681	9.45456296	9.476326059	9.357787545
POR1175..scf261_15	12.92585625	12.73122133	12.51234174	13.24519649	13.19961169	13.35326279	13.2517466	13.22611907	13.34534599	13.44542301	13.31014851	13.29263882
POR1176..scf295_1	8.155185576	8.364330206	8.789325619	8.042423795	7.978610404	8.235889201	8.074960561	8.063258437	8.261915537	7.427123922	8.466038473	8.308655296
POR1177..scf295_9	9.595353242	9.673374531	9.049655603	9.11237158	9.731781985	9.307615329	9.41492453	9.307468086	9.400118624	9.598502016	9.473749078	9.501740859
POR1178..scf295_1	9.302480067	9.313555214	9.447604439	8.992592003	9.201688141	8.824364345	8.983685712	8.89638648	9.417236817	9.28373528	9.496775423	9.493851221
POR1179..scf208_2	10.7668412	10.76524371	11.34660062	11.78501114	11.88540883	12.62496143	12.64830735	12.44139858	11.99100021	10.67154904	10.6650357	10.81973711
POR1180..scf210_14	10.61666055	10.64663939	10.71557702	10.65087359	10.78335682	10.3898488	10.65663437	10.74182414	10.27270766	10.17069988	10.31892846	10.3986082
POR1181..scf295_1	10.3032156	10.24634967	11.23795046	11.1121738	11.42187121	11.2204346	11.28925826	11.31038443	11.58752674	10.6221472	10.45639169	10.48110626
POR1182..scf295_9	8.923643562	8.660888879	9.739334211	9.577757437	9.857119872	9.950819284	9.887553707	9.981483751	9.703339748	9.048991728	8.756688139	8.992120968
POR1183..scf209_3	9.563078835	9.821712667	9.600924736	9.601440301	9.354270733	9.208441683	9.182546936	9.072714985	9.354175083	9.281062857	9.39962734	9.224585733
POR1184..scf236_6	5.947357205	5.947357205	5.947357205	5.947357205	5.947357205	5.947357205	5.947357205	5.947357205	5.947357205	5.947357205	5.947357205	6.177233064
POR1185..scf295_1	12.26505264	12.29620748	12.2710764	12.03317096	12.09459625	12.0512974	12.20294369	12.08410451	12.18441197	13.00747269	12.88757187	12.86467981
POR1186..scf208_2	9.146533583	9.03947176	7.912162947	9.325122267	9.109614513	8.908778458	8.914879452	8.7651032	8.601947162	8.422185615	8.756688139	9.228407326
POR1187..scf296_7	8.719067054	8.895543515	8.169343795	8.973004912	8.405688379	9.010598623	8.536370774	8.536302046	8.988176476	8.28099938	8.844081319	8.408771678
POR1188..scf210_14	6.49505927	6.715115334	6.554909615	6.568077287	6.672349298	6.578686084	6.353524366	6.472432983	6.494969299	6.286538311	6.450108635	6.612361039
POR1189..scf295_1	8.683627594	8.677115888	9.848146419	10.01702106	9.985259467	9.448136017	10.08706695	9.753959247	9.624665198	9.010628054	9.131121829	9.075372162
POR1190..scf295_1	9.417637109	9.689183563	8.986973809	10.11490703	9.935985796	9.889581006	10.04142492	10.01033146	9.475575633	10.07587554	10.10525358	10.20060735
POR1191..scf227_4	9.014262101	8.931819024	9.753397703	9.79382381	9.775939384	9.532332586	9.502116623	9.598446171	9.577949909	9.137595884	9.402342274	9.340264898
POR1192..scf295_1	11.35820781	11.38025895	11.08765236	11.18711356	11.10746566	11.19151652	11.26347034	11.20896942	11.21872766	11.16085609	11.39712666	11.31620623
POR1193..scf295_1	9.610291798	9.616620515	8.76134548	9.689027998	9.773649036	9.522599931	9.317214151	9.526405131	9.360830297	9.010628054	8.831928163	9.228407326
POR1194..scf255_21	5.947357205	5.947357205	5.947357205	5.947357205	5.947357205	5.947357205	5.947357205	5.947357205	5.947357205	5.947357205	5.947357205	5.947357205
POR1195..scf296_7	8.139157923	8.517643775	8.904457081	8.540149043	7.982812888	8.274136803	8.550351925	8.322087684	8.617096046	7.222148609	7.635830509	7.699981145
POR1196..scf229_5	8.739902468	8.660888879	8.014702986	9.201354463	9.040227643	8.63836885	9.021819431	9.076162663	8.519543909	8.633281782	8.721890808	9.209195095
POR1197..scf295_1	9.394044775	9.594391243	10.26552907	9.876633206	9.769057294	9.679635723	9.765202195	9.801214043	9.91027341	10.2555942	10.45509317	10.25829878
POR1198..scf252_32	7.24071559	6.907077833	7.761023699	5.947357205	6.163200982	6.560118601	6.290953284	6.752194946	5.947357205	6.224509288	6.303750788	6.530078872
POR1199..scf295_1	9.985471367	9.975525386	10.46615634	9.829682529	9.942111219	9.912057311	9.753434398	9.80739822	9.6411147	9.742818254	9.697634416	9.563330426
POR1200..scf208_2	13.8635587	13.84826574	13.09591904	13.20912667	13.17121483	13.26005392	13.15705027	13.0498962	13.16393571	13.82303016	13.73584079	13.75335088
POR1201..scf295_1	11.57148284	11.5944407	11.38457209	11.93469805	11.73476284	12.16418093	12.1654358	12.32232828	12.15813943	12.33367739	12.43208728	12.36203056
POR1202..scf295_1	11.31806005	11.4565222	11.62937933	11.6386772	11.57144973	11.51435158	11.51000106	11.43791301	11.79746562	12.07946865	12.01963319	11.89864199
POR1203..scf209_3	10.17394257	10.15849117	9.249351461	10.06614712	9.799768915	9.959063997	9.721168227	9.917229601	9.931191405	10.96851282	11.06949733	11.00985684
POR1204..scf295_1	12.01884902	12.07720988	12.57408539	13.63162124	13.88127013	14.7006873	14.53219805	14.59622652	14.39794673	12.65822794	12.73572839	12.80753063
POR1205..scf244_11	7.419331625	7.405484602	9.282217131	7.875279596	8.173607156	7.862760272	8.238964232	7.478581224	7.954358423	8.470940057	8.314512394	7.632422215
POR1206..scf295_1	11.68103821	11.59930382	11.04654559	10.95581349	10.79521628	10.80532154	10.78598667	10.81959189	10.68714507	10.13587143	10.48847937	10.3723067
POR1207..scf295_1	7.438540781	7.476310932	6.746759599	7.564815798	7.987001626	8.152158741	8.133202774	8.150793215	8.582772692	7.235372285	7.225981669	7.898105424
POR1208..scf227_4	9.329897426	9.313555214	8.780061495	8.924262582	8.600995161	8.611917606	8.280370591	8.767252897	9.101656403	8.797462902	8.945192396	9.175921891
POR1209..scf208_2	10.12424206	10.23923013	10.07756924	9.447015102	9.549484831	9.690837364	9.892922642	9.934271603	9.831376098	8.834719008	9.163603472	8.753972743
POR1210..scf295_1	11.49452948	11.53404088	11.19755964	11.83398041	11.90063537	11.88152376	11.92614996	11.95048835	11.92166537	11.90951586	11.77197131	11.86441664
POR1211..scf210_14	10.89449719	10.41532772	10.28174902	10.79381528	10.67565101	10.81893869	10.83797224	10.69106413	10.02449678	10.29162454	10.16053326	10.68502822
POR1212..scf295_1	11.56053305	11.24136269	11.82980736	11.31202441	11.48559881	11.49435053	11.46797306	11.47029143	11.55720239	11.91080061	12.07890571	12.10403052
POR1213..scf208_2	11.59033006	11.61448199	11.75178495	11.32731089	11.4149384	11.42597237	11.2989621	11.42862196	11.2241678	11.65324823	11.85835745	11.96446457
POR1214..scf296_7	7.723916247	7.314009266	7.947267068	8.427772621	8.140592784	7.949184562	8.615541882	8.220061036	8.217097948	7.571354922	8.109359237	8.073694299
POR1215..scf295_1	10.21347433	10.13565926	10.39937504	10.85162895	10.97376694	10.78465116	10.85287919	10.83374831	10.88262132	10.26367946	10.33455417	10.49453807
POR1216..scf295_1	9.313968556	9.292929592	9.493122335	7.443239309	8.06015605	7.862760272	7.627144506	7.851058719	7.606218756	7.783644512	7.594617253	7.470007748
POR1217..scf236_6	7.904056314	7.898856519	7.205468946	7.197423198	7.675393137	7.769928094	7.660784255	7.308478552	7.31769163	6.790846305	7.814356202	7.644992752
POR1218..scf295_1	10.81734985	10.85052696	11.28368511	11.09057504	10.7645208	10.54685582	10.88492617	10.62338654	10.42767591	10.27438945	10.40081721	10.55611441
POR1219..scf295_1	9.430342252	9.412406077	9.564115453	9.959135086	10.00098844	9.795967471	9.850500518	9.799146689	9.967801117	10.82221947	10.73941807	10.24806534
POR1220..scf295_1	8.976972425	9.303279972	9.282217131	9.798552378	9.634097959	9.918414791	10.22695224	10.11444495	10.39154935	9.763926718	9.90260641	9.746882358
POR1221..scf208_2	9.272166052	9.431375622	8.83474118	8.82135341	8.905116289	8.944949589	8.594154663	9.00916395	8.87722454	8.797462902	8.88384232	8.82953462
POR1222..scf227_4	12.64123737	12.53132489	12.74605103	12.97697518	12.99142295	12.86514618	12.76909026	12.88798824	13.19025469	13.56064478	13.51434515	13.24292038
POR1223..scf208_2	9.376636889	9.285987038	10.12512062	9.695808024	10.05941904	10.04578784	9.729603809	10.15777036	10.30849231	9.254057165	9.385974187	8.85963816
POR1224..scf222_8	9.73472961	9.196199784	10.77858143	10.11111729	10.11556028	10.33239864	10.41076821	10.16098769	10.12381263	10.54581384	10.4062036	10.34114613
POR1225..scf295_1	11.67398793	11.82483889	11.60771448	11.40140167	11.30988426	11.44254955	11.42468265	11.53325428	11.79015114	12.48220192	12.45917181	12.30587159
POR1226..scf296_7	14.60655218	14.06017188	14.68674414	15.57309538	15.68892268	15.53214159	15.43423304	15.46277057	15.19642175	16.02975703	16.08559014	15.97921449
POR1227..scf209_3	10.09807041	10.0729347	10.62703526	9.900275868	9.754031356	9.969303566	9.950688393	9.965918719	9.68583642	8.845703906	8.765252511	8.874449318
POR1228..scf227_4	10.69021597	10.41216748	10.5272554	10.44581136	10.66090823	10.63292377	10.4892531	10.59634766	10.9211063	10.39458929	10.72871774	10.46834884
POR1229..scf251_18	12.69227438	12.66386612	12.56551946	11.42239768	11.52272896	11.60876338	11.53655687	11.53108555	11.01688245	12.00603862	12.11792852	12.26802172
POR1230..scf295_1	12.35759567	12.38656633	12.23246832	11.65866539	11.53051427	12.97021304	12.74120102	12.78726355	12.73940946	11.819809	11.97871991	12.03093642
POR1231..scf295_1	11.74677043	11.55921863	12.48115048	13.4140374	13.66799534	13.939624	14.01683385	14.06195518	14.23725464	13.34273359	13.39370301	13.09337065
POR1232..scf236_6	9.940486511	9.859419931	10.12512062	9.305231853	9.738845631	9.397248786	9.41492453	9.431902903	9.523742229	10.26098943	10.00751087	10.07460236
POR1233..scf295_1	9.447107505	9.043610543	9.574729835	9.997984525	10.02040981	10.34265906	10.09453462	10.0748975	9.732611398	9.69565058	9.768576989	9.497012332
POR1234..scf208_2	9.064309823	9.383467676	10.35715164	8.551657257	8.371779335	8.167107795	8.654766883	8.678548003	8.628349022	8.545482087	8.568278593	8.671208336
POR1235..scf222_8	11.45548363	11.31839545	11.40540708	11.13096624	11.19784093	10.87867026	11.00593036	11.0749831	11.05402104	10.29162454	10.22752663	10.14250988
POR1236..scf229_5	12.10752599	12.07172262	11.91735321	11.47872989	11.59810815	11.99797733	11.95250973	11.87775627	12.15561214	12.01999538	11.84999737	11.8891166
POR1237..scf289_17	7.654838034	7.654094582	8.751891819	7.514283638	8.083649169	8.078722945	8.181664829	7.859585326	8.083966571	7.759057238	7.946972647	7.967407078
POR1238..scf210_14	8.617445464	9.084341065	9.314336542	9.11237158	8.84674659	8.653998709	8.513698693	8.736849221	8.693999983	8.888796884	8.952675137	8.881796278
POR1239..scf295_9	9.365647438	9.389949637	10.06261493	9.692422038	9.396715073	9.674628841	9.56955881	9.811506187	9.417236817	9.232074882	9.460793602	9.151953157
POR1240..scf296_7	9.907681788	9.934186181	7.720164826	9.642399975	9.596967068	9.826731177	9.336352391	9.540115965	9.660965253	11.74542825	11.70374237	11.6181995
POR1241..scf227_4	9.336669622	9.185031378	8.267681535	8.097214344	8.162694258	9.230899066	9.2498008	9.392543574	9.568420134	7.600048688	7.594617253	7.758283074
POR1242..scf295_9	10.72392237	10.69161832	10.53538945	10.32025882	10.37268015	10.21355175	10.43005816	10.36648948	10.22999996	9.927535188	10.09860772	9.884453179
POR1243..scf295_1	11.42483283	11.25287477	10.61940476	11.08480309	11.23602696	10.92137089	11.16431544	11.02519988	10.63994876	10.49295823	10.62173041	10.6884684
POR1244..scf229_5	10.95831449	11.01874599	10.71079841	10.95792043	10.89934141	10.87161019	10.63379147	10.65904414	11.00849774	11.16373408	11.12519823	10.95780526
POR1245..scf227_4	9.238776707	9.279010249	7.205468946	9.670215043	9.952262365	9.839077148	9.971129233	9.983303857	9.622825701	8.350831992	8.170351351	8.14280798
POR1246..scf236_6	12.54431573	12.54038159	12.21656263	10.44079332	10.34756262	10.19536741	10.34583402	10.32194113	10.23960099	10.28634344	10.12173469	10.30031993
POR1247..scf295_1	10.51069152	10.38502099	10.83015859	11.20495929	10.92783195	11.00265416	10.89722831	10.89240662	11.05537832	11.71289863	11.76204539	11.40830066
POR1248..scf295_1	11.87756636	11.73174204	12.29837514	12.86196856	13.0132003	13.0721725	13.16237294	13.22190119	13.08844206	12.44810284	12.51715009	12.38275104
POR1249..scf209_3	10.14611844	9.809722212	10.17809707	8.973004912	9.21023259	9.192682308	9.141327597	9.229359726	9.171677902	9.501128003	8.933892653	9.032171986
POR1250..scf295_1	9.666743417	9.434512715	9.937004639	9.546181021	9.743535387	9.807438793	9.685679732	9.806369381	9.724064228	10.46636686	10.27248039	10.14451831
POR1251..scf227_4	9.156801668	9.10427209	9.242685633	9.34257112	9.166983323	8.838037822	9.130373442	9.076162663	9.338523619	9.891406556	9.639144998	9.728212544
POR1252..scf209_3	9.117904201	9.275508907	9.102296435	9.167414304	8.993314077	9.434842376	9.577601663	9.602013682	9.60429894	9.461645732	9.355466396	9.254872883
POR1253..scf252_32	5.947357205	5.947357205	5.947357205	5.947357205	6.100052906	5.947357205	5.947357205	5.947357205	5.947357205	6.768945465	6.238597048	5.947357205
POR1254..scf295_1	8.803886415	8.844072188	8.683842744	9.15013288	9.133203121	8.994472618	9.049268975	9.091573417	9.011051401	8.743564761	9.070696628	8.796169757
POR1255..scf270_19	9.897084212	10.08092701	9.799300354	9.761893623	10.01847948	10.18223602	9.947596937	10.02542372	9.976449881	10.02441561	10.15413929	9.760070045
POR1256..scf276_29	7.556028614	7.281700577	5.947357205	7.564815798	7.117875319	6.939778058	7.261732002	7.097271281	7.131900472	7.03194896	7.211229039	7.253892826
POR1257..scf295_9	11.16613575	10.98302557	11.89122114	11.25092217	11.32319893	11.50456118	11.52833209	11.34889211	11.31193747	11.09377865	11.43511008	11.45020778
POR1258..scf295_1	6.995123907	6.830531056	5.947357205	6.307564352	6.252323057	6.101628115	6.101308406	6.305130568	6.35660438	5.947357205	6.358539166	6.177233064
POR1259..scf246_12	6.758027667	6.830531056	7.912162947	6.662305855	6.687612238	6.560118601	6.577396927	6.699701462	6.717285867	6.338711411	6.761655103	6.839074573
POR1260..scf210_14	9.6897673	9.765703866	10.12871392	10.4647217	10.55723451	10.43553761	10.71099157	10.53451417	10.7413038	10.17213287	10.09025683	9.970836267
POR1261..scf209_3	7.789279545	7.722804791	7.064296403	8.205298159	8.10290769	7.899872674	7.811356092	8.10950839	8.490932546	7.839180785	7.742349588	7.913277898
POR1262..scf208_2	10.80851701	11.07969848	10.97065999	11.44259097	11.31577355	11.38081109	11.42135508	11.47384454	11.41436335	11.56894609	11.81049864	11.79597883
POR1263..scf246_12	5.947357205	5.947357205	5.947357205	5.947357205	5.947357205	5.947357205	5.947357205	5.947357205	5.947357205	5.947357205	5.947357205	5.947357205
POR1264..scf209_3	8.089862569	7.898856519	7.541226078	7.452367791	7.675393137	7.425318985	7.475567561	7.374592727	7.851076761	7.404930012	6.761655103	7.253892826
POR1265..scf295_9	10.65838549	10.87939259	11.52582206	11.35793757	11.35824159	11.89228839	11.92249405	11.86698972	11.50105676	10.39581544	10.64696055	10.54704441
POR1266..scf289_17	7.960831597	8.01859432	6.554909615	7.740648946	7.69140407	7.749463019	7.914473727	7.018409423	7.328270974	7.208751538	7.211229039	7.417944451
POR1267..scf209_3	10.55363613	10.62906292	10.70119333	10.18747288	10.47671731	10.60567643	10.64080981	10.55968928	10.83282368	10.84212657	10.52358713	10.39608383
POR1268..scf295_1	10.91857483	10.71230792	11.38157092	11.45258251	11.41566975	11.28232792	11.11388952	11.04749027	11.44263515	11.70847253	11.7189458	11.54918006
POR1269..scf295_1	10.08480321	10.1085543	10.72508687	10.28707756	10.22248822	10.08113657	10.21587354	10.20917844	10.2912885	10.07587554	10.10856499	10.37828798
POR1270..scf295_1	11.31125865	11.35500987	11.29010173	10.71126515	10.7343302	10.76602489	10.77732985	10.72889524	10.87187433	11.28829033	11.31014965	11.42693947
POR1271..scf219_40	6.868162902	7.021038812	5.947357205	6.127811291	6.320517274	5.947357205	5.947357205	5.947357205	5.947357205	5.947357205	5.947357205	5.947357205
POR1272..scf271_22	8.974062445	8.958420636	9.188195253	10.34840849	10.16086749	10.29873947	10.30219732	10.44374831	10.26097131	9.505701701	10.04430152	9.679052103
POR1273..scf250_33	11.04082982	11.25903569	10.5407867	10.44280264	10.55324743	10.3837476	10.47289418	10.36648948	10.72518383	10.81765647	10.70270752	10.93771814
POR1274..scf295_1	12.5488983	12.47839834	11.37856348	11.75988836	12.50195711	12.51104235	12.51509234	12.50889485	12.42138868	12.27769059	12.29861914	12.44765167
POR1275..scf249_10	9.133592335	9.154809215	8.6937717	8.665236816	8.913559574	8.84933061	8.819810544	9.19970776	8.676075207	9.742818254	10.03214265	10.15750497
POR1276..scf210_14	11.99323662	12.16556204	11.59092472	10.1073175	10.11465744	9.771573669	9.901471247	9.821724741	10.01613418	9.541771276	9.697634416	9.706572268
POR1277..scf210_14	10.05789462	9.984078336	10.16416024	10.29933324	10.17911523	10.05350503	10.21330472	10.23916178	10.21912147	10.18921804	9.996823337	10.12938608
POR1278..scf209_3	10.24122977	10.21584464	10.45476289	10.04907788	10.14061184	10.15112041	10.17068297	10.23000268	9.947415143	10.36108123	10.31176926	10.34376883
POR1279..scf227_4	9.819013645	9.826480825	9.553421338	9.353368524	9.149305259	8.94074244	9.037570565	9.218507631	9.228699946	9.900091721	9.091128153	9.599044278
POR1280..scf208_2	8.207243272	8.724682131	7.819871364	8.318885451	8.530647401	8.664320872	8.667597242	8.741233695	8.527609441	9.215360745	8.895552734	9.149937241
POR1281..scf209_3	11.23783588	11.10728366	10.73688648	11.45158646	11.71707574	11.76423921	11.73005369	11.70413132	11.6153879	11.49090733	11.25383569	11.48026262
POR1282..scf208_2	10.141001	10.26399552	10.66952641	9.974523309	9.677660012	9.779751305	9.594873562	9.508761657	9.434151017	9.848967545	10.13964776	9.83922358
POR1283..scf296_7	11.61400833	11.71711633	11.10048954	9.572235775	9.839717215	9.533717546	9.562821552	9.508761657	9.805699183	9.583449332	9.163603472	8.976231123
POR1284..scf236_6	7.119248647	7.360709888	6.474472761	6.20239201	6.731470936	6.354363103	6.254823509	6.472432983	5.947357205	6.224509288	6.526921459	6.376289086
POR1285..scf295_1	10.14611844	10.154711	10.84113057	9.929290163	10.19286412	9.749138277	9.947596937	9.989656073	9.959099792	10.11515724	10.00217707	9.949149397
POR1286..scf295_9	10.6037176	10.52908324	9.924643514	10.81644608	10.66090823	10.41175097	10.305416	10.46080181	10.34563044	10.43808461	10.41691617	10.44980937
POR1287..scf208_2	8.356751454	8.468441045	7.876056726	7.253559093	7.999486353	7.264289159	7.604176726	7.734527717	8.003012114	8.129260073	7.993329237	7.908240621
POR1288..scf222_8	9.262706438	9.282502945	9.803810533	8.689635222	9.330998851	9.31247696	9.208794294	9.044824667	9.531613751	9.128684435	9.450343485	9.106922476
POR1289..scf261_15	9.907681788	9.431375622	9.676738548	9.34257112	9.576059078	9.452539723	9.469322337	9.550005152	9.479652434	9.723354125	9.556416323	9.849124897
POR1290..scf208_2	9.2021045	9.495842181	10.33556519	9.619393685	10.10195756	10.06213749	10.17244765	9.979661328	10.21060303	9.830906025	10.16531011	9.889258277
POR1291..scf295_1	11.45188099	11.69457118	11.33268221	11.56599176	11.36355793	11.65785413	11.39181194	11.46023073	11.82953282	11.51926579	11.46698099	11.41702878
POR1292..scf249_10	8.419164312	8.309093018	9.138726212	8.268024754	8.371779335	8.648808459	8.591457658	8.822006869	8.111696862	7.957571503	8.074203061	7.824773603
POR1293..scf295_1	11.16236085	11.26342027	11.19755964	11.19487386	10.99937224	11.09412717	11.03671283	10.94504757	11.16756486	11.59529125	11.59787413	11.48935526
POR1294..scf295_1	9.406961921	9.450095063	9.537227981	9.529176101	9.489213555	9.452539723	9.476516173	9.490896541	9.471487103	9.887917672	10.02339412	9.543604739
POR1295..scf295_1	9.39836357	9.402825376	9.785683763	9.735825335	9.52922339	9.641648486	9.674484133	9.591284233	9.895142521	9.901822444	9.618326401	9.687364034
POR1296..scf208_2	8.908461581	8.918325906	8.946324082	8.512913102	8.60625976	8.214552887	8.166942823	8.310128503	8.760068639	8.977836441	8.811433844	8.737811564
POR1297..scf295_1	9.576457	9.635790668	9.843774198	9.564840092	9.044067199	9.442243089	9.286372711	9.485750716	9.338523619	9.110690513	9.3127773	9.361266226
POR1298..scf222_8	8.03280672	8.294920284	7.947267068	7.881643805	8.264589712	8.22170324	7.82592852	8.24867112	8.266803214	7.928997001	8.417396138	8.408771678
POR1299..scf261_15	9.927157158	9.763218174	10.57275153	9.844997003	9.907048646	9.89711241	9.943464584	10.13504464	9.989325862	9.243108768	9.455578153	9.474735503
POR1300..scf295_1	9.721045306	9.763218174	10.05885184	10.02375897	10.11375403	10.12847429	10.268783	10.08085714	10.14696477	10.38721031	10.33737703	10.09966974
POR1301..scf208_2	10.22560793	10.08490652	11.25772904	11.05427905	11.12053649	11.58672835	11.64132374	11.52455972	11.07558551	9.83272248	10.40888924	10.23493453
POR1302..scf295_1	10.72988953	10.90094978	11.5176444	10.58419997	10.80362789	10.78869372	10.649693	10.80990584	11.03831968	10.69463269	10.57349591	10.6815798
POR1303..scf295_1	7.485172553	7.733886572	6.378536617	7.61324752	7.614783256	7.583825509	7.401924098	7.656873415	7.466518875	7.286638746	7.181063605	7.371290541
POR1304..scf208_2	6.49505927	6.57665178	5.947357205	6.568077287	6.572333278	6.324348775	6.16497403	6.200664435	5.947357205	6.463895557	6.654847569	6.631292044
POR1305..scf209_3	9.766713646	9.707408716	9.295152504	8.909597	9.320006404	9.192682308	9.106342956	8.807476547	9.189277636	9.908724479	9.803792477	9.771835733
POR1306..scf208_2	9.365647438	9.150985476	9.476223517	9.860149176	9.665348909	9.716637518	10.11303536	9.778306943	9.469438418	8.823646666	9.018278501	8.910803088
POR1307..scf227_4	9.23151805	9.380215552	9.790237061	9.474933117	9.168738996	9.487286465	9.490795522	9.901908871	9.594944426	9.212555721	9.210964519	9.117283928
POR1308..scf249_10	8.719067054	8.750417113	9.094895929	8.622378109	8.324117668	8.611917606	8.458289344	8.203895457	8.095129593	7.791732369	7.615403395	7.977006366
POR1309..scf244_11	8.846025206	8.815173551	10.13944011	11.36853135	11.08648624	11.11266605	10.65095757	10.60522066	10.92630917	10.64603072	10.54204802	10.37743504
POR1310..scf222_8	9.804496719	9.597188945	10.28818603	10.25081797	10.45336858	10.01251798	10.05393053	10.36090855	10.28434883	10.50663913	10.79381233	10.65369071
POR1311..scf295_1	10.41334828	10.51442602	10.40530691	9.986991816	10.03766674	9.539243944	9.695558146	9.680570819	9.873686763	10.59679507	10.51738044	10.21214123
POR1312..scf246_12	8.106501965	8.044706691	8.480117998	9.510040256	9.215334545	9.082861078	9.043431956	8.983650562	9.50186821	8.997603357	8.960118058	8.89395583
POR1313..scf227_4	8.893112659	8.853573184	8.780061495	8.843171141	8.393456261	8.643598558	8.437291614	8.622451594	8.427515514	7.775503247	8.400785481	8.679711636
POR1314..scf295_9	9.094039159	9.35723941	8.770735074	9.20852234	9.273534478	9.07522578	9.286372711	9.074439881	9.245607079	9.717462755	9.478898377	9.465080356
POR1315..scf295_1	10.21225531	9.96907698	9.520848216	10.04510979	10.12276264	9.678385649	10.10751016	9.764596238	9.959099792	10.11515724	10.25765169	10.33851864
POR1316..scf209_3	13.33175391	12.96253155	12.21572061	11.70034666	12.04867335	11.93325844	11.76021371	11.80475439	11.82834309	14.05998963	14.00899231	13.87916505
POR1317..scf222_8	8.155185576	8.336995942	7.912162947	8.031182058	8.06015605	8.203754379	8.290524115	7.984870876	8.328765351	8.110570812	8.052643693	8.415645915
POR1318..scf295_1	8.523924584	8.357548602	7.780953081	8.323414606	8.205813893	8.407769425	8.203444113	8.285884365	7.941899768	8.827347252	8.266123163	8.645378891
POR1319..scf208_2	8.015187392	7.955520062	8.014702986	8.879795253	8.405688379	8.71480329	8.695410501	8.801202438	9.036347322	8.624750444	8.79063266	8.356066749
POR1320..scf261_15	9.673867353	9.232802191	9.370377133	8.600436881	8.868651067	8.897959106	8.775640752	8.641405648	8.964921769	8.994328181	8.868073841	8.998876108
POR1321..scf295_1	9.788191929	10.10071497	10.36326008	9.855620359	9.820991799	9.828983844	9.695558146	9.853941726	9.951808071	10.25424222	10.22447905	9.918929932
POR1322..scf229_5	6.395441232	6.334618468	5.947357205	5.947357205	6.288161592	6.560118601	6.499326842	6.360128389	6.603786075	5.947357205	6.710293293	5.947357205
POR1323..scf249_10	8.60609862	8.517643775	8.751891819	10.19226222	9.552164691	9.654423669	9.804502719	9.71828412	9.917779272	9.530597461	9.163603472	9.518945504
POR1324..scf244_11	14.37566231	14.4176116	14.05149946	12.71101738	12.63220527	12.68793351	12.50726964	12.58446735	12.76512462	12.50619551	12.19177556	12.26733261
POR1325..scf295_1	8.36130671	7.777235338	8.770735074	8.894775708	8.48548305	8.741801695	8.747001438	8.531211428	8.271673013	8.466142747	8.481872451	8.524309418
POR1326..scf227_4	12.06336332	11.88182404	11.56338281	11.93541056	12.52331181	12.65371071	12.65146535	12.5768306	12.5263471	13.35835191	13.39251863	13.54638213
POR1327..scf249_10	9.878732275	9.934186181	9.920499299	10.66298415	11.13171002	10.73882006	10.52349603	10.91540684	11.14160504	11.23113532	11.04728832	10.95609445
POR1328..scf208_2	8.365846586	8.844072188	8.80767039	8.585611972	8.095238414	8.389024125	8.283763693	8.187529695	8.261915537	8.53181246	8.102403481	8.204451385
POR1329..scf209_3	6.264834533	6.745702981	6.252812251	6.640036094	6.731470936	6.382260569	6.455566149	6.274096897	6.551971775	5.947357205	6.303750788	5.947357205
POR1330..scf244_11	8.654605467	8.214154634	7.541226078	8.574387073	8.898750136	8.697343751	8.612886638	8.850619741	9.00821237	8.456496957	8.32043967	8.356066749
POR1331..scf295_1	11.55286645	11.58536543	11.63064365	12.215508	12.36275516	12.16395887	12.40656988	12.37439373	11.98780689	9.959455215	9.838160966	10.2499314
POR1332..scf208_2	8.507696038	8.909257522	8.938050443	9.278268889	8.577051049	8.672012045	8.340166087	8.792792613	8.839259042	8.559016284	8.597515654	8.505187668
POR1333..scf227_4	12.62076424	12.81181844	12.29199824	11.7921094	11.71737231	11.81009152	11.99639332	11.98846137	12.16789106	11.80652569	11.89084198	11.73513822
POR1334..scf227_4	10.07812328	10.09085513	10.72508687	10.28931366	10.11916599	9.877665245	10.09453462	10.05513949	10.45778788	10.78717234	10.87173324	10.86177362
POR1335..scf296_7	9.776666843	9.486809801	9.27570482	9.727580412	9.482200069	9.740782939	9.490795522	9.624402818	9.440442251	10.11067928	10.25167705	10.25086352
POR1336..scf209_3	11.3924424	11.33515378	11.3280127	10.19703563	10.6578177	10.4719335	10.33248735	10.64477226	10.77218636	12.75342226	12.7788446	12.84772543
POR1337..scf295_1	14.42227805	14.23812703	14.28993561	15.93095317	16.00731211	15.72830745	15.60515782	15.4957187	15.35112188	16.16406642	16.18069268	16.15003316
POR1338..scf209_3	11.20028578	11.14769552	10.73923483	12.16263839	12.20211556	12.18315124	12.05576513	12.12081839	11.99418647	11.54431996	11.52745029	11.75625092
POR1339..scf227_4	11.01663754	10.54359253	10.1918998	11.39312441	11.62301668	11.45313248	11.41244382	11.5251825	11.40321722	12.6407872	12.93296987	12.98271316
POR1340..scf295_1	11.12405755	11.29716969	11.29808252	11.72569551	11.74469005	11.56905586	11.5958073	11.55659281	11.77170094	11.86558081	11.85393756	11.7407765
POR1341..scf295_9	13.9866117	14.08711917	13.40634776	12.51526076	12.9194145	12.8677388	12.84553138	12.81883573	12.63805384	11.9862694	11.90799873	12.01843109
POR1342..scf209_3	5.947357205	5.947357205	5.947357205	5.947357205	5.947357205	6.165425525	5.947357205	5.947357205	5.947357205	5.947357205	5.947357205	5.947357205
POR1343..scf295_1	8.826735109	8.918325906	9.364258725	9.014646984	9.007160094	9.112994322	9.187835614	8.967000226	8.657914276	8.739633453	9.080949511	8.953213829
POR1344..scf295_1	8.687212769	8.371077786	9.553421338	9.399923772	9.50175129	9.239442325	9.352105756	9.624402818	9.072099351	8.838390286	8.971208724	8.685351507
POR1345..scf291_13	9.860141813	10.00943491	10.06261493	9.823510506	9.580002779	9.778585934	9.432796396	9.72483717	9.821801229	9.632322404	9.811953846	9.649572851
POR1346..scf236_6	6.206750177	6.263869718	6.252812251	6.127811291	5.947357205	5.947357205	6.43214067	6.154270077	6.130868618	5.947357205	6.238597048	6.109989864
POR1347..scf225_25	10.15248967	9.800056885	10.24912375	11.24633386	11.35748051	11.29374419	11.13977323	11.24836013	11.28269168	11.25561946	11.25010171	11.02625414
POR1348..scf295_1	11.87871656	11.96113261	11.89753616	10.6281084	10.6744282	10.3418724	10.51101158	10.48600854	10.21669278	10.81216171	10.6446851	10.55460671
POR1349..scf295_1	10.81815015	10.78368714	10.78086277	10.69282188	10.56319449	10.3959242	10.71159761	10.82516996	10.78860774	10.65731459	10.58065647	10.86785322
POR1350..scf296_7	9.000037114	8.96717658	8.895930907	9.338229015	9.346555831	8.967865364	8.803700485	8.822006869	8.598133662	9.004130835	9.207856095	9.085967785
POR1351..scf295_1	9.794736189	9.826480825	9.65191257	9.750547259	9.871105226	9.72634475	9.717537661	9.70619149	9.269414572	9.291722391	9.68212172	9.575334839
POR1352..scf249_10	8.474646827	8.593996147	8.408902468	7.868882983	7.957388254	8.148394746	7.76658007	7.833828952	7.646657849	7.382281131	6.938357142	7.560787372
POR1353..scf209_3	11.22703469	11.46339779	11.56734973	11.2937975	11.16602464	11.71869631	11.76634558	11.64720089	12.03497971	10.97180152	10.83529609	10.95609445
POR1354..scf208_2	10.33155056	10.40582606	10.00118636	7.829801444	8.381112185	8.106260965	7.714834972	7.771570038	7.844331254	7.60945971	7.323761165	7.297324861
POR1355..scf227_4	11.52129466	11.50693737	11.29967339	9.773150555	9.760986054	10.01350762	10.00423143	9.586489523	9.732611398	9.333575424	9.429209718	9.220753771
POR1356..scf208_2	9.892518252	9.715148799	9.222497356	10.38021778	10.18428652	10.22041895	10.40327948	10.15293078	10.36986617	10.30995691	10.26360157	10.26937996
POR1357..scf294_26	6.206750177	6.1713893	5.947357205	5.947357205	6.534951392	6.324348775	5.947357205	6.305130568	6.313642939	5.947357205	5.947357205	6.433214335
POR1358..scf295_1	9.768377336	9.835969691	9.762697002	9.967549158	10.42163486	10.41025114	10.42562956	10.53327477	10.36877337	9.537312274	9.35826712	9.37509621
POR1359..scf222_8	7.884550941	7.991941595	8.333721221	8.540149043	8.387298354	7.79503954	8.499334716	8.526101749	7.753131592	7.664409175	8.088379642	8.449502601
POR1360..scf249_10	10.64761687	10.46649262	10.82574627	10.9663175	11.01490601	10.91293148	10.95976208	11.02343693	11.00779681	10.70455468	10.97310167	10.95209462
POR1361..scf246_12	5.947357205	5.947357205	5.947357205	5.947357205	5.947357205	5.947357205	5.947357205	5.947357205	5.947357205	5.947357205	5.947357205	5.947357205
POR1362..scf222_8	11.79224308	11.81053317	11.52446234	12.08096166	12.14396314	11.84680346	11.89876783	11.91837801	11.84098329	13.27302929	13.24807938	13.12933232
POR1363..scf296_7	8.22246854	8.449520792	9.174237473	8.713609639	8.940652963	9.27144371	9.226025244	9.151581978	8.690433613	8.540940733	8.644900646	8.721459387
POR1364..scf208_2	9.02272833	9.03947176	8.525601401	8.134240588	8.144302304	8.389024125	8.242464448	8.411327548	7.685770585	8.60752714	8.53335981	8.501974453
POR1365..scf227_4	10.81734985	10.62361128	11.19414206	11.42595199	11.59971782	12.07511178	11.99564791	11.87385045	12.01873109	11.35022796	11.62522305	11.56833364
POR1366..scf295_1	9.756690602	9.743175334	10.41121439	9.201354463	9.48079321	9.592030854	9.32521987	9.332095893	9.467386776	9.771525823	9.259790825	9.380247873
POR1367..scf294_26	6.395441232	6.775052787	5.947357205	5.947357205	5.947357205	5.947357205	6.381365174	6.452045314	5.947357205	5.947357205	6.238597048	5.947357205
POR1368..scf236_6	13.07994437	13.33523481	13.19236618	12.03914927	12.10233696	12.26245086	12.05528828	12.02501988	11.94527131	11.49491126	11.48424595	11.40496171
POR1369..scf267_23	7.457425612	7.159958384	7.565134112	6.886199174	7.418123878	7.318188026	7.682696332	7.541097611	7.079494114	6.592936623	6.938357142	7.121443145
POR1370..scf243_20	9.533980817	9.453191122	9.345743428	9.807962828	9.941092134	9.727553525	9.347398109	9.53514548	9.318142831	9.88266834	10.20451043	10.31286862
POR1371..scf244_11	10.42916343	10.42946343	10.45761973	10.74908092	10.6676841	10.78407272	10.71038527	10.95433114	11.23618396	11.25021438	11.19289867	10.91264976
POR1372..scf222_8	9.047824725	9.468571007	9.441810779	8.059105265	8.237254566	8.117887237	8.013983687	8.267407752	8.547567144	8.236135629	8.332216103	8.456173553
POR1373..scf295_9	9.576457	9.525542354	9.65191257	11.00826154	11.04121934	11.53304732	11.41504864	11.48445161	11.17445083	10.0527135	9.958776072	10.09863397
POR1374..scf227_4	10.52056491	10.5493555	9.167206434	10.62191725	10.68600315	10.77653181	10.89028785	10.87881815	10.56086622	11.32667041	11.43313572	11.27701559
POR1375..scf208_2	9.606571818	9.313555214	9.358113795	9.592378049	9.343458071	9.422920411	9.323622343	9.46759219	9.322697308	9.073997172	9.244713072	9.216911383
POR1376..scf295_1	10.19631306	10.09874842	10.83015859	10.68435978	10.66522384	10.49333669	10.7415789	10.84377546	10.56086622	10.47567194	10.44727726	10.36544032
POR1377..scf208_2	10.09807041	10.0729347	10.43170137	9.846519466	9.557509322	9.310858271	9.543785804	9.449198604	9.354175083	10.22830959	10.16212731	9.978744081
POR1378..scf296_7	8.22246854	8.287777125	9.102296435	7.855991044	8.148001364	8.246429991	7.891770427	8.045021997	8.089560047	8.480484139	8.088379642	8.289963487
POR1379..scf267_23	7.564587666	7.390761846	6.378536617	7.48816015	6.918936	6.939778058	7.292814883	7.036521987	6.933837869	6.853035637	6.68313737	7.003003197
POR1380..scf208_2	12.05015271	12.1636876	12.1127426	10.90793681	11.04311441	11.10666704	10.80485036	10.96951937	11.08358967	11.37278503	11.09886335	11.00490103
POR1381..scf208_2	8.95352139	8.599696693	8.547786377	9.4389367	9.009126977	8.900129697	9.416422476	9.320559674	9.281169667	9.27032239	9.613658454	9.228407326
POR1382..scf236_6	10.45822726	10.59603873	10.83015859	9.169865874	9.31051591	9.338127469	9.256520984	9.356302814	9.327237185	9.67957509	9.463394165	9.590199426
POR1383..scf291_13	9.984042088	10.10463999	9.710784663	9.724269064	9.765603775	9.706863811	9.979224551	9.449198604	10.10685606	9.617624654	9.632239198	9.566341032
POR1384..scf261_15	9.758366002	9.725404045	8.921354758	9.837360272	10.15033502	9.804007055	9.886477498	9.850952035	9.450866102	10.16639229	9.838160966	10.01324885
POR1385..scf222_8	8.982774303	9.092347403	8.359251312	9.451037138	9.534654713	9.352354352	9.296184913	9.337828959	9.826596681	9.45692781	9.327150423	9.484325496
POR1386..scf210_14	10.39306256	10.09677917	9.89537875	9.882580606	10.11375403	9.910994979	9.896134358	9.968677813	9.826596681	11.83071029	12.02619514	11.65660562
POR1387..scf209_3	6.206750177	6.334618468	5.947357205	5.947357205	6.288161592	6.214308588	5.947357205	6.384982224	6.130868618	5.947357205	5.947357205	6.272108704
POR1388..scf227_4	7.997323569	7.777235338	7.516813692	7.074680439	6.849203458	7.11109586	6.662452158	6.921893022	6.46399093	7.138949874	6.977215511	7.38706281
POR1389..scf236_6	8.976972425	9.225557219	8.713417877	8.80555697	8.647665385	8.953326099	8.633986238	8.67395961	8.328765351	8.38187585	8.960118058	8.86459273
POR1390..scf208_2	9.584045609	9.670722574	9.767324043	9.65637533	9.667819646	9.455467961	9.596193535	9.632563576	9.288176117	9.83453663	10.0952732	10.15152573
POR1391..scf295_1	12.76082206	12.78127962	12.00671825	11.29601914	11.332524	11.55116403	11.48365597	11.41725885	11.46169128	11.17732656	11.13657006	11.21829747
POR1392..scf209_3	10.62400456	10.86098539	10.83455742	10.18627304	9.864667438	9.923691201	10.04721031	10.11858863	9.64293076	10.14465815	9.982448089	10.05870966
POR1393..scf209_3	9.812579875	10.27273777	10.23918979	9.044417117	9.252196145	9.116715999	9.239660226	9.421153722	9.299776981	8.691564618	8.278385993	8.456173553
POR1394..scf227_4	7.285515103	7.798349558	7.634061649	8.097214344	7.758439255	7.630287882	7.455958007	7.641737911	7.816978278	6.768945465	6.761655103	7.425532117
POR1395..scf249_10	14.5579698	14.52434041	14.00157494	14.50453178	14.84204897	13.7039413	13.41839171	13.354965	13.43246857	13.14662567	13.16212629	13.21246024
POR1396..scf295_1	10.63495074	10.8493602	10.4802723	9.734180155	9.548143007	9.551600426	9.654361237	9.543832468	9.061195343	8.974514658	8.914854284	8.980789506
POR1397..scf255_21	8.69078865	8.449520792	5.947357205	7.775705708	8.482609896	8.763506106	8.36271787	8.430686268	8.635800132	8.536384226	8.528297731	8.301209921
POR1398..scf295_9	11.80399622	11.7113526	11.78736172	12.74676555	12.96657068	12.88831367	12.96456705	13.05356891	12.86324523	12.06222967	12.08813381	12.11172899
POR1399..scf236_6	10.36373366	10.54070237	10.98853032	10.59688262	10.5304427	10.56583374	10.55017941	10.81959189	10.9203615	10.60741282	10.65941158	10.32707698
POR1400..scf297_16	7.328484511	7.213922329	8.212386123	8.460839763	8.230331945	8.256887791	8.238964232	8.285884365	8.061348795	8.072369327	8.794817904	8.536909893
POR1401..scf209_3	8.971146404	8.945183095	8.887352303	8.014133634	7.411393775	7.138321749	7.442692689	7.361689494	7.877701124	7.311361772	7.337019493	7.226935375
POR1402..scf236_6	9.216887863	8.729867568	9.181233628	9.467012361	9.671517744	9.580021804	9.568213906	9.804309477	9.479652434	9.598502016	9.599562147	9.872369338
POR1403..scf295_1	10.49975189	10.85634657	10.48867581	9.985611775	10.14945382	10.18662652	10.52832197	10.34120273	10.44747556	10.55790865	10.38589966	10.14451831
POR1404..scf208_2	7.457425612	7.281700577	6.554909615	7.621129287	7.327236547	7.303066787	7.46906879	7.294751381	8.122626052	7.673326401	7.240524698	7.417944451
POR1405..scf295_9	9.077901156	9.35723941	9.208876379	9.486732091	9.363473521	9.092347253	9.25819605	9.218507631	9.334019831	8.695634867	8.677124717	8.996628011
POR1406..scf295_1	9.915203715	9.393179544	9.320673883	9.564840092	9.23388557	9.525387491	9.485100985	9.319111016	9.161521401	10.17785056	10.29589225	9.97423068
POR1407..scf229_5	9.297858436	9.802479353	9.320673883	9.472957063	9.383210296	9.358631853	9.721168227	9.553695953	9.481686458	8.774619799	8.372638335	8.66551018
POR1408..scf295_1	10.00392334	9.840690609	9.834989439	9.428773638	9.568138758	10.10174874	9.859305678	9.936152692	9.899698614	9.389176111	9.772765328	9.805291081
POR1409..scf236_6	7.157268607	6.85685776	5.947357205	7.396441505	7.203565406	6.928600315	6.959686623	7.018409423	6.494969299	6.592936623	6.736433047	6.955823726
POR1410..scf295_9	9.988325651	10.13374009	9.696292835	10.61302625	10.49276923	10.49121065	10.36678001	10.65278195	11.12295658	10.82949031	10.76687218	10.6086386
POR1411..scf295_1	7.844607894	7.787837607	7.358121534	6.349821597	6.687612238	7.190609947	6.693572754	6.510907464	6.777384101	6.463895557	6.450108635	6.376289086
POR1412..scf249_10	6.918015424	6.394084873	5.947357205	7.2089001	6.717154421	6.917274237	7.108804406	6.942067819	6.46399093	6.92912676	7.181063605	7.470007748
POR1413..scf296_7	8.813724754	8.760578617	9.358113795	9.09439686	8.563565635	8.314646296	8.618192001	8.133749113	8.100675432	9.28373528	9.160388794	8.837121782
POR1414..scf295_1	9.096710911	9.199903027	9.87410267	8.048008208	7.8641665	7.669501825	7.682696332	8.055994643	7.877701124	7.846915839	7.742349588	7.93816814
POR1415..scf227_4	10.44273049	10.41532772	9.326982989	9.322925969	9.705578725	9.701951741	9.79190576	9.669286252	9.50186821	9.594217457	9.50689085	9.546657311
POR1416..scf295_1	7.916894476	8.273375032	7.588561634	8.345833609	8.356079285	7.516768157	8.117923837	7.71557641	7.731089953	7.884890012	7.540979588	8.051321492
POR1417..scf295_1	6.901727583	6.85685776	7.329302739	6.259507407	6.656730234	6.408425795	5.947357205	6.154270077	6.264781968	5.947357205	6.450108635	5.947357205
POR1418..scf295_1	9.553445444	9.566107737	9.481878808	8.477075819	9.018920217	9.131505082	8.94866303	8.377481487	8.590474696	10.97508273	11.02473146	11.03113714
POR1419..scf208_2	11.48851355	11.40903586	11.76910916	9.910497927	9.672748316	9.893889519	9.64546738	9.850952035	9.899698614	10.43808461	10.29298656	10.29941938
POR1420..scf236_6	9.612148152	9.722847133	10.10336964	10.09457832	10.44406543	10.3434453	10.2546969	9.99236985	10.10291437	9.952794106	9.857998363	10.02856329
POR1421..scf229_5	10.29633119	10.25343406	10.82574627	12.16871041	12.01915058	12.41541484	12.35887434	12.42297557	12.28929204	10.89938418	11.05501487	10.84646135
POR1422..scf226_27	6.464075923	6.394084873	6.378536617	6.455461137	6.377848603	6.382260569	6.477918001	6.452045314	6.395367337	6.621142515	5.947357205	6.177233064
POR1423..scf295_1	10.6610651	10.7212669	10.71557702	10.69703434	10.64725998	10.59449929	10.48287394	10.55175455	10.97732924	11.05477337	10.98573456	10.82724509
POR1424..scf295_1	11.76554655	11.76550856	11.98018792	11.47628332	11.70546166	11.6537474	11.81786141	11.7512011	12.00545873	11.53601686	11.36088738	11.24001258
POR1425..scf295_1	12.54455729	12.48141111	12.63329417	12.50449936	12.67389667	12.75565725	12.79687835	12.79244452	12.58645134	12.66813638	12.74079007	12.76227644
POR1426..scf227_4	10.7015394	10.54214818	11.22293628	10.62280333	10.84822014	10.67534879	10.62609583	10.82162278	10.88185634	11.29879992	11.0238568	10.96746167
POR1427..scf295_1	10.49775389	10.14712065	10.48867581	8.516837412	8.438766639	8.630486805	8.467189786	8.411327548	8.347267462	7.531964645	7.296740198	7.763963027
POR1428..scf209_3	9.053341287	8.760578617	8.653619458	9.275998608	8.934447111	8.934407879	9.358358392	9.131861961	9.05020603	8.77077577	9.220248935	8.941561583
POR1429..scf209_3	9.524147736	9.162425709	9.636806822	10.45877685	10.38020561	10.209243	10.06442762	10.2715101	10.5779799	10.33446801	10.34581248	10.08927822
POR1430..scf210_14	8.117478152	8.309093018	8.978937758	8.995367932	8.938587406	8.833494918	8.831204456	8.792792613	8.845658955	8.518004518	8.266123163	8.082536553
POR1431..scf222_8	7.708903314	7.700333252	8.73278861	7.636737327	7.642715791	7.347803892	7.627144506	7.424740025	7.338746926	7.208751538	7.551906534	7.189849523
POR1432..scf209_3	8.021087303	7.688939066	7.947267068	8.950278822	9.138590978	9.103646839	9.278143569	8.894427555	8.749844244	8.48523116	8.314512394	8.527470463
POR1433..scf229_5	5.947357205	5.947357205	6.378536617	6.20239201	6.100052906	6.291664138	6.290953284	6.154270077	6.395367337	6.286538311	6.358539166	6.344678368
POR1434..scf219_40	8.729523998	8.027357286	9.487511688	9.127597831	8.522292326	8.64098619	8.862619724	8.876672297	8.686858001	8.997603357	8.77376428	8.630816904
POR1435..scf295_1	9.969670287	9.880201303	10.46899064	9.28279855	9.538714642	10.00557133	10.2107313	10.18172628	10.06829119	10.30865519	10.07001395	9.884453179
POR1436..scf295_1	11.18051527	11.25199248	11.72481015	11.78501114	11.44390641	11.92541907	11.75757777	11.7000007	12.01420428	11.686636	11.53053129	11.41785728
POR1437..scf295_1	10.08346971	10.24457309	10.77629647	8.723758361	8.864297647	9.217121457	9.231153798	9.330658994	9.717189451	8.633281782	8.290537044	8.35247861
POR1438..scf295_9	10.80932224	10.97769703	10.85851362	9.761893623	9.910177193	9.805151884	9.490795522	9.702875638	9.850335568	9.394124253	9.606627734	9.835492837
POR1439..scf208_2	9.463677168	9.540163087	9.487511688	10.28147202	9.998052382	10.10267865	10.04432053	10.15131396	10.32436533	10.5258002	10.04257084	10.18703291
POR1440..scf222_8	6.206750177	6.263869718	5.947357205	5.947357205	6.252323057	6.324348775	6.290953284	6.239726492	6.313642939	5.947357205	5.947357205	5.947357205
POR1441..scf295_1	10.91633458	10.8850969	10.77171563	10.48533714	11.68922459	11.29577333	11.30499398	11.44648711	11.41065754	11.66344764	11.87928967	11.82811342
POR1442..scf209_3	7.708903314	7.777235338	7.064296403	8.385268361	7.793068656	8.263814242	7.70953747	7.846773516	7.693442654	7.274056472	7.269010621	7.235999808
POR1443..scf229_5	10.34606671	10.0425602	9.977454073	10.30818121	10.25561204	10.43480021	10.36215167	10.35950992	9.992171537	10.21863609	10.19052139	10.27488863
POR1444..scf295_1	9.74490744	9.971229677	10.37539956	9.596009871	9.330998851	9.592030854	9.459189386	9.403510804	9.281169667	9.530597461	9.659663926	9.851589549
POR1445..scf295_1	11.86291711	11.33515378	12.65270977	12.82726984	12.6700724	12.79518879	12.59468466	12.89835737	13.13984693	13.1294425	13.06266351	12.7926031
POR1446..scf296_7	8.99717471	8.971534092	8.789325619	8.827622054	8.979329854	8.860532516	8.899838229	8.463241898	8.482646165	13.06571577	12.97178052	12.81178992
POR1447..scf244_11	14.0384665	14.09193145	14.62657365	15.67188035	15.81083481	16.23038502	16.06218929	16.19386371	16.47463257	15.39797171	15.31857565	15.06726609
POR1448..scf295_1	7.38987951	7.489956834	7.358121534	8.932988583	8.237254566	8.297916409	8.214200562	8.31612145	8.474308959	7.950487802	7.778879121	7.741083446
POR1449..scf295_1	10.09145216	10.1994285	9.937004639	8.578138938	9.113269359	8.796607093	8.620837016	8.67395961	8.539619036	8.412220435	8.578093786	8.676883027
POR1450..scf295_1	8.609891333	8.49940061	9.314336542	8.975819899	9.31051591	9.487286465	9.690627488	9.470200514	9.828191596	8.892328538	9.074122573	8.886672829
POR1451..scf208_2	10.18517142	10.07893311	10.22918659	10.41338885	10.10195756	9.888501848	9.98124125	10.0927026	10.02449678	10.64500051	10.59014876	10.56437861
POR1452..scf227_4	6.796514873	7.122280328	6.800446116	5.947357205	6.288161592	5.947357205	5.947357205	6.239726492	5.947357205	6.224509288	5.947357205	5.947357205
POR1453..scf295_1	8.947596692	8.649963678	8.047138497	9.084021506	9.055523264	9.142495847	9.268204983	9.158094454	9.133207612	8.508720914	8.582975123	8.489045196
POR1454..scf209_3	11.21372231	11.22886134	11.62304104	11.10014385	10.95978854	11.0634831	10.96027195	10.8802802	11.15559283	11.453187	11.32158009	11.42735094
POR1455..scf250_33	8.67642916	8.24409494	9.509822645	10.49891831	12.25943983	10.24251308	9.847184554	9.573220223	10.16597674	12.85389442	12.91281181	12.69384031
POR1456..scf208_2	8.886925492	9.306713346	8.954549052	9.734180155	9.615013158	9.633928062	9.664458178	9.667018585	9.749553739	9.576949159	9.627616673	9.641037043
POR1457..scf208_2	7.328484511	7.819109354	6.378536617	7.24257489	7.305131673	7.516768157	7.422495204	7.045446101	7.106054718	7.153308073	7.350116413	6.905939291
POR1458..scf209_3	7.670534874	7.213922329	7.205468946	8.448533952	7.733091489	8.009305166	7.693504475	7.676760785	8.237203957	8.052839129	7.551906534	7.967407078
POR1459..scf295_1	8.886925492	9.453191122	9.255985997	10.45579518	10.37870367	10.53933113	10.59686481	10.67430038	10.47515077	9.748606121	9.940296704	9.971968632
POR1460..scf208_2	10.92750114	10.95618347	10.5780106	11.30872753	11.39912413	11.31070078	11.20144056	11.31579465	11.40321722	12.73444415	12.56599956	12.34558538
POR1461..scf229_5	8.829968761	8.971534092	8.183847848	8.849342443	9.125987095	8.66688937	8.995840413	8.892465875	8.883452739	9.459288729	9.286532104	9.29366482
POR1462..scf295_1	10.16136211	10.06489758	10.71796038	10.35482695	10.22248822	10.09428765	10.29573823	10.16740079	10.55319427	10.81399563	10.68066728	10.40949614
POR1463..scf208_2	8.196994829	8.474689634	8.371836734	8.45264831	8.330571211	8.576750717	8.159519592	8.457869963	8.563326009	8.097961057	8.109359237	8.334392667
POR1464..scf236_6	10.51267163	10.55079264	9.531788986	9.285057953	9.556175045	9.350780623	9.033649328	9.206002244	9.125385861	9.541771276	9.45296323	9.851589549
POR1465..scf295_1	8.286497904	8.221703363	8.789325619	8.477075819	8.352917154	8.066740102	7.83554946	8.425183426	8.3426658	8.881706629	8.903305416	8.801355264
POR1466..scf209_3	12.3253425	12.12519627	11.91424226	12.634995	12.49401831	12.62592903	12.57086446	12.54725262	12.91197131	13.4274373	13.22981645	13.00905555
POR1467..scf295_1	10.03737633	10.12989403	10.28497114	10.13121447	10.31101338	9.805151884	10.20987246	10.068056	10.00912786	10.07587554	10.24717969	10.11306708
POR1468..scf208_2	10.87001001	10.62224514	11.8559853	11.76671077	11.50359572	11.47836181	11.57233188	11.40309724	10.5845806	10.10168119	10.32320691	10.68364984
POR1469..scf227_4	8.181471438	7.60599433	5.947357205	8.277417504	7.922680005	7.565917427	7.682696332	7.636649742	7.884269905	8.60752714	8.417396138	8.212457027
POR1470..scf209_3	10.14356201	10.37693812	9.932896115	9.585086505	9.50175129	9.755076583	9.586927936	9.642987789	9.705078329	9.449821416	9.704231429	9.534407537
POR1471..scf208_2	8.291298011	8.474689634	9.041971843	9.75542103	9.395220876	9.215389766	9.376952507	9.490896541	9.143569491	8.801233796	9.097873211	9.175921891
POR1472..scf267_23	7.229206422	7.141300465	6.897814117	7.185814282	7.370127165	7.465420525	7.204988816	7.273819981	7.052165665	6.425939809	6.654847569	6.955823726
POR1473..scf261_15	8.271993051	8.103663346	8.371836734	7.581182893	7.904963188	7.728649776	8.256373793	8.41411011	8.271673013	8.135430965	7.88241163	8.042263047
POR1474..scf213_38	5.947357205	5.947357205	5.947357205	5.947357205	5.947357205	5.947357205	5.947357205	5.947357205	5.947357205	5.947357205	5.947357205	5.947357205
POR1475..scf209_3	8.247461572	8.541594365	9.188195253	8.679231589	8.343385845	8.062721112	7.900900789	8.452476671	8.427515514	8.286502535	8.314512394	8.159530627
POR1476..scf295_1	9.996854531	10.12023351	10.72981833	9.834294122	10.05377628	10.10453667	10.01115582	10.13340751	9.705078329	10.29294179	10.53346243	10.64025156
POR1477..scf295_1	9.486149478	9.681300948	9.646895084	10.14980316	9.988221837	9.717854538	9.918416739	9.932388037	9.802456888	9.430695342	9.372188331	9.359527953
POR1478..scf208_2	6.758027667	6.649568615	7.634061649	5.947357205	6.799113306	6.882350889	6.779403364	6.858285537	6.578444376	6.768945465	6.854866786	7.121443145
POR1479..scf270_19	6.885115998	6.775052787	6.378536617	7.231472496	6.951742637	6.917274237	6.903876169	6.699701462	6.651561318	6.463895557	6.832591037	7.047831677
POR1480..scf208_2	9.825418583	10.06489758	10.00901053	10.01972003	9.514179441	9.863453791	9.862593684	9.907673386	9.558826144	10.55790865	10.72979136	10.76865737
POR1481..scf295_1	9.973996993	10.04051216	10.30415342	10.15961949	9.737670781	9.672118794	9.601461227	9.613841278	9.905750921	10.05115597	9.590086518	10.02529538
POR1482..scf295_1	6.628234692	7.231288905	6.688778567	6.61696815	6.494874732	6.882350889	6.558866229	6.596738203	7.052165665	6.853035637	6.854866786	6.631292044
POR1483..scf236_6	9.860141813	9.409219692	9.753397703	9.654635884	9.432111789	9.391140302	9.047325997	9.36895279	9.166608798	9.530597461	9.253779011	9.096484155
POR1484..scf208_2	6.94968358	7.083077991	6.554909615	6.20239201	6.252323057	5.947357205	6.254823509	6.200664435	6.130868618	6.286538311	6.238597048	6.177233064
POR1485..scf244_11	9.664956859	9.722847133	9.99725819	8.989810563	8.866476057	9.249626513	9.358358392	9.076162663	8.793615286	9.480362314	9.330007625	9.228407326
POR1486..scf296_7	11.1929036	11.12377765	11.88381849	12.14180018	12.01722497	12.18358945	12.07023386	12.17796036	11.97173335	11.66344764	11.62233813	11.5794827
POR1487..scf208_2	8.296080921	8.576750853	8.612260665	8.107900805	8.441734037	8.571259412	8.317228762	8.495034792	8.559403289	8.340322631	8.626142334	8.308655296
POR1488..scf209_3	7.910491686	8.18352116	8.198194068	8.175313348	8.024097695	8.420123255	7.954341693	8.133749113	7.760391411	7.370778892	7.496206025	7.769616819
POR1489..scf246_12	8.084268531	8.198926704	7.699209185	8.097214344	7.982812888	8.321280105	7.655243084	8.066875131	7.494037672	7.799767606	8.045376779	8.278621485
POR1490..scf227_4	7.70132656	7.722804791	8.80767039	8.406687722	8.071955739	8.71480329	8.300600987	8.56645368	8.100675432	8.715808041	9.256788114	8.624948642
POR1491..scf229_5	11.34716738	11.33432048	11.20267085	10.37811894	10.41432386	10.10267865	10.27372174	10.2437195	10.13672105	10.56990257	10.71034253	10.44004081
POR1492..scf295_1	8.181471438	8.343881847	8.76134548	7.581182893	8.036229274	7.547730003	8.038720608	8.015297725	7.547164367	7.716948454	8.088379642	8.251775181
POR1493..scf295_1	8.628699316	8.745308261	9.002908915	10.05171719	10.18342593	10.04772104	10.07673496	9.978749246	10.05474867	8.984456458	8.730672533	8.759318155
POR1494..scf209_3	10.99132268	11.17588244	11.11682813	9.250781946	9.483605537	9.294568749	8.997855983	9.070987969	9.130605186	8.867417003	8.349689073	8.636660217
POR1495..scf229_5	7.379884481	7.345366888	5.947357205	6.20239201	6.534951392	6.382260569	5.947357205	6.492026029	5.947357205	5.947357205	5.947357205	5.947357205
POR1496..scf208_2	8.944624903	9.199903027	8.751891819	8.512913102	8.536189162	8.65140603	8.55590457	8.689952627	8.643211079	8.751394039	8.695205738	8.756648027
POR1497..scf295_1	10.39306256	10.27795767	10.44615813	10.85087318	10.44693436	10.56583374	10.43520767	10.33338657	10.66240422	10.55681331	10.66839965	10.57482845
POR1498..scf208_2	11.09332533	10.49663779	12.08994821	12.4514476	12.29205519	13.31537984	13.41987391	13.3319336	13.06591008	12.01004006	12.30834247	12.31189882
POR1499..scf296_7	6.356671971	6.394084873	5.947357205	6.127811291	5.947357205	5.947357205	5.947357205	5.947357205	6.264781968	5.947357205	5.947357205	6.109989864
POR1500..scf208_2	9.526119796	9.750724404	9.430152063	9.262299848	9.508669223	9.923691201	9.891850466	10.01567632	9.816989635	8.940855786	8.573194986	8.636660217
POR1501..scf227_4	7.494272733	7.700333252	7.386194617	8.11850048	7.8641665	8.420123255	8.1743244	8.510656822	8.122626052	8.554519759	8.023327618	7.943088156
POR1502..scf208_2	10.12683314	10.15092085	10.62195276	10.79617296	10.82967036	10.87324251	10.91417134	10.98137403	11.00989859	9.810771171	9.857998363	9.349053305
POR1503..scf295_1	11.3298858	11.08664446	11.58702223	11.58700611	11.92369199	11.81745259	11.98442028	11.744532	11.63502894	11.80145501	12.00597646	11.76148114
POR1504..scf229_5	5.947357205	6.263869718	5.947357205	5.947357205	6.515284744	6.324348775	5.947357205	5.947357205	5.947357205	5.947357205	5.947357205	5.947357205
POR1505..scf244_11	11.47691238	11.30654757	10.88843784	11.65693824	11.74672543	11.61787318	11.59973748	11.62209667	11.32886763	11.47709451	11.54827237	11.53359538
POR1506..scf257_31	6.651676132	6.830531056	5.947357205	6.307564352	6.377848603	6.560118601	6.831561347	6.890699808	5.947357205	5.947357205	6.68313737	6.109989864
POR1507..scf227_4	6.524306795	6.977211414	6.378536617	6.744711472	6.849203458	6.382260569	6.595365721	6.824513055	6.578444376	6.964747705	6.80966761	6.272108704
POR1508..scf297_16	10.96483243	11.36401994	10.96866063	11.1895058	11.58288868	11.31310694	11.54065172	11.60216599	11.80191738	10.88985311	10.88817033	10.92844128
POR1509..scf222_8	11.01524277	10.82937934	10.39937504	10.93385931	11.10520004	11.35535561	11.28804068	11.33368341	11.01966654	10.41408327	10.83230091	10.61443834
POR1510..scf295_1	5.947357205	5.947357205	5.947357205	5.947357205	5.947357205	5.947357205	5.947357205	5.947357205	5.947357205	5.947357205	5.947357205	5.947357205
POR1511..scf289_17	8.563671174	8.423875756	8.870035114	8.300613964	7.817222371	8.413960458	8.013983687	8.102499053	7.438312826	7.815683277	7.685417851	8.184222424
POR1512..scf228_30	6.206750177	6.263869718	5.947357205	5.947357205	5.947357205	5.947357205	5.947357205	5.947357205	5.947357205	5.947357205	5.947357205	5.947357205
POR1513..scf209_3	8.374880633	7.849613116	8.895930907	8.359107426	8.955027048	8.489050532	8.481895416	8.736849221	9.176728848	8.77077577	8.87598038	8.676883027
POR1514..scf208_2	11.31466336	11.29374437	11.503911	11.72939806	11.59262176	11.85755482	11.89690599	11.86354707	12.24450968	11.87833342	12.09397564	11.8168534
POR1515..scf296_7	7.966986356	8.266115195	7.912162947	6.853145433	6.672349298	6.382260569	6.16497403	6.627871446	6.717285867	6.224509288	5.947357205	6.459230067
POR1516..scf227_4	7.428977579	7.06285378	8.169343795	7.628958958	7.758439255	7.024409891	7.660784255	7.054285015	8.038329426	7.470230837	7.363056639	7.347195614
POR1517..scf227_4	8.736451622	8.565132146	9.049655603	8.160061142	8.476845303	8.526516534	8.513698693	8.492413599	8.605750089	7.823565196	8.739398851	8.208460264
POR1518..scf269_36	5.947357205	5.947357205	5.947357205	5.947357205	5.947357205	5.947357205	5.947357205	5.947357205	5.947357205	5.947357205	5.947357205	5.947357205
POR1519..scf249_10	10.04835597	9.657388308	10.31049099	8.55927591	8.771911386	8.773044427	8.577892434	8.405745169	8.643211079	8.2073058	8.422887955	8.412213169
POR1520..scf279_48	8.021087303	8.45585691	7.588561634	7.367379884	7.935806918	7.516768157	7.592523024	7.631539716	7.851076761	7.725487381	7.615403395	7.943088156
POR1521..scf297_16	10.3089275	10.30036047	10.55419184	10.2611089	10.12455759	10.22640091	10.35207215	10.34261929	10.31190847	10.3472025	10.50488609	10.27580469
POR1522..scf249_10	10.74259358	10.9099308	11.20096913	11.12909799	10.99154207	11.29901401	11.35468904	11.20119428	10.89707938	10.93688972	10.72441522	10.82599647
POR1523..scf295_1	12.08876449	12.42736642	11.94403736	10.16572075	10.07249971	10.3035965	9.728401773	10.03773435	10.49531273	10.44165048	10.15893744	9.994429895
POR1524..scf295_1	10.8012496	10.49365156	10.61173357	11.03312028	11.10520004	11.10805365	11.09126068	11.25024516	10.95204517	11.26636916	11.38287651	11.47031381
POR1525..scf295_1	7.349338228	7.281700577	7.720164826	6.853145433	6.836977111	6.479008559	6.101308406	6.360128389	6.395367337	5.947357205	6.450108635	6.376289086
POR1526..scf208_2	6.524306795	6.830531056	7.137431352	5.947357205	6.100052906	5.947357205	5.947357205	5.947357205	5.947357205	5.947357205	6.153469404	5.947357205
POR1527..scf295_1	9.069762141	8.593996147	8.770735074	8.915481729	8.709967026	8.517961527	8.963190442	8.631961291	8.527609441	8.930598089	9.101233648	8.724198214
POR1528..scf295_1	9.463677168	9.649327485	9.621539282	8.967357899	9.283275383	9.08476344	9.021819431	9.417101702	9.106964304	8.793681738	8.922500798	8.793569721
POR1529..scf208_2	6.980235427	6.830531056	6.984954201	7.531374356	7.099799264	7.044380482	7.135982247	6.869233923	7.614417729	7.261321142	7.225981669	7.297324861
POR1530..scf295_1	9.506275064	9.340596826	9.606106401	9.911952278	10.08177048	9.791353031	10.08800254	9.990561237	9.839306455	9.445063992	9.599562147	9.581299305
POR1531..scf210_14	9.253183107	9.092347403	8.770735074	9.210903566	9.590466231	9.567910621	9.41492453	9.459738367	9.675230408	9.829087259	9.832155674	9.65099053
POR1532..scf208_2	9.307086657	9.540163087	10.12151829	9.872156371	9.589162496	9.430383362	9.269866272	9.476700454	9.59682025	9.526103247	9.594832212	9.495432655
POR1533..scf295_9	8.003305805	7.733886572	8.22642755	8.540149043	8.714831718	8.66688937	8.983685712	8.730246346	8.038329426	7.470230837	7.269010621	7.410304574
POR1534..scf209_3	8.787332673	8.565132146	8.514372156	9.444999805	9.007160094	9.012601391	9.31881892	9.019957676	9.351949716	9.433100236	9.121229453	9.077497686
POR1535..scf227_4	9.510266223	9.627606442	9.504277639	9.307455749	9.268638752	8.844824486	8.851481205	9.108500709	9.245607079	9.403969061	9.558847922	9.376815511
POR1536..scf295_1	10.86071885	10.75031686	11.15248598	11.59604809	11.79529388	11.99822647	11.81589204	11.83871473	11.28789602	9.893147812	10.05292369	10.51251303
POR1537..scf229_5	9.067038627	9.127822501	9.326982989	9.243825883	8.975308578	8.869429617	8.55590457	8.728038365	8.503268241	8.885256263	9.000361374	8.906010303
POR1538..scf295_1	6.395441232	6.907077833	7.588561634	7.306810521	6.590162281	6.928600315	6.43214067	6.911623447	6.206707172	6.592936623	6.710293293	6.701945093
POR1539..scf295_1	7.858064202	8.206562594	6.897814117	7.747741023	7.873347489	7.680473832	7.963034097	7.941816877	7.830729871	8.171858899	8.143593397	8.167812803
POR1540..scf252_32	6.696195598	6.536582319	6.688778567	6.744711472	6.163200982	6.710162726	6.16497403	6.452045314	5.947357205	5.947357205	6.303750788	6.507506525
POR1541..scf209_3	13.98723377	14.09057577	13.37275348	12.58343205	12.64067177	13.28067944	13.04361052	12.91294035	13.11583662	13.3779883	13.27899	13.26056935
POR1542..scf229_5	9.955152764	9.966921041	10.41415905	9.699185994	9.865742417	10.19275073	9.957875932	9.903832958	10.25506696	9.845373449	10.13964776	9.953742435
POR1543..scf209_3	11.30042367	11.28945123	11.26263155	10.74826932	11.2471649	10.9328949	11.10469616	10.92346543	10.9513162	10.20889693	10.54449166	10.42361086
POR1544..scf291_13	7.052340876	7.083077991	6.474472761	6.455461137	6.607479415	6.753540914	6.678192052	6.685939677	6.949523347	7.153308073	7.032488859	7.080082098
POR1545..scf244_11	8.356751454	8.576750853	8.525601401	8.7405091	8.516693702	8.603881848	8.644415799	8.762950163	8.365518077	8.867417003	8.53335981	8.58920238
POR1546..scf296_7	5.947357205	6.263869718	5.947357205	5.947357205	5.947357205	5.947357205	6.213756405	5.947357205	5.947357205	5.947357205	5.947357205	5.947357205
POR1547..scf296_7	10.61389685	10.69681868	10.3262136	10.34196121	10.56187218	10.22384027	10.23541649	10.28925295	10.34785066	9.984161952	10.19364188	9.977617064
POR1548..scf244_11	8.286497904	8.323117139	8.96272594	8.263303419	8.662876627	8.661747576	8.602213992	8.400139614	8.431836875	8.927162055	8.355463223	8.408771678
POR1549..scf208_2	11.67310422	11.59999722	12.2291343	13.35881751	13.49825698	14.18906159	14.0453216	13.99027396	13.699676	12.06030144	12.26904952	12.47755004
POR1550..scf208_2	9.677416022	9.809722212	9.574729835	9.720950015	9.399698755	9.665824282	9.485100985	9.570794281	9.082919401	8.937444912	9.274709469	9.179877362
POR1551..scf208_2	11.12986838	11.20078759	11.54069501	11.11783732	11.21222693	11.06300652	11.15899632	11.10696354	11.64272079	11.14054755	11.06695216	10.81722572
POR1552..scf227_4	8.84921438	8.895543515	7.85760738	9.492595052	9.456661016	9.346048922	9.201842594	9.223168743	9.281169667	9.218160209	9.087743453	9.385380889
POR1553..scf209_3	8.139157923	8.044706691	7.025486375	8.268024754	8.734121058	8.768283471	8.238964232	8.588639128	7.966696469	8.977836441	9.153937359	9.676270662
POR1554..scf297_16	10.33491349	10.39466078	10.08498829	10.10223541	9.809861156	10.14120015	10.054888	10.11858863	10.16974908	10.75316354	10.63898068	10.65228196
POR1555..scf295_1	7.229206422	7.083077991	7.440280013	6.853145433	6.377848603	7.182083801	6.519898632	6.492026029	6.717285867	6.49914475	6.854866786	6.592835118
POR1556..scf208_2	10.60185906	10.74405135	11.09500189	10.34088384	10.1529754	10.22041895	10.29573823	10.18410001	10.5732465	10.3472025	10.24116121	10.13141296
POR1557..scf261_15	12.22552292	12.07272186	12.31183316	12.6164574	12.56953658	12.72347407	12.50970792	12.51439259	12.84454008	12.80176611	12.47652387	12.53593086
POR1558..scf209_3	6.696195598	5.947357205	7.329302739	5.947357205	5.947357205	5.947357205	5.947357205	6.239726492	6.901574472	5.947357205	5.947357205	5.947357205
POR1559..scf222_8	8.03862676	7.581189792	7.137431352	7.589281399	7.753411552	7.607285366	7.337791088	7.430851679	7.169430422	7.124377851	7.134033528	7.151342686
POR1560..scf208_2	9.192162195	9.210954812	8.612260665	9.687327945	9.50175129	9.413912768	9.328409528	9.728102447	9.791050567	9.445063992	9.439815915	9.104840999
POR1561..scf208_2	9.43874962	9.743175334	9.498710927	10.35482695	9.939051784	10.10267865	10.26795822	10.46600858	10.4913029	9.819958554	9.991449515	10.25644357
POR1562..scf208_2	9.666743417	9.350605812	9.202016289	9.269165815	9.208527833	9.317321954	9.180779628	9.359123691	9.130605186	9.489628977	9.374956244	9.119347095
POR1563..scf208_2	10.33938518	10.46496864	11.2948955	10.72287987	10.63222179	10.73702783	10.69391785	10.6882837	10.74383263	10.86530361	10.42357119	10.5140655
POR1564..scf276_29	11.02428471	11.05461434	11.19926539	11.15013093	10.9185697	11.32983851	11.16121501	11.17324862	11.38714315	11.72463558	11.55977856	11.6541471
POR1565..scf295_1	10.33379339	10.47560274	10.65467244	9.887024984	10.03861939	9.934186016	10.16448945	10.02454033	10.08836803	10.45347322	10.40485889	10.36801906
POR1566..scf295_1	9.297858436	9.453191122	9.116981678	9.169865874	8.670419701	9.052067753	9.070466175	9.072714985	9.098994923	9.092463516	8.967521593	9.226497822
POR1567..scf289_17	9.347885169	9.261416206	9.255985997	9.385275854	9.534654713	9.305991068	9.057014111	9.375932086	9.436251193	10.04334283	9.575753813	9.625254064
POR1568..scf295_1	8.117478152	8.191246414	9.282217131	8.992592003	8.619333573	8.432365223	8.356313039	8.408539243	7.731089953	7.914464965	7.675663129	8.167812803
POR1569..scf208_2	8.144522259	8.302025438	8.254072027	8.622378109	8.819997838	8.697343751	8.946575312	8.950149405	8.886556436	8.881706629	8.88384232	8.85715425
POR1570..scf295_1	10.05925212	10.10463999	10.4914661	10.84405332	10.92988217	10.9755599	11.06874353	11.13457972	11.17881573	10.7493347	10.92612126	10.49453807
POR1571..scf209_3	11.51045025	11.69975553	11.46474641	11.79721428	11.57013662	11.52925855	11.54914549	11.48924733	11.450391	11.40293116	11.59963539	11.61422973
POR1572..scf244_11	11.66379236	11.57623266	12.08257725	11.73268126	11.61825988	11.36311698	11.46042745	11.38811048	11.33948809	11.45612387	11.3476708	11.36040546
POR1573..scf227_4	7.767876506	7.448515283	7.947267068	7.652143232	7.418123878	7.303066787	7.562871981	7.780658488	7.67804935	7.404930012	7.518810845	7.355286855
POR1574..scf296_7	7.564587666	7.927504668	8.43305942	8.229776068	7.712426887	7.630287882	7.323008624	7.513102972	7.520907799	8.10428117	8.000894718	8.220414516
POR1575..scf227_4	9.812579875	9.611095627	10.2557084	8.160061142	8.371779335	8.270704831	8.403622616	8.063258437	8.374551329	8.230419632	8.389597053	7.93816814
POR1576..scf295_1	11.65620989	11.78148873	11.21452697	10.66728476	10.36511505	10.46038679	10.37752182	10.31762547	10.33559673	10.23380817	10.20141352	10.34464199
POR1577..scf291_13	10.55074849	10.41532772	10.27851966	9.044417117	9.06499911	8.789580215	8.853716048	8.758634025	8.427515514	8.747484935	8.611903619	9.08807736
POR1578..scf229_5	8.929670445	9.112166095	8.240321756	8.268024754	8.381112185	8.137037527	8.533557284	8.325060862	8.032509983	8.554519759	8.626142334	8.163678236
POR1579..scf261_15	8.0501888	8.144199948	8.622717634	8.210230095	8.294685365	8.314646296	8.422091376	7.909563843	8.582772692	8.224678884	8.471337002	7.967407078
POR1580..scf295_1	13.38370804	13.28310092	13.36745666	11.43101442	11.51694746	11.33734421	11.30900125	11.49211712	11.30567957	11.00106667	10.89392714	11.02462278
POR1581..scf227_4	9.02272833	8.49940061	9.057297542	9.169865874	9.479384956	9.375753001	9.486526759	9.38426215	9.983617492	9.687635477	9.127832087	9.504884498
POR1582..scf246_12	9.500267243	9.5887793	9.394590144	9.422640698	9.772502484	10.0924163	9.809056038	9.617370496	10.00631571	9.602773727	9.776941422	9.815429407
POR1583..scf229_5	7.36979733	7.122280328	6.746759599	6.61696815	6.553947131	6.540935004	6.539720741	6.752194946	6.850703349	6.891954065	6.89765808	6.93124525
POR1584..scf227_4	15.21696561	15.12724691	14.64857515	14.68123866	15.3272034	14.75634579	14.77921207	14.74789753	14.68518452	14.94695734	14.92667087	14.93066915
POR1585..scf208_2	8.347594353	8.616657567	8.547786377	8.766895639	8.417810676	8.689792966	8.654766883	8.842504507	8.314719213	8.006087736	7.625660928	7.851459277
POR1586..scf229_5	8.227504971	8.294920284	8.96272594	7.505641961	8.06015605	7.535444725	7.740981615	7.529981213	8.196681831	7.41608246	7.787844348	7.763963027
POR1587..scf291_13	10.01655994	10.13948991	10.70600389	10.83414501	11.01103825	10.78291515	10.89829311	10.90107482	11.00779681	10.30865519	10.4705986	10.4779275
POR1588..scf296_7	8.886925492	8.740180484	8.109670741	8.300613964	8.083649169	8.331169613	8.217766697	8.282822658	7.307006355	8.57685602	7.954816567	8.301209921
POR1589..scf209_3	10.61850007	10.27273777	10.88207766	10.66900141	10.62210826	10.58655692	10.5869876	10.67036057	10.74045987	10.96604136	10.93731417	10.78481539
POR1590..scf209_3	8.519885525	8.687828731	8.333721221	7.894276464	7.653707731	8.021829601	7.538595793	7.681681579	7.503064654	9.440290578	9.661925686	9.673483786
POR1591..scf295_1	8.352180706	8.350732607	9.295152504	8.543995897	8.624528442	8.370014497	8.310602437	8.207144417	8.379045324	8.662731471	8.704158171	8.58920238
POR1592..scf297_16	10.49174317	10.62770195	9.799300354	11.11658068	10.92166374	10.62519134	10.82122586	10.77679106	11.00919833	9.85255263	9.991449515	9.860182531
POR1593..scf295_1	10.41334828	10.67853458	10.38443732	10.8148967	10.61192311	10.7973183	10.63698587	10.92771356	11.24572525	10.98650844	10.90537215	10.64663313
POR1594..scf295_1	11.68059858	11.83488691	10.72745455	11.15503554	11.33097401	11.28068961	11.28071347	11.09694095	10.78615645	12.0152254	11.95461237	12.17727098
POR1595..scf295_1	11.22220804	11.1952902	10.5108479	10.64739462	10.78108675	10.83186867	10.60406522	10.67373821	10.68187916	12.09876023	12.23697658	12.06966035
POR1596..scf236_6	9.211977257	8.839297255	8.456792787	9.145156154	8.995300476	9.305991068	9.141327597	9.380103234	9.619139569	9.04583451	8.948938771	9.12346438
POR1597..scf236_6	9.966778535	9.743175334	9.38253531	9.747288813	9.423345021	9.808580877	9.851604133	9.827820989	9.135805237	9.346404834	9.887247846	10.12022951
POR1598..scf295_1	9.99259644	10.1414014	10.88207766	9.540535263	9.371097135	9.508579599	9.806781192	9.609122016	9.977886276	10.01005427	9.956938833	9.485917556
POR1599..scf209_3	11.82284326	11.71263542	11.7828202	12.16355082	12.15034632	12.24555151	12.29022621	12.26384306	12.46872767	12.32438878	12.28226647	12.20224329
POR1600..scf209_3	9.136190114	8.834505878	8.333721221	9.194149997	9.345007797	9.251316765	9.289651011	9.276441743	9.356396962	8.856602777	8.963824722	8.955532673
POR1601..scf208_2	9.334415819	9.192486796	9.526329119	8.964525826	9.28165655	9.169603419	9.304310095	9.389788468	9.446705737	9.226525452	9.664183865	8.862117648
POR1602..scf209_3	11.26390285	11.17959937	10.63966348	8.87677975	9.247225835	9.613133445	9.454824471	9.513825021	9.436251193	8.475720479	8.61666628	8.540041918
POR1603..scf295_1	7.954647004	8.294920284	8.591104608	8.064618356	8.044254136	8.178209136	8.340166087	8.328027457	8.100675432	7.63725166	7.529948482	7.723638084
POR1604..scf295_1	6.552070856	6.263869718	5.947357205	5.947357205	5.947357205	5.947357205	5.947357205	5.947357205	5.947357205	5.947357205	5.947357205	5.947357205
POR1605..scf208_2	13.70199306	13.54899892	13.04563821	15.67404263	16.59991118	16.23170969	16.00831252	16.16824974	16.06696928	16.86112939	16.92880099	16.68148508
POR1606..scf236_6	8.985666252	8.858299477	9.153038271	8.532422669	8.969254922	9.010598623	9.035611316	8.959536019	8.870968386	9.104641049	8.852124851	9.133705222
POR1607..scf295_1	13.01606021	12.99081987	12.58716521	13.09994165	13.06315978	13.13446253	13.10375254	13.06581549	13.03169656	13.7070656	13.72553089	13.6608072
POR1608..scf295_1	11.13308651	11.07271884	10.91360122	9.08141566	9.292949674	9.394197832	9.453366514	9.427881492	9.055711436	8.703739534	8.406345097	8.756648027
POR1609..scf296_7	6.94968358	6.931096957	6.474472761	6.593016118	6.624324089	6.7674415	6.88047634	6.847186469	6.814909713	6.699006918	6.238597048	6.684968243
POR1610..scf208_2	10.06737021	10.1641428	9.580007501	9.628286259	9.677660012	9.755076583	9.56955881	9.417101702	9.101656403	9.574775824	9.41315036	9.417465675
POR1611..scf208_2	9.775012786	9.960433678	9.002908915	9.436909899	9.626494679	9.472911765	9.76285638	9.866825304	9.919275732	9.729221279	9.534342935	9.397286179
POR1612..scf209_3	9.6028421	9.456280448	9.526329119	8.961688008	9.572104426	9.828983844	9.837190267	9.918181722	9.807317576	9.413746036	9.31566362	9.349053305
POR1613..scf243_20	6.73800575	6.977211414	6.984954201	6.640036094	6.824558978	6.820606477	6.751910676	6.657546437	5.947357205	6.812132677	6.489939365	6.810685364
POR1614..scf236_6	8.932674165	9.001662796	8.986973809	8.967357899	8.870822687	8.990411953	8.931873336	8.741233695	8.613324471	8.823646666	8.326340825	8.616098979
POR1615..scf244_11	11.0249779	11.12377765	11.66929752	12.28479289	12.38139928	13.09820257	13.16646247	13.16411849	12.63261248	11.22632582	11.27750673	11.40328933
POR1616..scf295_1	9.867917227	9.566107737	8.663767734	10.30928338	10.26540193	9.990571225	9.984260982	10.06634051	9.779552452	9.913879244	9.809917869	10.3867897
POR1617..scf295_1	10.50870868	10.56081259	10.58847137	9.829682529	10.3741884	10.42369351	10.268783	10.2169264	10.05066083	10.42132586	10.69503179	10.45143103
POR1618..scf229_5	10.89145898	10.8907787	10.07384526	10.11868678	10.23167375	10.44582172	10.51865384	10.5038369	10.24318488	11.74350665	11.60256606	11.61495232
POR1619..scf227_4	9.297858436	9.316963788	9.481878808	9.752173698	9.722309092	9.723924124	9.736794843	9.609122016	9.384968891	9.212555721	9.304082864	9.706572268
POR1620..scf295_1	10.19013394	10.17164384	10.06636816	9.919201942	9.841904166	9.692076579	9.707810757	9.842948831	9.066657925	9.28373528	9.021834615	9.683214123
POR1621..scf295_1	10.89904253	11.08069282	11.51079405	9.459047204	9.793000937	9.347627911	9.363029834	9.580473346	9.844043639	9.685624646	9.877564329	9.710654892
POR1622..scf295_1	10.57463681	10.87251744	11.55940494	11.08801258	11.08280625	11.47979023	11.63941586	11.56993387	11.76259419	11.25764115	11.0575812	11.02353419
POR1623..scf295_1	9.96097745	9.525542354	10.03222985	10.4902023	10.5854896	10.63228098	10.58500399	10.46340755	10.10947786	8.940855786	9.277674404	9.264206035
POR1624..scf295_1	9.74490744	9.64122083	9.58526568	9.782729245	9.807624588	9.65823401	9.854909875	9.830859392	10.07769539	9.83272248	10.14771668	9.849124897
POR1625..scf208_2	8.87133638	8.39773502	9.131515281	8.852417863	8.736513417	8.630486805	8.831204456	8.866709662	8.858371168	8.441898399	8.686194854	8.656918505
POR1626..scf297_16	10.25550055	10.21584464	10.45190036	10.37601702	10.39067546	10.3300204	10.45779339	10.37204882	10.49029869	10.61585094	10.4262246	10.69327087
POR1627..scf252_32	5.947357205	5.947357205	5.947357205	5.947357205	5.947357205	5.947357205	6.101308406	5.947357205	5.947357205	5.947357205	5.947357205	5.947357205
POR1628..scf227_4	9.7244787	10.18467701	9.661894883	9.837360272	9.852789025	9.865649381	9.775710945	9.698442483	10.03557151	9.440290578	9.491690594	9.492268026
POR1629..scf249_10	8.319742042	8.40431779	8.580402884	8.651098407	8.729323892	8.744230166	8.313919701	8.660102047	8.816624557	9.095517798	9.121229453	9.06469605
POR1630..scf222_8	9.913702489	9.868693395	10.32933756	9.6805074	9.453794798	9.7820792	9.700471823	9.695108554	9.787774823	11.00989145	10.74367602	10.84461288
POR1631..scf237_24	7.589894657	7.122280328	7.981428981	8.596745656	8.314378674	8.523670824	8.336913257	8.444346289	7.024009399	6.998977069	6.89765808	7.305800249
POR1632..scf295_1	8.242500484	8.436758988	8.622717634	8.359107426	8.417810676	8.263814242	8.34341105	8.276678075	7.954358423	7.511754605	7.954816567	8.060316992
POR1633..scf227_4	12.87432532	12.81600098	12.84791486	13.25706958	13.12603643	13.35588937	13.36418439	13.32765761	13.73480305	13.50006518	13.24938842	13.19951602
POR1634..scf209_3	9.802874587	9.859419931	9.145900416	9.38947643	9.533298825	9.346048922	9.49363426	9.32345255	9.171677902	9.932622757	10.04948105	9.752172056
POR1635..scf209_3	9.758366002	10.18837913	9.542646266	9.986991816	9.707980818	9.809722048	9.823754928	9.649895158	9.851904233	9.898358901	9.991449515	10.09032077
POR1636..scf295_1	8.122931861	7.808772916	8.371836734	8.019841538	8.250992418	8.025977498	7.82592852	7.846773516	8.170709512	7.899764116	8.272268688	8.037709917
POR1637..scf295_1	10.09012484	9.787882558	10.25241985	10.32789202	10.37945484	10.38145295	10.30139152	10.46014963	10.71576801	10.11217349	10.24717969	9.916578712
POR1638..scf291_13	5.947357205	5.947357205	5.947357205	5.947357205	5.947357205	5.947357205	5.947357205	5.947357205	5.947357205	5.947357205	5.947357205	5.947357205
POR1639..scf208_2	9.570738886	9.32375642	9.222497356	9.579593243	9.573423864	9.694551784	9.900405461	9.769885172	9.859721851	9.449821416	9.439815915	9.368198081
POR1640..scf227_4	13.32726856	13.13553253	13.58321654	12.57499905	12.6560658	12.90475089	12.97064791	12.93266625	12.9287179	12.2177134	12.13947398	11.97912909
POR1641..scf227_4	7.662712166	8.547516923	8.014702986	8.505030411	8.191596753	8.489050532	8.207039327	7.888980053	8.122626052	7.892349006	8.023327618	7.995991649
POR1642..scf270_19	8.694355288	8.565132146	8.503049615	8.45675022	8.110532134	8.483193892	8.303943124	8.245522513	8.138850519	7.725487381	7.87410431	8.263347107
POR1643..scf244_11	8.139157923	8.266115195	7.981428981	8.286744529	7.92707075	8.058689628	7.949973163	8.363124139	8.370042283	7.571354922	7.742349588	7.967407078
POR1644..scf297_16	15.52140542	15.49684997	14.70994746	15.23747418	15.63934644	15.52459582	15.38010714	15.3093832	15.65659072	16.6667174	16.58305684	16.4203116
POR1645..scf249_10	12.66075562	12.7615882	12.74546778	12.17897452	11.99415959	12.38943913	12.34762504	12.31945966	12.41479927	12.79180785	12.71611395	12.53172897
POR1646..scf208_2	9.033937729	8.913799077	9.333264115	9.311893088	9.609880414	9.386541615	9.633950283	9.731360273	9.288176117	9.583449332	9.842150525	9.896435796
POR1647..scf236_6	8.893112659	8.649963678	9.188195253	9.194149997	8.568975757	8.401549879	8.333652519	8.383181827	8.410090648	8.441898399	8.811433844	8.721459387
POR1648..scf295_1	8.643562522	8.949609545	8.80767039	9.376837194	9.337242158	9.19970821	9.033649328	9.361938966	9.823401501	9.754370623	9.496775423	9.655235131
POR1649..scf227_4	13.43189881	13.57655297	13.44995679	13.06277107	13.08664491	13.23564727	13.16965969	13.17843635	13.36666927	14.44574758	14.34805239	14.28088179
POR1650..scf249_10	6.395441232	6.745702981	7.064296403	6.568077287	6.624324089	6.433138969	6.595365721	6.596738203	6.46399093	6.224509288	6.594262488	6.701945093
POR1651..scf208_2	9.595353242	9.660065154	9.808306523	8.585611972	8.783512578	8.906621288	8.602213992	8.952031774	8.917219443	8.345587595	8.848108895	8.780495965
POR1652..scf209_3	9.991174259	9.936391949	10.27528302	8.958844424	8.835663724	8.932289963	8.710348334	9.030668966	8.956100667	9.613397303	9.301172811	9.271628452
POR1653..scf227_4	6.83315233	6.649568615	7.541226078	6.744711472	6.100052906	6.560118601	5.947357205	6.360128389	6.35660438	5.947357205	5.947357205	6.272108704
POR1654..scf208_2	10.33267241	10.73901923	10.61685224	10.83184876	10.78562331	10.47049523	10.30058527	10.45753797	10.94473885	10.57856301	10.56870232	10.6815798
POR1655..scf295_1	9.925668426	10.23565707	10.06636816	10.36969276	10.11916599	10.23065853	10.52073107	10.46925327	10.55126987	10.42493351	10.20605638	10.08823491
POR1656..scf209_3	10.99344933	10.99045256	10.2557084	9.6805074	10.06410442	9.89711241	10.04239077	10.07915691	9.951808071	10.39213384	10.50864581	10.48902252
POR1657..scf295_1	9.432448766	9.39961738	9.676738548	8.359107426	8.719679345	8.851578213	8.912740603	8.815798184	9.156415577	8.620464828	8.760976943	8.69096841
POR1658..scf296_7	11.46623783	11.24845792	11.66560179	11.75666662	11.68346778	11.5559118	11.59973748	11.58045861	11.66155007	12.31374569	12.23168723	11.90515438
POR1659..scf267_23	8.780655488	8.487101253	7.137431352	8.345833609	8.028154242	8.280974342	8.415963128	8.285884365	7.349121921	8.831038014	8.982212204	9.320736321
POR1660..scf295_1	11.07670727	11.06871524	10.3723743	10.84101186	10.88144285	10.87269861	10.68900219	10.98001116	10.83044661	11.35022796	11.48615157	11.48065914
POR1661..scf295_1	8.555813817	8.05329485	7.85760738	8.73717514	8.634859626	8.949144116	8.869260326	8.593520811	8.991056348	8.747484935	8.389597053	8.446154775
POR1662..scf209_3	10.07006605	10.15660233	9.781115908	9.658112658	9.514179441	9.768054585	9.500706405	9.501132647	9.774596217	9.913879244	10.12827445	9.947998831
POR1663..scf295_1	6.130899089	6.614177495	6.252812251	5.947357205	5.947357205	6.101628115	6.455566149	6.472432983	5.947357205	6.143483757	5.947357205	5.947357205
POR1664..scf210_14	6.264834533	6.1713893	6.474472761	5.947357205	5.947357205	5.947357205	5.947357205	5.947357205	6.603786075	5.947357205	6.153469404	5.947357205
POR1665..scf249_10	6.758027667	7.17827107	8.198194068	6.640036094	6.849203458	6.479008559	6.629794304	6.726432587	6.696073833	7.167460231	7.704693686	7.161110184
POR1666..scf295_1	8.941646783	8.687828731	8.870035114	9.203747802	9.600853377	9.533717546	9.364583567	9.463670705	9.64474451	9.408865968	9.534342935	9.183821771
POR1667..scf297_16	8.760428819	8.462163565	7.634061649	9.513888076	9.468068411	9.189156195	9.355235522	9.3703514	9.553038559	9.803378502	9.787328556	9.623810543
POR1668..scf209_3	11.20028578	11.30314449	11.05410734	11.06082792	11.10972773	10.92557212	11.07863813	11.1007076	11.0614703	11.73434391	11.97510676	11.83402094
POR1669..scf225_25	13.71288721	13.73608362	13.78937406	13.28863327	13.1998239	13.18062892	13.32417859	13.24664804	13.62355049	14.42222294	14.35848813	14.2261489
POR1670..scf236_6	6.130899089	5.947357205	5.947357205	5.947357205	5.947357205	5.947357205	5.947357205	5.947357205	5.947357205	5.947357205	5.947357205	5.947357205
POR1671..scf295_1	7.831004998	7.946249987	6.252812251	7.644465166	7.935806918	8.058689628	8.140775896	8.052347418	8.276525074	8.135430965	7.363056639	7.887888153
POR1672..scf209_3	8.971146404	8.834505878	8.6937717	8.836972348	9.380191692	9.514204327	9.246428687	9.14011221	9.156415577	9.535077522	9.111267066	8.917961556
POR1673..scf229_5	9.626912562	9.605549233	10.36326008	9.807962828	9.681332718	10.3783877	10.07295933	10.17378534	10.09632069	10.24065189	9.889176708	10.04586737
POR1674..scf209_3	9.766713646	9.758233775	10.14299775	11.02242317	10.92526508	10.74774783	10.59357994	10.63902362	11.02313911	10.58071999	10.2768993	9.957177568
POR1675..scf222_8	9.518215097	9.446992241	9.803810533	9.765118953	9.69713941	9.877665245	9.723583485	9.882524326	9.668115666	10.12407142	10.19364188	9.879631886
POR1676..scf222_8	10.26728543	10.17351299	10.03222985	11.15931343	11.07449172	10.97910101	11.14067304	11.04097001	10.81690188	10.7202889	10.72117987	10.8787322
POR1677..scf251_18	6.995123907	7.529942508	5.947357205	7.220248689	6.940945698	6.614177452	6.926639648	6.858285537	7.205595433	6.563351654	6.654847569	6.667556199
POR1678..scf291_13	9.978310665	9.898423526	9.891148774	9.585086505	9.760986054	9.655694914	9.600146129	9.647596418	9.493829856	9.669435129	9.60427643	9.7666185
POR1679..scf246_12	11.03739856	10.79585275	10.5163379	10.69871588	10.64289006	10.72803309	10.96485268	10.81603093	10.37640556	10.07740645	10.13153319	10.37658158
POR1680..scf270_19	8.527951716	8.541594365	9.034245791	8.059105265	8.502595678	8.582220087	8.499334716	8.500262078	8.423180306	8.302877161	8.361212667	8.184222424
POR1681..scf209_3	12.94391453	12.86814792	13.38103794	14.01091575	14.13968081	14.59435278	14.6627664	14.645835	14.57071137	13.07032118	13.19316515	13.13311921
POR1682..scf229_5	7.662712166	7.889160934	6.942484945	7.443239309	7.797937247	7.858043149	7.698872459	7.563015451	7.910207832	8.141572927	7.970361124	7.898105424
POR1683..scf209_3	10.04012914	9.992580506	9.869809212	9.75542103	9.849532259	10.55705371	10.58962816	10.75410627	10.90236964	9.521594791	9.431868704	9.345544481
POR1684..scf249_10	6.130899089	5.947357205	5.947357205	5.947357205	5.947357205	5.947357205	5.947357205	5.947357205	5.947357205	5.947357205	5.947357205	5.947357205
POR1685..scf295_1	8.41042305	8.687828731	9.057297542	8.551657257	9.177484721	8.930168831	8.78035696	8.822006869	8.770218131	9.029941011	8.860122177	8.598226642
POR1686..scf222_8	9.610291798	9.415585325	9.830576733	9.538648356	9.396715073	9.201459233	9.045380327	9.347806337	9.221391624	9.850761211	9.82209045	9.81290156
POR1687..scf295_1	8.026960322	8.565132146	8.633095602	7.605312844	7.356018354	7.80986492	7.863975122	7.661876279	7.597962399	6.998977069	7.050192071	7.025692249
POR1688..scf295_1	11.12470436	11.29288676	11.12761847	10.92742231	10.86599859	10.95464239	11.0935861	11.01503335	11.13776649	11.76970679	11.99486798	11.65520127
POR1689..scf296_7	6.777518421	6.493407816	6.554909615	5.947357205	6.288161592	6.631186914	5.947357205	6.305130568	6.737877507	5.947357205	6.80966761	6.109989864
POR1690..scf236_6	7.379884481	7.434355452	5.947357205	7.220248689	6.799113306	6.917274237	6.737768067	6.961781263	6.814909713	5.947357205	6.654847569	6.718515647
POR1691..scf251_18	5.947357205	5.947357205	6.252812251	6.20239201	5.947357205	5.947357205	6.16497403	6.274096897	5.947357205	5.947357205	5.947357205	5.947357205
POR1692..scf271_22	8.044420701	8.103663346	8.078780636	8.440267574	8.079763036	8.232356916	8.188964603	8.007758299	8.701105194	7.846915839	8.326340825	7.952871477
POR1693..scf295_1	9.406961921	9.428231582	9.406543405	9.372598958	9.361943866	9.693314718	9.336352391	9.380103234	9.313573657	8.895851274	8.985860898	9.094387163
POR1694..scf249_10	10.75435035	10.48916056	10.42295698	11.61618753	11.57177782	11.75394708	11.72616404	11.6721566	11.59454268	11.45201057	11.61828952	11.52861851
POR1695..scf249_10	10.76601184	10.82582433	10.27528302	10.27922366	10.19542743	10.0924163	10.25885424	10.07915691	10.10422947	10.64396957	10.81217211	10.96859348
POR1696..scf249_10	9.867917227	9.665403819	9.720364766	9.807962828	9.446603848	9.798269114	9.464988489	9.80327841	9.675230408	10.21307895	10.28130464	10.18605838
POR1697..scf295_9	9.875650597	9.52260009	10.56217535	10.02778656	10.14945382	10.07924795	10.305416	10.24901862	10.26567737	10.19768492	9.906420426	9.816691656
POR1698..scf295_1	12.36006818	12.34540544	10.57275153	11.88761351	11.76002977	11.42448957	11.09544374	11.00479455	11.28674113	14.56916773	14.46719377	14.41352695
POR1699..scf222_8	9.276872236	9.271998877	9.364258725	9.022828964	9.055523264	8.928044475	9.06855232	9.046584134	9.324969066	9.013865407	8.807298459	9.121407243
POR1700..scf208_2	6.524306795	6.263869718	6.252812251	6.744711472	6.672349298	6.679679445	6.577396927	6.961781263	6.833009533	6.621142515	6.832591037	6.701945093
POR1701..scf291_13	9.005744443	9.221920749	9.2886996	9.455047816	9.163465403	8.942847597	8.722674305	9.077883335	8.870968386	9.46634804	9.214066113	9.479538587
POR1702..scf222_8	10.10202675	10.39785973	10.00901053	10.41338885	9.96535215	10.12390183	9.873499429	10.02454033	10.06559291	10.51681503	10.46028026	10.34027084
POR1703..scf210_14	7.589894657	7.159958384	6.474472761	6.20239201	6.320517274	6.479008559	5.947357205	5.947357205	5.947357205	6.947120502	6.358539166	6.228748158
POR1704..scf261_15	7.708903314	7.17827107	6.984954201	6.725002718	6.951742637	7.06392906	7.012141009	6.999928872	6.524212141	7.03194896	6.736433047	6.433214335
POR1705..scf209_3	6.868162902	7.196254211	6.625394442	7.377153072	7.227905559	7.425318985	7.436000703	7.162278982	6.980070698	7.167460231	7.425557337	7.477252525
POR1706..scf295_1	10.30778694	10.10071497	10.48307893	10.09457832	10.27108201	9.955977791	9.790755056	10.14075992	9.815382164	10.19345773	10.16848586	10.12938608
POR1707..scf251_18	10.67084784	10.69941183	10.45190036	8.014133634	7.377113627	7.843784134	7.988762009	7.929817892	6.933837869	7.716948454	7.269010621	7.752576681
POR1708..scf227_4	9.094039159	9.150985476	9.989369377	9.174756264	9.29936265	9.048170686	9.123023044	8.985488436	9.166608798	9.310185518	9.496775423	9.594628717
POR1709..scf295_1	9.352346649	9.370414191	9.22925889	8.431950434	8.84674659	8.824364345	8.547567119	8.694488207	8.186354216	8.816215808	8.891660177	9.094387163
POR1710..scf296_7	9.38318991	9.519651728	8.525601401	8.699960991	8.438766639	8.327881214	8.623476947	8.836386872	8.461706402	8.585689459	8.538403183	8.622005085
POR1711..scf261_15	6.777518421	6.649568615	6.688778567	6.933431594	6.8731114	6.845878594	6.903876169	7.122161344	6.551971775	6.592936623	6.654847569	6.405665853
POR1712..scf296_7	8.739902468	8.449520792	7.025486375	8.792789176	8.314378674	8.294545153	8.732456555	8.391687377	8.100675432	8.67103124	8.20305164	8.56484296
POR1713..scf209_3	9.861700282	10.13181835	9.01080903	9.418537301	9.392227751	9.682132589	9.678225771	9.610303298	9.86439199	9.847171626	9.887247846	9.669293236
POR1714..scf208_2	10.00251236	9.833603373	9.215703292	9.484772384	9.777083182	9.611823651	9.741568821	9.796040039	9.669897681	9.447444696	9.861933029	9.896435796
POR1715..scf295_9	11.50549387	11.33265242	10.77629647	10.72122635	10.8019495	11.10342643	10.5670273	10.3482716	10.24794952	10.87675368	10.85903583	11.20443737
POR1716..scf208_2	9.347885169	9.383467676	8.789325619	9.897341816	9.94618032	10.11194475	9.804502719	10.02895185	10.07098441	10.56118965	10.39134216	10.24899867
POR1717..scf295_9	9.714153641	9.630339742	10.43460438	8.938775791	8.985340198	9.052067753	9.208794294	9.11018229	9.13839808	9.128684435	9.223330224	9.282689544
POR1718..scf295_1	8.753620454	9.035320737	9.087456276	9.137657946	8.714831718	9.063694485	9.356797817	8.908082626	9.05020603	8.951038762	9.014713347	9.102756437
POR1719..scf208_2	10.62400456	10.63990461	10.42587769	10.55942011	10.66275936	10.66972213	10.79058244	10.8063208	10.71748457	11.42767977	11.32015623	10.85994473
POR1720..scf208_2	9.120531061	9.185031378	8.653619458	8.727124779	8.705085141	8.858299333	8.775640752	8.563966287	8.973687613	8.545482087	8.743741459	8.693768309
POR1721..scf295_1	11.49052165	11.691972	12.37353176	11.25263903	11.43851907	11.5727416	11.59875594	11.52424822	11.6611046	11.30598105	11.0541584	11.08535084
POR1722..scf271_22	7.132087053	7.420013797	7.588561634	7.40596036	7.170172445	7.101847446	6.868522478	7.454969554	7.181630864	7.370778892	7.437644724	7.752576681
POR1723..scf270_19	6.901727583	7.042182864	5.947357205	5.947357205	5.947357205	6.578686084	6.254823509	5.947357205	5.947357205	5.947357205	5.947357205	5.947357205
POR1724..scf255_21	8.181471438	8.709008073	7.299687945	8.658185758	8.769579454	8.554652022	8.715291924	8.852641178	8.76346007	8.834719008	8.831928163	8.479266954
POR1725..scf249_10	7.052340876	6.907077833	5.947357205	6.78259998	6.918936	6.917274237	6.455566149	6.981060182	6.551971775	6.790846305	6.854866786	7.347195614
POR1726..scf295_1	10.28478331	10.12217082	10.68666439	10.99532752	10.85363078	10.71655843	10.73622817	10.94318365	10.83756608	10.73778664	10.87561771	10.65650408
POR1727..scf295_1	9.852323891	10.06691109	10.12871392	8.185384205	8.333786366	9.3850054	9.648014148	9.202858511	9.391481455	8.402181204	8.163712763	8.208460264
POR1728..scf208_2	10.70327359	10.59742999	10.5832505	11.09313294	11.10065807	10.86888553	10.80086958	10.92912682	11.18997942	11.41807227	11.3567268	11.27106689
POR1729..scf208_2	10.04424846	10.16789822	10.46331643	10.2599691	10.27027195	10.26676182	10.43005816	10.25429824	10.60976037	10.06511315	9.743185691	9.820471728
POR1730..scf227_4	9.809352097	9.835969691	10.23918979	9.673654087	9.852789025	9.582699247	9.528648449	9.540115965	9.802456888	9.727268239	9.599562147	9.30636264
POR1731..scf249_10	7.948432256	8.01859432	8.789325619	8.464917017	8.405688379	7.953573952	8.293891528	8.548946169	8.175945084	7.957571503	8.372638335	7.977006366
POR1732..scf229_5	9.825418583	9.884778666	9.941101404	9.771547843	10.03861939	9.886341085	9.957875932	10.08679211	10.28550778	9.865030113	9.969750269	9.975360364
POR1733..scf295_1	9.96388093	9.973379143	9.882651114	9.642399975	9.516926566	9.809722048	9.486526759	9.476700454	9.720630979	10.05426933	10.1250083	10.24619685
POR1734..scf295_1	8.763820495	8.750417113	8.547786377	8.978629237	8.940652963	9.246239932	9.15939734	9.297201373	8.783636219	9.178453248	9.410456045	9.226497822
POR1735..scf208_2	9.085993312	9.072245408	8.73278861	9.561127793	9.349646833	9.776252335	9.771049932	9.674939695	9.481686458	8.92371755	9.070696628	9.094387163
POR1736..scf276_29	11.09596652	11.32512219	10.52453378	10.91301398	10.90560579	11.03654892	10.99003916	10.96768688	11.30966501	11.74206377	11.72326035	11.48026262
POR1737..scf295_1	11.76596103	11.76736149	11.22962857	11.03312028	11.11243754	11.03411941	11.04682916	11.07710904	10.83756608	11.04309728	11.28482489	11.10555202
POR1738..scf208_2	5.947357205	5.947357205	5.947357205	5.947357205	5.947357205	5.947357205	5.947357205	5.947357205	5.947357205	5.947357205	5.947357205	5.947357205
POR1739..scf249_10	7.503300854	6.57665178	6.378536617	7.667352968	7.319919018	7.445549013	7.153688949	7.855329284	7.864459622	6.563351654	7.375844659	6.796091756
POR1740..scf295_1	9.209515533	9.376955953	8.254072027	9.291814593	8.913559574	9.079048613	8.919147346	8.660102047	9.233551237	8.550008394	8.663406619	8.549395129
POR1741..scf295_1	10.00392334	10.1414014	10.12871392	10.04113067	10.13883689	9.980483153	9.883244003	10.05167534	9.932673913	10.37731234	10.45379346	10.04908875
POR1742..scf208_2	11.67133516	11.77106023	11.50529024	10.99464356	11.42586975	11.51086264	11.46797306	11.54435649	11.49806652	12.58367705	12.61353919	12.51499144
POR1743..scf208_2	7.858064202	7.918027156	8.43305942	8.415161194	8.677921709	8.679660533	8.910598473	8.758634025	9.371853354	8.819936203	9.104586078	8.384432366
POR1744..scf208_2	9.645155558	9.543069292	10.08128356	9.555541131	9.500363656	10.66407338	10.93039692	10.81195044	10.65883482	9.119716226	8.848108895	9.01894835
POR1745..scf295_1	10.43648468	10.71743417	10.44039287	10.92311493	10.87985283	10.90391007	11.12074624	11.1692687	11.32998927	10.87675368	10.68288656	10.61081624
POR1746..scf295_9	10.10990681	10.24457309	10.39341858	10.06353428	10.03002264	10.13121078	9.983255112	10.0757504	9.947415143	9.90700209	9.980640994	10.21405456
POR1747..scf251_18	5.947357205	5.947357205	5.947357205	5.947357205	5.947357205	5.947357205	5.947357205	5.947357205	5.947357205	5.947357205	5.947357205	5.947357205
POR1748..scf209_3	8.654605467	8.53564601	7.269220916	8.393876962	8.650212294	8.413960458	8.45232311	8.402945301	8.62085729	8.371607279	8.46071918	8.58920238
POR1749..scf209_3	10.34717728	10.39945653	10.5272554	9.453043892	9.611165335	9.133342843	9.538299926	9.297201373	9.706814795	9.816290685	9.431868704	9.554260219
POR1750..scf222_8	12.42763163	12.28676616	12.47694021	12.03350374	12.23934543	12.43136914	12.30333655	12.29502584	12.01629534	12.33176051	12.3130008	12.47217799
POR1751..scf295_1	8.935671443	9.092347403	8.480117998	10.59055528	10.58353623	10.62389855	10.44836514	10.87686642	10.40759962	9.169797243	9.526908388	9.338500656
POR1752..scf229_5	8.598481593	8.785661106	9.002908915	9.084021506	8.702637712	8.913082825	8.670149035	9.037764664	8.829603629	8.527225326	8.411881917	8.524309418
POR1753..scf249_10	9.907681788	10.1085543	10.09236914	9.911952278	9.798643143	9.680884703	9.593552365	9.51761075	9.757950116	9.929233055	9.991449515	10.05337269
POR1754..scf227_4	10.82134693	10.88850867	11.02361917	10.76200469	11.09701415	10.95000979	11.0889315	11.124337	11.22958748	11.03526029	10.87173324	10.71096957
POR1755..scf222_8	6.901727583	6.882350948	5.947357205	7.253559093	7.297660107	7.138321749	7.099572394	7.200835094	6.46399093	6.872726784	6.450108635	6.866482371
POR1756..scf244_11	6.696195598	7.420013797	5.947357205	6.662305855	6.252323057	6.500460368	6.101308406	6.911623447	6.651561318	5.947357205	6.238597048	6.177233064
POR1757..scf246_12	6.464075923	7.213922329	8.713417877	5.947357205	6.377848603	5.947357205	6.558866229	5.947357205	5.947357205	5.947357205	5.947357205	5.947357205
POR1758..scf244_28	6.206750177	5.947357205	5.947357205	5.947357205	6.163200982	5.947357205	5.947357205	5.947357205	5.947357205	5.947357205	5.947357205	5.947357205
POR1759..scf209_3	9.313968556	9.602767918	8.895930907	9.076189431	9.283275383	9.167812377	8.959055124	9.077883335	9.209126401	8.715808041	8.626142334	8.86459273
POR1760..scf236_6	9.177116122	8.87704589	8.396660071	9.442981645	9.686214995	9.458390175	9.542416316	9.259914135	9.295148042	8.987754768	9.185903303	9.518945504
POR1761..scf295_1	9.652387888	9.605549233	9.631735792	10.19584376	10.3414068	10.54001683	10.66604622	10.64247556	10.41608701	10.00201309	10.09025683	10.2601516
POR1762..scf295_9	7.144758572	7.213922329	5.947357205	7.317145865	6.88480705	6.59669045	7.337791088	6.789217009	7.144570206	7.60945971	7.101375374	7.330828821
POR1763..scf244_11	9.467789563	9.425080564	9.376469252	8.833862563	9.026705865	8.684736054	8.547567119	8.67395961	8.196681831	8.899365136	9.007555728	9.247361738
POR1764..scf229_5	9.508272044	9.20728049	9.345743428	9.11746532	9.337242158	9.317321954	9.191350416	9.423848657	8.609542505	9.055284946	9.163603472	9.280852025
POR1765..scf209_3	9.449189313	9.386712359	9.656912462	11.03312028	11.28927965	11.39261401	11.33399399	11.38365258	11.22778318	9.733119361	9.708612554	9.791232385
POR1766..scf209_3	10.15883272	9.850085936	10.23918979	9.255400374	9.305746698	9.485855519	9.73559885	9.63140061	9.622825701	9.267624479	9.117916486	8.927449456
POR1767..scf295_9	7.564587666	7.265166729	6.688778567	7.589281399	7.404622528	7.147230665	7.245836321	7.328742843	6.884965371	6.872726784	7.014437561	7.297324861
POR1768..scf229_5	8.75020368	9.135585894	9.01080903	8.532422669	8.496915349	8.280974342	8.553131067	8.386022978	8.547567144	8.422185615	8.831928163	9.266065295
POR1769..scf226_27	8.021087303	8.078723064	7.876056726	8.80555697	8.724510028	8.867210663	8.649601073	8.832293451	8.503268241	7.992412409	8.278385993	8.259500974
POR1770..scf295_1	9.729613356	10.03846118	9.928775763	10.09968759	9.823207563	9.931045644	9.890777486	9.795002986	10.06424186	10.34593412	10.07001395	10.18508318
POR1771..scf227_4	10.29748089	10.25519971	10.50533686	10.08816603	10.24328002	10.14752098	10.19692788	10.05167534	10.39154935	10.0370615	10.01105573	9.846655988
POR1772..scf229_5	9.413376665	9.540163087	9.928775763	9.336052961	9.470906007	9.14614046	9.438704038	9.375932086	9.759623484	10.25153443	10.10856499	10.03940281
POR1773..scf236_6	8.816988779	8.49326483	9.057297542	9.52536947	9.338798695	9.728761278	9.722376367	9.78040465	9.736015988	8.831038014	8.952675137	8.929811397
POR1774..scf276_29	5.947357205	5.947357205	5.947357205	5.947357205	5.947357205	5.947357205	5.947357205	5.947357205	5.947357205	5.947357205	5.947357205	5.947357205
POR1775..scf238_45	6.796514873	6.830531056	7.064296403	5.947357205	6.377848603	5.947357205	6.16497403	6.154270077	6.524212141	5.947357205	6.450108635	6.177233064
POR1776..scf208_2	14.70329313	14.72417244	15.66975672	10.49795247	10.30232328	10.71898176	10.73622817	10.76575711	10.69848884	11.0808939	10.81924925	10.68227014
POR1777..scf208_2	8.763820495	9.031157399	9.899596256	9.440960613	9.294555645	10.07924795	10.52003899	10.11361477	9.675230408	8.324402592	8.481872451	9.106922476
POR1778..scf295_1	10.20981416	9.947370088	10.51359552	10.04907788	9.867889954	9.548863797	9.771049932	9.755026519	10.37313959	9.671468897	9.504368731	8.94623414
POR1779..scf229_5	8.826735109	8.693154112	8.713417877	9.033664556	9.015011125	9.036414154	9.241355383	9.403510804	9.069381272	8.147686253	8.607124375	8.881796278
POR1780..scf208_2	10.19877727	9.996812737	10.35101712	10.87486321	11.00181047	10.69271452	11.01577404	10.69771532	10.78370097	11.12438753	11.11291368	11.12293507
POR1781..scf244_11	13.26779944	13.15429467	13.45246042	13.51040959	13.64246232	13.30040833	13.28242068	13.43987132	13.46485015	13.07395673	13.13405412	13.09557193
POR1782..scf295_1	11.61998227	11.74057255	11.48585969	11.17569585	11.17642062	11.00662512	11.07910761	11.19180838	11.37360976	12.21702124	11.95919192	12.02822708
POR1783..scf208_2	12.29809374	12.36837226	12.08072861	11.78659156	12.17106107	11.9040374	11.86079357	11.93393651	12.07665594	12.03735152	12.02357394	11.89090741
POR1784..scf295_1	8.310327767	8.08708969	8.154678097	8.717000834	8.8880749	8.763506106	8.730017472	8.67395961	8.773584845	7.907135915	7.814356202	8.051321492
POR1785..scf295_1	7.54740608	7.700333252	8.503049615	7.829801444	8.052229506	8.086650562	7.918965864	8.007758299	7.871097833	7.992412409	8.183528934	8.415645915
POR1786..scf209_3	9.887937673	9.896158401	10.40826369	10.14363367	10.66645449	10.63613338	10.57770726	11.01857768	10.79023962	9.87563913	9.836162003	9.833000254
POR1787..scf261_15	10.71621376	10.27447984	11.03894393	11.10838571	10.83515104	10.8721545	10.86980634	10.95386838	10.47819315	10.55132409	10.70925429	10.5903622
POR1788..scf236_6	9.655990341	9.733047416	9.65191257	9.878122376	9.814323821	9.84019424	9.568213906	9.649895158	9.340770155	9.845373449	9.710798083	9.973100103
POR1789..scf227_4	8.015187392	8.229209313	8.281153341	8.682708194	8.667909929	8.609244245	8.561434755	8.304108583	8.973687613	8.417212209	8.383967832	7.981779129
POR1790..scf295_1	9.094039159	9.080320733	9.376469252	9.796977927	9.741192434	10.15471083	10.30782528	10.20528872	10.22758964	9.289065027	9.223330224	8.969365598
POR1791..scf236_6	9.389712792	9.456280448	9.476223517	9.532972573	8.783512578	9.164223452	9.148583325	8.710246398	8.855203981	9.646870142	9.407756606	9.531328545
POR1792..scf227_4	10.94005275	10.39466078	11.32489127	11.40449343	11.57472727	11.10481616	11.20100931	11.31579465	11.11060641	9.898358901	9.826125048	9.983243302
POR1793..scf295_1	6.815049762	6.649568615	6.252812251	6.78259998	6.47363471	5.947357205	6.323571166	6.360128389	6.130868618	6.338711411	6.238597048	6.459230067
POR1794..scf295_1	11.89282751	11.96328951	12.2710764	11.95942852	12.12754582	12.32853142	12.2702318	12.192732	12.41479927	12.49396295	12.39775336	12.12700373
POR1795..scf208_2	9.184659219	9.120016065	8.683842744	9.331690801	9.063109048	8.867210663	8.921276412	9.093275343	8.79692576	8.508720914	8.760976943	8.862117648
POR1796..scf261_15	13.28481506	13.34229436	12.79534823	12.56467581	12.73491703	12.56181333	12.58909582	12.58446735	12.35465039	12.75461504	12.71611395	12.96879437
POR1797..scf209_3	9.008589417	8.886325374	9.476223517	9.531075603	9.366527888	9.640364649	9.665715283	9.912459471	9.730906053	9.630231983	9.41315036	9.564836525
POR1798..scf249_10	9.927157158	9.778067849	9.781115908	10.28931366	10.321998	9.800567056	9.934122937	9.80739822	10.19464764	10.93436333	11.13980273	11.11886377
POR1799..scf210_14	10.29402904	10.37206648	10.80123373	10.13495154	10.2823752	10.16987065	10.14664486	10.30532683	10.3893957	10.18354556	9.824109173	10.05123232
POR1800..scf244_11	7.349338228	6.977211414	7.981428981	7.514283638	7.807617323	7.232194745	7.693504475	7.513102972	7.538478313	7.62805986	7.240524698	7.394864665
POR1801..scf209_3	9.365647438	9.330516627	9.977454073	9.521552626	9.40861234	9.268109053	9.269866272	9.357713954	9.252791522	9.523850805	9.349848291	9.19949004
POR1802..scf295_1	9.686249262	9.540163087	9.018664878	9.523462328	9.795260493	9.962143565	10.15291575	10.05945794	10.00349803	9.498835626	9.437171784	9.498590256
POR1803..scf222_8	5.947357205	5.947357205	5.947357205	5.947357205	5.947357205	5.947357205	5.947357205	6.154270077	6.130868618	5.947357205	5.947357205	5.947357205
POR1804..scf295_9	10.69109018	10.65601543	10.82795412	10.55849409	10.76968239	10.62906275	10.55356482	10.56758046	10.78533842	10.12407142	10.28423404	10.30211932
POR1805..scf295_1	9.164453933	9.243600455	9.326982989	9.480844847	8.944774945	8.853822193	8.636601053	8.813722443	9.05020603	9.204107051	9.394181837	8.983063145
POR1806..scf295_1	9.576457	9.594391243	9.676738548	9.974523309	9.545455556	9.562494626	9.710248705	9.602013682	9.66275622	10.3241985	9.852075988	9.434065494
POR1807..scf236_6	8.449321432	8.229209313	8.514372156	8.086439532	7.758439255	7.780034159	7.735796994	7.535552782	8.410090648	8.019619114	8.349689073	7.981779129
POR1808..scf295_1	10.47660548	10.52616373	10.5407867	10.25311123	10.23000802	10.15291675	10.0917388	10.26853152	10.72091155	11.87350949	11.835125	11.6189201
POR1809..scf249_10	8.956474355	9.474676649	9.953321813	8.720383727	8.70752824	8.904460778	8.981649634	9.041299104	9.257560943	8.913332771	8.807298459	8.985333098
POR1810..scf295_1	9.290897565	9.56324824	8.921354758	9.506181998	9.098592665	9.366439835	9.310776825	9.472804058	9.055711436	9.302302222	9.597199142	9.626696124
POR1811..scf237_24	9.794736189	9.725404045	9.945186476	9.585086505	9.492009289	9.598659055	9.564171556	9.400776934	9.120147115	8.723795546	8.704158171	8.654042659
POR1812..scf236_6	7.810317781	8.144199948	9.345743428	8.672251967	8.159036411	8.432365223	8.493546422	8.610471131	7.738481464	7.716948454	7.848847126	8.167812803
POR1813..scf209_3	11.15161125	11.11020812	11.13119736	11.41934413	11.23933608	11.21358136	11.11709339	11.27267529	11.32211942	11.5904883	11.39442319	11.25909531
POR1814..scf295_9	10.71707232	10.76771653	10.31364931	10.61124144	10.59392368	10.50602727	10.67290931	10.40834578	10.76887948	10.08959521	10.25466748	10.29490816
POR1815..scf295_1	13.96123521	14.02988523	13.60588446	14.7985874	15.18401195	15.31424882	15.27339546	15.28968874	15.3168658	13.48361544	13.48066558	13.44776155
POR1816..scf209_3	10.27664417	10.12023351	10.22583664	9.792244137	9.562833961	9.567910621	9.641638677	9.588888895	9.901214092	9.528352129	9.170010919	9.581299305
POR1818..scf208_2	9.250792216	9.282502945	9.616413538	8.970184254	8.833436517	8.724681991	8.864836777	8.854659684	9.238385925	8.994328181	8.960118058	9.010062815
POR1819..scf251_18	11.91018044	11.83841662	12.28077036	11.24575929	11.39764417	11.36311698	11.16210152	11.31615461	11.44004057	10.69363672	10.68841983	10.72376693
POR1820..scf227_4	7.935910973	8.095402871	8.503049615	6.704731201	6.163200982	6.165425525	6.101308406	6.408459982	6.43094306	6.49914475	6.153469404	6.483936285
POR1821..scf244_11	6.264834533	5.947357205	5.947357205	6.640036094	5.947357205	6.165425525	6.16497403	6.154270077	6.130868618	5.947357205	5.947357205	5.947357205
POR1822..scf236_6	11.52374796	11.47327165	11.62684736	11.82554918	11.89854469	11.99048292	11.97965335	11.9497928	11.67396766	11.1943147	11.16699144	11.41454042
POR1823..scf244_11	9.533980817	9.471627107	9.600924736	7.973452076	7.637181579	7.685922527	7.108804406	7.953703707	7.857786073	7.869838019	8.088379642	7.923292705
POR1824..scf209_3	11.7725766	11.27127905	10.58847137	12.10744051	11.89199172	12.24366152	12.16012372	11.91315431	11.4217465	11.33626723	11.27236182	11.79023293
POR1825..scf295_9	9.075193385	9.173773842	9.574729835	8.924262582	8.468152289	8.817476847	8.938193127	8.701263752	8.543598872	9.070895724	9.153937359	9.189717781
POR1826..scf209_3	11.06866199	11.10825914	10.77858143	10.46175235	10.5250239	10.35440764	10.29168649	10.37689565	10.65525654	11.88008358	11.59080747	11.57911245
POR1827..scf295_1	8.300846764	8.384472319	8.154678097	8.314340922	8.129400806	7.780034159	8.256373793	8.354435588	8.266803214	8.275473419	8.630855963	8.312362496
POR1828..scf208_2	9.44293471	9.247181616	8.912931483	9.271447083	9.032516875	9.201459233	8.812929095	8.933093061	8.290976201	8.812485426	8.640235005	8.501974453
POR1829..scf295_1	9.075193385	8.936287927	8.978937758	10.29266129	10.1263503	10.06118089	10.01902864	10.2169264	10.00490756	8.951038762	9.259790825	9.245477698
POR1830..scf227_4	11.6967764	11.80151947	12.20812022	11.99847668	12.28206719	12.45896193	12.44620684	12.56975683	12.70978655	12.29090606	12.21608445	12.2158793
POR1831..scf296_7	10.6690741	10.74153749	10.81019576	11.26686716	12.12016389	10.9065693	10.94747071	10.9380454	10.88338591	11.26033233	11.26497993	11.39405639
POR1832..scf295_1	9.572647477	10.08092701	10.19875169	9.834294122	9.920556554	9.995588736	9.939320266	9.897087303	10.13800552	10.15339137	9.953257266	9.736243807
POR1833..scf295_1	13.02958315	13.20141601	12.80601592	11.09313294	11.27322701	11.23234989	10.93195747	11.16487805	10.84935417	10.42132586	10.39946745	10.55686767
POR1834..scf227_4	8.003305805	8.03606112	8.047138497	8.107900805	7.470552283	7.325668982	7.373885009	7.215853465	7.307006355	7.323510827	7.529948482	7.681929801
POR1835..scf236_6	9.471890091	9.135585894	8.456792787	8.234617837	8.071955739	7.325668982	7.954341693	7.794166722	7.494037672	8.072369327	8.621412479	8.601221579
POR1836..scf222_8	8.590822023	8.622264941	6.554909615	6.963526521	7.390954139	7.618842492	7.221524102	7.616076289	7.781916811	6.964747705	6.832591037	7.433068423
POR1837..scf227_4	9.619549478	9.363842105	10.12871392	10.03580793	9.774794669	10.0045762	9.8416408	9.845955285	9.523742229	9.471034837	9.473749078	9.636749897
POR1838..scf295_1	8.719067054	8.55341392	8.240321756	9.030963493	8.995300476	9.258057634	9.373870373	9.143398826	9.329501678	9.343848229	9.277674404	9.201436397
POR1839..scf209_3	10.20246567	10.57500677	10.59367336	10.67499361	10.54457063	10.4654499	10.45779339	10.69328461	10.64446798	9.775310268	9.719506884	9.695627818
POR1840..scf209_3	10.43961098	10.61676754	10.43170137	10.61836744	10.64912875	10.54890119	10.36754995	10.66584467	10.57514173	10.81491171	10.91861068	10.94636124
POR1841..scf208_2	8.453575299	8.593996147	8.078780636	7.652143232	7.586174869	7.935924824	8.054952534	7.74855028	7.851076761	7.274056472	7.831721057	7.613313337
POR1842..scf291_13	11.12728868	10.80069034	10.25241985	11.20555035	11.23436955	11.40957708	11.19452501	11.10779562	11.2132669	11.40232219	11.47851391	11.47230907
POR1843..scf295_1	12.78064383	12.80552181	12.08350069	12.15195045	12.23996474	12.30011927	12.2240983	12.18959339	12.22324634	14.00932792	14.0943009	14.02311391
POR1844..scf208_2	11.03602376	11.08466331	10.21911318	10.59688262	10.59973382	10.41698805	10.36446771	10.45753797	10.44747556	11.95423002	11.93800452	11.88492938
POR1845..scf227_4	14.07921577	14.29134359	13.97868149	12.58955489	12.69557875	12.75285495	12.7209018	12.71161198	12.79181398	12.35333739	11.97420206	12.11505228
POR1846..scf227_4	10.33603271	10.12603763	10.30097412	9.873650207	9.781649238	9.46130639	9.550613548	9.446551399	9.360830297	9.691648657	10.01105573	9.750851468
POR1847..scf229_5	10.02074748	10.1414014	9.242685633	9.280535533	9.53600931	9.619664417	9.546520834	9.518870424	9.440442251	9.795947389	9.632239198	9.994429895
POR1848..scf227_4	11.99994678	12.36918577	11.61795027	11.10838571	11.36545188	11.51539662	11.71292064	11.71672525	11.83151354	11.45436246	11.36088738	11.28066416
POR1849..scf209_3	8.310327767	8.136192445	8.254072027	8.654646644	8.762560024	8.565745987	8.525081842	8.465919911	8.964921769	8.611853265	8.395202867	8.48579359
POR1850..scf295_1	10.22922809	10.08490652	9.681652306	10.76682133	10.54323108	10.31726953	10.49982253	10.46925327	10.67482783	10.36984384	10.34581248	10.06720769
POR1851..scf249_10	12.0807913	12.05665034	11.75873963	10.45579518	10.44550061	10.46111119	10.46428459	10.30532683	9.734314708	10.23106151	10.52358713	10.71771921
POR1852..scf227_4	10.7315899	10.35076299	10.04750292	11.18171645	11.16341388	11.27205782	11.21046715	11.26784497	10.29589637	10.16782959	10.16053326	10.6843392
POR1853..scf227_4	8.009260319	8.63895105	8.673841788	7.719121859	7.46413098	7.804942825	7.840332215	7.969382318	7.654583247	7.964616071	8.143593397	7.657432133
POR1854..scf291_13	6.264834533	6.1713893	5.947357205	5.947357205	5.947357205	5.947357205	6.101308406	6.093729342	5.947357205	5.947357205	5.947357205	5.947357205
POR1855..scf295_1	7.328484511	6.977211414	5.947357205	6.853145433	7.178625549	7.369494448	7.30044421	7.308478552	7.910207832	7.094558614	6.68313737	7.226935375
POR1856..scf210_14	8.491271801	8.709008073	8.421034892	8.268024754	8.121885981	8.344243158	8.270139153	8.468592652	8.423180306	8.258756646	8.157040492	7.786423926
POR1857..scf295_9	11.99075657	11.91841497	11.68884964	11.37222085	11.43202757	11.84209177	11.78946903	11.78096643	11.67308423	11.36468009	11.15346123	11.26186682
POR1858..scf271_22	8.015187392	7.898856519	8.22642755	8.239441998	7.94015257	7.824515115	8.050913601	7.961567092	7.157078485	7.109583714	7.540979588	7.657432133
POR1859..scf236_6	8.793977878	8.997398166	8.514372156	8.473034968	9.018920217	8.633119178	8.575163193	8.701263752	8.559403289	9.023532861	9.018278501	8.86952974
POR1860..scf296_7	8.773946002	8.805405598	9.057297542	8.870729101	8.795017553	8.694831411	8.944484473	9.010968685	8.855203981	8.302877161	8.196576098	8.66265224
POR1861..scf295_1	11.21311427	11.3359866	11.95316032	11.71369998	11.72535673	11.61397602	11.48790368	11.57565683	11.54469856	11.25494493	11.61306739	11.45667228
POR1862..scf208_2	10.98848225	10.87366558	11.77140341	11.63736395	11.89120336	11.67510049	11.59973748	11.79368493	11.78647994	10.92166445	10.82126492	11.13457636
POR1863..scf295_1	7.858064202	7.60599433	8.124845772	8.205298159	7.948799575	7.848555233	7.941190879	7.70598871	7.51202093	7.807750991	7.625660928	7.861975934
POR1864..scf229_5	10.15756636	10.12796713	10.09236914	9.901740641	9.985259467	9.755076583	9.676979649	10.0927026	10.25743161	9.941062058	9.736766686	9.69974183
POR1865..scf295_1	10.4796458	10.35406108	10.4604709	10.50277519	10.18342593	10.26427224	10.42489013	10.59218812	10.13543542	10.20049615	10.02689994	10.10070476
POR1866..scf261_15	8.886925492	9.225557219	8.633095602	10.20771808	10.29835577	10.11286807	10.09080564	10.26853152	9.934154887	10.03548685	10.11681022	10.05016094
POR1867..scf291_13	11.44361241	10.94093041	10.97065999	11.20436798	11.32670291	10.96335241	10.73085746	10.69550167	9.904240243	11.25966	11.34417251	11.36040546
POR1868..scf289_17	8.165763026	8.191246414	7.780953081	7.931433414	7.831492102	8.232356916	8.078925424	7.803090838	7.503064654	7.999268277	7.540979588	8.037709917
POR1869..scf209_3	9.53201963	9.611095627	9.27570482	10.55199516	10.29835577	9.981495164	9.973157357	10.12848488	10.20938197	10.36859531	10.33314066	10.45305085
POR1870..scf295_1	10.57842238	10.40264483	10.94444933	10.68859705	10.8013896	10.97201006	10.74454296	10.79447811	11.06888123	11.12142977	11.03170974	10.69600796
POR1871..scf295_1	10.34939586	10.3914547	10.03222985	10.84405332	11.12233009	11.12413285	11.10884043	10.9985264	11.17507519	11.18017186	11.39306955	11.05583938
POR1872..scf295_9	9.578357947	9.602767918	9.131515281	8.686176056	8.712401513	8.831217889	8.527912843	8.866709662	8.803523119	8.60752714	8.658803395	8.604209991
POR1873..scf249_10	9.949304282	9.421922536	9.626646655	10.57873012	10.41212328	10.09988711	10.34739609	10.27448251	10.43082037	10.71145958	10.75003942	10.55460671
POR1874..scf209_3	9.44293471	9.627606442	9.22925889	10.88965647	10.64413996	10.71352351	10.81503637	11.03835362	10.67128916	10.6846418	10.62057301	10.76018295
POR1875..scf227_4	8.333740514	8.214154634	8.346546949	9.327315165	9.70437616	9.852424989	10.0209901	9.961308381	9.87984989	8.834719008	8.760976943	8.96246623
POR1876..scf296_7	12.96120681	13.06824976	12.43197414	12.81319198	12.86425247	13.11046759	13.04864938	13.01917893	13.02686545	13.84693544	13.67270692	13.79537835
POR1877..scf208_2	9.276872236	9.116096553	9.441810779	8.773414491	9.163465403	9.236031218	9.401371385	9.564711283	9.655578816	9.343848229	9.679891786	9.618021795
POR1878..scf295_1	10.16766613	10.28834088	10.56217535	10.22066732	10.08454006	10.1302992	10.21672879	10.03948441	10.08969654	9.746679438	9.995034303	10.01544667
POR1879..scf210_14	5.947357205	5.947357205	5.947357205	5.947357205	5.947357205	5.947357205	6.101308406	5.947357205	5.947357205	5.947357205	5.947357205	5.947357205
POR1880..scf291_13	8.75702882	8.49940061	8.514372156	8.633218649	8.598355265	8.579488132	8.685361372	8.749961194	8.117172882	8.427140798	8.190068644	8.5306242
POR1881..scf291_13	10.4448064	10.68378236	10.34176593	10.16084182	10.28798866	10.33714333	10.37369468	10.4555761	10.39799099	10.24474252	9.932837636	9.975360364
POR1882..scf295_1	7.782186439	7.665822195	8.43305942	8.836972348	8.808698824	8.609244245	8.527912843	8.817870829	8.650582313	8.275473419	8.389597053	7.669743481
POR1883..scf227_4	15.59804906	15.73751686	14.86497627	15.64164511	15.63558657	15.83238496	15.5706085	15.52456889	15.57889113	16.34146721	16.17905	16.1351933
POR1884..scf295_1	9.44293471	9.635790668	9.81725629	9.531075603	9.278413316	9.389609063	9.528648449	9.382877199	9.169145628	8.508720914	8.29657133	8.415645915
POR1885..scf209_3	7.606467719	7.141300465	6.378536617	8.906645307	9.059321277	8.659169463	8.794410137	9.149949145	8.855203981	9.243108768	8.911015268	9.237916317
POR1886..scf209_3	9.447107505	9.45936307	9.843774198	10.23582182	10.00294247	9.947715233	10.02588204	10.03422781	10.42662623	10.23517952	10.28569651	10.04694197
POR1887..scf208_2	8.67642916	9.100308416	7.800565227	7.636737327	7.680753809	7.754611407	7.688112515	7.563015451	7.31769163	7.590561852	7.47314423	7.447990239
POR1888..scf246_12	6.83315233	6.715115334	5.947357205	7.125646355	6.47363471	6.724917074	6.629794304	6.812926123	7.052165665	6.425939809	6.761655103	6.592835118
POR1889..scf209_3	8.813724754	9.043610543	8.861295148	8.686176056	8.499758477	8.595798744	8.83799626	8.678548003	8.92024902	7.359154042	7.840313477	8.220414516
POR1890..scf208_2	10.84431362	10.87595912	11.20945772	10.96771226	11.09244625	10.70254449	10.90466543	10.97955658	11.04174761	11.15797234	11.12682828	10.90498422
POR1891..scf227_4	6.83315233	7.405484602	7.205468946	6.763898487	6.47363471	6.521073331	6.213756405	6.685939677	6.674186748	6.746379184	6.654847569	6.405665853
POR1892..scf236_6	7.973111599	8.430332703	7.237838423	7.377153072	7.319919018	7.630287882	7.720109449	7.838158749	7.009599856	8.247494287	8.592685929	8.558684755
POR1893..scf295_1	10.01795715	10.1414014	9.878383278	10.06091667	10.18428652	10.19275073	10.18036194	10.08679211	10.31645075	9.977615061	9.608975164	9.667893645
POR1894..scf209_3	9.643341729	9.602767918	9.977454073	9.795401739	9.582625858	9.258057634	9.381563184	9.548772755	9.696364162	9.254057165	9.431868704	9.504884498
POR1895..scf208_2	11.86369184	11.94321396	11.48585969	11.40655092	11.22229596	11.53063744	11.25601679	11.24533893	10.91438916	12.5400709	12.85354455	13.01686536
POR1896..scf236_6	10.84980283	10.73017044	10.65964083	10.51523907	10.80642087	10.67970992	10.68838655	10.84227583	10.63723039	9.974330356	9.43452272	9.789947436
POR1897..scf209_3	5.947357205	5.947357205	5.947357205	5.947357205	5.947357205	5.947357205	5.947357205	5.947357205	5.947357205	5.947357205	5.947357205	5.947357205
POR1898..scf295_1	8.329090586	8.095402871	6.850609889	9.395754063	8.736513417	8.957495616	8.801383719	8.919681582	8.679678849	8.480484139	8.497524096	8.867063422
POR1899..scf291_13	9.334415819	9.474676649	8.946324082	8.406687722	8.320879201	8.337722313	8.672696111	8.444346289	8.338048305	8.666887606	8.338065746	8.212457027
POR1900..scf227_4	9.323092695	9.35723941	9.418396817	8.992592003	8.890216493	9.118573153	9.152197225	8.953911613	9.101656403	8.842051901	9.060368385	8.735099592
POR1901..scf295_1	10.97563052	11.05258861	10.8541875	10.07135856	10.16086749	10.58920925	10.29330856	10.46014963	10.52992969	10.18921804	10.05464192	9.957177568
POR1902..scf209_3	9.391880438	9.196199784	8.912931483	8.779902835	9.068771624	9.424416143	9.134034302	9.392543574	9.393645683	9.184194543	9.163603472	9.09228704
POR1903..scf295_1	9.480055821	9.225557219	9.869809212	9.961945275	9.873244732	10.03218192	10.01312809	9.884474643	10.02032158	9.803378502	9.755937772	9.633884619
POR1904..scf243_20	8.232522336	7.918027156	7.876056726	8.879795253	8.717257657	8.515097887	8.336913257	8.648446598	8.470121091	9.089402587	8.748070484	9.001120603
POR1905..scf296_7	7.024180539	6.263869718	5.947357205	5.947357205	6.211587918	6.324348775	6.254823509	6.305130568	6.833009533	5.947357205	5.947357205	5.947357205
POR1906..scf295_1	10.53037096	10.50259169	10.32308282	10.34733595	10.46968191	10.33714333	10.25052748	10.283363	10.40333705	10.6532216	10.71034253	10.72644667
POR1907..scf236_6	10.53622264	10.75779964	10.93218928	12.29120787	12.31809592	12.80447742	12.76923563	12.67883406	12.40897559	8.951038762	9.063819576	9.320736321
POR1908..scf271_22	5.947357205	5.947357205	5.947357205	5.947357205	5.947357205	5.947357205	5.947357205	5.947357205	5.947357205	5.947357205	5.947357205	5.947357205
POR1909..scf236_6	6.674305102	6.614177495	7.491871082	6.963526521	6.786067094	7.199064422	7.032295076	7.027510513	6.651561318	6.425939809	6.358539166	6.825008584
POR1910..scf209_3	10.01376142	9.896158401	9.808306523	10.96910568	10.78845142	10.71109096	10.86545706	10.81908372	10.85170025	10.36233631	10.53837476	10.55083054
POR1911..scf209_3	8.003305805	8.160069824	7.516813692	8.389579532	8.574364574	8.775418787	8.873669876	8.531211428	8.770218131	7.964616071	8.332216103	8.334392667
POR1912..scf208_2	8.252404201	8.714252538	7.74076517	8.210230095	8.743665775	8.438444927	8.259828506	8.518401158	8.539619036	7.964616071	7.594617253	8.155369889
POR1913..scf208_2	12.77179899	12.84289582	12.32360449	10.4902023	10.48720626	10.47838799	10.28436443	10.19904314	10.28782286	9.961115661	9.539277805	9.833000254
POR1914..scf208_2	7.285515103	7.654094582	7.83888208	7.253559093	6.8612458	7.232194745	7.162424335	7.113935904	6.603786075	7.311361772	6.761655103	7.036828506
POR1915..scf208_2	8.181471438	7.74486852	7.634061649	8.053568623	8.195165413	7.624578997	8.22487028	7.767000505	8.020791771	7.936201052	7.496206025	7.330828821
POR1916..scf295_1	9.58025636	9.566107737	8.169343795	9.4389367	9.492009289	9.462762257	9.350538278	9.392543574	9.45708389	9.152324145	9.049963637	9.329646338
POR1917..scf236_6	6.850848822	6.715115334	6.554909615	6.568077287	6.824558978	6.710162726	6.381365174	6.596738203	6.494969299	6.790846305	6.736433047	6.879845704
POR1918..scf295_1	10.45204859	10.40900027	10.36630458	10.04245827	9.952262365	9.84131046	9.824879375	9.89127989	9.896662831	10.41891572	10.16212731	10.29671435
POR1919..scf295_9	7.910491686	7.879390139	7.947267068	8.019841538	8.254404798	7.824515115	8.336913257	7.95764146	7.830729871	7.846915839	8.157040492	7.80848316
POR1920..scf229_5	14.14512465	14.20354216	13.65608688	12.3763092	13.08204745	12.38430175	12.43653656	12.45044065	12.47887128	12.65950207	12.47492593	12.50138203
POR1921..scf295_9	5.947357205	6.493407816	6.850609889	6.259507407	6.100052906	5.947357205	6.101308406	6.274096897	5.947357205	6.224509288	6.153469404	6.310250013
POR1922..scf208_2	8.026960322	8.136192445	9.333264115	9.704238001	9.330998851	9.470019295	9.495051506	9.3703514	8.988176476	9.348956835	9.268760885	9.373374821
POR1923..scf209_3	10.80205891	10.69552035	10.6521818	10.98020471	10.89514996	10.60174147	10.80086958	10.64075062	10.73877052	11.02421637	11.17567905	11.09522784
POR1924..scf229_5	8.181471438	8.160069824	7.912162947	8.367884364	8.254404798	7.904435772	8.106346288	7.981016275	7.929317853	8.091610149	8.433805141	8.23618751
POR1925..scf296_7	8.044420701	8.120029063	6.984954201	7.949611383	8.336993831	7.658428563	7.845096706	7.965480684	7.837549107	8.03300984	8.290537044	8.064791437
POR1926..scf227_4	10.75351376	10.39945653	10.63209986	10.97743796	10.93550524	10.7973183	11.02067076	10.94551317	10.93739526	10.97098005	10.98393663	10.86238274
POR1927..scf208_2	9.260331613	9.279010249	9.616413538	8.947411924	8.917762145	9.012601391	8.657342536	9.12854828	9.146148095	9.226525452	9.286532104	9.380247873
POR1928..scf295_9	11.10582806	11.10923396	11.46757945	10.10350762	10.4047636	10.42740529	10.33169837	10.17537705	10.0231064	9.452194166	9.407756606	9.525150498
POR1929..scf209_3	8.374880633	8.39773502	7.611530677	8.493120144	9.136797315	8.729594994	8.944484473	9.021748581	8.783636219	8.585689459	8.891660177	8.761983146
POR1930..scf243_20	5.947357205	5.947357205	5.947357205	5.947357205	5.947357205	5.947357205	5.947357205	5.947357205	5.947357205	5.947357205	5.947357205	5.947357205
POR1931..scf229_5	8.347594353	8.280595523	8.703629728	8.048008208	7.675393137	8.009305166	8.117923837	7.757810106	8.133464669	8.091610149	7.931138222	8.220414516
POR1932..scf208_2	8.555813817	8.599696693	8.281153341	7.823167164	8.140592784	7.814767552	7.873308707	7.771570038	7.538478313	7.716948454	7.769848153	8.121600204
POR1933..scf289_17	7.338961857	7.10287953	8.408902468	7.185814282	7.144372216	7.147230665	7.237795958	7.138406072	7.052165665	7.01561267	7.425557337	7.090591389
POR1934..scf295_1	11.79995423	11.8841028	12.0047697	12.45840364	12.38774712	12.17832207	12.1503338	12.29903599	12.30505645	12.23456846	12.17926948	12.15881127
POR1935..scf209_3	13.10390713	13.36347219	12.8309712	11.4689186	11.50977343	11.47442633	11.53792311	11.45794921	11.65216617	11.69560914	11.51816758	11.54880194
POR1936..scf208_2	7.985274779	8.144199948	6.984954201	8.160061142	7.597701767	7.749463019	7.488454419	7.529981213	7.438312826	7.68217791	7.665828582	7.93816814
POR1937..scf267_23	6.696195598	6.999392445	6.942484945	6.568077287	6.836977111	6.540935004	6.948810788	6.752194946	6.494969299	6.384572254	6.736433047	6.433214335
POR1938..scf295_1	9.979745673	9.953916784	9.839388566	10.35269065	10.68418171	10.41549369	10.38818391	10.56515702	10.21182305	10.14465815	10.23056775	10.3723067
POR1939..scf295_1	10.31006716	10.088875	10.02453181	11.2243376	11.38947713	11.71141996	11.64639909	11.56933013	11.19737411	10.6846418	10.70380072	11.00545252
POR1940..scf209_3	12.58151698	12.21210198	12.92771547	10.79066567	10.88197247	11.00464101	10.79858989	10.67654686	10.25979238	12.49767212	12.22675826	12.19959688
POR1941..scf291_13	10.04012914	9.996812737	9.989369377	9.298539124	9.577374859	9.305991068	9.220878001	9.250816974	8.701105194	9.638575337	9.679891786	9.91186465
POR1942..scf295_1	8.227504971	8.095402871	6.850609889	8.783135659	9.276788906	8.727140675	8.884633098	8.799104753	8.773584845	9.098565461	9.170010919	8.903607725
POR1943..scf209_3	12.11600348	12.18555995	12.06865433	11.72280917	11.77520799	11.5504845	11.5548928	11.54004912	11.83980296	11.51870405	11.51506001	11.41163189
POR1944..scf295_9	9.250792216	9.316963788	9.882651114	10.0034494	9.401188247	9.339715307	9.336352391	9.280915951	9.556899562	9.281062857	8.899434459	9.197540995
POR1945..scf229_5	9.610291798	9.676021567	10.06636816	10.36334053	9.932913226	10.06309345	10.02783414	9.880571346	10.34006481	9.93092891	9.797640716	9.850357754
POR1946..scf289_17	6.395441232	6.394084873	5.947357205	5.947357205	6.377848603	5.947357205	5.947357205	5.947357205	5.947357205	6.425939809	5.947357205	5.947357205
POR1947..scf208_2	8.820245155	8.63341149	8.601723423	9.08141566	8.797307147	8.988377197	8.858175002	9.103443874	8.643211079	8.308291075	8.29657133	8.630816904
POR1948..scf295_1	8.352180706	8.505508855	8.169343795	8.600436881	8.611504237	9.069471961	8.647010878	8.712482961	8.594309527	8.48523116	8.945192396	8.543166777
POR1949..scf229_5	9.847612538	10.13565926	10.68666439	9.38947643	9.723496647	9.392669891	9.462091896	9.282404215	9.655578816	9.067787415	9.36106232	9.267922114
POR1950..scf227_4	9.614002091	9.831233131	10.23918979	10.0034494	9.778226065	9.678385649	9.565520282	9.366151423	9.477615495	9.929233055	9.738909563	10.0187371
POR1951..scf295_1	12.27440401	12.35282759	12.13429138	12.44095024	12.57984619	12.39682764	12.44711579	12.35858628	12.29389585	12.02435403	12.01743922	12.01624514
POR1952..scf295_1	14.14687559	14.02292406	13.58158369	13.04950707	13.17618436	13.01595555	12.88617712	12.90829459	12.99771036	14.58447389	14.37451582	14.12677655
POR1953..scf222_8	11.01035042	10.66267538	10.78086277	10.86441673	10.58288452	10.50883226	10.67850032	10.66866877	10.73029389	10.95028946	11.00270383	10.96235752
POR1954..scf295_1	10.6805645	10.73523355	10.72508687	9.232155804	8.624528442	8.557433962	8.675238489	8.386022978	8.654253176	8.616165798	8.778000647	8.793569721
POR1955..scf270_19	6.628234692	6.493407816	6.554909615	6.744711472	6.377848603	6.255460214	6.16497403	6.580557655	6.130868618	5.947357205	5.947357205	6.344678368
POR1956..scf209_3	10.30207049	10.25519971	9.691429333	10.00208514	9.868962515	9.833478557	9.951717396	9.960384529	9.995011569	10.04490887	9.982448089	10.12938608
POR1957..scf295_1	16.06368238	16.20460183	16.43103233	17.77088412	17.77812947	17.96078011	18.03367671	18.07949005	18.21082548	16.85157463	16.81780267	16.61614409
POR1958..scf209_3	9.184659219	9.289462573	9.767324043	8.185384205	9.022818443	9.008592989	8.897676189	9.053600034	9.444620976	9.017095302	8.699689211	8.854665901
POR1959..scf295_1	8.974062445	9.043610543	8.904457081	9.122540692	9.242237984	9.203208086	9.166560861	8.900296098	8.991056348	9.104641049	9.000361374	9.106922476
POR1960..scf227_4	10.06060833	10.21402987	10.64718754	10.47162642	10.12545423	10.25928009	9.99228261	10.28483775	10.36329688	10.10768619	10.19208248	10.09966974
POR1961..scf295_1	9.543746408	9.566107737	9.595724154	8.938775791	9.307338221	9.094236833	8.993821939	9.050096466	8.776943404	8.006087736	7.993329237	8.489045196
POR1962..scf209_3	11.08736489	11.28859107	10.78314051	11.92324987	12.14836836	12.34194156	12.34372554	12.2552374	12.58879482	11.95837763	11.97420206	11.81842256
POR1963..scf227_4	7.338961857	7.122280328	6.688778567	7.220248689	7.126787989	6.7674415	6.915334577	7.130317579	6.130868618	7.03194896	7.050192071	7.425532117
POR1964..scf246_12	10.40163885	10.52323827	9.621539282	7.667352968	7.817222371	7.516768157	7.816232591	7.478581224	6.980070698	7.541938333	7.084620386	7.593890448
POR1965..scf295_1	8.555813817	8.49940061	8.612260665	8.894775708	8.993314077	8.858299333	9.352105756	9.003735765	9.45708389	9.06155009	9.039481212	8.648272878
POR1966..scf209_3	8.705000235	8.881693353	8.254072027	8.129014892	8.191596753	8.181888886	8.276968832	8.322087684	8.222153124	8.302877161	8.081310671	8.449502601
POR1967..scf208_2	9.130989755	9.247181616	9.295152504	8.973004912	9.093049185	8.906621288	8.647010878	9.141756477	8.976597404	9.364173084	9.402342274	8.837121782
POR1968..scf208_2	6.94968358	6.649568615	5.947357205	5.947357205	6.47363471	5.947357205	6.254823509	6.510907464	5.947357205	6.224509288	6.153469404	6.177233064
POR1969..scf209_3	8.877592961	9.068190278	8.789325619	8.025524265	8.044254136	8.500688702	8.359519269	8.436166824	8.095129593	7.44888427	7.425557337	7.813937095
POR1970..scf249_10	14.74534799	14.21376723	13.93995434	14.49114958	14.76695319	14.6380873	14.46356782	14.36589787	13.97954308	16.06248555	16.36516799	16.27728249
POR1971..scf291_13	9.221781451	9.10427209	8.986973809	9.682215596	9.475151805	9.485855519	9.173688166	9.512560869	9.245607079	9.685624646	9.984252906	9.930628435
POR1972..scf295_1	9.794736189	9.893889684	10.16065477	9.678797156	9.515553667	9.689597072	9.788450864	9.79707634	10.09234988	9.198446378	9.344207824	8.881796278
POR1973..scf210_14	6.995123907	7.51676825	7.101561826	6.818671642	6.377848603	6.324348775	7.196618997	6.95198047	7.529726519	5.947357205	6.89765808	6.405665853
POR1974..scf227_4	9.184659219	9.221920749	9.641859877	8.45675022	8.555410118	8.407769425	8.458289344	8.692222281	8.319417648	8.432077896	8.395202867	8.286193524
POR1975..scf236_6	8.237520789	7.777235338	7.677883864	8.345833609	8.541708517	8.167107795	8.596846372	8.229666473	8.261915537	8.241827106	8.395202867	8.159530627
POR1976..scf295_1	9.958068069	9.70222524	9.767324043	10.33548486	9.864667438	10.20751587	10.1750906	10.11610386	10.10028053	9.913879244	9.964273685	10.06720769
POR1977..scf229_5	9.684486984	9.683933329	8.994964016	10.38021778	10.45835314	10.38451167	10.11119599	10.23382608	10.15078737	10.30604821	10.31176926	10.44167353
POR1978..scf246_12	6.313703515	5.947357205	6.554909615	5.947357205	5.947357205	5.947357205	5.947357205	5.947357205	6.494969299	5.947357205	5.947357205	5.947357205
POR1979..scf229_5	9.53201963	9.580319707	9.600924736	9.807962828	9.33256226	9.283053481	9.066635854	9.166192959	9.039130031	9.737006828	9.494235282	9.349053305
POR1980..scf295_9	7.26335614	6.882350948	7.677883864	6.307564352	6.983354486	7.054206081	6.519898632	6.812926123	7.359398302	7.404930012	7.425557337	7.131511745
POR1981..scf297_16	5.947357205	5.947357205	5.947357205	5.947357205	5.947357205	5.947357205	6.213756405	5.947357205	5.947357205	5.947357205	5.947357205	5.947357205
POR1982..scf295_1	9.763380441	9.843045235	9.965438786	9.975914072	9.743535387	9.665824282	9.70292233	9.716093068	10.02588581	10.09716088	10.15253633	9.86384949
POR1983..scf229_5	8.99717471	8.719477172	8.601723423	9.300773552	9.352731109	9.082861078	9.0058894	9.131861961	9.216498313	8.87458013	9.094504726	9.165984397
POR1984..scf295_1	9.019911929	8.918325906	9.515346114	8.888802823	9.005190447	9.341301367	9.47795058	9.238595619	9.60429894	9.104641049	9.163603472	8.973946354
POR1985..scf208_2	9.138783111	9.32375642	9.616413538	9.488689099	9.392227751	9.389609063	9.50493287	9.633725594	10.03142851	9.821788965	9.820068872	9.722833157
POR1986..scf295_9	9.123153027	9.203596579	8.895930907	8.894775708	8.333786366	8.63574652	8.665040715	8.730246346	8.539619036	8.849346352	8.79063266	9.415794966
POR1987..scf244_11	13.67521971	13.51595869	14.58838341	15.17762117	15.1559608	15.63817871	15.55488523	15.5094886	15.79762779	14.82321729	14.89141164	14.66936616
POR1988..scf295_1	6.815049762	7.083077991	8.384305561	7.644465166	7.363095645	6.972470223	7.337791088	7.686582337	7.929317853	6.64813642	7.760750339	6.943621967
POR1989..scf295_1	9.329897426	9.296388136	9.102296435	8.607789666	9.158172007	9.462762257	9.5533355	9.342113584	9.311283529	9.717462755	9.697634416	9.783505298
POR1990..scf208_2	9.833384607	9.833603373	8.663767734	10.00617404	9.662873885	9.75862775	9.485100985	9.5683642	9.459150453	10.61479888	10.14449456	10.26569573
POR1991..scf236_6	5.947357205	5.947357205	5.947357205	5.947357205	5.947357205	5.947357205	5.947357205	5.947357205	5.947357205	5.947357205	5.947357205	5.947357205
POR1992..scf208_2	12.19537874	12.1725696	11.69248632	11.54793209	11.17426097	11.49470383	11.50546894	11.47610105	11.37034275	11.61013224	11.47147698	11.60771008
POR1993..scf244_11	8.021087303	7.955520062	8.359251312	7.925315822	7.859550675	8.19650605	7.927902636	8.137175706	8.111696862	7.699688173	7.655912686	7.613313337
POR1994..scf291_13	9.887937673	9.992580506	10.08498829	11.31640855	11.5118268	11.53579655	11.20789389	11.29403082	11.37360976	11.77112228	11.64752945	11.88433021
POR1995..scf295_1	11.86910336	11.94321396	12.02124912	11.01704467	11.19187528	11.27658568	11.09032946	11.29731642	11.53451953	11.81844053	11.52806702	11.34175343
POR1996..scf295_1	10.24122977	10.63584855	10.4802723	10.33331957	10.2241627	10.23405555	10.3598319	10.43912219	10.69935775	10.43212175	10.35280437	9.967433789
POR1997..scf295_1	12.58057499	12.56934069	12.24655254	11.07577827	10.92731894	10.9239981	10.8681769	10.93991598	10.98019078	10.56555271	10.49607498	10.64096203
POR1998..scf244_11	8.133771545	8.677115888	8.267681535	7.48816015	7.53889577	6.807657842	6.991528314	7.009216363	7.520907799	7.899764116	7.714217623	7.619717267
POR1999..scf208_2	11.84929143	11.79547888	11.80314533	11.63736395	11.67402545	12.35406073	12.22133806	12.24563593	12.41638348	11.83342279	11.61306739	11.66220939
[truncated: 7,900 more rows]

## Sheet: GenBank annotation
Sequence	GenBank Acession
POR0001..scf227_4	KAA8494587.1
POR0002..scf296_7	KAA8493357.1
POR0003..scf234_47	KAA8490211.1
POR0004..scf209_3	KAA8495612.1
POR0005..scf209_3	KAA8495547.1
POR0006..scf249_10	KAA8492227.1
POR0007..scf246_12	KAA8491690.1
POR0008..scf295_1	KAA8499762.1
POR0009..scf295_1	KAA8498351.1
POR0010..scf227_4	KAA8494963.1
POR0011..scf295_1	KAA8497480.1
POR0012..scf295_1	KAA8499748.1
POR0013..scf236_6	KAA8493767.1
POR0014..scf295_1	KAA8500059.1
POR0015..scf209_3	KAA8496120.1
POR0016..scf295_1	KAA8499502.1
POR0017..scf208_2	KAA8496675.1
POR0018..scf296_7	KAA8493404.1
POR0019..scf249_10	KAA8492224.1
POR0020..scf208_2	KAA8497098.1
POR0021..scf209_3	KAA8495911.1
POR0022..scf209_3	KAA8496238.1
POR0023..scf250_33	KAA8490315.1
POR0024..scf297_16	KAA8491024.1
POR0025..scf244_11	KAA8491888.1
POR0026..scf244_28	KAA8490289.1
POR0027..scf295_1	KAA8499108.1
POR0028..scf249_10	KAA8492063.1
POR0029..scf236_6	KAA8493765.1
POR0030..scf295_1	KAA8498645.1
POR0031..scf227_4	KAA8494684.1
POR0032..scf295_1	KAA8497880.1
POR0033..scf295_1	KAA8498323.1
POR0034..scf289_17	KAA8490954.1
POR0035..scf208_2	KAA8496359.1
POR0036..scf228_30	KAA8490376.1
POR0037..scf249_10	KAA8492322.1
POR0038..scf295_1	KAA8497866.1
POR0039..scf227_4	KAA8494878.1
POR0040..scf276_29	KAA8490405.1
POR0041..scf295_9	KAA8492588.1
POR0042..scf249_10	KAA8492081.1
POR0043..scf295_1	KAA8499062.1
POR0044..scf210_14	KAA8491290.1
POR0045..scf295_1	KAA8498973.1
POR0046..scf222_8	KAA8493010.1
POR0047..scf295_1	KAA8498447.1
POR0048..scf227_4	KAA8495185.1
POR0049..scf228_30	KAA8490387.1
POR0050..scf208_2	KAA8496483.1
POR0051..scf236_6	KAA8493784.1
POR0052..scf295_1	KAA8499920.1
POR0053..scf246_12	KAA8491732.1
POR0054..scf208_2	KAA8497310.1
POR0055..scf295_1	KAA8499627.1
POR0056..scf295_1	KAA8499549.1
POR0057..scf297_16	KAA8491139.1
POR0058..scf295_1	KAA8500095.1
POR0059..scf229_5	KAA8494345.1
POR0060..scf296_7	KAA8493153.1
POR0061..scf208_2	KAA8497167.1
POR0062..scf222_8	KAA8492966.1
POR0063..scf295_1	KAA8500048.1
POR0064..scf208_2	KAA8497364.1
POR0065..scf222_8	KAA8490528.1
POR0066..scf295_1	KAA8497573.1
POR0067..scf267_23	KAA8490531.1
POR0068..scf276_29	KAA8490409.1
POR0069..scf296_7	KAA8493151.1
POR0070..scf209_3	KAA8495266.1
POR0071..scf227_4	KAA8494401.1
POR0072..scf229_5	KAA8493897.1
POR0073..scf295_9	KAA8492461.1
POR0074..scf222_8	KAA8492777.1
POR0075..scf227_4	KAA8494582.1
POR0076..scf296_7	KAA8493424.1
POR0077..scf246_12	KAA8491682.1
POR0078..scf295_1	KAA8498432.1
POR0079..scf249_10	KAA8492285.1
POR0080..scf291_13	KAA8491452.1
POR0081..scf229_5	KAA8494318.1
POR0082..scf222_8	KAA8492726.1
POR0083..scf227_4	KAA8494865.1
POR0084..scf236_6	KAA8493843.1
POR0085..scf244_11	KAA8491948.1
POR0086..scf249_10	KAA8492349.1
POR0087..scf296_7	KAA8493187.1
POR0088..scf249_10	KAA8492212.1
POR0089..scf209_3	KAA8495264.1
POR0090..scf208_2	KAA8496544.1
POR0091..scf295_1	KAA8498793.1
POR0092..scf291_13	KAA8491566.1
POR0093..scf295_1	KAA8499239.1
POR0094..scf222_8	KAA8492933.1
POR0095..scf295_1	KAA8497857.1
POR0096..scf249_10	KAA8492283.1
POR0097..scf251_18	KAA8490836.1
POR0098..scf208_2	KAA8497320.1
POR0099..scf295_9	KAA8492586.1
POR0100..scf295_1	KAA8493893.1
POR0101..scf209_3	KAA8496172.1
POR0102..scf249_10	KAA8492079.1
POR0103..scf295_1	KAA8499494.1
POR0104..scf295_9	KAA8492592.1
POR0105..scf209_3	KAA8495656.1
POR0106..scf294_26	KAA8490459.1
POR0107..scf295_9	KAA8491886.1
POR0108..scf236_6	KAA8493853.1
POR0109..scf208_2	KAA8496677.1
POR0110..scf261_15	KAA8491243.1
POR0111..scf246_12	KAA8491645.1
POR0112..scf236_6	KAA8493805.1
POR0113..scf246_12	KAA8491666.1
POR0114..scf209_3	KAA8495714.1
POR0115..scf289_17	KAA8490966.1
POR0116..scf227_4	KAA8494897.1
POR0117..scf295_1	KAA8499492.1
POR0118..scf226_27	KAA8490439.1
POR0119..scf222_8	KAA8492850.1
POR0120..scf208_2	KAA8497386.1
POR0121..scf222_8	KAA8492968.1
POR0122..scf209_3	KAA8496148.1
POR0123..scf209_3	KAA8496179.1
POR0124..scf208_2	KAA8497366.1
POR0125..scf295_1	KAA8499508.1
POR0126..scf289_17	KAA8491003.1
POR0127..scf291_13	KAA8491447.1
POR0128..scf295_9	KAA8492429.1
POR0129..scf257_31	KAA8490371.1
POR0130..scf209_3	KAA8495419.1
POR0131..scf209_3	KAA8495712.1
POR0132..scf227_4	KAA8494895.1
POR0133..scf229_5	KAA8494043.1
POR0134..scf295_1	KAA8498505.1
POR0135..scf209_3	KAA8496152.1
POR0136..scf295_1	KAA8499390.1
POR0137..scf295_1	KAA8499811.1
POR0138..scf209_3	KAA8495963.1
POR0139..scf229_5	KAA8494341.1
POR0140..scf295_1	KAA8499824.1
POR0141..scf249_10	KAA8492342.1
POR0142..scf227_4	KAA8495056.1
POR0143..scf295_1	KAA8498568.1
POR0144..scf229_5	KAA8494202.1
POR0145..scf249_10	KAA8492214.1
POR0146..scf246_12	KAA8491717.1
POR0147..scf295_9	KAA8492598.1
POR0148..scf296_7	KAA8493439.1
POR0149..scf295_1	KAA8497946.1
POR0150..scf229_5	KAA8494022.1
POR0151..scf271_22	KAA8490578.1
POR0152..scf295_9	KAA8492656.1
POR0153..scf246_12	KAA8491404.1
POR0154..scf236_6	KAA8493518.1
POR0155..scf295_9	KAA8492518.1
POR0156..scf295_1	KAA8497550.1
POR0157..scf246_12	KAA8491716.1
POR0158..scf227_4	KAA8494805.1
POR0159..scf270_19	KAA8490731.1
POR0160..scf295_1	KAA8500016.1
POR0161..scf295_9	KAA8492489.1
POR0162..scf295_1	KAA8499601.1
POR0163..scf229_5	KAA8493938.1
POR0164..scf295_1	KAA8498974.1
POR0165..scf295_1	KAA8499328.1
POR0166..scf297_16	KAA8491060.1
POR0167..scf236_6	KAA8493490.1
POR0168..scf209_3	KAA8495818.1
POR0169..scf209_3	KAA8495889.1
POR0170..scf295_1	KAA8499705.1
POR0171..scf236_6	KAA8493521.1
POR0172..scf261_15	KAA8491180.1
POR0173..scf236_6	KAA8493474.1
POR0174..scf249_10	KAA8492175.1
POR0175..scf295_1	KAA8498435.1
POR0176..scf267_23	KAA8490554.1
POR0177..scf295_1	KAA8499848.1
POR0178..scf208_2	KAA8497258.1
POR0179..scf251_18	KAA8490839.1
POR0180..scf297_16	KAA8491011.1
POR0181..scf295_1	KAA8499177.1
POR0182..scf295_1	KAA8499972.1
POR0183..scf227_4	KAA8494910.1
POR0184..scf295_1	KAA8499317.1
POR0185..scf222_8	KAA8493060.1
POR0186..scf222_8	KAA8492735.1
POR0187..scf208_2	KAA8496496.1
POR0188..scf229_5	KAA8494258.1
POR0189..scf295_1	KAA8497571.1
POR0190..scf295_1	KAA8498212.1
POR0191..scf209_3	KAA8495613.1
POR0192..scf227_4	KAA8495177.1
POR0193..scf295_9	KAA8492390.1
POR0194..scf295_1	KAA8499885.1
POR0195..scf296_7	KAA8493412.1
POR0196..scf295_1	KAA8499610.1
POR0197..scf229_5	KAA8494175.1
POR0198..scf295_1	KAA8498583.1
POR0199..scf208_2	KAA8497355.1
POR0200..scf295_9	KAA8492380.1
POR0201..scf295_9	KAA8492547.1
POR0202..scf208_2	KAA8496468.1
POR0203..scf227_4	KAA8494871.1
POR0204..scf295_1	KAA8499207.1
POR0205..scf295_1	KAA8498430.1
POR0206..scf229_5	KAA8494069.1
POR0207..scf229_5	KAA8494020.1
POR0208..scf295_1	KAA8497811.1
POR0209..scf295_1	KAA8500091.1
POR0210..scf244_11	KAA8491908.1
POR0211..scf236_6	KAA8493841.1
POR0212..scf227_4	KAA8494836.1
POR0213..scf236_6	KAA8493479.1
POR0214..scf295_1	KAA8498709.1
POR0215..scf243_20	KAA8490667.1
POR0216..scf244_11	KAA8491938.1
POR0217..scf244_11	KAA8491868.1
POR0218..scf295_1	KAA8499652.1
POR0219..scf209_3	KAA8496045.1
POR0220..scf244_11	KAA8490292.1
POR0221..scf208_2	KAA8496292.1
POR0222..scf227_4	KAA8495097.1
POR0223..scf227_4	KAA8494443.1
POR0224..scf249_10	KAA8492172.1
POR0225..scf209_3	KAA8496220.1
POR0226..scf229_5	KAA8494169.1
POR0227..scf295_1	KAA8498995.1
POR0228..scf222_8	KAA8493028.1
POR0229..scf296_7	KAA8493257.1
POR0230..scf295_1	KAA8498304.1
POR0231..scf261_15	KAA8490996.1
POR0232..scf244_11	KAA8491936.1
POR0233..scf295_9	KAA8492430.1
POR0234..scf227_4	KAA8495095.1
POR0235..scf236_6	KAA8493614.1
POR0236..scf295_1	KAA8497779.1
POR0237..scf295_1	KAA8497537.1
POR0238..scf209_3	KAA8496103.1
POR0239..scf229_5	KAA8494002.1
POR0240..scf227_4	KAA8494989.1
POR0241..scf295_9	KAA8492504.1
POR0242..scf295_1	KAA8499352.1
POR0243..scf208_2	KAA8497157.1
POR0244..scf208_2	KAA8496932.1
POR0245..scf295_1	KAA8499055.1
POR0246..scf226_27	KAA8490449.1
POR0247..scf296_7	KAA8493380.1
POR0248..scf295_1	KAA8497951.1
POR0249..scf295_1	KAA8497726.1
POR0250..scf236_6	KAA8493682.1
POR0251..scf295_1	KAA8499801.1
POR0252..scf295_1	KAA8497604.1
POR0253..scf209_3	KAA8495284.1
POR0254..scf295_1	KAA8498676.1
POR0255..scf295_1	KAA8499992.1
POR0256..scf208_2	KAA8496492.1
POR0257..scf227_4	KAA8494457.1
POR0258..scf208_2	KAA8496794.1
POR0259..scf208_2	KAA8497450.1
POR0260..scf296_7	KAA8493286.1
POR0261..scf295_9	KAA8492490.1
POR0262..scf229_5	KAA8494030.1
POR0263..scf290_35	KAA8490290.1
POR0264..scf291_13	KAA8491514.1
POR0265..scf295_1	KAA8499994.1
POR0266..scf209_3	KAA8496027.1
POR0267..scf208_2	KAA8497051.1
POR0268..scf227_4	KAA8494923.1
POR0269..scf236_6	KAA8493814.1
POR0270..scf251_18	KAA8490866.1
POR0271..scf289_17	KAA8490911.1
POR0272..scf291_13	KAA8491512.1
POR0273..scf296_7	KAA8493284.1
POR0274..scf208_2	KAA8496901.1
POR0275..scf222_8	KAA8493031.1
POR0276..scf295_9	KAA8492609.1
POR0277..scf208_2	KAA8496309.1
POR0278..scf208_2	KAA8496963.1
POR0279..scf296_7	KAA8493330.1
POR0280..scf222_8	KAA8492958.1
POR0281..scf267_23	KAA8490537.1
POR0282..scf295_1	KAA8499440.1
POR0283..scf209_3	KAA8496079.1
POR0284..scf237_24	KAA8492891.1
POR0285..scf208_2	KAA8496959.1
POR0286..scf291_13	KAA8491455.1
POR0287..scf295_1	KAA8500045.1
POR0288..scf244_11	KAA8491892.1
POR0289..scf295_1	KAA8500003.1
POR0290..scf276_29	KAA8490394.1
POR0291..scf295_1	KAA8498255.1
POR0292..scf229_5	KAA8493932.1
POR0293..scf227_4	KAA8495151.1
POR0294..scf250_33	KAA8490330.1
POR0295..scf229_5	KAA8494114.1
POR0296..scf295_1	KAA8497488.1
POR0297..scf208_2	KAA8497443.1
POR0298..scf295_1	KAA8499150.1
POR0299..scf208_2	KAA8497453.1
POR0300..scf227_4	KAA8494789.1
POR0301..scf209_3	KAA8495489.1
POR0302..scf290_35	KAA8490296.1
POR0303..scf227_4	KAA8494367.1
POR0304..scf244_11	KAA8491780.1
POR0305..scf289_17	KAA8490995.1
POR0306..scf209_3	KAA8495629.1
POR0307..scf282_42	KAA8490238.1
POR0308..scf249_10	KAA8492240.1
POR0309..scf236_6	KAA8493710.1
POR0310..scf209_3	KAA8495390.1
POR0311..scf295_1	KAA8499957.1
POR0312..scf251_18	KAA8490861.1
POR0313..scf236_6	KAA8493839.1
POR0314..scf208_2	KAA8496437.1
POR0315..scf209_3	KAA8495868.1
POR0316..scf208_2	KAA8496663.1
POR0317..scf289_17	KAA8490993.1
POR0318..scf209_3	KAA8495359.1
POR0319..scf295_1	KAA8500089.1
POR0320..scf222_8	KAA8493093.1
POR0321..scf208_2	KAA8496821.1
POR0322..scf295_1	KAA8499372.1
POR0323..scf209_3	KAA8496244.1
POR0324..scf208_2	KAA8496885.1
POR0325..scf208_2	KAA8497168.1
POR0326..scf209_3	KAA8495373.1
POR0327..scf295_1	KAA8497601.1
POR0328..scf249_10	KAA8492263.1
POR0329..scf295_1	KAA8498600.1
POR0330..scf227_4	KAA8494585.1
POR0331..scf296_7	KAA8493328.1
POR0332..scf209_3	KAA8495731.1
POR0333..scf222_8	KAA8492956.1
POR0334..scf209_3	KAA8495506.1
POR0335..scf295_1	KAA8497770.1
POR0336..scf295_1	KAA8499829.1
POR0337..scf295_1	KAA8497554.1
POR0338..scf226_27	KAA8490452.1
POR0339..scf250_33	KAA8490335.1
POR0340..scf218_34	KAA8490302.1
POR0341..scf244_11	KAA8491836.1
POR0342..scf213_38	KAA8490254.1
POR0343..scf208_2	KAA8497127.1
POR0344..scf208_2	KAA8497286.1
POR0345..scf222_8	KAA8492975.1
POR0346..scf295_1	KAA8499857.1
POR0347..scf227_4	KAA8494531.1
POR0348..scf227_4	KAA8494787.1
POR0349..scf295_1	KAA8498978.1
POR0350..scf269_36	KAA8490280.1
POR0351..scf209_3	KAA8496101.1
POR0352..scf209_3	KAA8496168.1
POR0353..scf227_4	KAA8495064.1
POR0354..scf227_4	KAA8494444.1
POR0355..scf229_5	KAA8494129.1
POR0356..scf297_16	KAA8491053.1
POR0357..scf295_1	KAA8499711.1
POR0358..scf295_1	KAA8498915.1
POR0359..scf229_5	KAA8494146.1
POR0360..scf227_4	KAA8491271.1
POR0361..scf295_1	KAA8497865.1
POR0362..scf269_36	KAA8490282.1
POR0363..scf227_4	KAA8494953.1
POR0364..scf295_1	KAA8498301.1
POR0365..scf244_11	KAA8491814.1
POR0366..scf296_7	KAA8493146.1
POR0367..scf295_1	KAA8498389.1
POR0368..scf295_1	KAA8498245.1
POR0369..scf295_1	KAA8499447.1
POR0370..scf297_16	KAA8491127.1
POR0371..scf295_9	KAA8492515.1
POR0372..scf295_1	KAA8497490.1
POR0373..scf209_3	KAA8496245.1
POR0374..scf249_10	KAA8492061.1
POR0375..scf229_5	KAA8494144.1
POR0376..scf295_1	KAA8498397.1
POR0377..scf208_2	KAA8496361.1
POR0378..scf227_4	KAA8494955.1
POR0379..scf209_3	KAA8495886.1
POR0380..scf295_1	KAA8497947.1
POR0381..scf295_1	KAA8499518.1
POR0382..scf295_1	KAA8498489.1
POR0383..scf236_6	KAA8493812.1
POR0384..scf227_4	KAA8494417.1
POR0385..scf295_1	KAA8498074.1
POR0386..scf209_3	KAA8496208.1
POR0387..scf236_6	KAA8493748.1
POR0388..scf295_1	KAA8499832.1
POR0389..scf209_3	KAA8495354.1
POR0390..scf208_2	KAA8496307.1
POR0391..scf295_1	KAA8498410.1
POR0392..scf249_10	KAA8492248.1
POR0393..scf295_1	KAA8498395.1
POR0394..scf209_3	KAA8495579.1
POR0395..scf208_2	KAA8497188.1
POR0396..scf227_4	KAA8494790.1
POR0397..scf227_4	KAA8494419.1
POR0398..scf295_1	KAA8499229.1
POR0399..scf208_2	KAA8497101.1
POR0400..scf208_2	KAA8496684.1
POR0401..scf295_1	KAA8499513.1
POR0402..scf246_12	KAA8491670.1
POR0403..scf296_7	KAA8493154.1
POR0404..scf295_9	KAA8492642.1
POR0405..scf295_1	KAA8498338.1
POR0406..scf222_8	KAA8492997.1
POR0407..scf295_1	KAA8499795.1
POR0408..scf209_3	KAA8495996.1
POR0409..scf208_2	KAA8497023.1
POR0410..scf249_10	KAA8492067.1
POR0411..scf296_7	KAA8493152.1
POR0412..scf227_4	KAA8495078.1
POR0413..scf227_4	KAA8494400.1
POR0414..scf236_6	KAA8493472.1
POR0415..scf209_3	KAA8495926.1
POR0416..scf209_3	KAA8495998.1
POR0417..scf229_5	KAA8494306.1
POR0418..scf295_1	KAA8499797.1
POR0419..scf209_3	KAA8495505.1
POR0420..scf208_2	KAA8496823.1
POR0421..scf249_10	KAA8492306.1
POR0422..scf295_1	KAA8499628.1
POR0423..scf295_1	KAA8498152.1
POR0424..scf244_11	KAA8491943.1
POR0425..scf227_4	KAA8494719.1
POR0426..scf222_8	KAA8493029.1
POR0427..scf209_3	KAA8495588.1
POR0428..scf227_4	KAA8494365.1
POR0429..scf222_8	KAA8493009.1
POR0430..scf209_3	KAA8495955.1
POR0431..scf208_2	KAA8496709.1
POR0432..scf295_1	KAA8498794.1
POR0433..scf295_1	KAA8499067.1
POR0434..scf295_1	KAA8498217.1
POR0435..scf229_5	KAA8494352.1
POR0436..scf295_1	KAA8499609.1
POR0437..scf208_2	KAA8497419.1
POR0438..scf295_1	KAA8500087.1
POR0439..scf295_1	KAA8498154.1
POR0440..scf209_3	KAA8495359.1
POR0441..scf236_6	KAA8493785.1
POR0442..scf295_9	KAA8492589.1
POR0443..scf227_4	KAA8494599.1
POR0444..scf208_2	KAA8496748.1
POR0445..scf209_3	KAA8496041.1
POR0446..scf295_9	KAA8492702.1
POR0447..scf229_5	KAA8494212.1
POR0448..scf249_10	KAA8492251.1
POR0449..scf208_2	KAA8496994.1
POR0450..scf227_4	KAA8494834.1
POR0451..scf209_3	KAA8495490.1
POR0452..scf295_1	KAA8498311.1
POR0453..scf208_2	KAA8496750.1
POR0454..scf243_20	KAA8490638.1
POR0455..scf295_1	KAA8498372.1
POR0456..scf208_2	KAA8497035.1
POR0457..scf229_5	KAA8493991.1
POR0458..scf208_2	KAA8496992.1
POR0459..scf227_4	KAA8494783.1
POR0460..scf236_6	KAA8493512.1
POR0461..scf222_8	KAA8492793.1
POR0462..scf295_1	KAA8499768.1
POR0463..scf227_4	KAA8494747.1
POR0464..scf209_3	KAA8495794.1
POR0465..scf243_20	KAA8490639.1
POR0466..scf244_11	KAA8491841.1
POR0467..scf295_1	KAA8499301.1
POR0468..scf249_10	KAA8492162.1
POR0469..scf295_1	KAA8499779.1
POR0470..scf261_15	KAA8491213.1
POR0471..scf295_9	KAA8492652.1
POR0472..scf208_2	KAA8496720.1
POR0473..scf295_1	KAA8497749.1
POR0474..scf209_3	KAA8495334.1
POR0475..scf295_1	KAA8499841.1
POR0476..scf295_1	KAA8498037.1
POR0477..scf209_3	KAA8495350.1
POR0478..scf295_1	KAA8490474.1
POR0479..scf209_3	KAA8496022.1
POR0480..scf208_2	KAA8497227.1
POR0481..scf295_1	KAA8498213.1
POR0482..scf227_4	KAA8495140.1
POR0483..scf227_4	KAA8494476.1
POR0484..scf246_12	KAA8491607.1
POR0485..scf229_5	KAA8494251.1
POR0486..scf296_7	KAA8493363.1
POR0487..scf227_4	KAA8494714.1
POR0488..scf208_2	KAA8496640.1
POR0489..scf244_11	KAA8491916.1
POR0490..scf208_2	KAA8496988.1
POR0491..scf295_1	KAA8498975.1
POR0492..scf209_3	KAA8495905.1
POR0493..scf227_4	KAA8495138.1
POR0494..scf227_4	KAA8494504.1
POR0495..scf295_1	KAA8499613.1
POR0496..scf229_5	KAA8494259.1
POR0497..scf295_9	KAA8492375.1
POR0498..scf296_7	KAA8493198.1
POR0499..scf292_37	KAA8490266.1
POR0500..scf227_4	KAA8495055.1
POR0501..scf296_7	KAA8493251.1
POR0502..scf208_2	KAA8497193.1
POR0503..scf295_1	KAA8499318.1
POR0504..scf295_1	KAA8497539.1
POR0505..scf261_15	KAA8491241.1
POR0506..scf209_3	KAA8495577.1
POR0507..scf209_3	KAA8495626.1
POR0508..scf208_2	KAA8496687.1
POR0509..scf222_8	KAA8492929.1
POR0510..scf227_4	KAA8495011.1
POR0511..scf297_16	KAA8491087.1
POR0512..scf208_2	KAA8497103.1
POR0513..scf209_3	KAA8495427.1
POR0514..scf295_1	KAA8498889.1
POR0515..scf227_4	KAA8494637.1
POR0516..scf236_6	KAA8493708.1
POR0517..scf227_4	KAA8495176.1
POR0518..scf296_7	KAA8493442.1
POR0519..scf236_6	KAA8493884.1
POR0520..scf295_9	KAA8492655.1
POR0521..scf246_12	KAA8491663.1
POR0522..scf295_1	KAA8498246.1
POR0523..scf251_18	KAA8490799.1
POR0524..scf208_2	KAA8496671.1
POR0525..scf295_1	KAA8497781.1
POR0526..scf295_1	KAA8498892.1
POR0527..scf295_1	KAA8498560.1
POR0528..scf295_1	KAA8498988.1
POR0529..scf295_1	KAA8499592.1
POR0530..scf246_12	KAA8491638.1
POR0531..scf261_15	KAA8491167.1
POR0532..scf236_6	KAA8493529.1
POR0533..scf208_2	KAA8496775.1
POR0534..scf295_1	KAA8498976.1
POR0535..scf227_4	KAA8494717.1
POR0536..scf229_5	KAA8494253.1
POR0537..scf249_10	KAA8492173.1
POR0538..scf295_1	KAA8497822.1
POR0539..scf296_7	KAA8493361.1
POR0540..scf251_18	KAA8490876.1
POR0541..scf222_8	KAA8493055.1
POR0542..scf295_1	KAA8498537.1
POR0543..scf209_3	KAA8496167.1
POR0544..scf295_1	KAA8499766.1
POR0545..scf295_1	KAA8498457.1
POR0546..scf209_3	KAA8495740.1
POR0547..scf244_11	KAA8490291.1
POR0548..scf295_1	KAA8498954.1
POR0549..scf295_1	KAA8497613.1
POR0550..scf249_10	KAA8492171.1
POR0551..scf210_14	KAA8491401.1
POR0552..scf236_6	KAA8493788.1
POR0553..scf209_3	KAA8495841.1
POR0554..scf229_5	KAA8493992.1
POR0555..scf222_8	KAA8493053.1
POR0556..scf251_18	KAA8490873.1
POR0557..scf208_2	KAA8496539.1
POR0558..scf209_3	KAA8496129.1
POR0559..scf209_3	KAA8495356.1
POR0560..scf209_3	KAA8496087.1
POR0561..scf209_3	KAA8496138.1
POR0562..scf208_2	KAA8497195.1
POR0563..scf209_3	KAA8495859.1
POR0564..scf249_10	KAA8492126.1
POR0565..scf295_9	KAA8492533.1
POR0566..scf243_20	KAA8490604.1
POR0567..scf295_1	KAA8497583.1
POR0568..scf295_9	KAA8492662.1
POR0569..scf295_1	KAA8499769.1
POR0570..scf208_2	KAA8496654.1
POR0571..scf236_6	KAA8493548.1
POR0572..scf209_3	KAA8496127.1
POR0573..scf208_2	KAA8496320.1
POR0574..scf295_1	KAA8499894.1
POR0575..scf209_3	KAA8495585.1
POR0576..scf236_6	KAA8493648.1
POR0577..scf229_5	KAA8494160.1
POR0578..scf227_4	KAA8494548.1
POR0579..scf295_1	KAA8498831.1
POR0580..scf208_2	KAA8496409.1
POR0581..scf236_6	KAA8493860.1
POR0582..scf208_2	KAA8496318.1
POR0583..scf289_17	KAA8490978.1
POR0584..scf229_5	KAA8494177.1
POR0585..scf229_5	KAA8494012.1
POR0586..scf295_1	KAA8498553.1
POR0587..scf295_1	KAA8497639.1
POR0588..scf208_2	KAA8497449.1
POR0589..scf289_17	KAA8490927.1
POR0590..scf296_7	KAA8493287.1
POR0591..scf236_6	KAA8493553.1
POR0592..scf261_15	KAA8490995.1
POR0593..scf209_3	KAA8495553.1
POR0594..scf227_4	KAA8494746.1
POR0595..scf295_1	KAA8498460.1
POR0596..scf295_1	KAA8497890.1
POR0597..scf295_1	KAA8499684.1
POR0598..scf249_10	KAA8490334.1
POR0599..scf292_37	KAA8490270.1
POR0600..scf295_1	KAA8499843.1
POR0601..scf229_5	KAA8494057.1
POR0602..scf251_18	KAA8490826.1
POR0603..scf249_10	KAA8492259.1
POR0604..scf209_3	KAA8496229.1
POR0605..scf295_1	KAA8499584.1
POR0606..scf209_3	KAA8495986.1
POR0607..scf209_3	KAA8495399.1
POR0608..scf261_15	KAA8491248.1
POR0609..scf295_1	KAA8497740.1
POR0610..scf208_2	KAA8496965.1
POR0611..scf246_12	KAA8491629.1
POR0612..scf227_4	KAA8494844.1
POR0613..scf251_18	KAA8490796.1
POR0614..scf208_2	KAA8496652.1
POR0615..scf222_8	KAA8492925.1
POR0616..scf209_3	KAA8495231.1
POR0617..scf295_1	KAA8497655.1
POR0618..scf236_6	KAA8493477.1
POR0619..scf208_2	KAA8496961.1
POR0620..scf209_3	KAA8495477.1
POR0621..scf246_12	KAA8491631.1
POR0622..scf295_1	KAA8499979.1
POR0623..scf295_1	KAA8498199.1
POR0624..scf251_18	KAA8490883.1
POR0625..scf222_8	KAA8492830.1
POR0626..scf208_2	KAA8497142.1
POR0627..scf222_8	KAA8492927.1
POR0628..scf209_3	KAA8495233.1
POR0629..scf227_4	KAA8494414.1
POR0630..scf289_17	KAA8490957.1
POR0631..scf227_4	KAA8494680.1
POR0632..scf227_4	KAA8494406.1
POR0633..scf208_2	KAA8496395.1
POR0634..scf227_4	KAA8494891.1
POR0635..scf295_1	KAA8499402.1
POR0636..scf295_1	KAA8498551.1
POR0637..scf295_1	KAA8497893.1
POR0638..scf295_9	KAA8492517.1
POR0639..scf295_1	KAA8499044.1
POR0640..scf209_3	KAA8495744.1
POR0641..scf295_1	KAA8499350.1
POR0642..scf236_6	KAA8493838.1
POR0643..scf208_2	KAA8497069.1
POR0644..scf295_1	KAA8497585.1
POR0645..scf295_1	KAA8498424.1
POR0646..scf208_2	KAA8497260.1
POR0647..scf296_7	KAA8493192.1
POR0648..scf208_2	KAA8497284.1
POR0649..scf208_2	KAA8496393.1
POR0650..scf227_4	KAA8494888.1
POR0651..scf227_4	KAA8495111.1
POR0652..scf249_10	KAA8492262.1
POR0653..scf244_11	KAA8491923.1
POR0654..scf276_29	KAA8490402.1
POR0655..scf227_4	KAA8494592.1
POR0656..scf208_2	KAA8497071.1
POR0657..scf295_1	KAA8498653.1
POR0658..scf296_7	KAA8493268.1
POR0659..scf227_4	KAA8495114.1
POR0660..scf295_1	KAA8497499.1
POR0661..scf222_8	KAA8492948.1
POR0662..scf295_9	KAA8492508.1
POR0663..scf251_18	KAA8490886.1
POR0664..scf238_45	KAA8490216.1
POR0665..scf226_27	KAA8490446.1
POR0666..scf295_9	KAA8492602.1
POR0667..scf269_36	KAA8490281.1
POR0668..scf295_1	KAA8498695.1
POR0669..scf227_4	KAA8494788.1
POR0670..scf227_4	KAA8494464.1
POR0671..scf289_17	KAA8490968.1
POR0672..scf208_2	KAA8496713.1
POR0673..scf295_1	KAA8497924.1
POR0674..scf295_1	KAA8499337.1
POR0675..scf295_1	KAA8491428.1
POR0676..scf209_3	KAA8495728.1
POR0677..scf209_3	KAA8495328.1
POR0678..scf295_1	KAA8499391.1
POR0679..scf227_4	KAA8494652.1
POR0680..scf227_4	KAA8494786.1
POR0681..scf295_1	KAA8499096.1
POR0682..scf243_20	KAA8490615.1
POR0683..scf244_11	KAA8491271.1
POR0684..scf295_1	KAA8497762.1
POR0685..scf269_36	KAA8490279.1
POR0686..scf249_10	KAA8492137.1
POR0687..scf295_1	KAA8498569.1
POR0688..scf209_3	KAA8495583.1
POR0689..scf295_1	KAA8500084.1
POR0690..scf296_7	KAA8493245.1
POR0691..scf208_2	KAA8496316.1
POR0692..scf291_13	KAA8491491.1
POR0693..scf252_32	KAA8490354.1
POR0694..scf261_15	KAA8491208.1
POR0695..scf296_7	KAA8493167.1
POR0696..scf208_2	KAA8496884.1
POR0697..scf261_15	KAA8490485.1
POR0698..scf229_5	KAA8494004.1
POR0699..scf296_7	KAA8493110.1
POR0700..scf227_4	KAA8494954.1
POR0701..scf295_1	KAA8498571.1
POR0702..scf295_1	KAA8497586.1
POR0703..scf229_5	KAA8493952.1
POR0704..scf229_5	KAA8494035.1
POR0705..scf229_5	KAA8494289.1
POR0706..scf291_13	KAA8491493.1
POR0707..scf297_16	KAA8491090.1
POR0708..scf246_12	KAA8491691.1
POR0709..scf236_6	KAA8493724.1
POR0710..scf295_1	KAA8490381.1
POR0711..scf227_4	KAA8494590.1
POR0712..scf295_1	KAA8499828.1
POR0713..scf210_14	KAA8491270.1
POR0714..scf208_2	KAA8496968.1
POR0715..scf295_1	KAA8498508.1
POR0716..scf208_2	KAA8497037.1
POR0717..scf296_7	KAA8493148.1
POR0718..scf243_20	KAA8490689.1
POR0719..scf236_6	KAA8493519.1
POR0720..scf246_12	KAA8491628.1
POR0721..scf227_4	KAA8494360.1
POR0722..scf229_5	KAA8493983.1
POR0723..scf209_3	KAA8495917.1
POR0724..scf291_13	KAA8491519.1
POR0725..scf271_22	KAA8490911.1
POR0726..scf208_2	KAA8497034.1
POR0727..scf210_14	KAA8490719.1
POR0728..scf289_17	KAA8490970.1
POR0729..scf208_2	KAA8497294.1
POR0730..scf225_25	KAA8490491.1
POR0731..scf295_1	KAA8498770.1
POR0732..scf222_8	KAA8493087.1
POR0733..scf222_8	KAA8493045.1
POR0734..scf295_1	KAA8499398.1
POR0735..scf227_4	KAA8494463.1
POR0736..scf208_2	KAA8496586.1
POR0737..scf295_1	KAA8498381.1
POR0738..scf295_1	KAA8499796.1
POR0739..scf261_15	KAA8491196.1
POR0740..scf295_1	KAA8499991.1
POR0741..scf249_10	KAA8492093.1
POR0742..scf291_13	KAA8491523.1
POR0743..scf227_4	KAA8494964.1
POR0744..scf295_1	KAA8497656.1
POR0745..scf295_1	KAA8499570.1
POR0746..scf295_1	KAA8499009.1
POR0747..scf222_8	KAA8492716.1
POR0748..scf208_2	KAA8496721.1
POR0749..scf227_4	KAA8494956.1
POR0750..scf227_4	KAA8495107.1
POR0751..scf295_1	KAA8497975.1
POR0752..scf208_2	KAA8496843.1
POR0753..scf295_1	KAA8497658.1
POR0754..scf249_10	KAA8492095.1
POR0755..scf208_2	KAA8497025.1
POR0756..scf209_3	KAA8496213.1
POR0757..scf222_8	KAA8492714.1
POR0758..scf295_1	KAA8499668.1
POR0759..scf208_2	KAA8497212.1
POR0760..scf295_1	KAA8498339.1
POR0761..scf209_3	KAA8495555.1
POR0762..scf291_13	KAA8491453.1
POR0763..scf296_7	KAA8493250.1
POR0764..scf295_9	KAA8492495.1
POR0765..scf295_1	KAA8498655.1
POR0766..scf295_1	KAA8499478.1
POR0767..scf295_1	KAA8498270.1
POR0768..scf227_4	KAA8494379.1
POR0769..scf249_10	KAA8492058.1
POR0770..scf296_7	KAA8493119.1
POR0771..scf208_2	KAA8496454.1
POR0772..scf255_21	KAA8490621.1
POR0773..scf297_16	KAA8491098.1
POR0774..scf236_6	KAA8493471.1
POR0775..scf296_7	KAA8493396.1
POR0776..scf227_4	KAA8494863.1
POR0777..scf229_5	KAA8494098.1
POR0778..scf227_4	KAA8494465.1
POR0779..scf295_9	KAA8492441.1
POR0780..scf295_1	KAA8499798.1
POR0781..scf249_10	KAA8492060.1
POR0782..scf227_4	KAA8494867.1
POR0783..scf295_1	KAA8498438.1
POR0784..scf295_1	KAA8498971.1
POR0785..scf222_8	KAA8492998.1
POR0786..scf229_5	KAA8494102.1
POR0787..scf255_21	KAA8490614.1
POR0788..scf222_8	KAA8492828.1
POR0789..scf208_2	KAA8497020.1
POR0790..scf295_1	KAA8497569.1
POR0791..scf244_28	KAA8490419.1
POR0792..scf295_1	KAA8497976.1
POR0793..scf229_5	KAA8494354.1
POR0794..scf209_3	KAA8496111.1
POR0795..scf227_4	KAA8494748.1
POR0796..scf271_22	KAA8490589.1
POR0797..scf295_1	KAA8498050.1
POR0798..scf227_4	KAA8494473.1
POR0799..scf209_3	KAA8495666.1
POR0800..scf295_1	KAA8498261.1
POR0801..scf208_2	KAA8490380.1
POR0802..scf229_5	KAA8494232.1
POR0803..scf222_8	KAA8492862.1
POR0804..scf209_3	KAA8496021.1
POR0805..scf227_4	KAA8494475.1
POR0806..scf295_1	KAA8499759.1
POR0807..scf208_2	KAA8496899.1
POR0808..scf295_1	KAA8499822.1
POR0809..scf295_1	KAA8499298.1
POR0810..scf295_1	KAA8498418.1
POR0811..scf295_9	KAA8492493.1
POR0812..scf208_2	KAA8497319.1
POR0813..scf295_1	KAA8499270.1
POR0814..scf295_1	KAA8498272.1
POR0815..scf228_30	KAA8490379.1
POR0816..scf295_1	KAA8495204.1
POR0817..scf295_1	KAA8498291.1
POR0818..scf208_2	KAA8496845.1
POR0819..scf227_4	KAA8494505.1
POR0820..scf222_8	KAA8492932.1
POR0821..scf209_3	KAA8495802.1
POR0822..scf295_1	KAA8498660.1
POR0823..scf208_2	KAA8497102.1
POR0824..scf295_9	KAA8492464.1
POR0825..scf209_3	KAA8495467.1
POR0826..scf236_6	KAA8493780.1
POR0827..scf222_8	KAA8492922.1
POR0828..scf246_12	KAA8491612.1
POR0829..scf208_2	KAA8497223.1
POR0830..scf208_2	KAA8496712.1
POR0831..scf296_7	KAA8493407.1
POR0832..scf209_3	KAA8495314.1
POR0833..scf225_25	KAA8490381.1
POR0834..scf249_10	KAA8492241.1
POR0835..scf295_1	KAA8495217.1
POR0836..scf295_1	KAA8498045.1
POR0837..scf295_1	KAA8497884.1
POR0838..scf208_2	KAA8496349.1
POR0839..scf295_1	KAA8497698.1
POR0840..scf227_4	KAA8495032.1
POR0841..scf249_10	KAA8492333.1
POR0842..scf209_3	KAA8495465.1
POR0843..scf209_3	KAA8496010.1
POR0844..scf244_11	KAA8491859.1
POR0845..scf295_1	KAA8499620.1
POR0846..scf208_2	KAA8497161.1
POR0847..scf251_18	KAA8490830.1
POR0848..scf255_21	KAA8490609.1
POR0849..scf297_16	KAA8491034.1
POR0850..scf295_1	KAA8499428.1
POR0851..scf227_4	KAA8494714.1
POR0852..scf295_1	KAA8499761.1
POR0853..scf209_3	KAA8495826.1
POR0854..scf295_1	KAA8497885.1
POR0855..scf295_1	KAA8497484.1
POR0856..scf295_1	KAA8498031.1
POR0857..scf222_8	KAA8493016.1
POR0858..scf261_15	KAA8490989.1
POR0859..scf295_1	KAA8498539.1
POR0860..scf236_6	KAA8492519.1
POR0861..scf295_1	KAA8498955.1
POR0862..scf295_1	KAA8497664.1
POR0863..scf208_2	KAA8497224.1
POR0864..scf222_8	KAA8493038.1
POR0865..scf296_7	KAA8493222.1
POR0866..scf296_7	KAA8493248.1
POR0867..scf297_16	KAA8491063.1
POR0868..scf251_18	KAA8490877.1
POR0869..scf208_2	KAA8497008.1
POR0870..scf222_8	KAA8492798.1
POR0871..scf289_17	KAA8490460.1
POR0872..scf295_1	KAA8500030.1
POR0873..scf249_10	KAA8492169.1
POR0874..scf295_1	KAA8498861.1
POR0875..scf296_7	KAA8493320.1
POR0876..scf296_7	KAA8493395.1
POR0877..scf222_8	KAA8492772.1
POR0878..scf209_3	KAA8495632.1
POR0879..scf227_4	KAA8494918.1
POR0880..scf251_18	KAA8490875.1
POR0881..scf222_8	KAA8493036.1
POR0882..scf295_1	KAA8498731.1
POR0883..scf208_2	KAA8497010.1
POR0884..scf208_2	KAA8497090.1
POR0885..scf227_4	KAA8494382.1
POR0886..scf246_12	KAA8491654.1
POR0887..scf296_7	KAA8493116.1
POR0888..scf295_1	KAA8498863.1
POR0889..scf208_2	KAA8496351.1
POR0890..scf208_2	KAA8496412.1
POR0891..scf295_1	KAA8499507.1
POR0892..scf295_1	KAA8498297.1
POR0893..scf291_13	KAA8491419.1
POR0894..scf249_10	KAA8492331.1
POR0895..scf246_12	KAA8491652.1
POR0896..scf222_8	KAA8492833.1
POR0897..scf295_9	KAA8492571.1
POR0898..scf295_1	KAA8498168.1
POR0899..scf296_7	KAA8493225.1
POR0900..scf295_1	KAA8498451.1
POR0901..scf209_3	KAA8496180.1
POR0902..scf222_8	KAA8492720.1
POR0903..scf249_10	KAA8492287.1
POR0904..scf227_4	KAA8494693.1
POR0905..scf218_34	KAA8490308.1
POR0906..scf295_9	KAA8492453.1
POR0907..scf295_9	KAA8492502.1
POR0908..scf295_1	KAA8497567.1
POR0909..scf295_1	KAA8498034.1
POR0910..scf244_11	KAA8492011.1
POR0911..scf222_8	KAA8492963.1
POR0912..scf295_1	KAA8499720.1
POR0913..scf209_3	KAA8495517.1
POR0914..scf208_2	KAA8497402.1
POR0915..scf214_43	KAA8490233.1
POR0916..scf295_1	KAA8497710.1
POR0917..scf244_11	KAA8491778.1
POR0918..scf209_3	KAA8495277.1
POR0919..scf209_3	KAA8495439.1
POR0920..scf295_1	KAA8498042.1
POR0921..scf208_2	KAA8496958.1
POR0922..scf289_17	KAA8490938.1
POR0923..scf227_4	KAA8494882.1
POR0924..scf295_1	KAA8498113.1
POR0925..scf295_1	KAA8499201.1
POR0926..scf244_11	KAA8491795.1
POR0927..scf251_18	KAA8490827.1
POR0928..scf208_2	KAA8496339.1
POR0929..scf261_15	KAA8491188.1
POR0930..scf295_1	KAA8498477.1
POR0931..scf244_11	KAA8491900.1
POR0932..scf244_11	KAA8491776.1
POR0933..scf249_10	KAA8492231.1
POR0934..scf295_1	KAA8497844.1
POR0935..scf208_2	KAA8496473.1
POR0936..scf271_22	KAA8490572.1
POR0937..scf295_1	KAA8498021.1
POR0938..scf209_3	KAA8491409.1
POR0939..scf227_4	KAA8494848.1
POR0940..scf249_10	KAA8492072.1
POR0941..scf295_1	KAA8498662.1
POR0942..scf289_17	KAA8490976.1
POR0943..scf297_16	KAA8491116.1
POR0944..scf249_10	KAA8492213.1
POR0945..scf208_2	KAA8496575.1
POR0946..scf209_3	KAA8495232.1
POR0947..scf295_1	KAA8500055.1
POR0948..scf295_1	KAA8497882.1
POR0949..scf295_1	KAA8498041.1
POR0950..scf295_1	KAA8499936.1
POR0951..scf249_10	KAA8492070.1
POR0952..scf236_6	KAA8493743.1
POR0953..scf236_6	KAA8493868.1
POR0954..scf209_3	KAA8495406.1
POR0955..scf255_21	KAA8490382.1
POR0956..scf227_4	KAA8494892.1
POR0957..scf295_1	KAA8498545.1
POR0958..scf295_1	KAA8499887.1
POR0959..scf209_3	KAA8496230.1
POR0960..scf208_2	KAA8496577.1
POR0961..scf222_8	KAA8492873.1
POR0962..scf222_8	KAA8490515.1
POR0963..scf222_8	KAA8492860.1
POR0964..scf208_2	KAA8496429.1
POR0965..scf208_2	KAA8497404.1
POR0966..scf227_4	KAA8494368.1
POR0967..scf208_2	KAA8496824.1
POR0968..scf295_9	KAA8492416.1
POR0969..scf246_12	KAA8491599.1
POR0970..scf209_3	KAA8495408.1
POR0971..scf209_3	KAA8495718.1
POR0972..scf227_4	KAA8494890.1
POR0973..scf270_19	KAA8490784.1
POR0974..scf295_9	KAA8492690.1
POR0975..scf295_1	KAA8498175.1
POR0976..scf209_3	KAA8495958.1
POR0977..scf229_5	KAA8494193.1
POR0978..scf229_5	KAA8494245.1
POR0979..scf227_4	KAA8495073.1
POR0980..scf296_7	KAA8493458.1
POR0981..scf244_11	KAA8491919.1
POR0982..scf209_3	KAA8495869.1
POR0983..scf227_4	KAA8495168.1
POR0984..scf236_6	KAA8493651.1
POR0985..scf295_1	KAA8499003.1
POR0986..scf222_8	KAA8492976.1
POR0987..scf208_2	KAA8496287.1
POR0988..scf295_9	KAA8492399.1
POR0989..scf222_8	KAA8492847.1
POR0990..scf297_16	KAA8491138.1
POR0991..scf210_14	KAA8491317.1
POR0992..scf295_1	KAA8498466.1
POR0993..scf229_5	KAA8494023.1
POR0994..scf295_1	KAA8499307.1
POR0995..scf296_7	KAA8493193.1
POR0996..scf209_3	KAA8495528.1
POR0997..scf222_8	KAA8493071.1
POR0998..scf249_10	KAA8492107.1
POR0999..scf209_3	KAA8495771.1
POR1000..scf267_23	KAA8490566.1
POR1001..scf257_31	KAA8490370.1
POR1002..scf291_13	KAA8491568.1
POR1003..scf208_2	KAA8497265.1
POR1004..scf295_1	KAA8499683.1
POR1005..scf210_14	KAA8491403.1
POR1006..scf208_2	KAA8497448.1
POR1007..scf236_6	KAA8493575.1
POR1008..scf295_1	KAA8499509.1
POR1009..scf291_13	KAA8491492.1
POR1010..scf296_7	KAA8493191.1
POR1011..scf295_1	KAA8497842.1
POR1012..scf222_8	KAA8492722.1
POR1013..scf208_2	KAA8496503.1
POR1014..scf295_9	KAA8492552.1
POR1015..scf208_2	KAA8497214.1
POR1016..scf291_13	KAA8491571.1
POR1017..scf295_1	KAA8498937.1
POR1018..scf208_2	KAA8496368.1
POR1019..scf209_3	KAA8491888.1
POR1020..scf295_1	KAA8497631.1
POR1021..scf236_6	KAA8493542.1
POR1022..scf208_2	KAA8497216.1
POR1023..scf296_7	KAA8493343.1
POR1024..scf295_1	KAA8499789.1
POR1025..scf271_22	KAA8490593.1
POR1026..scf296_7	KAA8493322.1
POR1027..scf295_1	KAA8499661.1
POR1028..scf209_3	KAA8495867.1
POR1029..scf227_4	KAA8495075.1
POR1030..scf295_1	KAA8498420.1
POR1031..scf296_7	KAA8493443.1
POR1032..scf209_3	KAA8495322.1
POR1033..scf249_10	KAA8492339.1
POR1034..scf227_4	KAA8494866.1
POR1035..scf295_9	KAA8491428.1
POR1036..scf296_7	KAA8493256.1
POR1037..scf236_6	KAA8493831.1
POR1038..scf208_2	KAA8496537.1
POR1039..scf236_6	KAA8493536.1
POR1040..scf261_15	KAA8491150.1
POR1041..scf209_3	KAA8495388.1
POR1042..scf210_14	KAA8491282.1
POR1043..scf261_15	KAA8491189.1
POR1044..scf297_16	KAA8491026.1
POR1045..scf295_1	KAA8499555.1
POR1046..scf208_2	KAA8497455.1
POR1047..scf236_6	KAA8493550.1
POR1048..scf227_4	KAA8495104.1
POR1049..scf295_1	KAA8498567.1
POR1050..scf295_1	KAA8499437.1
POR1051..scf227_4	KAA8494996.1
POR1052..scf295_1	KAA8498572.1
POR1053..scf295_1	KAA8497530.1
POR1054..scf295_1	KAA8498065.1
POR1055..scf295_1	KAA8498221.1
POR1056..scf295_1	KAA8499164.1
POR1057..scf229_5	KAA8493890.1
POR1058..scf227_4	KAA8494950.1
POR1059..scf295_1	KAA8497916.1
POR1060..scf295_1	KAA8499007.1
POR1061..scf267_23	KAA8490560.1
POR1062..scf227_4	KAA8495106.1
POR1063..scf229_5	KAA8494276.1
POR1064..scf209_3	KAA8495614.1
POR1065..scf236_6	KAA8493695.1
POR1066..scf271_22	KAA8490573.1
POR1067..scf295_1	KAA8499656.1
POR1068..scf236_6	KAA8493875.1
POR1069..scf227_4	KAA8494842.1
POR1070..scf295_1	KAA8498833.1
POR1071..scf227_4	KAA8495041.1
POR1072..scf209_3	KAA8495707.1
POR1073..scf208_2	KAA8496642.1
POR1074..scf209_3	KAA8495306.1
POR1075..scf295_1	KAA8498375.1
POR1076..scf295_1	KAA8497739.1
POR1077..scf295_1	KAA8498779.1
POR1078..scf295_1	KAA8499360.1
POR1079..scf295_1	KAA8499126.1
POR1080..scf227_4	KAA8494851.1
POR1081..scf208_2	KAA8496972.1
POR1082..scf295_1	KAA8491888.1
POR1083..scf270_19	KAA8490703.1
POR1084..scf295_1	KAA8499934.1
POR1085..scf291_13	KAA8491522.1
POR1086..scf249_10	KAA8492157.1
POR1087..scf295_1	KAA8498013.1
POR1088..scf222_8	KAA8492807.1
POR1089..scf209_3	KAA8496012.1
POR1090..scf229_5	KAA8494154.1
POR1091..scf208_2	KAA8497469.1
POR1092..scf227_4	KAA8494820.1
POR1093..scf295_1	KAA8499124.1
POR1094..scf208_2	KAA8497058.1
POR1095..scf246_12	KAA8491656.1
POR1096..scf267_23	KAA8492072.1
POR1097..scf208_2	KAA8497053.1
POR1098..scf208_2	KAA8496761.1
POR1099..scf249_10	KAA8492045.1
POR1100..scf295_1	KAA8497718.1
POR1101..scf295_1	KAA8499906.1
POR1102..scf208_2	KAA8496275.1
POR1103..scf295_1	KAA8498219.1
POR1104..scf295_1	KAA8497515.1
POR1105..scf227_4	KAA8494664.1
POR1106..scf246_12	KAA8491591.1
POR1107..scf295_1	KAA8497877.1
POR1108..scf295_1	KAA8497860.1
POR1109..scf295_1	KAA8499908.1
POR1110..scf229_5	KAA8494238.1
POR1111..scf295_1	KAA8497676.1
POR1112..scf295_9	KAA8492482.1
POR1113..scf208_2	KAA8496809.1
POR1114..scf236_6	KAA8493822.1
POR1115..scf227_4	KAA8494666.1
POR1116..scf244_11	KAA8491851.1
POR1117..scf296_7	KAA8493207.1
POR1118..scf244_11	KAA8491757.1
POR1119..scf297_16	KAA8491013.1
POR1120..scf295_1	KAA8497826.1
POR1121..scf289_17	KAA8490914.1
POR1122..scf295_9	KAA8492497.1
POR1123..scf209_3	KAA8495304.1
POR1124..scf222_8	KAA8492763.1
POR1125..scf208_2	KAA8496505.1
POR1126..scf295_1	KAA8497563.1
POR1127..scf222_8	KAA8493051.1
POR1128..scf208_2	KAA8497197.1
POR1129..scf295_1	KAA8498618.1
POR1130..scf295_1	KAA8499495.1
POR1131..scf295_1	KAA8498288.1
POR1132..scf208_2	KAA8496807.1
POR1133..scf236_6	KAA8493824.1
POR1134..scf297_16	KAA8491037.1
POR1135..scf244_11	KAA8491849.1
POR1136..scf295_9	KAA8492494.1
POR1137..scf251_18	KAA8490800.1
POR1138..scf222_8	KAA8493022.1
POR1139..scf295_1	KAA8498192.1
POR1140..scf236_6	KAA8493564.1
POR1141..scf249_10	KAA8492155.1
POR1142..scf295_1	KAA8498980.1
POR1143..scf252_32	KAA8490344.1
POR1144..scf229_5	KAA8494296.1
POR1145..scf208_2	KAA8496661.1
POR1146..scf295_1	KAA8499800.1
POR1147..scf222_8	KAA8492935.1
POR1148..scf210_14	KAA8491341.1
POR1149..scf295_1	KAA8499374.1
POR1150..scf236_6	KAA8493726.1
POR1151..scf208_2	KAA8496617.1
POR1152..scf227_4	KAA8494537.1
POR1153..scf208_2	KAA8496444.1
POR1154..scf295_9	KAA8492396.1
POR1155..scf227_4	KAA8494405.1
POR1156..scf229_5	KAA8494170.1
POR1157..scf209_3	KAA8495983.1
POR1158..scf289_17	KAA8490984.1
POR1159..scf246_12	KAA8491651.1
POR1160..scf295_1	KAA8498105.1
POR1161..scf257_31	KAA8490368.1
POR1162..scf295_1	KAA8498025.1
POR1163..scf222_8	KAA8492751.1
POR1164..scf295_1	KAA8500072.1
POR1165..scf249_10	KAA8492185.1
POR1166..scf295_1	KAA8498905.1
POR1167..scf261_15	KAA8491220.1
POR1168..scf208_2	KAA8497119.1
POR1169..scf227_4	KAA8491034.1
POR1170..scf227_4	KAA8494796.1
POR1171..scf208_2	KAA8497199.1
POR1172..scf208_2	KAA8496375.1
POR1173..scf227_4	KAA8494756.1
POR1174..scf295_1	KAA8498579.1
POR1175..scf261_15	KAA8491183.1
POR1176..scf295_1	KAA8498011.1
POR1177..scf295_9	KAA8492620.1
POR1178..scf295_1	KAA8499061.1
POR1179..scf208_2	KAA8497087.1
POR1180..scf210_14	KAA8491354.1
POR1181..scf295_1	KAA8497763.1
POR1182..scf295_9	KAA8492460.1
POR1183..scf209_3	KAA8495268.1
POR1184..scf236_6	KAA8493466.1
POR1185..scf295_1	KAA8498859.1
POR1186..scf208_2	KAA8496698.1
POR1187..scf296_7	KAA8493339.1
POR1188..scf210_14	KAA8491324.1
POR1189..scf295_1	KAA8497977.1
POR1190..scf295_1	KAA8499497.1
POR1191..scf227_4	KAA8494949.1
POR1192..scf295_1	KAA8499606.1
POR1193..scf295_1	KAA8498296.1
POR1194..scf255_21	KAA8490628.1
POR1195..scf296_7	KAA8493173.1
POR1196..scf229_5	KAA8494118.1
POR1197..scf295_1	KAA8499676.1
POR1198..scf252_32	KAA8490352.1
POR1199..scf295_1	KAA8499454.1
POR1200..scf208_2	KAA8497395.1
POR1201..scf295_1	KAA8498862.1
POR1202..scf295_1	KAA8499585.1
POR1203..scf209_3	KAA8496015.1
POR1204..scf295_1	KAA8499636.1
POR1205..scf244_11	KAA8491741.1
POR1206..scf295_1	KAA8498471.1
POR1207..scf295_1	KAA8498298.1
POR1208..scf227_4	KAA8494947.1
POR1209..scf208_2	KAA8497060.1
POR1210..scf295_1	KAA8499866.1
POR1211..scf210_14	KAA8491388.1
POR1212..scf295_1	KAA8499456.1
POR1213..scf208_2	KAA8497430.1
POR1214..scf296_7	KAA8493176.1
POR1215..scf295_1	KAA8498796.1
POR1216..scf295_1	KAA8498092.1
POR1217..scf236_6	KAA8493796.1
POR1218..scf295_1	KAA8499247.1
POR1219..scf295_1	KAA8498060.1
POR1220..scf295_1	KAA8498030.1
POR1221..scf208_2	KAA8496736.1
POR1222..scf227_4	KAA8494987.1
POR1223..scf208_2	KAA8496857.1
POR1224..scf222_8	KAA8493037.1
POR1225..scf295_1	KAA8498469.1
POR1226..scf296_7	KAA8493280.1
POR1227..scf209_3	KAA8495717.1
POR1228..scf227_4	KAA8495004.1
POR1229..scf251_18	KAA8490864.1
POR1230..scf295_1	KAA8498033.1
POR1231..scf295_1	KAA8499526.1
POR1232..scf236_6	KAA8493507.1
POR1233..scf295_1	KAA8499938.1
POR1234..scf208_2	KAA8496733.1
POR1235..scf222_8	KAA8493035.1
POR1236..scf229_5	KAA8494337.1
POR1237..scf289_17	KAA8490912.1
POR1238..scf210_14	KAA8491356.1
POR1239..scf295_9	KAA8492618.1
POR1240..scf296_7	KAA8493282.1
POR1241..scf227_4	KAA8494551.1
POR1242..scf295_9	KAA8492669.1
POR1243..scf295_1	KAA8498205.1
POR1244..scf229_5	KAA8494134.1
POR1245..scf227_4	KAA8495071.1
POR1246..scf236_6	KAA8493509.1
POR1247..scf295_1	KAA8498166.1
POR1248..scf295_1	KAA8498749.1
POR1249..scf209_3	KAA8495704.1
POR1250..scf295_1	KAA8499813.1
POR1251..scf227_4	KAA8494392.1
POR1252..scf209_3	KAA8495640.1
POR1253..scf252_32	KAA8490342.1
POR1254..scf295_1	KAA8500074.1
POR1255..scf270_19	KAA8490726.1
POR1256..scf276_29	KAA8490396.1
POR1257..scf295_9	KAA8492570.1
POR1258..scf295_1	KAA8498006.1
POR1259..scf246_12	KAA8491615.1
POR1260..scf210_14	KAA8491294.1
POR1261..scf209_3	KAA8490439.1
POR1262..scf208_2	KAA8497392.1
POR1263..scf246_12	KAA8491717.1
POR1264..scf209_3	KAA8495927.1
POR1265..scf295_9	KAA8492465.1
POR1266..scf289_17	KAA8490997.1
POR1267..scf209_3	KAA8495755.1
POR1268..scf295_1	KAA8499057.1
POR1269..scf295_1	KAA8498227.1
POR1270..scf295_1	KAA8499176.1
POR1271..scf219_40	KAA8490248.1
POR1272..scf271_22	KAA8490596.1
POR1273..scf250_33	KAA8490321.1
POR1274..scf295_1	KAA8500085.1
POR1275..scf249_10	KAA8490550.1
POR1276..scf210_14	KAA8491370.1
POR1277..scf210_14	KAA8491292.1
POR1278..scf209_3	KAA8496197.1
POR1279..scf227_4	KAA8494615.1
POR1280..scf208_2	KAA8496778.1
POR1281..scf209_3	KAA8496070.1
POR1282..scf208_2	KAA8496576.1
POR1283..scf296_7	KAA8493218.1
POR1284..scf236_6	KAA8493659.1
POR1285..scf295_1	KAA8497761.1
POR1286..scf295_9	KAA8492612.1
POR1287..scf208_2	KAA8497403.1
POR1288..scf222_8	KAA8492779.1
POR1289..scf261_15	KAA8491235.1
POR1290..scf208_2	KAA8496578.1
POR1291..scf295_1	KAA8499808.1
POR1292..scf249_10	KAA8492088.1
POR1293..scf295_1	KAA8498393.1
POR1294..scf295_1	KAA8499226.1
POR1295..scf295_1	KAA8498782.1
POR1296..scf208_2	KAA8497405.1
POR1297..scf295_1	KAA8497836.1
POR1298..scf222_8	KAA8492782.1
POR1299..scf261_15	KAA8491187.1
POR1300..scf295_1	KAA8499501.1
POR1301..scf208_2	KAA8497129.1
POR1302..scf295_1	KAA8497832.1
POR1303..scf295_1	KAA8498747.1
POR1304..scf208_2	KAA8496615.1
POR1305..scf209_3	KAA8496187.1
POR1306..scf208_2	KAA8497360.1
POR1307..scf227_4	KAA8494959.1
POR1308..scf249_10	KAA8492150.1
POR1309..scf244_11	KAA8491939.1
POR1310..scf222_8	KAA8492855.1
POR1311..scf295_1	KAA8500054.1
POR1312..scf246_12	KAA8491711.1
POR1313..scf227_4	KAA8494441.1
POR1314..scf295_9	KAA8492692.1
POR1315..scf295_1	KAA8499659.1
POR1316..scf209_3	KAA8495219.1
POR1317..scf222_8	KAA8493092.1
POR1318..scf295_1	KAA8498717.1
POR1319..scf208_2	KAA8496627.1
POR1320..scf261_15	KAA8491228.1
POR1321..scf295_1	KAA8500033.1
POR1322..scf229_5	KAA8494229.1
POR1323..scf249_10	KAA8492174.1
POR1324..scf244_11	KAA8491983.1
POR1325..scf295_1	KAA8498485.1
POR1326..scf227_4	KAA8495152.1
POR1327..scf249_10	KAA8492069.1
POR1328..scf208_2	KAA8496719.1
POR1329..scf209_3	KAA8495374.1
POR1330..scf244_11	KAA8492006.1
POR1331..scf295_1	KAA8499850.1
POR1332..scf208_2	KAA8497408.1
POR1333..scf227_4	KAA8495016.1
POR1334..scf227_4	KAA8494901.1
POR1335..scf296_7	KAA8493262.1
POR1336..scf209_3	KAA8495829.1
POR1337..scf295_1	KAA8499305.1
POR1338..scf209_3	KAA8495616.1
POR1339..scf227_4	KAA8495154.1
POR1340..scf295_1	KAA8499232.1
POR1341..scf295_9	KAA8492523.1
POR1342..scf209_3	KAA8495365.1
POR1343..scf295_1	KAA8499989.1
POR1344..scf295_1	KAA8499635.1
POR1345..scf291_13	KAA8491500.1
POR1346..scf236_6	KAA8493603.1
POR1347..scf225_25	KAA8490483.1
POR1348..scf295_1	KAA8499302.1
POR1349..scf295_1	KAA8498346.1
POR1350..scf296_7	KAA8493454.1
POR1351..scf295_1	KAA8498266.1
POR1352..scf249_10	KAA8492049.1
POR1353..scf209_3	KAA8495566.1
POR1354..scf208_2	KAA8496915.1
POR1355..scf227_4	KAA8494624.1
POR1356..scf208_2	KAA8496964.1
POR1357..scf294_26	KAA8490474.1
POR1358..scf295_1	KAA8498348.1
POR1359..scf222_8	KAA8492844.1
POR1360..scf249_10	KAA8492152.1
POR1361..scf246_12	KAA8491716.1
POR1362..scf222_8	KAA8492853.1
POR1363..scf296_7	KAA8493241.1
POR1364..scf208_2	KAA8497331.1
POR1365..scf227_4	KAA8494459.1
POR1366..scf295_1	KAA8498996.1
POR1367..scf294_26	KAA8490476.1
POR1368..scf236_6	KAA8493513.1
POR1369..scf267_23	KAA8490556.1
POR1370..scf243_20	KAA8490679.1
POR1371..scf244_11	KAA8491920.1
POR1372..scf222_8	KAA8492905.1
POR1373..scf295_9	KAA8492408.1
POR1374..scf227_4	KAA8494707.1
POR1375..scf208_2	KAA8496417.1
POR1376..scf295_1	KAA8499844.1
POR1377..scf208_2	KAA8496891.1
POR1378..scf296_7	KAA8493402.1
POR1379..scf267_23	KAA8490558.1
POR1380..scf208_2	KAA8496848.1
POR1381..scf208_2	KAA8496464.1
POR1382..scf236_6	KAA8493722.1
POR1383..scf291_13	KAA8491480.1
POR1384..scf261_15	KAA8491166.1
POR1385..scf222_8	KAA8492907.1
POR1386..scf210_14	KAA8491385.1
POR1387..scf209_3	KAA8490497.1
POR1388..scf227_4	KAA8494424.1
POR1389..scf236_6	KAA8493878.1
POR1390..scf208_2	KAA8496419.1
POR1391..scf295_1	KAA8499842.1
POR1392..scf209_3	KAA8496068.1
POR1393..scf209_3	KAA8495649.1
POR1394..scf227_4	KAA8494759.1
POR1395..scf249_10	KAA8492051.1
POR1396..scf295_1	KAA8498386.1
POR1397..scf255_21	KAA8490620.1
POR1398..scf295_9	KAA8492541.1
POR1399..scf236_6	KAA8493635.1
POR1400..scf297_16	KAA8491088.1
POR1401..scf209_3	KAA8496266.1
POR1402..scf236_6	KAA8493876.1
POR1403..scf295_1	KAA8499230.1
POR1404..scf208_2	KAA8496787.1
POR1405..scf295_9	KAA8492434.1
POR1406..scf295_1	KAA8499893.1
POR1407..scf229_5	KAA8494094.1
POR1408..scf295_1	KAA8499604.1
POR1409..scf236_6	KAA8493847.1
POR1410..scf295_9	KAA8492543.1
POR1411..scf295_1	KAA8497669.1
POR1412..scf249_10	KAA8492338.1
POR1413..scf296_7	KAA8493329.1
POR1414..scf295_1	KAA8500013.1
POR1415..scf227_4	KAA8494553.1
POR1416..scf295_1	KAA8499640.1
POR1417..scf295_1	KAA8490537.1
POR1418..scf295_1	KAA8498647.1
POR1419..scf208_2	KAA8497316.1
POR1420..scf236_6	KAA8493845.1
POR1421..scf229_5	KAA8494091.1
POR1422..scf226_27	KAA8490430.1
POR1423..scf295_1	KAA8497602.1
POR1424..scf295_1	KAA8498977.1
POR1425..scf295_1	KAA8498562.1
POR1426..scf227_4	KAA8494785.1
POR1427..scf295_1	KAA8498340.1
POR1428..scf209_3	KAA8496188.1
POR1429..scf209_3	KAA8496240.1
POR1430..scf210_14	KAA8491299.1
POR1431..scf222_8	KAA8492931.1
POR1432..scf209_3	KAA8495981.1
POR1433..scf229_5	KAA8493889.1
POR1434..scf219_40	KAA8490244.1
POR1435..scf295_1	KAA8498813.1
POR1436..scf295_1	KAA8498675.1
POR1437..scf295_1	KAA8498554.1
POR1438..scf295_9	KAA8492522.1
POR1439..scf208_2	KAA8496331.1
POR1440..scf222_8	KAA8492885.1
POR1441..scf295_1	KAA8497719.1
POR1442..scf209_3	KAA8496242.1
POR1443..scf229_5	KAA8493944.1
POR1444..scf295_1	KAA8497863.1
POR1445..scf295_1	KAA8499905.1
POR1446..scf296_7	KAA8493283.1
POR1447..scf244_11	KAA8491883.1
POR1448..scf295_1	KAA8497724.1
POR1449..scf295_1	KAA8499210.1
POR1450..scf295_1	KAA8498815.1
POR1451..scf208_2	KAA8496948.1
POR1452..scf227_4	KAA8494481.1
POR1453..scf295_1	KAA8499638.1
POR1454..scf209_3	KAA8496157.1
POR1455..scf250_33	KAA8490327.1
POR1456..scf208_2	KAA8496481.1
POR1457..scf208_2	KAA8496789.1
POR1458..scf209_3	KAA8495245.1
POR1459..scf295_1	KAA8497721.1
POR1460..scf208_2	KAA8496950.1
POR1461..scf229_5	KAA8494147.1
POR1462..scf295_1	KAA8499127.1
POR1463..scf208_2	KAA8497080.1
POR1464..scf236_6	KAA8493806.1
POR1465..scf295_1	KAA8498919.1
POR1466..scf209_3	KAA8495573.1
POR1467..scf295_1	KAA8497849.1
POR1468..scf208_2	KAA8497282.1
POR1469..scf227_4	KAA8494626.1
POR1470..scf209_3	KAA8495864.1
POR1471..scf208_2	KAA8496385.1
POR1472..scf267_23	KAA8492073.1
POR1473..scf261_15	KAA8491230.1
POR1474..scf213_38	KAA8490261.1
POR1475..scf209_3	KAA8495754.1
POR1476..scf295_1	KAA8499362.1
POR1477..scf295_1	KAA8499630.1
POR1478..scf208_2	KAA8496325.1
POR1479..scf270_19	KAA8490739.1
POR1480..scf208_2	KAA8497079.1
POR1481..scf295_1	KAA8499682.1
POR1482..scf295_1	KAA8493892.1
POR1483..scf236_6	KAA8493515.1
POR1484..scf208_2	KAA8497459.1
POR1485..scf244_11	KAA8491968.1
POR1486..scf296_7	KAA8493181.1
POR1487..scf208_2	KAA8496387.1
POR1488..scf209_3	KAA8495623.1
POR1489..scf246_12	KAA8491592.1
POR1490..scf227_4	KAA8495193.1
POR1491..scf229_5	KAA8493941.1
POR1492..scf295_1	KAA8497985.1
POR1493..scf295_1	KAA8499907.1
POR1494..scf209_3	KAA8495820.1
POR1495..scf229_5	KAA8494237.1
POR1496..scf208_2	KAA8497077.1
POR1497..scf295_1	KAA8498400.1
POR1498..scf208_2	KAA8496957.1
POR1499..scf296_7	KAA8493275.1
POR1500..scf208_2	KAA8496773.1
POR1501..scf227_4	KAA8494433.1
POR1502..scf208_2	KAA8496679.1
POR1503..scf295_1	KAA8497987.1
POR1504..scf229_5	KAA8494235.1
POR1505..scf244_11	KAA8491766.1
POR1506..scf257_31	KAA8490356.1
POR1507..scf227_4	KAA8494760.1
POR1508..scf297_16	KAA8491016.1
POR1509..scf222_8	KAA8492987.1
POR1510..scf295_1	KAA8490485.1
POR1511..scf289_17	KAA8490940.1
POR1512..scf228_30	KAA8490386.1
POR1513..scf209_3	KAA8495487.1
POR1514..scf208_2	KAA8496681.1
POR1515..scf296_7	KAA8493428.1
POR1516..scf227_4	KAA8494758.1
POR1517..scf227_4	KAA8494468.1
POR1518..scf269_36	KAA8490273.1
POR1519..scf249_10	KAA8492247.1
POR1520..scf279_48	KAA8490208.1
POR1521..scf297_16	KAA8491100.1
POR1522..scf249_10	KAA8492029.1
POR1523..scf295_1	KAA8499625.1
POR1524..scf295_1	KAA8498844.1
POR1525..scf295_1	KAA8497902.1
POR1526..scf208_2	KAA8496322.1
POR1527..scf295_1	KAA8498414.1
POR1528..scf295_1	KAA8499923.1
POR1529..scf208_2	KAA8496734.1
POR1530..scf295_1	KAA8497978.1
POR1531..scf210_14	KAA8491325.1
POR1532..scf208_2	KAA8497291.1
POR1533..scf295_9	KAA8492684.1
POR1534..scf209_3	KAA8495291.1
POR1535..scf227_4	KAA8494948.1
POR1536..scf295_1	KAA8500000.1
POR1537..scf229_5	KAA8494278.1
POR1538..scf295_1	KAA8498160.1
POR1539..scf295_1	KAA8498946.1
POR1540..scf252_32	KAA8490353.1
POR1541..scf209_3	KAA8495763.1
POR1542..scf229_5	KAA8494027.1
POR1543..scf209_3	KAA8495646.1
POR1544..scf291_13	KAA8491506.1
POR1545..scf244_11	KAA8491959.1
POR1546..scf296_7	KAA8493273.1
POR1547..scf296_7	KAA8493143.1
POR1548..scf244_11	KAA8491863.1
POR1549..scf208_2	KAA8497000.1
POR1550..scf208_2	KAA8496680.1
POR1551..scf208_2	KAA8497137.1
POR1552..scf227_4	KAA8494776.1
POR1553..scf209_3	KAA8495202.1
POR1554..scf297_16	KAA8491120.1
POR1555..scf295_1	KAA8497565.1
POR1556..scf208_2	KAA8497065.1
POR1557..scf261_15	KAA8491159.1
POR1558..scf209_3	KAA8490382.1
POR1559..scf222_8	KAA8491737.1
POR1560..scf208_2	KAA8497176.1
POR1561..scf208_2	KAA8497131.1
POR1562..scf208_2	KAA8496682.1
POR1563..scf208_2	KAA8496998.1
POR1564..scf276_29	KAA8490403.1
POR1565..scf295_1	KAA8498062.1
POR1566..scf295_1	KAA8499332.1
POR1567..scf289_17	KAA8490942.1
POR1568..scf295_1	KAA8499257.1
POR1569..scf208_2	KAA8496926.1
POR1570..scf295_1	KAA8499052.1
POR1571..scf209_3	KAA8495269.1
POR1572..scf244_11	KAA8491867.1
POR1573..scf227_4	KAA8494451.1
POR1574..scf296_7	KAA8493342.1
POR1575..scf227_4	KAA8494762.1
POR1576..scf295_1	KAA8499265.1
POR1577..scf291_13	KAA8491562.1
POR1578..scf229_5	KAA8494109.1
POR1579..scf261_15	KAA8491157.1
POR1580..scf295_1	KAA8498869.1
POR1581..scf227_4	KAA8494975.1
POR1582..scf246_12	KAA8491616.1
POR1583..scf229_5	KAA8494006.1
POR1584..scf227_4	KAA8494946.1
POR1585..scf208_2	KAA8497288.1
POR1586..scf229_5	KAA8494139.1
POR1587..scf291_13	KAA8491508.1
POR1588..scf296_7	KAA8493386.1
POR1589..scf209_3	KAA8495688.1
POR1590..scf209_3	KAA8496029.1
POR1591..scf295_1	KAA8498128.1
POR1592..scf297_16	KAA8491054.1
POR1593..scf295_1	KAA8497915.1
POR1594..scf295_1	KAA8499742.1
POR1595..scf295_1	KAA8498264.1
POR1596..scf236_6	KAA8493768.1
POR1597..scf236_6	KAA8493816.1
POR1598..scf295_1	KAA8499493.1
POR1599..scf209_3	KAA8495716.1
POR1600..scf209_3	KAA8495674.1
POR1601..scf208_2	KAA8496565.1
POR1602..scf209_3	KAA8495789.1
POR1603..scf295_1	KAA8499970.1
POR1604..scf295_1	KAA8499399.1
POR1605..scf208_2	KAA8497067.1
POR1606..scf236_6	KAA8493584.1
POR1607..scf295_1	KAA8499326.1
POR1608..scf295_1	KAA8500063.1
POR1609..scf296_7	KAA8493247.1
POR1610..scf208_2	KAA8496465.1
POR1611..scf208_2	KAA8496683.1
POR1612..scf209_3	KAA8496155.1
POR1613..scf243_20	KAA8490678.1
POR1614..scf236_6	KAA8493510.1
POR1615..scf244_11	KAA8491764.1
POR1616..scf295_1	KAA8498135.1
POR1617..scf295_1	KAA8499038.1
POR1618..scf229_5	KAA8494112.1
POR1619..scf227_4	KAA8494449.1
POR1620..scf295_1	KAA8498548.1
POR1621..scf295_1	KAA8499812.1
POR1622..scf295_1	KAA8498076.1
POR1623..scf295_1	KAA8498269.1
POR1624..scf295_1	KAA8498821.1
POR1625..scf208_2	KAA8497203.1
POR1626..scf297_16	KAA8491064.1
POR1627..scf252_32	KAA8490341.1
POR1628..scf227_4	KAA8495069.1
POR1629..scf249_10	KAA8492317.1
POR1630..scf222_8	KAA8493095.1
POR1631..scf237_24	KAA8490507.1
POR1632..scf295_1	KAA8498999.1
POR1633..scf227_4	KAA8494978.1
POR1634..scf209_3	KAA8495420.1
POR1635..scf209_3	KAA8495855.1
POR1636..scf295_1	KAA8497611.1
POR1637..scf295_1	KAA8499568.1
POR1638..scf291_13	KAA8490407.1
POR1639..scf208_2	KAA8496797.1
POR1640..scf227_4	KAA8494741.1
POR1641..scf227_4	KAA8494884.1
POR1642..scf270_19	KAA8490768.1
POR1643..scf244_11	KAA8491815.1
POR1644..scf297_16	KAA8491121.1
POR1645..scf249_10	KAA8492089.1
POR1646..scf208_2	KAA8496587.1
POR1647..scf236_6	KAA8493495.1
POR1648..scf295_1	KAA8499074.1
POR1649..scf227_4	KAA8495119.1
POR1650..scf249_10	KAA8490323.1
POR1651..scf208_2	KAA8497165.1
POR1652..scf209_3	KAA8495376.1
POR1653..scf227_4	KAA8494739.1
POR1654..scf208_2	KAA8496799.1
POR1655..scf295_1	KAA8497974.1
POR1656..scf209_3	KAA8496121.1
POR1657..scf295_1	KAA8498943.1
POR1658..scf296_7	KAA8493168.1
POR1659..scf267_23	KAA8490551.1
POR1660..scf295_1	KAA8499324.1
POR1661..scf295_1	KAA8498742.1
POR1662..scf209_3	KAA8496256.1
POR1663..scf295_1	KAA8498188.1
POR1664..scf210_14	KAA8491408.1
POR1665..scf249_10	KAA8492293.1
POR1666..scf295_1	KAA8497858.1
POR1667..scf297_16	KAA8491118.1
POR1668..scf209_3	KAA8495792.1
POR1669..scf225_25	KAA8490484.1
POR1670..scf236_6	KAA8493465.1
POR1671..scf295_1	KAA8499644.1
POR1672..scf209_3	KAA8490491.1
POR1673..scf229_5	KAA8494164.1
POR1674..scf209_3	KAA8496134.1
POR1675..scf222_8	KAA8492989.1
POR1676..scf222_8	KAA8492856.1
POR1677..scf251_18	KAA8490894.1
POR1678..scf291_13	KAA8491540.1
POR1679..scf246_12	KAA8491704.1
POR1680..scf270_19	KAA8490776.1
POR1681..scf209_3	KAA8495790.1
POR1682..scf229_5	KAA8494075.1
POR1683..scf209_3	KAA8495447.1
POR1684..scf249_10	KAA8492077.1
POR1685..scf295_1	KAA8498229.1
POR1686..scf222_8	KAA8492854.1
POR1687..scf295_1	KAA8497644.1
POR1688..scf295_1	KAA8500040.1
POR1689..scf296_7	KAA8493394.1
POR1690..scf236_6	KAA8493871.1
POR1691..scf251_18	KAA8490896.1
POR1692..scf271_22	KAA8490602.1
POR1693..scf295_1	KAA8497626.1
POR1694..scf249_10	KAA8492332.1
POR1695..scf249_10	KAA8492193.1
POR1696..scf249_10	KAA8492091.1
POR1697..scf295_9	KAA8492492.1
POR1698..scf295_1	KAA8497999.1
POR1699..scf222_8	KAA8492903.1
POR1700..scf208_2	KAA8496670.1
POR1701..scf291_13	KAA8491574.1
POR1702..scf222_8	KAA8493099.1
POR1703..scf210_14	KAA8491271.1
POR1704..scf261_15	KAA8491221.1
POR1705..scf209_3	KAA8495574.1
POR1706..scf295_1	KAA8499770.1
POR1707..scf251_18	KAA8490884.1
POR1708..scf227_4	KAA8495093.1
POR1709..scf295_1	KAA8499166.1
POR1710..scf296_7	KAA8493438.1
POR1711..scf261_15	KAA8491265.1
POR1712..scf296_7	KAA8493311.1
POR1713..scf209_3	KAA8495572.1
POR1714..scf208_2	KAA8496461.1
POR1715..scf295_9	KAA8492653.1
POR1716..scf208_2	KAA8496471.1
POR1717..scf295_9	KAA8492685.1
POR1718..scf295_1	KAA8497766.1
POR1719..scf208_2	KAA8497210.1
POR1720..scf208_2	KAA8497178.1
POR1721..scf295_1	KAA8499599.1
POR1722..scf271_22	KAA8490583.1
POR1723..scf270_19	KAA8490783.1
POR1724..scf255_21	KAA8490619.1
POR1725..scf249_10	KAA8492301.1
POR1726..scf295_1	KAA8498767.1
POR1727..scf295_1	KAA8499596.1
POR1728..scf208_2	KAA8497124.1
POR1729..scf208_2	KAA8497134.1
POR1730..scf227_4	KAA8494724.1
POR1731..scf249_10	KAA8490557.1
POR1732..scf229_5	KAA8494284.1
POR1733..scf295_1	KAA8498740.1
POR1734..scf295_1	KAA8499914.1
POR1735..scf208_2	KAA8496411.1
POR1736..scf276_29	KAA8490399.1
POR1737..scf295_1	KAA8499200.1
POR1738..scf208_2	KAA8497378.1
POR1739..scf249_10	KAA8492303.1
POR1740..scf295_1	KAA8499310.1
POR1741..scf295_1	KAA8498226.1
POR1742..scf208_2	KAA8496850.1
POR1743..scf208_2	KAA8497122.1
POR1744..scf208_2	KAA8496353.1
POR1745..scf295_1	KAA8497759.1
POR1746..scf295_9	KAA8492444.1
POR1747..scf251_18	KAA8490813.1
POR1748..scf209_3	KAA8495957.1
POR1749..scf209_3	KAA8495250.1
POR1750..scf222_8	KAA8492906.1
POR1751..scf295_1	KAA8498797.1
POR1752..scf229_5	KAA8493948.1
POR1753..scf249_10	KAA8492159.1
POR1754..scf227_4	KAA8494544.1
POR1755..scf222_8	KAA8492897.1
POR1756..scf244_11	KAA8491887.1
POR1757..scf246_12	KAA8491613.1
POR1758..scf244_28	KAA8490417.1
POR1759..scf209_3	KAA8495696.1
POR1760..scf236_6	KAA8493771.1
POR1761..scf295_1	KAA8497492.1
POR1762..scf295_9	KAA8492369.1
POR1763..scf244_11	KAA8491746.1
POR1764..scf229_5	KAA8494346.1
POR1765..scf209_3	KAA8496044.1
POR1766..scf209_3	KAA8495248.1
POR1767..scf295_9	KAA8492401.1
POR1768..scf229_5	KAA8494314.1
POR1769..scf226_27	KAA8490450.1
POR1770..scf295_1	KAA8497508.1
POR1771..scf227_4	KAA8494807.1
POR1772..scf229_5	KAA8494309.1
POR1773..scf236_6	KAA8493810.1
POR1774..scf276_29	KAA8490407.1
POR1775..scf238_45	KAA8490217.1
POR1776..scf208_2	KAA8496377.1
POR1777..scf208_2	KAA8496649.1
POR1778..scf295_1	KAA8499102.1
POR1779..scf229_5	KAA8494199.1
POR1780..scf208_2	KAA8496493.1
POR1781..scf244_11	KAA8491905.1
POR1782..scf295_1	KAA8498058.1
POR1783..scf208_2	KAA8497186.1
POR1784..scf295_1	KAA8499954.1
POR1785..scf295_1	KAA8497521.1
POR1786..scf209_3	KAA8490430.1
POR1787..scf261_15	KAA8491217.1
POR1788..scf236_6	KAA8493837.1
POR1789..scf227_4	KAA8494804.1
POR1790..scf295_1	KAA8500036.1
POR1791..scf236_6	KAA8493808.1
POR1792..scf227_4	KAA8494591.1
POR1793..scf295_1	KAA8497568.1
POR1794..scf295_1	KAA8497879.1
POR1795..scf208_2	KAA8496829.1
POR1796..scf261_15	KAA8491254.1
POR1797..scf209_3	KAA8495349.1
POR1798..scf249_10	KAA8492230.1
POR1799..scf210_14	KAA8491346.1
POR1800..scf244_11	KAA8491990.1
POR1801..scf209_3	KAA8496239.1
POR1802..scf295_1	KAA8497990.1
POR1803..scf222_8	KAA8492899.1
POR1804..scf295_9	KAA8492650.1
POR1805..scf295_1	KAA8499707.1
POR1806..scf295_1	KAA8498898.1
POR1807..scf236_6	KAA8493555.1
POR1808..scf295_1	KAA8497922.1
POR1809..scf249_10	KAA8492131.1
POR1810..scf295_1	KAA8497680.1
POR1811..scf237_24	KAA8490519.1
POR1812..scf236_6	KAA8493851.1
POR1813..scf209_3	KAA8495392.1
POR1814..scf295_9	KAA8492677.1
POR1815..scf295_1	KAA8498630.1
POR1816..scf209_3	KAA8496241.1
POR1818..scf208_2	KAA8496463.1
POR1819..scf251_18	KAA8490798.1
POR1820..scf227_4	KAA8494542.1
POR1821..scf244_11	KAA8491885.1
POR1822..scf236_6	KAA8493714.1
POR1823..scf244_11	KAA8491787.1
POR1824..scf209_3	KAA8495262.1
POR1825..scf295_9	KAA8492675.1
POR1826..scf209_3	KAA8495862.1
POR1827..scf295_1	KAA8498628.1
POR1828..scf208_2	KAA8496970.1
POR1829..scf295_1	KAA8499647.1
POR1830..scf227_4	KAA8494835.1
POR1831..scf296_7	KAA8493422.1
POR1832..scf295_1	KAA8497957.1
POR1833..scf295_1	KAA8499202.1
POR1834..scf227_4	KAA8494649.1
POR1835..scf236_6	KAA8493712.1
POR1836..scf222_8	KAA8492871.1
POR1837..scf227_4	KAA8494597.1
POR1838..scf295_1	KAA8499580.1
POR1839..scf209_3	KAA8495921.1
POR1840..scf209_3	KAA8495935.1
POR1841..scf208_2	KAA8496379.1
POR1842..scf291_13	KAA8491425.1
POR1843..scf295_1	KAA8498920.1
POR1844..scf208_2	KAA8497115.1
POR1845..scf227_4	KAA8495083.1
POR1846..scf227_4	KAA8494488.1
POR1847..scf229_5	KAA8493950.1
POR1848..scf227_4	KAA8495059.1
POR1849..scf209_3	KAA8495225.1
POR1850..scf295_1	KAA8499582.1
POR1851..scf249_10	KAA8492098.1
POR1852..scf227_4	KAA8495171.1
POR1853..scf227_4	KAA8494639.1
POR1854..scf291_13	KAA8490417.1
POR1855..scf295_1	KAA8497541.1
POR1856..scf210_14	KAA8491380.1
POR1857..scf295_9	KAA8492402.1
POR1858..scf271_22	KAA8490906.1
POR1859..scf236_6	KAA8493640.1
POR1860..scf296_7	KAA8493180.1
POR1861..scf295_1	KAA8500020.1
POR1862..scf208_2	KAA8497390.1
POR1863..scf295_1	KAA8498991.1
POR1864..scf229_5	KAA8493916.1
POR1865..scf295_1	KAA8497747.1
POR1866..scf261_15	KAA8491214.1
POR1867..scf291_13	KAA8491555.1
POR1868..scf289_17	KAA8490991.1
POR1869..scf209_3	KAA8495877.1
POR1870..scf295_1	KAA8498305.1
POR1871..scf295_1	KAA8498399.1
POR1872..scf295_9	KAA8492647.1
POR1873..scf249_10	KAA8492166.1
POR1874..scf209_3	KAA8495208.1
POR1875..scf227_4	KAA8494461.1
POR1876..scf296_7	KAA8493359.1
POR1877..scf208_2	KAA8497230.1
POR1878..scf295_1	KAA8497560.1
POR1879..scf210_14	KAA8491379.1
POR1880..scf291_13	KAA8491552.1
POR1881..scf291_13	KAA8491505.1
POR1882..scf295_1	KAA8498738.1
POR1883..scf227_4	KAA8494706.1
POR1884..scf295_1	KAA8497633.1
POR1885..scf209_3	KAA8490494.1
POR1886..scf209_3	KAA8495726.1
POR1887..scf208_2	KAA8496890.1
POR1888..scf246_12	KAA8491736.1
POR1889..scf209_3	KAA8495393.1
POR1890..scf208_2	KAA8497017.1
POR1891..scf227_4	KAA8494429.1
POR1892..scf236_6	KAA8493544.1
POR1893..scf295_1	KAA8498053.1
POR1894..scf209_3	KAA8496190.1
POR1895..scf208_2	KAA8497232.1
POR1896..scf236_6	KAA8493755.1
POR1897..scf209_3	KAA8495359.1
POR1898..scf295_1	KAA8498157.1
POR1899..scf291_13	KAA8491516.1
POR1900..scf227_4	KAA8495081.1
POR1901..scf295_1	KAA8499263.1
POR1902..scf209_3	KAA8495708.1
POR1903..scf295_1	KAA8499315.1
POR1904..scf243_20	KAA8490654.1
POR1905..scf296_7	KAA8493106.1
POR1906..scf295_1	KAA8498504.1
POR1907..scf236_6	KAA8493546.1
POR1908..scf271_22	KAA8490598.1
POR1909..scf236_6	KAA8493464.1
POR1910..scf209_3	KAA8495883.1
POR1911..scf209_3	KAA8495434.1
POR1912..scf208_2	KAA8497048.1
POR1913..scf208_2	KAA8497136.1
POR1914..scf208_2	KAA8497388.1
POR1915..scf208_2	KAA8497289.1
POR1916..scf295_1	KAA8499966.1
POR1917..scf236_6	KAA8493886.1
POR1918..scf295_1	KAA8497874.1
POR1919..scf295_9	KAA8492481.1
POR1920..scf229_5	KAA8494125.1
POR1921..scf295_9	KAA8490255.1
POR1922..scf208_2	KAA8497287.1
POR1923..scf209_3	KAA8495432.1
POR1924..scf229_5	KAA8494262.1
POR1925..scf296_7	KAA8493289.1
POR1926..scf227_4	KAA8494538.1
POR1927..scf208_2	KAA8497184.1
POR1928..scf295_9	KAA8492593.1
POR1929..scf209_3	KAA8495854.1
POR1930..scf243_20	KAA8490647.1
POR1931..scf229_5	KAA8493918.1
POR1932..scf208_2	KAA8497367.1
POR1933..scf289_17	KAA8490926.1
POR1934..scf295_1	KAA8499349.1
POR1935..scf209_3	KAA8495724.1
POR1936..scf208_2	KAA8496878.1
POR1937..scf267_23	KAA8490571.1
POR1938..scf295_1	KAA8497754.1
POR1939..scf295_1	KAA8497630.1
POR1940..scf209_3	KAA8495259.1
POR1941..scf291_13	KAA8491563.1
POR1942..scf295_1	KAA8498788.1
POR1943..scf209_3	KAA8496086.1
POR1944..scf295_9	KAA8492626.1
POR1945..scf229_5	KAA8493956.1
POR1946..scf289_17	KAA8490924.1
POR1947..scf208_2	KAA8497368.1
POR1948..scf295_1	KAA8499068.1
POR1949..scf229_5	KAA8493995.1
POR1950..scf227_4	KAA8494777.1
POR1951..scf295_1	KAA8498746.1
POR1952..scf295_1	KAA8498079.1
POR1953..scf222_8	KAA8492806.1
POR1954..scf295_1	KAA8497708.1
POR1955..scf270_19	KAA8490712.1
POR1956..scf209_3	KAA8495282.1
POR1957..scf295_1	KAA8498786.1
POR1958..scf209_3	KAA8495800.1
POR1959..scf295_1	KAA8498162.1
POR1960..scf227_4	KAA8494779.1
POR1961..scf295_1	KAA8498077.1
POR1962..scf209_3	KAA8495471.1
POR1963..scf227_4	KAA8494440.1
POR1964..scf246_12	KAA8491602.1
POR1965..scf295_1	KAA8498822.1
POR1966..scf209_3	KAA8495749.1
POR1967..scf208_2	KAA8496832.1
POR1968..scf208_2	KAA8496446.1
POR1969..scf209_3	KAA8495326.1
POR1970..scf249_10	KAA8492142.1
POR1971..scf291_13	KAA8491446.1
POR1972..scf295_1	KAA8497838.1
POR1973..scf210_14	KAA8491365.1
POR1974..scf227_4	KAA8494408.1
POR1975..scf236_6	KAA8493797.1
POR1976..scf295_1	KAA8499233.1
POR1977..scf229_5	KAA8493999.1
POR1978..scf246_12	KAA8491604.1
POR1979..scf229_5	KAA8494107.1
POR1980..scf295_9	KAA8492358.1
POR1981..scf297_16	KAA8491018.1
POR1982..scf295_1	KAA8499899.1
POR1983..scf229_5	KAA8494184.1
POR1984..scf295_1	KAA8498649.1
POR1985..scf208_2	KAA8496796.1
POR1986..scf295_9	KAA8492427.1
POR1987..scf244_11	KAA8491840.1
POR1988..scf295_1	KAA8497837.1
POR1989..scf295_1	KAA8497505.1
POR1990..scf208_2	KAA8496876.1
POR1991..scf236_6	KAA8493473.1
POR1992..scf208_2	KAA8496830.1
POR1993..scf244_11	KAA8491763.1
POR1994..scf291_13	KAA8491565.1
POR1995..scf295_1	KAA8498651.1
POR1996..scf295_1	KAA8498360.1
POR1997..scf295_1	KAA8499802.1
POR1998..scf244_11	KAA8491812.1
POR1999..scf208_2	KAA8497041.1
POR2000..scf295_1	KAA8500050.1
[truncated: 7,899 more rows]
