# Supplementary material for: Transcriptomic Insights into Metabolic Reprogramming and Exopolysaccharide Synthesis in Porphyridium purpureum Under Gradual Nitrogen Deprivation
Source: Mar Drugs. 2026 Jan 13;24(1):40. doi: 10.3390/md24010040 (PMC12843361; doi:10.3390/md24010040)
Supplement: Supplementary file 1 [file marinedrugs-24-00040-s001.zip › Dataset S4. Differential gene expression (DEGs) across experimental conditions.xlsx]

## Sheet: Differential gene expression ac
CONDITION_A_vs._CONDITION_B	CAZyme Family	Gene annotation	CONDITION A			CONDITION B			p-value	p-adj	stat	FC	log2FC	log10p-adj
SANS_zero_azote_nitrogen05vsnitrogen03_DOWN.xlsx		POR0050..scf208_2	387	370	296	48	42	29	1.25253e-13	9.65438e-13	54.9244	0.170775	-2.54984	12.0153
SANS_zero_azote_nitrogen05vsnitrogen03_DOWN.xlsx		POR0069..scf296_7	268	273	136	34	34	129	0.000460314	0.00135946	12.2699	0.427151	-1.22718	2.86663
SANS_zero_azote_nitrogen05vsnitrogen03_DOWN.xlsx		POR0108..scf236_6	2822	3168	1722	780	628	1256	9.82278e-16	8.82199e-15	64.4657	0.477565	-1.06623	14.0544
SANS_zero_azote_nitrogen05vsnitrogen03_DOWN.xlsx		POR0166..scf297_16	559	537	100	80	83	203	0.0025903	0.00660497	9.07569	0.494872	-1.01487	2.18013
SANS_zero_azote_nitrogen05vsnitrogen03_DOWN.xlsx		POR0170..scf295_1	541	635	419	172	81	221	1.7055e-07	8.22887e-07	27.3411	0.417552	-1.25997	6.08466
SANS_zero_azote_nitrogen05vsnitrogen03_DOWN.xlsx		POR0172..scf261_15	14919	17776	8988	3091	3224	5082	6.78115e-35	1.50918e-33	151.865	0.382611	-1.38605	32.8213
SANS_zero_azote_nitrogen05vsnitrogen03_DOWN.xlsx		POR0186..scf222_8	8396	9854	5409	1810	1863	3147	6.02568e-33	1.24209e-31	142.951	0.398426	-1.32762	30.9058
SANS_zero_azote_nitrogen05vsnitrogen03_DOWN.xlsx		POR0194..scf295_1	13192	14900	9039	3141	3341	5234	6.21058e-34	1.331e-32	147.465	0.434971	-1.20101	31.8758
SANS_zero_azote_nitrogen05vsnitrogen03_DOWN.xlsx		POR0225..scf209_3	31249	35024	22223	2162	1707	2781	4.37656e-241	5.06493e-238	1099.44	0.10339	-3.27383	237.295
SANS_zero_azote_nitrogen05vsnitrogen03_DOWN.xlsx		POR0234..scf227_4	1024	1010	758	187	161	284	1.23965e-21	1.55215e-20	91.2919	0.31093	-1.68534	19.8091
SANS_zero_azote_nitrogen05vsnitrogen03_DOWN.xlsx		POR0236..scf295_1	897	1013	400	42	23	112	2.36683e-22	3.05314e-21	94.5691	0.105344	-3.24681	20.5153
SANS_zero_azote_nitrogen05vsnitrogen03_DOWN.xlsx		POR0241..scf295_9	3639	4371	3775	1194	1046	1813	4.46649e-15	3.81677e-14	61.4827	0.462343	-1.11296	13.4183
SANS_zero_azote_nitrogen05vsnitrogen03_DOWN.xlsx		POR0254..scf295_1	6876	8069	4190	858	1113	1476	2.9782e-44	9.20856e-43	194.712	0.254686	-1.97321	42.0358
SANS_zero_azote_nitrogen05vsnitrogen03_DOWN.xlsx		POR0301..scf209_3	4793	5492	3793	535	506	805	1.73735e-101	2.1991e-99	457.436	0.178954	-2.48234	98.6578
SANS_zero_azote_nitrogen05vsnitrogen03_DOWN.xlsx		POR0335..scf295_1	69140	73496	38316	14182	14092	26652	9.08e-26	1.3618e-24	110.152	0.419027	-1.25488	23.8659
SANS_zero_azote_nitrogen05vsnitrogen03_DOWN.xlsx		POR0344..scf208_2	462	520	240	78	74	170	9.20494e-08	4.58323e-07	28.5344	0.378196	-1.40279	6.33883
SANS_zero_azote_nitrogen05vsnitrogen03_DOWN.xlsx		POR0353..scf227_4	1126	1127	612	162	272	394	4.64679e-09	2.61233e-08	34.332	0.41416	-1.27174	7.58297
SANS_zero_azote_nitrogen05vsnitrogen03_DOWN.xlsx		POR0356..scf297_16	66495	75384	45741	8492	7778	12410	9.91666e-160	4.22815e-157	725.198	0.210672	-2.24693	156.374
SANS_zero_azote_nitrogen05vsnitrogen03_DOWN.xlsx		POR0365..scf244_11	3614	3603	2205	991	927	1153	4.23048e-17	4.13403e-16	70.6663	0.46463	-1.10585	15.3836
SANS_zero_azote_nitrogen05vsnitrogen03_DOWN.xlsx		POR0377..scf208_2	520	633	363	112	36	197	1.81044e-07	8.68861e-07	27.2256	0.317684	-1.65434	6.06105
SANS_zero_azote_nitrogen05vsnitrogen03_DOWN.xlsx		POR0384..scf227_4	4869	6700	3596	477	351	582	3.25564e-99	3.87852e-97	446.992	0.12981	-2.94553	96.4113
SANS_zero_azote_nitrogen05vsnitrogen03_DOWN.xlsx		POR0395..scf208_2	782	905	557	167	117	293	2.6139e-13	1.97162e-12	53.4789	0.353232	-1.50131	11.7052
SANS_zero_azote_nitrogen05vsnitrogen03_DOWN.xlsx		POR0405..scf295_1	11599	12626	9616	2315	2326	3239	8.30828e-51	3.0874e-49	224.754	0.319359	-1.64675	48.5104
SANS_zero_azote_nitrogen05vsnitrogen03_DOWN.xlsx		POR0407..scf295_1	4860	5670	2975	1359	1199	1808	5.48584e-23	7.22614e-22	97.4635	0.456116	-1.13253	21.1411
SANS_zero_azote_nitrogen05vsnitrogen03_DOWN.xlsx		POR0408..scf209_3	15432	18995	12233	4877	4629	6659	2.90517e-29	5e-28	126.113	0.479892	-1.05922	27.2766
SANS_zero_azote_nitrogen05vsnitrogen03_DOWN.xlsx		POR0415..scf209_3	5366	6247	3740	1473	1362	2170	5.05306e-31	9.7002e-30	134.155	0.450977	-1.14887	29.0132
SANS_zero_azote_nitrogen05vsnitrogen03_DOWN.xlsx		POR0418..scf295_1	87526	100972	59407	15731	16616	26645	3.52308e-63	1.76176e-61	281.508	0.327443	-1.61068	60.7541
SANS_zero_azote_nitrogen05vsnitrogen03_DOWN.xlsx		POR0420..scf208_2	418	340	306	102	95	156	6.65164e-06	2.65051e-05	20.2909	0.469824	-1.08981	4.57667
SANS_zero_azote_nitrogen05vsnitrogen03_DOWN.xlsx		POR0422..scf295_1	458	636	359	33	124	106	1.18151e-07	5.81543e-07	28.0511	0.278829	-1.84255	6.23542
SANS_zero_azote_nitrogen05vsnitrogen03_DOWN.xlsx		POR0439..scf295_1	911	1233	493	243	172	350	1.21334e-09	7.08671e-09	36.9478	0.419092	-1.25466	8.14956
SANS_zero_azote_nitrogen05vsnitrogen03_DOWN.xlsx		POR0450..scf227_4	9180	10210	6281	1962	1700	3146	3.86249e-48	1.32585e-46	212.526	0.361816	-1.46667	45.8775
SANS_zero_azote_nitrogen05vsnitrogen03_DOWN.xlsx		POR0489..scf244_11	382	306	145	96	43	94	0.000146713	0.000473516	14.4139	0.435053	-1.20074	3.32467
SANS_zero_azote_nitrogen05vsnitrogen03_DOWN.xlsx		POR0501..scf296_7	672	721	248	93	185	239	0.000201418	0.000635391	13.8178	0.488357	-1.03399	3.19696
SANS_zero_azote_nitrogen148vsnitrogen06_UP.xlsx	GT23	POR0528..scf295_1	11779	9311	3887	27755	37911	38216	6.26996e-13	1.08274e-11	51.7605	2.14228	1.09915	10.9655
SANS_zero_azote_nitrogen05vsnitrogen03_DOWN.xlsx		POR0536..scf229_5	2765	3604	2400	636	411	729	7.54719e-34	1.61319e-32	147.078	0.279638	-1.83837	31.7923
SANS_zero_azote_nitrogen05vsnitrogen03_DOWN.xlsx		POR0544..scf295_1	3996	4652	3122	563	601	971	1.51445e-59	7.05089e-58	264.837	0.247412	-2.01501	57.1518
SANS_zero_azote_nitrogen05vsnitrogen03_DOWN.xlsx		POR0561..scf209_3	18721	24280	4597	1468	1748	4376	9.09689e-05	0.000305024	15.3155	0.265897	-1.91106	3.51567
SANS_zero_azote_nitrogen05vsnitrogen03_DOWN.xlsx		POR0577..scf229_5	2057	2182	1406	537	526	817	1.00219e-18	1.06128e-17	78.0548	0.461749	-1.11482	16.9742
SANS_zero_azote_nitrogen05vsnitrogen03_DOWN.xlsx		POR0614..scf208_2	1688	1776	1598	431	471	597	1.60875e-14	1.32175e-13	58.9604	0.409188	-1.28916	12.8788
SANS_zero_azote_nitrogen05vsnitrogen03_DOWN.xlsx		POR0626..scf208_2	2561	2586	1879	363	337	634	7.10061e-44	2.13836e-42	192.983	0.256649	-1.96213	41.6699
SANS_zero_azote_nitrogen05vsnitrogen03_DOWN.xlsx		POR0689..scf295_1	4252	5028	2839	1025	1156	1849	1.13415e-19	1.25687e-18	82.3602	0.461232	-1.11644	17.9007
SANS_zero_azote_nitrogen05vsnitrogen03_DOWN.xlsx		POR0756..scf209_3	4316	4488	2893	1057	719	1219	1.71953e-30	3.25466e-29	131.724	0.356167	-1.48938	28.4875
SANS_zero_azote_nitrogen05vsnitrogen03_DOWN.xlsx		POR0795..scf227_4	1220	1083	525	240	258	467	3.07154e-07	1.44498e-06	26.2042	0.488445	-1.03373	5.84014
SANS_zero_azote_nitrogen05vsnitrogen03_DOWN.xlsx		POR0858..scf261_15	526	630	256	76	124	234	2.82159e-05	0.000103382	17.5344	0.452236	-1.14485	3.98556
SANS_zero_azote_nitrogen05vsnitrogen03_DOWN.xlsx		POR0890..scf208_2	31148	33045	18405	5791	5836	9910	3.51549e-44	1.07468e-42	194.382	0.360066	-1.47367	41.9687
SANS_zero_azote_nitrogen05vsnitrogen03_DOWN.xlsx		POR0909..scf295_1	3686	3375	2103	870	885	1365	4.09953e-17	4.0109e-16	70.7284	0.474697	-1.07492	15.3968
SANS_zero_azote_nitrogen05vsnitrogen03_DOWN.xlsx		POR0934..scf295_1	1049	1159	1024	284	332	423	2.90694e-10	1.78538e-09	39.7362	0.44651	-1.16323	8.74827
SANS_zero_azote_nitrogen05vsnitrogen03_DOWN.xlsx		POR0988..scf295_9	3164	3637	2581	724	584	1207	2e-28	3.9e-27	122.051	0.360718	-1.47106	26.4077
SANS_zero_azote_nitrogen05vsnitrogen03_DOWN.xlsx		POR0993..scf229_5	4161	4492	1978	1020	939	1645	1.17564e-12	8.57232e-12	50.5265	0.481555	-1.05423	11.0669
SANS_zero_azote_nitrogen05vsnitrogen03_DOWN.xlsx		POR1018..scf208_2	1474	1585	1012	462	352	650	1.44651e-12	1.04814e-11	50.1197	0.499562	-1.00126	10.9796
SANS_zero_azote_nitrogen05vsnitrogen03_DOWN.xlsx		POR1062..scf227_4	1811	2290	1325	408	436	702	3.37482e-21	4.12983e-20	89.3104	0.395563	-1.33802	19.3841
SANS_zero_azote_nitrogen05vsnitrogen03_DOWN.xlsx		POR1077..scf295_1	129734	143937	74087	31188	31149	53847	1.7725e-24	2.51465e-23	104.262	0.46462	-1.10588	22.5995
SANS_zero_azote_nitrogen05vsnitrogen03_DOWN.xlsx		POR1131..scf295_1	859	858	551	146	106	186	1.39997e-21	1.74211e-20	91.0513	0.270941	-1.88395	19.7589
SANS_zero_azote_nitrogen05vsnitrogen03_DOWN.xlsx		POR1173..scf227_4	7866	9139	5674	1175	866	1226	8.18764e-72	4.87706e-70	321.137	0.202287	-2.30552	69.3118
SANS_zero_azote_nitrogen05vsnitrogen03_DOWN.xlsx		POR1179..scf208_2	8953	8556	3949	1322	1191	2148	1.50352e-29	3e-28	127.42	0.306069	-1.70807	27.5558
SANS_zero_azote_nitrogen05vsnitrogen03_DOWN.xlsx		POR1182..scf295_9	1177	1402	715	362	252	501	2.80771e-10	1.72574e-09	39.804	0.4778	-1.06552	8.76303
SANS_zero_azote_nitrogen05vsnitrogen03_DOWN.xlsx		POR1195..scf296_7	372	328	279	45	75	131	7.58848e-07	3.41904e-06	24.4596	0.361974	-1.46604	5.4661
SANS_zero_azote_nitrogen05vsnitrogen03_DOWN.xlsx		POR1204..scf295_1	33512	38767	21470	5552	5309	8976	4.62224e-75	3.20041e-73	336.051	0.291875	-1.77658	72.4948
SANS_zero_azote_nitrogen05vsnitrogen03_DOWN.xlsx		POR1209..scf208_2	1182	1351	792	299	362	404	1.24306e-10	7.89186e-10	41.3961	0.463019	-1.11086	9.10282
SANS_zero_azote_nitrogen05vsnitrogen03_DOWN.xlsx		POR1227..scf209_3	1237	1385	705	302	254	451	1.18199e-13	9.1193e-13	55.0384	0.427665	-1.22545	12.04
SANS_zero_azote_nitrogen05vsnitrogen03_DOWN.xlsx		POR1241..scf227_4	699	872	641	79	71	141	1e-28	1.4e-27	124.183	0.178893	-2.48283	26.8631
SANS_zero_azote_nitrogen05vsnitrogen03_DOWN.xlsx		POR1245..scf227_4	1257	1404	670	188	141	220	1.37e-26	2.184e-25	113.894	0.237042	-2.07678	24.6608
SANS_zero_azote_nitrogen05vsnitrogen03_DOWN.xlsx		POR1265..scf295_9	5345	5683	2777	1074	1175	1752	6.76147e-21	8.06697e-20	87.9358	0.410954	-1.28295	19.0933
SANS_zero_azote_nitrogen05vsnitrogen03_DOWN.xlsx		POR1301..scf208_2	4368	4442	2037	694	982	1382	6.56141e-14	5.15058e-13	56.1954	0.40506	-1.30379	12.2881
SANS_zero_azote_nitrogen05vsnitrogen03_DOWN.xlsx		POR1306..scf208_2	1404	1194	591	296	319	466	1.35253e-07	6.62045e-07	27.7896	0.492888	-1.02067	6.17911
SANS_zero_azote_nitrogen05vsnitrogen03_DOWN.xlsx		POR1331..scf295_1	7545	8159	3940	767	631	1398	3.99139e-53	1.56962e-51	235.385	0.195751	-2.35291	50.8042
SANS_zero_azote_nitrogen05vsnitrogen03_DOWN.xlsx		POR1358..scf295_1	1784	2141	1202	547	427	696	2.54517e-16	2.36179e-15	67.1274	0.457882	-1.12695	14.6268
SANS_zero_azote_nitrogen05vsnitrogen03_DOWN.xlsx		POR1373..scf295_9	3709	4315	2190	825	694	1244	7e-28	1.26e-26	119.684	0.377728	-1.40458	25.8998
SANS_zero_azote_nitrogen05vsnitrogen03_DOWN.xlsx		POR1393..scf209_3	693	893	513	262	158	304	1.66345e-07	8.03553e-07	27.3894	0.491129	-1.02583	6.09499
SANS_zero_azote_nitrogen05vsnitrogen03_DOWN.xlsx		POR1407..scf229_5	1031	996	597	283	174	372	6.96089e-10	4.16471e-09	38.0316	0.44428	-1.17046	8.38042
SANS_zero_azote_nitrogen05vsnitrogen03_DOWN.xlsx		POR1421..scf229_5	7294	8445	4884	1566	1590	2191	7.33375e-43	2.14479e-41	188.337	0.363476	-1.46007	40.6686
SANS_zero_azote_nitrogen05vsnitrogen03_DOWN.xlsx		POR1427..scf295_1	343	359	214	72	46	142	4.21248e-06	1.7235e-05	21.1656	0.40279	-1.3119	4.76359
SANS_zero_azote_nitrogen05vsnitrogen03_DOWN.xlsx		POR1437..scf295_1	688	828	723	248	160	274	5.33856e-09	2.97235e-08	34.0619	0.423534	-1.23945	7.5269
SANS_zero_azote_nitrogen148vsnitrogen06_UP.xlsx	GT32	POR1493..scf295_1	282	211	143	974	1507	1329	1.35327e-12	2.2097e-11	50.2504	2.85828	1.51515	10.6557
SANS_zero_azote_nitrogen05vsnitrogen03_DOWN.xlsx		POR1498..scf208_2	15407	16026	8454	3504	3923	6321	4.43186e-18	4.56195e-17	75.119	0.480797	-1.0565	16.3408
SANS_zero_azote_nitrogen05vsnitrogen03_DOWN.xlsx		POR1500..scf208_2	1181	1440	783	329	212	362	2.28568e-15	1.99745e-14	62.802	0.377851	-1.40411	13.6995
SANS_zero_azote_nitrogen05vsnitrogen03_DOWN.xlsx		POR1502..scf208_2	2571	2989	1941	682	641	681	9.17729e-19	9.73105e-18	78.2288	0.384206	-1.38005	17.0118
SANS_zero_azote_nitrogen05vsnitrogen03_DOWN.xlsx		POR1533..scf295_9	555	488	154	66	44	88	4.42977e-09	2.49552e-08	34.4251	0.253245	-1.9814	7.60284
SANS_zero_azote_nitrogen05vsnitrogen03_DOWN.xlsx		POR1536..scf295_1	4952	5569	2379	728	747	1707	1.30949e-17	1.31452e-16	72.9803	0.341972	-1.54805	15.8812
SANS_zero_azote_nitrogen05vsnitrogen03_DOWN.xlsx		POR1549..scf208_2	23863	25405	13185	3632	3815	7109	3.63393e-37	8.8139e-36	162.258	0.321047	-1.63914	35.0548
SANS_zero_azote_nitrogen05vsnitrogen03_DOWN.xlsx		POR1585..scf208_2	411	541	207	130	74	158	3.68147e-05	0.000132197	17.0289	0.470292	-1.08837	3.87878
SANS_zero_azote_nitrogen05vsnitrogen03_DOWN.xlsx		POR1592..scf297_16	2400	2569	1940	705	712	1032	5.47135e-16	4.997e-15	65.6188	0.488003	-1.03504	14.3013
SANS_zero_azote_nitrogen05vsnitrogen03_DOWN.xlsx		POR1602..scf209_3	830	964	575	213	221	330	3.46413e-11	2.30591e-10	43.8953	0.455319	-1.13505	9.63716
SANS_zero_azote_nitrogen05vsnitrogen03_DOWN.xlsx		POR1615..scf244_11	12897	14245	6229	1991	1871	3295	1.19649e-34	2.64108e-33	150.737	0.302282	-1.72603	32.5782
SANS_zero_azote_nitrogen05vsnitrogen03_DOWN.xlsx		POR1623..scf295_1	2012	2031	985	329	399	634	6.79113e-15	5.71287e-14	60.6578	0.384822	-1.37774	13.2431
SANS_zero_azote_nitrogen05vsnitrogen03_DOWN.xlsx		POR1631..scf237_24	301	371	36	30	22	75	0.000373703	0.00112709	12.6593	0.309527	-1.69186	2.94804
SANS_zero_azote_nitrogen05vsnitrogen03_DOWN.xlsx		POR1681..scf209_3	36703	40130	24217	7423	7326	11288	1.11551e-64	5.90635e-63	288.39	0.356094	-1.48967	62.2287
SANS_zero_azote_nitrogen05vsnitrogen03_DOWN.xlsx		POR1683..scf209_3	2019	2526	1793	540	454	679	6.308e-25	9.1581e-24	106.309	0.365081	-1.45371	23.0382
SANS_zero_azote_nitrogen05vsnitrogen03_DOWN.xlsx		POR1727..scf295_1	972	743	554	198	140	236	1.42068e-12	1.03035e-11	50.155	0.35775	-1.48298	10.987
SANS_zero_azote_nitrogen05vsnitrogen03_DOWN.xlsx		POR1744..scf208_2	2602	2637	1496	385	274	513	1.92189e-41	5.33194e-40	181.84	0.242327	-2.04497	39.2731
SANS_zero_azote_nitrogen05vsnitrogen03_DOWN.xlsx		POR1751..scf295_1	1815	2767	1238	402	491	675	1.76591e-15	1.56175e-14	63.3102	0.387491	-1.36776	13.8064
SANS_zero_azote_nitrogen05vsnitrogen03_DOWN.xlsx		POR1765..scf209_3	3497	4011	2277	641	569	977	9.16897e-46	2.95928e-44	201.638	0.309303	-1.69291	43.5288
SANS_zero_azote_nitrogen05vsnitrogen03_DOWN.xlsx		POR1777..scf208_2	1916	1554	699	183	194	554	7.80553e-11	5.06266e-10	42.3059	0.310448	-1.68758	9.29562
SANS_zero_azote_nitrogen05vsnitrogen03_DOWN.xlsx		POR1784..scf295_1	441	463	323	116	94	199	8.95285e-07	3.99378e-06	24.1411	0.466116	-1.10124	5.39862
SANS_zero_azote_nitrogen05vsnitrogen03_DOWN.xlsx		POR1786..scf209_3	2001	3072	1650	718	630	1010	5.65193e-13	4.17377e-12	51.9643	0.492638	-1.0214	11.3795
SANS_zero_azote_nitrogen05vsnitrogen03_DOWN.xlsx		POR1790..scf295_1	1631	1668	1079	445	381	491	1.30926e-15	1.16298e-14	63.8996	0.428046	-1.22416	13.9344
SANS_zero_azote_nitrogen05vsnitrogen03_DOWN.xlsx		POR1792..scf227_4	3174	3818	2090	731	625	1137	1.11693e-29	2e-28	128.01	0.379892	-1.39634	27.6829
SANS_zero_azote_nitrogen05vsnitrogen03_DOWN.xlsx		POR1815..scf295_1	56135	62812	40703	9921	8963	14077	1.27854e-110	2.07148e-108	499.408	0.28356	-1.81828	107.684
SANS_zero_azote_nitrogen05vsnitrogen03_DOWN.xlsx		POR1829..scf295_1	1305	1683	908	332	393	624	1.07821e-10	6.88304e-10	41.6742	0.486204	-1.04037	9.16222
SANS_zero_azote_nitrogen05vsnitrogen03_DOWN.xlsx		POR1875..scf227_4	1307	1380	823	299	253	488	4.02475e-16	3.70506e-15	66.224	0.409807	-1.28698	14.4312
SANS_zero_azote_nitrogen05vsnitrogen03_DOWN.xlsx		POR1884..scf295_1	882	865	459	220	161	292	9.23425e-10	5.46034e-09	37.4803	0.43656	-1.19575	8.26278
SANS_zero_azote_nitrogen05vsnitrogen03_DOWN.xlsx		POR1889..scf209_3	487	465	369	56	97	239	1.60793e-05	6.09253e-05	18.6051	0.409739	-1.28722	4.2152
SANS_zero_azote_nitrogen05vsnitrogen03_DOWN.xlsx		POR1896..scf236_6	2174	2697	1472	776	455	976	4.23795e-11	2.79346e-10	43.5008	0.487792	-1.03566	9.55386
SANS_zero_azote_nitrogen05vsnitrogen03_DOWN.xlsx		POR1907..scf236_6	9751	10121	5317	332	332	665	5.95602e-134	1.30405e-131	606.661	0.0721606	-3.79265	130.885
SANS_zero_azote_nitrogen05vsnitrogen03_DOWN.xlsx		POR1957..scf295_1	381343	435514	303342	103431	91468	127810	3.78546e-44	1.15286e-42	194.234	0.394876	-1.34053	41.9382
SANS_zero_azote_nitrogen05vsnitrogen03_DOWN.xlsx		POR1969..scf209_3	308	368	164	64	56	151	0.000170485	0.000546105	14.1313	0.472363	-1.08203	3.26272
SANS_zero_azote_nitrogen05vsnitrogen03_DOWN.xlsx		POR2013..scf297_16	9583	11084	6096	770	741	1479	3.02286e-95	3.35455e-93	428.762	0.152071	-2.71719	92.4744
SANS_zero_azote_nitrogen05vsnitrogen03_DOWN.xlsx		POR2049..scf244_11	2973	3332	2973	670	586	810	6e-28	1e-26	120.173	0.302553	-1.72474	26.0021
SANS_zero_azote_nitrogen05vsnitrogen03_DOWN.xlsx		POR2066..scf295_1	1283	1565	797	277	199	408	2.51969e-19	2.73253e-18	80.7826	0.339562	-1.55825	17.5634
SANS_zero_azote_nitrogen05vsnitrogen03_DOWN.xlsx		POR2085..scf249_10	27839	31034	17548	3035	2752	4323	6.94304e-145	2.08317e-142	656.932	0.18362	-2.4452	141.681
SANS_zero_azote_nitrogen05vsnitrogen03_DOWN.xlsx		POR2140..scf222_8	354	415	166	59	63	126	3.37758e-06	1.39672e-05	21.5891	0.393955	-1.3439	4.85489
SANS_zero_azote_nitrogen05vsnitrogen03_DOWN.xlsx		POR2145..scf208_2	743	599	565	158	172	353	2.49506e-06	1.04836e-05	22.1703	0.487444	-1.03669	4.97949
SANS_zero_azote_nitrogen05vsnitrogen03_DOWN.xlsx		POR2178..scf295_1	2852	3025	2312	720	420	844	1.30914e-23	1.77942e-22	100.301	0.331074	-1.59478	21.7497
SANS_zero_azote_nitrogen05vsnitrogen03_DOWN.xlsx		POR2190..scf236_6	1546	1954	904	341	256	620	6.30355e-14	4.95297e-13	56.2743	0.384554	-1.37874	12.3051
SANS_zero_azote_nitrogen05vsnitrogen03_DOWN.xlsx		POR2198..scf261_15	1049	1215	646	366	266	344	3.34153e-08	1.72859e-07	30.4983	0.491834	-1.02376	6.76231
SANS_zero_azote_nitrogen05vsnitrogen03_DOWN.xlsx		POR2199..scf208_2	1360	1427	876	115	76	198	4.45171e-43	1.31139e-41	189.33	0.144445	-2.79141	40.8823
SANS_zero_azote_nitrogen05vsnitrogen03_DOWN.xlsx		POR2203..scf227_4	764	800	512	180	178	296	6.3537e-11	4.15091e-10	42.7085	0.441026	-1.18106	9.38186
SANS_zero_azote_nitrogen05vsnitrogen03_DOWN.xlsx		POR2242..scf208_2	4803	5452	3291	1428	1066	2139	5.38755e-21	6.49472e-20	88.3851	0.46824	-1.09468	19.1874
SANS_zero_azote_nitrogen05vsnitrogen03_DOWN.xlsx		POR2261..scf295_1	6861	7564	3687	1475	1434	2779	1.98435e-18	2.07155e-17	76.7056	0.435886	-1.19798	16.6837
SANS_zero_azote_nitrogen05vsnitrogen03_DOWN.xlsx		POR2263..scf208_2	3041	3590	2139	909	805	1427	3.46683e-19	3.72477e-18	80.152	0.493213	-1.01972	17.4289
SANS_zero_azote_nitrogen05vsnitrogen03_DOWN.xlsx		POR2280..scf295_1	5483	5621	3572	1230	1337	2236	9.564e-23	1.24563e-21	96.363	0.449078	-1.15496	20.9046
SANS_zero_azote_nitrogen05vsnitrogen03_DOWN.xlsx		POR2298..scf296_7	133079	137495	76553	22478	19139	34340	1.25774e-64	6.5735e-63	288.15	0.299716	-1.73833	62.1822
SANS_zero_azote_nitrogen05vsnitrogen03_DOWN.xlsx		POR2320..scf295_1	2317	3207	2139	798	655	1026	2.65301e-17	2.61461e-16	71.587	0.447989	-1.15847	15.5826
SANS_zero_azote_nitrogen05vsnitrogen03_DOWN.xlsx		POR2329..scf209_3	3003	3253	2329	779	509	1121	3.48614e-22	4.46149e-21	93.8026	0.379672	-1.39717	20.3505
SANS_zero_azote_nitrogen05vsnitrogen03_DOWN.xlsx		POR2346..scf209_3	15497	18263	10413	2449	2725	3879	1.59741e-63	8.03765e-62	283.085	0.285781	-1.80702	61.0949
SANS_zero_azote_nitrogen05vsnitrogen03_DOWN.xlsx		POR2359..scf295_9	2889	3750	2210	850	640	1516	2.62426e-14	2.10904e-13	57.9977	0.460693	-1.11812	12.6759
SANS_zero_azote_nitrogen05vsnitrogen03_DOWN.xlsx		POR2371..scf208_2	2969	3304	1895	785	738	1100	1.86129e-22	2.40867e-21	95.0448	0.450089	-1.15172	20.6182
SANS_zero_azote_nitrogen05vsnitrogen03_DOWN.xlsx		POR2373..scf291_13	43950	48894	27393	6100	6189	10606	7.1831e-77	5.29002e-75	344.356	0.261841	-1.93324	74.2765
SANS_zero_azote_nitrogen05vsnitrogen03_DOWN.xlsx		POR2381..scf296_7	560	626	270	135	110	192	3.19887e-07	1.50226e-06	26.1258	0.441279	-1.18024	5.82325
SANS_zero_azote_nitrogen05vsnitrogen03_DOWN.xlsx		POR2399..scf295_1	3732	4066	1615	216	441	852	6.1154e-06	2.44405e-05	20.4517	0.248375	-2.00941	4.61189
SANS_zero_azote_nitrogen05vsnitrogen03_DOWN.xlsx		POR2424..scf236_6	374	344	112	35	49	146	0.000631051	0.00181346	11.6821	0.425606	-1.23241	2.74149
SANS_zero_azote_nitrogen05vsnitrogen03_DOWN.xlsx		POR2445..scf236_6	25837	27223	15519	2625	2400	4728	1.44996e-90	1.52547e-88	407.256	0.193722	-2.36794	87.8166
SANS_zero_azote_nitrogen05vsnitrogen03_DOWN.xlsx		POR2504..scf249_10	1313	1560	996	367	200	388	2.06876e-16	1.92854e-15	67.536	0.346262	-1.53007	14.7148
SANS_zero_azote_nitrogen05vsnitrogen03_DOWN.xlsx		POR2526..scf295_1	4000	4714	2822	1274	900	1726	7.71136e-20	8.66432e-19	83.1227	0.466174	-1.10106	18.0623
SANS_zero_azote_nitrogen05vsnitrogen03_DOWN.xlsx		POR2548..scf229_5	1481	1900	1128	320	345	600	1.0384e-18	1.09675e-17	77.9847	0.387039	-1.36945	16.9599
SANS_zero_azote_nitrogen05vsnitrogen03_DOWN.xlsx		POR2558..scf295_1	6154	6183	3887	1091	1100	1500	1.02835e-47	3.48562e-46	210.576	0.318193	-1.65203	45.4577
SANS_zero_azote_nitrogen05vsnitrogen03_DOWN.xlsx		POR2560..scf295_1	25485	30427	19733	7996	7421	10455	1.78302e-31	3.48054e-30	136.223	0.474693	-1.07493	29.4584
SANS_zero_azote_nitrogen05vsnitrogen03_DOWN.xlsx		POR2564..scf295_9	960	1061	659	225	217	240	2.32704e-14	1.88137e-13	58.2342	0.368599	-1.43988	12.7255
SANS_zero_azote_nitrogen05vsnitrogen03_DOWN.xlsx		POR2588..scf208_2	840	1159	862	140	72	174	2.83e-25	4.1688e-24	107.898	0.183888	-2.4431	23.38
SANS_zero_azote_nitrogen05vsnitrogen03_DOWN.xlsx		POR2603..scf295_1	1500	1453	636	294	229	497	1.00469e-10	6.42386e-10	41.8123	0.404636	-1.3053	9.1922
SANS_zero_azote_nitrogen05vsnitrogen03_DOWN.xlsx		POR2611..scf208_2	8641	10048	7618	2060	1965	3369	5.13219e-35	1.14534e-33	152.419	0.37879	-1.40053	32.9411
SANS_zero_azote_nitrogen05vsnitrogen03_DOWN.xlsx		POR2616..scf209_3	2431	2645	2139	826	644	848	4.79193e-14	3.78726e-13	56.8134	0.449352	-1.15408	12.4217
SANS_zero_azote_nitrogen05vsnitrogen03_DOWN.xlsx		POR2622..scf227_4	2378	3203	2160	199	143	354	8.67963e-65	4.6259e-63	288.89	0.119962	-3.05935	62.3348
SANS_zero_azote_nitrogen05vsnitrogen03_DOWN.xlsx		POR2717..scf295_1	8113	9900	6080	606	515	1090	1.53277e-119	2.95642e-117	540.413	0.123554	-3.01679	116.529
SANS_zero_azote_nitrogen05vsnitrogen03_DOWN.xlsx		POR2719..scf236_6	2530	2393	1438	418	349	794	3.87242e-22	4.92472e-21	93.5946	0.334609	-1.57945	20.3076
SANS_zero_azote_nitrogen05vsnitrogen03_DOWN.xlsx		POR2733..scf295_9	2021	2286	1335	472	244	589	1.52146e-19	1.6701e-18	81.7795	0.320751	-1.64048	17.7773
SANS_zero_azote_nitrogen05vsnitrogen03_DOWN.xlsx		POR2740..scf296_7	3043	3056	2012	933	765	1171	1.36605e-17	1.3696e-16	72.8969	0.492999	-1.02034	15.8634
SANS_zero_azote_nitrogen05vsnitrogen03_DOWN.xlsx		POR2766..scf295_1	2135	2388	1379	360	426	698	8.3541e-24	1.14512e-22	101.191	0.348596	-1.52037	21.9412
SANS_zero_azote_nitrogen05vsnitrogen03_DOWN.xlsx		POR2815..scf295_1	71808	78362	50436	15020	15011	23456	3.23266e-65	1.73429e-63	290.858	0.365913	-1.45043	62.7609
SANS_zero_azote_nitrogen05vsnitrogen03_DOWN.xlsx		POR2835..scf295_9	103718	116974	66168	26387	27075	44822	2.69319e-29	5e-28	126.263	0.472054	-1.08298	27.3086
SANS_zero_azote_nitrogen05vsnitrogen03_DOWN.xlsx		POR2887..scf236_6	1149	1151	741	220	252	417	4.36429e-14	3.46619e-13	56.9972	0.405986	-1.3005	12.4601
SANS_zero_azote_nitrogen05vsnitrogen03_DOWN.xlsx		POR2889..scf236_6	3386	3863	1987	575	631	1059	6e-28	1.01e-26	120.128	0.341942	-1.54818	25.9941
SANS_zero_azote_nitrogen05vsnitrogen03_DOWN.xlsx		POR2891..scf222_8	2512	2653	1958	762	506	915	2.16812e-18	2.26048e-17	76.5307	0.42142	-1.24667	16.6458
SANS_zero_azote_nitrogen05vsnitrogen03_DOWN.xlsx		POR2912..scf227_4	33054	32414	10771	3759	4230	9488	2.53799e-05	9.34131e-05	17.7358	0.351754	-1.50736	4.02959
SANS_zero_azote_nitrogen05vsnitrogen03_DOWN.xlsx		POR2920..scf295_1	1181	1502	774	255	326	498	2.55978e-11	1.73095e-10	44.4876	0.442158	-1.17737	9.76172
SANS_zero_azote_nitrogen05vsnitrogen03_DOWN.xlsx		POR2922..scf295_1	1246	1691	585	306	252	508	1.06144e-08	5.74016e-08	32.7253	0.439898	-1.18476	7.24108
SANS_zero_azote_nitrogen05vsnitrogen03_DOWN.xlsx		POR2933..scf208_2	3223	3832	2225	691	784	933	6.91e-26	1.0516e-24	110.694	0.369143	-1.43775	23.9782
SANS_zero_azote_nitrogen05vsnitrogen03_DOWN.xlsx		POR2957..scf208_2	2938	3101	1690	552	463	664	1.1261e-33	2.38186e-32	146.283	0.307973	-1.69913	31.6231
SANS_zero_azote_nitrogen05vsnitrogen03_DOWN.xlsx		POR2959..scf210_14	443	446	78	62	38	146	0.000861213	0.00240824	11.1044	0.411753	-1.28015	2.6183
SANS_zero_azote_nitrogen05vsnitrogen03_DOWN.xlsx		POR2963..scf295_1	6674	7142	3216	1656	1580	2736	3.71693e-13	2.7752e-12	52.7873	0.496291	-1.01074	11.5567
SANS_zero_azote_nitrogen05vsnitrogen03_DOWN.xlsx		POR2983..scf296_7	226	276	138	45	50	58	4.38655e-06	1.7902e-05	21.0881	0.369047	-1.43812	4.7471
SANS_zero_azote_nitrogen05vsnitrogen03_DOWN.xlsx		POR2992..scf295_1	11985	13195	10047	1531	1367	2220	1.5518e-103	2.1307e-101	466.852	0.196857	-2.34478	100.671
SANS_zero_azote_nitrogen05vsnitrogen03_DOWN.xlsx		POR3014..scf295_1	24436	26084	20318	7496	6288	9887	1e-28	1.4e-27	124.188	0.455522	-1.13441	26.8631
SANS_zero_azote_nitrogen05vsnitrogen03_DOWN.xlsx		POR3017..scf208_2	90415	103601	51641	13919	14434	26882	7.04693e-42	1.9891e-40	183.836	0.307233	-1.7026	39.7013
SANS_zero_azote_nitrogen05vsnitrogen03_DOWN.xlsx		POR3050..scf295_1	62054	66729	48007	11147	10104	14102	3.68353e-81	2.95448e-79	364.057	0.27589	-1.85784	78.5295
SANS_zero_azote_nitrogen05vsnitrogen03_DOWN.xlsx		POR3083..scf208_2	17343	22290	12591	1767	1861	3397	5.39004e-89	5.3907e-87	400.043	0.182851	-2.45126	86.2684
SANS_zero_azote_nitrogen05vsnitrogen03_DOWN.xlsx		POR3147..scf249_10	1660	1834	1348	125	196	284	1.1222e-37	2.78862e-36	164.594	0.17102	-2.54776	35.5546
SANS_zero_azote_nitrogen05vsnitrogen03_DOWN.xlsx		POR3158..scf295_1	2101	2347	1668	514	485	661	2.864e-25	4.2113e-24	107.874	0.377597	-1.40508	23.3756
SANS_zero_azote_nitrogen05vsnitrogen03_DOWN.xlsx		POR3170..scf236_6	471	602	342	111	113	250	1.88373e-06	8.03585e-06	22.7101	0.46953	-1.09071	5.09497
SANS_zero_azote_nitrogen05vsnitrogen03_DOWN.xlsx		POR3172..scf209_3	2328	3355	1864	631	703	1051	7.23957e-17	6.97357e-16	69.6066	0.442099	-1.17756	15.1565
SANS_zero_azote_nitrogen05vsnitrogen03_DOWN.xlsx		POR3179..scf295_1	452	601	238	116	112	126	1.1452e-06	5.05297e-06	23.6672	0.421912	-1.24499	5.29645
SANS_zero_azote_nitrogen05vsnitrogen03_DOWN.xlsx		POR3194..scf296_7	1881	1999	1012	412	401	924	9.05134e-09	4.92775e-08	33.035	0.490777	-1.02686	7.30735
SANS_zero_azote_nitrogen05vsnitrogen03_DOWN.xlsx		POR3197..scf209_3	3161	3429	2287	159	216	372	1.01784e-73	6.81447e-72	329.886	0.113957	-3.13344	71.1666
SANS_zero_azote_nitrogen05vsnitrogen03_DOWN.xlsx		POR3218..scf295_1	5225	4525	2107	749	798	1642	2.44011e-14	1.9669e-13	58.1408	0.376501	-1.40927	12.7062
SANS_zero_azote_nitrogen05vsnitrogen03_DOWN.xlsx		POR3307..scf295_1	235	298	177	34	16	46	3.53907e-11	2.35386e-10	43.8534	0.194953	-2.3588	9.62822
SANS_zero_azote_nitrogen05vsnitrogen03_DOWN.xlsx		POR3309..scf210_14	295	320	304	57	70	113	3.64291e-07	1.69898e-06	25.8748	0.366588	-1.44777	5.76981
SANS_zero_azote_nitrogen05vsnitrogen03_DOWN.xlsx		POR3323..scf208_2	724	843	447	164	125	191	2.79028e-14	2.24025e-13	57.877	0.343301	-1.54245	12.6497
SANS_zero_azote_nitrogen05vsnitrogen03_DOWN.xlsx		POR3338..scf295_1	2381	2712	1380	608	588	888	8.65183e-17	8.28469e-16	69.2551	0.456056	-1.13272	15.0817
SANS_zero_azote_nitrogen05vsnitrogen03_DOWN.xlsx		POR3345..scf227_4	3479	3697	2173	928	760	1214	1.2404e-24	1.76915e-23	104.969	0.433761	-1.20503	22.7522
SANS_zero_azote_nitrogen05vsnitrogen03_DOWN.xlsx		POR3372..scf295_1	2804	3217	2153	678	442	757	3.17935e-30	1e-28	130.504	0.318609	-1.65014	28.2246
SANS_zero_azote_nitrogen05vsnitrogen03_DOWN.xlsx		POR3409..scf227_4	839	957	446	158	140	223	8.19217e-15	6.85587e-14	60.2886	0.335177	-1.57701	13.1639
SANS_zero_azote_nitrogen05vsnitrogen03_DOWN.xlsx		POR3421..scf209_3	696	723	508	192	184	296	8.95569e-09	4.87896e-08	33.0557	0.48753	-1.03644	7.31167
SANS_zero_azote_nitrogen05vsnitrogen03_DOWN.xlsx		POR3441..scf210_14	406	348	177	41	56	60	8.459e-10	5.0313e-09	37.6513	0.256908	-1.96068	8.29832
SANS_zero_azote_nitrogen05vsnitrogen03_DOWN.xlsx		POR3451..scf229_5	2878	3067	1759	467	483	869	6.21512e-31	1.19028e-29	133.744	0.325284	-1.62023	28.9244
SANS_zero_azote_nitrogen05vsnitrogen03_DOWN.xlsx		POR3484..scf296_7	411	359	234	78	81	193	0.000118567	0.000389345	14.8153	0.4973	-1.00781	3.40966
SANS_zero_azote_nitrogen05vsnitrogen03_DOWN.xlsx		POR3487..scf295_1	2914	3467	2376	894	885	1089	1.73813e-17	1.73407e-16	72.4215	0.460364	-1.11915	15.7609
SANS_zero_azote_nitrogen05vsnitrogen03_DOWN.xlsx		POR3517..scf208_2	430	640	306	109	95	178	1.42892e-08	7.64069e-08	32.1476	0.399705	-1.32299	7.11687
SANS_zero_azote_nitrogen05vsnitrogen03_DOWN.xlsx		POR3518..scf244_11	2283	2582	1483	408	433	770	5.44e-26	8.382e-25	111.166	0.349881	-1.51507	24.0767
SANS_zero_azote_nitrogen05vsnitrogen03_DOWN.xlsx		POR3535..scf208_2	160	152	114	26	50	56	0.00264914	0.00675076	9.03462	0.492296	-1.0224	2.17065
SANS_zero_azote_nitrogen05vsnitrogen03_DOWN.xlsx		POR3566..scf208_2	2819	3565	2073	411	391	680	6.62688e-55	2.78157e-53	243.547	0.241007	-2.05285	52.5557
SANS_zero_azote_nitrogen05vsnitrogen03_DOWN.xlsx		POR3581..scf295_1	804	853	527	169	263	268	3.29254e-07	1.54446e-06	26.07	0.471054	-1.08603	5.81122
SANS_zero_azote_nitrogen05vsnitrogen03_DOWN.xlsx		POR3603..scf295_1	1686	2021	1388	492	518	857	1.01686e-12	7.42791e-12	50.8113	0.498189	-1.00523	11.1291
SANS_zero_azote_nitrogen148vsnitrogen06_UP.xlsx	GT39	POR3279..scf295_1	433	257	92	1428	1836	1642	2.01762e-13	3.66383e-12	53.9876	3.37733	1.75589	11.4361
SANS_zero_azote_nitrogen05vsnitrogen03_DOWN.xlsx		POR3648..scf227_4	2801	3102	1935	759	762	1208	1.05702e-19	1.173e-18	82.4994	0.48152	-1.05433	17.9307
SANS_zero_azote_nitrogen05vsnitrogen03_DOWN.xlsx		POR3654..scf295_1	1325	1448	1153	278	367	459	2.45175e-14	1.97431e-13	58.1315	0.391705	-1.35216	12.7046
SANS_zero_azote_nitrogen05vsnitrogen03_DOWN.xlsx		POR3656..scf295_1	2522	2570	1938	677	745	917	2.26275e-15	1.97954e-14	62.8219	0.465417	-1.1034	13.7034
SANS_zero_azote_nitrogen05vsnitrogen03_DOWN.xlsx		POR3688..scf208_2	3534	3814	2403	366	360	760	5.9332e-52	2.23558e-50	230.009	0.205288	-2.28428	49.6506
SANS_zero_azote_nitrogen05vsnitrogen03_DOWN.xlsx		POR3720..scf244_11	96	86	95	22	10	42	0.00301613	0.00759282	8.79768	0.418214	-1.25769	2.1196
SANS_zero_azote_nitrogen05vsnitrogen03_DOWN.xlsx		POR3743..scf244_11	59103	65330	41546	14003	14141	22651	5.20678e-47	1.72164e-45	207.348	0.419582	-1.25298	44.7641
SANS_zero_azote_nitrogen05vsnitrogen03_DOWN.xlsx		POR3748..scf295_1	6138	7254	3326	1219	1265	2174	1.05208e-22	1.36804e-21	96.1742	0.391444	-1.35312	20.8639
SANS_zero_azote_nitrogen05vsnitrogen03_DOWN.xlsx		POR3765..scf210_14	16494	15732	4467	1830	1861	5248	0.00135107	0.003635	10.2714	0.399898	-1.3223	2.4395
SANS_zero_azote_nitrogen05vsnitrogen03_DOWN.xlsx		POR3788..scf208_2	462	399	280	82	94	182	2.35499e-06	9.93436e-06	22.2812	0.443437	-1.1732	5.00286
SANS_zero_azote_nitrogen05vsnitrogen03_DOWN.xlsx		POR3804..scf227_4	22004	26991	12503	3392	4191	7388	2.65e-26	4.155e-25	112.595	0.339084	-1.56029	24.3815
SANS_zero_azote_nitrogen05vsnitrogen03_DOWN.xlsx		POR3859..scf227_4	1204	1418	1038	284	341	377	1.84442e-14	1.50926e-13	58.6914	0.388368	-1.3645	12.8212
SANS_zero_azote_nitrogen05vsnitrogen03_DOWN.xlsx		POR3864..scf208_2	1208	1505	853	342	294	512	1.7535e-14	1.43776e-13	58.7909	0.44943	-1.15383	12.8423
SANS_zero_azote_nitrogen05vsnitrogen03_DOWN.xlsx		POR3882..scf244_11	3700	4027	2365	775	825	1276	1e-28	1.4e-27	124.105	0.395886	-1.33684	26.8479
SANS_zero_azote_nitrogen05vsnitrogen03_DOWN.xlsx		POR3886..scf222_8	8339	10643	6308	2266	1994	3243	4.90287e-39	1.27711e-37	170.818	0.409703	-1.28735	36.8938
SANS_zero_azote_nitrogen05vsnitrogen03_DOWN.xlsx		POR3888..scf289_17	2804	3023	1615	594	411	1173	1.36076e-13	1.04587e-12	54.7616	0.398339	-1.32793	11.9805
SANS_zero_azote_nitrogen05vsnitrogen03_DOWN.xlsx		POR3931..scf295_1	2793	2726	1926	553	624	938	5.9491e-24	8.23822e-23	101.863	0.39134	-1.3535	22.0842
SANS_zero_azote_nitrogen05vsnitrogen03_DOWN.xlsx		POR3933..scf295_9	21230	24458	18079	2064	1904	2768	1.17884e-145	3.67299e-143	660.473	0.144352	-2.79233	142.435
SANS_zero_azote_nitrogen05vsnitrogen03_DOWN.xlsx		POR3942..scf209_3	6224	7120	3247	1072	1172	2145	1.2499e-21	1.56257e-20	91.2756	0.369941	-1.43463	19.8062
SANS_zero_azote_nitrogen05vsnitrogen03_DOWN.xlsx		POR3951..scf236_6	2054	1879	1247	374	468	820	2.18357e-12	1.57376e-11	49.3117	0.441708	-1.17883	10.8031
SANS_zero_azote_nitrogen05vsnitrogen03_DOWN.xlsx		POR3980..scf297_16	5275	5540	2437	1262	1028	1970	4.68642e-14	3.71474e-13	56.8572	0.454898	-1.13639	12.4301
SANS_zero_azote_nitrogen05vsnitrogen03_DOWN.xlsx		POR4017..scf295_1	1315	1367	660	302	276	607	7.23033e-08	3.6313e-07	29.002	0.49719	-1.00813	6.43994
SANS_zero_azote_nitrogen05vsnitrogen03_DOWN.xlsx		POR4020..scf227_4	10965	13293	7989	3456	3328	4051	4.7529e-21	5.74676e-20	88.633	0.476646	-1.06901	19.2406
SANS_zero_azote_nitrogen05vsnitrogen03_DOWN.xlsx		POR4029..scf295_9	4060	4049	1682	736	737	1303	3.25193e-14	2.60058e-13	57.5759	0.404964	-1.30413	12.5849
SANS_zero_azote_nitrogen05vsnitrogen03_DOWN.xlsx		POR4033..scf229_5	27652	32576	17264	5697	5874	9536	5.20854e-41	1.44008e-39	179.857	0.378181	-1.40285	38.8416
SANS_zero_azote_nitrogen05vsnitrogen03_DOWN.xlsx		POR4064..scf227_4	488	468	165	33	49	148	2.43324e-06	1.02345e-05	22.2184	0.301205	-1.73118	4.98993
SANS_zero_azote_nitrogen05vsnitrogen03_DOWN.xlsx		POR4065..scf297_16	2556	2926	1542	336	390	779	9.353e-25	1.34111e-23	105.529	0.294345	-1.76442	22.8725
SANS_zero_azote_nitrogen05vsnitrogen03_DOWN.xlsx		POR4077..scf295_1	1101	1330	1117	343	328	428	8.21037e-12	5.68967e-11	46.7149	0.431213	-1.21353	10.2449
SANS_zero_azote_nitrogen05vsnitrogen03_DOWN.xlsx		POR4086..scf208_2	2211	2254	1500	657	441	884	2.45176e-15	2.13337e-14	62.6638	0.457248	-1.12895	13.6709
SANS_zero_azote_nitrogen05vsnitrogen03_DOWN.xlsx		POR4133..scf249_10	646	662	272	122	140	131	1.9988e-07	9.53047e-07	27.0343	0.387045	-1.36943	6.02089
SANS_zero_azote_nitrogen05vsnitrogen03_DOWN.xlsx		POR4147..scf295_1	718	1020	807	247	146	317	2.07257e-10	1.29153e-09	40.397	0.382896	-1.38498	8.8889
SANS_zero_azote_nitrogen05vsnitrogen03_DOWN.xlsx		POR4156..scf229_5	9354	10438	7180	2700	2350	3652	1.12499e-35	2.55282e-34	155.435	0.443313	-1.1736	33.593
SANS_zero_azote_nitrogen05vsnitrogen03_DOWN.xlsx		POR4187..scf227_4	11432	12202	6176	2531	2443	4575	1.15866e-20	1.37226e-19	86.8705	0.443298	-1.17365	18.8626
SANS_zero_azote_nitrogen05vsnitrogen03_DOWN.xlsx		POR4190..scf261_15	877	919	639	133	246	254	9.46225e-10	5.58294e-09	37.4327	0.376936	-1.40761	8.25314
SANS_zero_azote_nitrogen05vsnitrogen03_DOWN.xlsx		POR4227..scf227_4	4665	5432	2763	825	755	1643	1.196e-25	1.7914e-24	109.604	0.343439	-1.54187	23.7468
SANS_zero_azote_nitrogen05vsnitrogen03_DOWN.xlsx		POR4260..scf208_2	12135	13440	8867	3290	3103	4412	3.715e-38	9.4639e-37	166.792	0.434919	-1.20118	36.0239
SANS_zero_azote_nitrogen148vsnitrogen06_UP.xlsx	GT5	POR3626..scf295_1	624	556	168	1930	4080	3633	1.49249e-12	2.42238e-11	50.0583	3.59431	1.84571	10.6158
SANS_zero_azote_nitrogen05vsnitrogen03_DOWN.xlsx		POR4280..scf295_9	688	791	432	204	158	258	5.42925e-09	3.01662e-08	34.0292	0.464896	-1.10502	7.52048
SANS_zero_azote_nitrogen05vsnitrogen03_DOWN.xlsx		POR4289..scf295_9	1909	2193	1022	434	317	726	4.3098e-14	3.42627e-13	57.0219	0.402944	-1.31135	12.4652
SANS_zero_azote_nitrogen05vsnitrogen03_DOWN.xlsx		POR4298..scf236_6	2141	2547	1068	443	346	701	1.15182e-16	1.09261e-15	68.6907	0.367012	-1.4461	14.9615
SANS_zero_azote_nitrogen05vsnitrogen03_DOWN.xlsx		POR4320..scf295_1	2047	2402	1871	537	457	695	1.14386e-23	1.55738e-22	100.568	0.366846	-1.44675	21.8076
SANS_zero_azote_nitrogen05vsnitrogen03_DOWN.xlsx		POR4373..scf210_14	621	702	457	169	79	185	1.35976e-10	8.57234e-10	41.2207	0.344287	-1.53832	9.0669
SANS_zero_azote_nitrogen05vsnitrogen03_DOWN.xlsx		POR4385..scf229_5	3260	3998	1735	350	215	410	1.16864e-49	4.20763e-48	219.49	0.154276	-2.69642	47.376
SANS_zero_azote_nitrogen05vsnitrogen03_DOWN.xlsx		POR4401..scf222_8	682	565	227	112	82	158	8.54301e-08	4.26676e-07	28.6789	0.356898	-1.48641	6.3699
SANS_zero_azote_nitrogen05vsnitrogen03_DOWN.xlsx		POR4409..scf229_5	1295	1574	998	188	258	396	2.79556e-21	3.43654e-20	89.6829	0.3016	-1.72929	19.4639
SANS_zero_azote_nitrogen05vsnitrogen03_DOWN.xlsx		POR4434..scf208_2	2267	1925	882	435	399	867	5.44454e-08	2.76528e-07	29.5517	0.474686	-1.07496	6.55826
SANS_zero_azote_nitrogen05vsnitrogen03_DOWN.xlsx		POR4463..scf295_1	9267	9592	5975	2137	2126	3305	6.02599e-37	1.43578e-35	161.252	0.421025	-1.24802	34.8429
SANS_zero_azote_nitrogen05vsnitrogen03_DOWN.xlsx		POR4515..scf295_1	1051	1198	630	308	260	334	1.74323e-10	1.09134e-09	40.7352	0.455926	-1.13313	8.96204
SANS_zero_azote_nitrogen05vsnitrogen03_DOWN.xlsx		POR4538..scf210_14	1232	1374	598	70	100	178	2e-28	2.8e-27	122.733	0.153526	-2.70344	26.5532
SANS_zero_azote_nitrogen05vsnitrogen03_DOWN.xlsx		POR4560..scf295_1	35907	40984	29341	7967	5967	8230	5.48012e-48	1.87319e-46	211.829	0.290759	-1.78211	45.7274
SANS_zero_azote_nitrogen05vsnitrogen03_DOWN.xlsx		POR4569..scf209_3	419	450	245	49	118	162	7.05605e-05	0.000240983	15.7958	0.442452	-1.17641	3.61801
SANS_zero_azote_nitrogen05vsnitrogen03_DOWN.xlsx		POR4608..scf208_2	1788	2630	1439	417	438	954	1.35989e-12	9.87137e-12	50.2408	0.42194	-1.24489	11.0056
SANS_zero_azote_nitrogen05vsnitrogen03_DOWN.xlsx		POR4642..scf246_12	29768	34797	18053	4047	4406	8177	1.38305e-47	4.66838e-46	209.986	0.276755	-1.85332	45.3308
SANS_zero_azote_nitrogen05vsnitrogen03_DOWN.xlsx		POR4644..scf209_3	2250	2710	1480	576	630	1003	4.17112e-15	3.5719e-14	61.6174	0.478966	-1.062	13.4471
SANS_zero_azote_nitrogen05vsnitrogen03_DOWN.xlsx		POR4647..scf244_11	1062	1572	689	190	352	367	1.98038e-08	1.0472e-07	31.5137	0.409671	-1.28746	6.97997
SANS_zero_azote_nitrogen05vsnitrogen03_DOWN.xlsx		POR4650..scf209_3	1520	1510	879	274	310	580	2.22302e-13	1.69096e-12	53.7971	0.412483	-1.2776	11.7719
SANS_zero_azote_nitrogen05vsnitrogen03_DOWN.xlsx		POR4698..scf295_1	507	608	429	96	101	257	1.13373e-07	5.60023e-07	28.131	0.401057	-1.31812	6.25179
SANS_zero_azote_nitrogen05vsnitrogen03_DOWN.xlsx		POR4726..scf295_1	11073	13630	6818	1698	1369	2396	6.4292e-69	3.64216e-67	307.847	0.241811	-2.04805	66.4386
SANS_zero_azote_nitrogen05vsnitrogen03_DOWN.xlsx		POR4732..scf209_3	829	940	718	273	187	314	9.33638e-11	5.98844e-10	41.9557	0.43413	-1.2038	9.22269
SANS_zero_azote_nitrogen05vsnitrogen03_DOWN.xlsx		POR4743..scf227_4	70505	76719	37043	15469	14259	28687	1.46176e-20	1.7162e-19	86.4109	0.43975	-1.18525	18.7654
SANS_zero_azote_nitrogen05vsnitrogen03_DOWN.xlsx		POR4753..scf208_2	15015	16758	12683	4760	4659	6258	5.25e-22	6.65575e-21	92.9922	0.486748	-1.03875	20.1768
SANS_zero_azote_nitrogen05vsnitrogen03_DOWN.xlsx		POR4768..scf209_3	18436	20457	15376	3727	3608	5095	2.12933e-57	9.27404e-56	254.983	0.314035	-1.671	55.0327
SANS_zero_azote_nitrogen05vsnitrogen03_DOWN.xlsx		POR4771..scf295_1	2639	2893	1885	737	725	759	2.98999e-15	2.58505e-14	62.273	0.43194	-1.2111	13.5875
SANS_zero_azote_nitrogen05vsnitrogen03_DOWN.xlsx		POR4774..scf209_3	6605	7465	5537	1414	1418	1996	2.90695e-43	8.59461e-42	190.178	0.338131	-1.56435	41.0658
SANS_zero_azote_nitrogen05vsnitrogen03_DOWN.xlsx		POR4787..scf296_7	1052	1156	959	252	291	563	9.68401e-09	5.25453e-08	32.9037	0.470987	-1.08624	7.27947
SANS_zero_azote_nitrogen05vsnitrogen03_DOWN.xlsx		POR4788..scf244_11	970	1086	763	263	201	414	6.92539e-13	5.10487e-12	51.5653	0.4265	-1.22938	11.292
SANS_zero_azote_nitrogen05vsnitrogen03_DOWN.xlsx		POR4825..scf296_7	43115	45007	24847	8118	8939	13327	5.08452e-38	1.28718e-36	166.168	0.374568	-1.4167	35.8904
SANS_zero_azote_nitrogen05vsnitrogen03_DOWN.xlsx		POR4846..scf208_2	3083	3627	2837	851	853	995	1.70923e-19	1.86862e-18	81.5495	0.395853	-1.33696	17.7285
SANS_zero_azote_nitrogen05vsnitrogen03_DOWN.xlsx		POR4847..scf255_21	37181	38182	28139	11150	8817	12655	1e-28	1.4e-27	124.108	0.436751	-1.19512	26.8479
SANS_zero_azote_nitrogen05vsnitrogen03_DOWN.xlsx		POR4856..scf295_1	1128	1535	729	264	196	438	1.48697e-14	1.22918e-13	59.1153	0.370511	-1.43241	12.9104
SANS_zero_azote_nitrogen05vsnitrogen03_DOWN.xlsx		POR4859..scf236_6	8227	10250	5925	1098	1073	1580	2.08177e-97	2.4092e-95	438.695	0.21361	-2.22695	94.6181
SANS_zero_azote_nitrogen05vsnitrogen03_DOWN.xlsx		POR4896..scf295_1	1343	1568	1372	358	425	587	1.55237e-11	1.05877e-10	45.4669	0.439198	-1.18706	9.9752
SANS_zero_azote_nitrogen05vsnitrogen03_DOWN.xlsx		POR4904..scf229_5	78457	90725	42509	12153	13076	26702	3.7e-27	6.02e-26	116.52	0.337771	-1.56588	25.2204
SANS_zero_azote_nitrogen05vsnitrogen03_DOWN.xlsx		POR4905..scf229_5	9488	10857	7278	2635	2427	3686	3.52776e-38	9.01527e-37	166.894	0.4358	-1.19826	36.045
SANS_zero_azote_nitrogen05vsnitrogen03_DOWN.xlsx		POR4923..scf295_1	16634	18644	13707	4279	3044	4428	5.70517e-36	1.30928e-34	156.784	0.332696	-1.58772	33.883
SANS_zero_azote_nitrogen05vsnitrogen03_DOWN.xlsx		POR4924..scf209_3	1993	2278	1094	392	485	683	1.52119e-14	1.25618e-13	59.0706	0.416093	-1.26502	12.9009
SANS_zero_azote_nitrogen05vsnitrogen03_DOWN.xlsx		POR4992..scf227_4	8805	10231	5824	1780	2111	3450	8.09e-26	1.2244e-24	110.381	0.407275	-1.29592	23.9121
SANS_zero_azote_nitrogen05vsnitrogen03_DOWN.xlsx		POR4993..scf295_9	16276	16974	12788	3877	2872	4258	5.39091e-41	1.48543e-39	179.788	0.32925	-1.60274	38.8281
SANS_zero_azote_nitrogen05vsnitrogen03_DOWN.xlsx		POR5003..scf229_5	3334	3909	2312	520	589	700	2.84202e-42	8.13542e-41	185.642	0.268284	-1.89817	40.0896
SANS_zero_azote_nitrogen05vsnitrogen03_DOWN.xlsx		POR5014..scf295_1	5404	6491	3294	1449	1298	2367	4.30304e-20	4.91663e-19	84.276	0.467954	-1.09556	18.3083
SANS_zero_azote_nitrogen05vsnitrogen03_DOWN.xlsx		POR5024..scf295_1	2803	4014	2386	771	623	800	6.699e-25	9.7077e-24	106.19	0.339179	-1.55988	23.0129
SANS_zero_azote_nitrogen05vsnitrogen03_DOWN.xlsx		POR5027..scf295_1	63590	67827	37213	11602	10962	19105	5.68481e-52	2.15199e-50	230.095	0.339247	-1.55959	49.6672
SANS_zero_azote_nitrogen05vsnitrogen03_DOWN.xlsx		POR5046..scf209_3	4225	4384	2878	1112	1109	1632	1.3651e-24	1.94015e-23	104.78	0.464853	-1.10515	22.7122
SANS_zero_azote_nitrogen05vsnitrogen03_DOWN.xlsx		POR5071..scf295_9	1692	1641	902	231	202	493	4.25957e-19	4.56439e-18	79.7451	0.29959	-1.73894	17.3406
SANS_zero_azote_nitrogen05vsnitrogen03_DOWN.xlsx		POR5091..scf249_10	2754	3000	2069	538	432	736	8.17424e-44	2.45257e-42	192.703	0.298954	-1.742	41.6104
SANS_zero_azote_nitrogen05vsnitrogen03_DOWN.xlsx		POR5099..scf295_1	19455	21633	14049	3045	2953	4311	6.92484e-103	9.34969e-101	463.867	0.25801	-1.9545	100.029
SANS_zero_azote_nitrogen05vsnitrogen03_DOWN.xlsx		POR5108..scf295_9	239	199	246	40	51	57	1.24856e-06	5.4881e-06	23.5009	0.315472	-1.66442	5.26058
SANS_zero_azote_nitrogen05vsnitrogen03_DOWN.xlsx		POR5117..scf209_3	1103	1091	831	169	100	149	2.4e-27	3.98e-26	117.354	0.194889	-2.35928	25.4003
SANS_zero_azote_nitrogen05vsnitrogen03_DOWN.xlsx		POR5133..scf208_2	1570	1952	976	380	356	603	1.10419e-16	1.04989e-15	68.774	0.419037	-1.25485	14.9789
SANS_zero_azote_nitrogen05vsnitrogen03_DOWN.xlsx		POR5142..scf295_1	525	552	189	73	98	153	2.34641e-06	9.90532e-06	22.2882	0.38934	-1.3609	5.00413
SANS_zero_azote_nitrogen05vsnitrogen03_DOWN.xlsx		POR5171..scf227_4	17909	19388	15286	3597	2964	4712	2.37349e-59	1.09248e-57	263.942	0.291342	-1.77921	56.9616
SANS_zero_azote_nitrogen05vsnitrogen03_DOWN.xlsx		POR5189..scf222_8	686	642	435	128	97	273	5.42888e-09	3.01662e-08	34.0293	0.386795	-1.37036	7.52048
SANS_zero_azote_nitrogen05vsnitrogen03_DOWN.xlsx		POR5225..scf295_1	2656	3340	2053	690	669	944	7.6e-27	1.226e-25	115.074	0.399561	-1.32351	24.9116
SANS_zero_azote_nitrogen05vsnitrogen03_DOWN.xlsx		POR5238..scf210_14	374	410	279	97	85	157	8.12655e-07	3.65132e-06	24.3276	0.451828	-1.14615	5.43755
SANS_zero_azote_nitrogen05vsnitrogen03_DOWN.xlsx		POR5243..scf227_4	23654	25071	19946	1654	915	1070	4.40219e-21	5.33066e-20	88.7847	0.0779264	-3.68174	19.2732
SANS_zero_azote_nitrogen05vsnitrogen03_DOWN.xlsx		POR5254..scf222_8	7815	8651	5431	2156	1909	3144	2.28181e-35	5.16339e-34	154.03	0.452746	-1.14323	33.2871
SANS_zero_azote_nitrogen05vsnitrogen03_DOWN.xlsx		POR5298..scf209_3	2644	3271	2185	645	502	771	2.58745e-33	5.41626e-32	144.63	0.328479	-1.60613	31.2663
SANS_zero_azote_nitrogen05vsnitrogen03_DOWN.xlsx		POR5324..scf295_1	1009	1075	531	212	167	269	7.7077e-15	6.45709e-14	60.4086	0.356459	-1.48819	13.19
SANS_zero_azote_nitrogen05vsnitrogen03_DOWN.xlsx		POR5353..scf236_6	6469	6801	3312	514	496	824	3.92076e-78	2.94093e-76	350.155	0.155012	-2.68954	75.5315
SANS_zero_azote_nitrogen05vsnitrogen03_DOWN.xlsx		POR5357..scf261_15	3036	3226	1592	788	730	1172	3.49572e-14	2.78729e-13	57.4337	0.485262	-1.04316	12.5548
SANS_zero_azote_nitrogen05vsnitrogen03_DOWN.xlsx		POR5362..scf236_6	585	642	307	109	163	162	7.72293e-07	3.47768e-06	24.4258	0.429672	-1.21869	5.45871
SANS_zero_azote_nitrogen05vsnitrogen03_DOWN.xlsx		POR5364..scf244_11	99647	109988	84248	1403	1035	1552	0	0	1667.92	0.0185548	-5.75207
SANS_zero_azote_nitrogen05vsnitrogen03_DOWN.xlsx		POR5376..scf249_10	2698	2916	1856	131	138	230	6.91594e-115	1.21796e-112	519.02	0.0915194	-3.44978	111.914
SANS_zero_azote_nitrogen05vsnitrogen03_DOWN.xlsx		POR5392..scf295_1	1641	2069	1105	162	188	374	8.89497e-34	1.89129e-32	146.751	0.206343	-2.27688	31.7232
SANS_zero_azote_nitrogen05vsnitrogen03_DOWN.xlsx		POR5393..scf295_1	2598	2828	1446	642	573	883	1.14758e-18	1.21049e-17	77.7873	0.432785	-1.20828	16.917
SANS_zero_azote_nitrogen05vsnitrogen03_DOWN.xlsx		POR5422..scf229_5	372	337	130	82	72	111	0.000404801	0.00120968	12.5099	0.493212	-1.01972	2.91733
SANS_zero_azote_nitrogen05vsnitrogen03_DOWN.xlsx		POR5434..scf296_7	3582	4250	2708	1041	991	1708	6.17485e-21	7.41073e-20	88.1153	0.485676	-1.04193	19.1301
SANS_zero_azote_nitrogen05vsnitrogen03_DOWN.xlsx		POR5441..scf208_2	26133	27522	15352	4787	4647	7494	1.68539e-53	6.75908e-52	237.102	0.34055	-1.55406	51.1701
SANS_zero_azote_nitrogen05vsnitrogen03_DOWN.xlsx		POR5451..scf222_8	4699	5225	4566	1665	1262	1898	1.92869e-15	1.70014e-14	63.1365	0.456255	-1.13209	13.7695
SANS_zero_azote_nitrogen05vsnitrogen03_DOWN.xlsx		POR5461..scf209_3	8158	9887	6056	1027	1253	2066	2.7733e-53	1.09593e-51	236.11	0.246225	-2.02195	50.9602
SANS_zero_azote_nitrogen05vsnitrogen03_DOWN.xlsx		POR5462..scf209_3	415	504	369	100	154	184	1.77798e-05	6.69613e-05	18.4135	0.491993	-1.02329	4.17418
SANS_zero_azote_nitrogen05vsnitrogen03_DOWN.xlsx		POR5471..scf209_3	22308	25390	17561	7070	5945	9209	6.6215e-33	1.36144e-31	142.763	0.468046	-1.09528	30.866
SANS_zero_azote_nitrogen05vsnitrogen03_DOWN.xlsx		POR5474..scf295_1	6454	7427	5103	1504	1224	2057	6.74253e-49	2.37484e-47	216	0.344505	-1.5374	46.6244
SANS_zero_azote_nitrogen05vsnitrogen03_DOWN.xlsx		POR5481..scf297_16	3859	4434	3214	399	384	604	3.35949e-92	3.6287e-90	414.768	0.164076	-2.60756	89.4402
SANS_zero_azote_nitrogen05vsnitrogen03_DOWN.xlsx		POR5488..scf209_3	289	235	217	60	70	41	3.28692e-05	0.000118925	17.2442	0.368482	-1.44033	3.92473
SANS_zero_azote_nitrogen05vsnitrogen03_DOWN.xlsx		POR5516..scf209_3	1703	1930	1691	610	440	687	4.56745e-12	3.21468e-11	47.8644	0.449044	-1.15507	10.4929
SANS_zero_azote_nitrogen05vsnitrogen03_DOWN.xlsx		POR5529..scf295_1	1241	1378	909	323	339	611	7.87439e-11	5.08696e-10	42.2888	0.495576	-1.01282	9.29354
SANS_zero_azote_nitrogen05vsnitrogen03_DOWN.xlsx		POR5543..scf295_1	3269	3880	2623	337	458	850	1.73947e-34	3.81882e-33	149.993	0.226526	-2.14225	32.4181
SANS_zero_azote_nitrogen05vsnitrogen03_DOWN.xlsx		POR5648..scf295_1	1487	1517	1203	292	338	460	9.85106e-20	1.09922e-18	82.6387	0.358137	-1.48142	17.9589
SANS_zero_azote_nitrogen05vsnitrogen03_DOWN.xlsx		POR5670..scf208_2	3761	4184	3115	835	624	991	2.83691e-39	7.48592e-38	171.906	0.304454	-1.7157	37.1258
SANS_zero_azote_nitrogen05vsnitrogen03_DOWN.xlsx		POR5736..scf236_6	889	1165	586	178	170	238	1.32043e-18	1.38919e-17	77.5101	0.318683	-1.64981	16.8572
SANS_zero_azote_nitrogen05vsnitrogen03_DOWN.xlsx		POR5748..scf295_1	3198	3643	2289	630	724	819	3e-28	4.7e-27	121.674	0.338192	-1.56408	26.3269
SANS_zero_azote_nitrogen05vsnitrogen03_DOWN.xlsx		POR5765..scf295_1	26631	30468	18917	7903	7005	11278	9.63248e-40	2.58386e-38	174.054	0.474329	-1.07604	37.5877
SANS_zero_azote_nitrogen05vsnitrogen03_DOWN.xlsx		POR5772..scf291_13	1961	1847	1052	221	182	444	1.6e-27	2.7e-26	118.147	0.237922	-2.07144	25.5694
SANS_zero_azote_nitrogen148vsnitrogen06_UP.xlsx	GH13	POR4239..scf209_3	1708	917	615	3655	5034	4608	9.7053e-11	1.23396e-09	41.8799	2.09017	1.06362	8.9087
SANS_zero_azote_nitrogen05vsnitrogen03_DOWN.xlsx		POR5781..scf209_3	418	506	282	62	129	90	1.89216e-06	8.06757e-06	22.7015	0.366219	-1.44922	5.09326
SANS_zero_azote_nitrogen05vsnitrogen03_DOWN.xlsx		POR5803..scf295_1	806	869	434	78	89	180	5.692e-19	6.08323e-18	79.1724	0.230684	-2.11601	17.2159
SANS_zero_azote_nitrogen05vsnitrogen03_DOWN.xlsx		POR5875..scf227_4	2807	2972	1407	548	507	1109	1.02452e-13	7.91949e-13	55.3194	0.418476	-1.25678	12.1013
SANS_zero_azote_nitrogen05vsnitrogen03_DOWN.xlsx		POR5892..scf295_1	954	777	514	213	220	284	1.09069e-08	5.8944e-08	32.6725	0.460531	-1.11863	7.22956
SANS_zero_azote_nitrogen05vsnitrogen03_DOWN.xlsx		POR5922..scf296_7	1879	1634	849	201	226	407	1.91601e-21	2.3661e-20	90.4304	0.268558	-1.8967	19.626
SANS_zero_azote_nitrogen05vsnitrogen03_DOWN.xlsx		POR5932..scf227_4	2816	2960	1415	530	422	759	3.7471e-24	5.24271e-23	102.779	0.33394	-1.58234	22.2804
SANS_zero_azote_nitrogen05vsnitrogen03_DOWN.xlsx		POR5933..scf295_1	2386	2624	1693	578	468	722	9.65795e-30	2e-28	128.298	0.36709	-1.44579	27.7451
SANS_zero_azote_nitrogen148vsnitrogen06_UP.xlsx	GT8	POR4276..scf295_1	518	342	254	1173	1787	1774	3.63393e-07	2.78178e-06	25.8796	2.02115	1.01518	5.55568
SANS_zero_azote_nitrogen05vsnitrogen03_DOWN.xlsx		POR5961..scf295_1	476	358	48	48	28	122	0.0013826	0.00370998	10.2289	0.379616	-1.39739	2.43063
SANS_zero_azote_nitrogen05vsnitrogen03_DOWN.xlsx		POR5963..scf229_5	2345	2393	1357	466	372	610	1e-28	1.3e-27	124.289	0.333484	-1.58431	26.8834
SANS_zero_azote_nitrogen05vsnitrogen03_DOWN.xlsx		POR5966..scf209_3	439	659	623	110	159	254	1.92881e-06	8.21517e-06	22.6647	0.419207	-1.25426	5.08538
SANS_zero_azote_nitrogen05vsnitrogen03_DOWN.xlsx		POR5985..scf261_15	2144	2417	1572	452	524	819	6.40155e-21	7.67144e-20	88.044	0.403509	-1.30933	19.1151
SANS_zero_azote_nitrogen05vsnitrogen03_DOWN.xlsx		POR5987..scf295_1	11985	13353	8267	3366	3114	4576	5.767e-36	1.31973e-34	156.763	0.457076	-1.12949	33.8795
SANS_zero_azote_nitrogen05vsnitrogen03_DOWN.xlsx		POR6016..scf295_1	1178	1178	824	282	235	462	1.85458e-14	1.51451e-13	58.6806	0.421818	-1.24531	12.8197
SANS_zero_azote_nitrogen05vsnitrogen03_DOWN.xlsx		POR6021..scf227_4	4233	5186	4237	514	308	513	7.09083e-60	3.35923e-58	266.349	0.133599	-2.90402	57.4738
SANS_zero_azote_nitrogen05vsnitrogen03_DOWN.xlsx		POR6048..scf295_1	1011	788	639	188	210	256	6.88364e-12	4.799e-11	47.0603	0.381574	-1.38997	10.3188
SANS_zero_azote_nitrogen05vsnitrogen03_DOWN.xlsx		POR6057..scf295_9	17690	18263	7488	3702	3655	6788	4.70243e-13	3.49811e-12	52.3254	0.461664	-1.11508	11.4562
SANS_zero_azote_nitrogen05vsnitrogen03_DOWN.xlsx		POR6084..scf269_36	2937	2982	1932	827	751	1104	9.74826e-20	1.08925e-18	82.6594	0.476437	-1.06964	17.9629
SANS_zero_azote_nitrogen05vsnitrogen03_DOWN.xlsx		POR6098..scf229_5	127007	138284	83068	17559	18118	32086	1.08274e-75	7.83153e-74	338.945	0.265093	-1.91543	73.1062
SANS_zero_azote_nitrogen05vsnitrogen03_DOWN.xlsx		POR6131..scf291_13	36799	42566	22685	7895	7192	13045	5.0344e-42	1.43101e-40	184.505	0.380154	-1.39534	39.8444
SANS_zero_azote_nitrogen05vsnitrogen03_DOWN.xlsx		POR6132..scf295_1	1180	1209	861	303	214	439	4.92934e-15	4.1946e-14	61.2886	0.403346	-1.30991	13.3773
SANS_zero_azote_nitrogen05vsnitrogen03_DOWN.xlsx		POR6142..scf236_6	4487	4658	2846	746	714	1216	9.41956e-49	3.30337e-47	215.335	0.306961	-1.70387	46.481
SANS_zero_azote_nitrogen05vsnitrogen03_DOWN.xlsx		POR6189..scf208_2	2325	3021	2642	417	470	656	4e-28	6.6e-27	121.009	0.262314	-1.93063	26.1833
SANS_zero_azote_nitrogen05vsnitrogen03_DOWN.xlsx		POR6230..scf261_15	1854	2201	1919	537	616	695	3.39501e-12	2.40411e-11	48.4461	0.432406	-1.20954	10.619
SANS_zero_azote_nitrogen05vsnitrogen03_DOWN.xlsx		POR6237..scf295_1	3898	4118	2802	691	643	918	1.24683e-53	5.07566e-52	237.702	0.288368	-1.79402	51.2945
SANS_zero_azote_nitrogen05vsnitrogen03_DOWN.xlsx		POR6238..scf246_12	2078	2700	1631	471	473	778	2.82e-26	4.404e-25	112.472	0.370787	-1.43134	24.3562
SANS_zero_azote_nitrogen05vsnitrogen03_DOWN.xlsx		POR6239..scf295_1	7860	8456	4555	1719	1744	2339	3.16569e-30	1e-28	130.512	0.394391	-1.3423	28.2255
SANS_zero_azote_nitrogen05vsnitrogen03_DOWN.xlsx		POR6243..scf226_27	1407	1614	1254	496	343	531	2.62702e-12	1.88165e-11	48.949	0.446436	-1.16347	10.7255
SANS_zero_azote_nitrogen05vsnitrogen03_DOWN.xlsx		POR6279..scf295_1	2652	2883	2329	708	608	1161	3.94255e-19	4.23027e-18	79.898	0.423042	-1.24113	17.3736
SANS_zero_azote_nitrogen05vsnitrogen03_DOWN.xlsx		POR6287..scf295_1	873	855	364	142	154	257	1.8077e-09	1.04751e-08	36.1707	0.385391	-1.37561	7.97984
SANS_zero_azote_nitrogen05vsnitrogen03_DOWN.xlsx		POR6289..scf209_3	822	919	520	117	157	311	4.61067e-11	3.02928e-10	43.3358	0.359933	-1.4742	9.51866
SANS_zero_azote_nitrogen05vsnitrogen03_DOWN.xlsx		POR6313..scf227_4	1588	1934	1080	292	420	524	2.25802e-15	1.97754e-14	62.826	0.383008	-1.38455	13.7039
SANS_zero_azote_nitrogen05vsnitrogen03_DOWN.xlsx		POR6322..scf295_9	2239	2717	1895	584	630	867	2.49438e-20	2.89084e-19	85.3541	0.421081	-1.24783	18.539
SANS_zero_azote_nitrogen05vsnitrogen03_DOWN.xlsx		POR6332..scf227_4	697	772	660	210	160	226	7.9295e-11	5.1144e-10	42.2751	0.393124	-1.34694	9.2912
SANS_zero_azote_nitrogen05vsnitrogen03_DOWN.xlsx		POR6348..scf209_3	3264	3697	2506	909	725	1353	4.729e-25	6.9024e-24	106.88	0.429854	-1.21808	23.161
SANS_zero_azote_nitrogen05vsnitrogen03_DOWN.xlsx		POR6364..scf295_1	8642	8811	4960	1984	2191	3223	1.56804e-21	1.94528e-20	90.8269	0.462939	-1.1111	19.711
SANS_zero_azote_nitrogen05vsnitrogen03_DOWN.xlsx		POR6375..scf244_11	1092	1144	736	203	152	362	1.20747e-17	1.21664e-16	73.1404	0.329183	-1.60304	15.9148
SANS_zero_azote_nitrogen05vsnitrogen03_DOWN.xlsx		POR6379..scf295_1	2420	2828	1279	595	417	553	7.28091e-17	7.00507e-16	69.5953	0.352727	-1.50338	15.1546
SANS_zero_azote_nitrogen05vsnitrogen03_DOWN.xlsx		POR6438..scf296_7	950	1192	853	286	184	278	1.70863e-14	1.40239e-13	58.8419	0.352809	-1.50304	12.8531
SANS_zero_azote_nitrogen05vsnitrogen03_DOWN.xlsx		POR6456..scf295_1	740	835	613	221	160	377	2.58245e-08	1.35145e-07	30.9984	0.472455	-1.08175	6.8692
SANS_zero_azote_nitrogen05vsnitrogen03_DOWN.xlsx		POR6493..scf227_4	8479	9300	6098	2103	2077	3200	4.86237e-39	1.27065e-37	170.835	0.425067	-1.23424	36.896
SANS_zero_azote_nitrogen05vsnitrogen03_DOWN.xlsx		POR6494..scf261_15	1564	1593	876	287	377	742	5.15527e-08	2.62329e-07	29.6575	0.484476	-1.0455	6.58115
SANS_zero_azote_nitrogen05vsnitrogen03_DOWN.xlsx		POR6498..scf227_4	3302	3649	1666	698	622	1116	7.0333e-19	7.47726e-18	78.7544	0.399185	-1.32487	17.1263
SANS_zero_azote_nitrogen05vsnitrogen03_DOWN.xlsx		POR6523..scf209_3	329	435	334	97	124	152	2.92185e-05	0.000106765	17.468	0.491447	-1.02489	3.97157
SANS_zero_azote_nitrogen05vsnitrogen03_DOWN.xlsx		POR6560..scf244_11	1507	1836	914	346	297	429	4.20522e-20	4.81166e-19	84.3215	0.360605	-1.47151	18.3177
SANS_zero_azote_nitrogen05vsnitrogen03_DOWN.xlsx		POR6562..scf295_1	2925	3215	2171	653	746	826	6.32735e-22	8.00905e-21	92.6228	0.380031	-1.39581	20.0964
SANS_zero_azote_nitrogen05vsnitrogen03_DOWN.xlsx		POR6566..scf209_3	719	916	493	206	100	279	2.58359e-09	1.48017e-08	35.4749	0.387391	-1.36814	7.82969
SANS_zero_azote_nitrogen05vsnitrogen03_DOWN.xlsx		POR6573..scf244_11	7193	7549	5254	1100	1090	1793	4.7349e-70	2.75953e-68	313.048	0.271066	-1.88328	67.5592
SANS_zero_azote_nitrogen05vsnitrogen03_DOWN.xlsx		POR6579..scf209_3	5409	6196	4590	1472	1248	2166	1.13574e-30	2.15472e-29	132.547	0.409001	-1.28982	28.6666
SANS_zero_azote_nitrogen05vsnitrogen03_DOWN.xlsx		POR6597..scf295_9	1574	1821	1167	404	354	425	2.98826e-19	3.22342e-18	80.4456	0.370103	-1.434	17.4917
SANS_zero_azote_nitrogen05vsnitrogen03_DOWN.xlsx		POR6600..scf246_12	285	358	315	98	84	122	1.26662e-05	4.85376e-05	19.0602	0.454742	-1.13688	4.31392
SANS_zero_azote_nitrogen05vsnitrogen03_DOWN.xlsx		POR6653..scf295_1	18288	20646	11345	1917	1840	3338	1.46104e-99	1.79331e-97	448.591	0.193651	-2.36847	96.7463
SANS_zero_azote_nitrogen05vsnitrogen03_DOWN.xlsx		POR6656..scf295_1	4788	5427	3790	680	617	999	1.3062e-81	1.07975e-79	366.125	0.223674	-2.16053	78.9667
SANS_zero_azote_nitrogen05vsnitrogen03_DOWN.xlsx		POR6696..scf295_1	760	1043	550	175	148	208	1.11132e-16	1.05543e-15	68.7613	0.324535	-1.62356	14.9766
SANS_zero_azote_nitrogen148vsnitrogen06_UP.xlsx	GT28	POR5938..scf295_1	406	333	258	1172	1335	1998	8.06432e-05	0.000389231	15.5432	2.0162	1.01164	3.40979
SANS_zero_azote_nitrogen05vsnitrogen03_DOWN.xlsx		POR6742..scf209_3	11479	13176	8357	2573	2237	3315	3.75933e-60	1.80203e-58	267.613	0.341309	-1.55085	57.7442
SANS_zero_azote_nitrogen05vsnitrogen03_DOWN.xlsx		POR6770..scf295_1	13639	15178	10706	3987	3613	5607	7.59148e-35	1.68489e-33	151.641	0.457453	-1.12831	32.7734
SANS_zero_azote_nitrogen05vsnitrogen03_DOWN.xlsx		POR6787..scf295_1	9912	11509	5487	652	642	1581	2.63976e-55	1.11962e-53	245.381	0.144613	-2.78973	52.9509
SANS_zero_azote_nitrogen05vsnitrogen03_DOWN.xlsx		POR6816..scf295_1	2636	2635	1710	626	612	1012	5.60097e-21	6.73197e-20	88.3082	0.444366	-1.17018	19.1719
SANS_zero_azote_nitrogen05vsnitrogen03_DOWN.xlsx		POR6857..scf295_1	5248	5923	3317	1413	1267	1860	1.7e-27	2.78e-26	118.078	0.440425	-1.18303	25.5552
SANS_zero_azote_nitrogen05vsnitrogen03_DOWN.xlsx		POR6858..scf295_1	4289	4885	2497	931	970	1474	9.283e-25	1.33341e-23	105.544	0.407115	-1.29649	22.875
SANS_zero_azote_nitrogen05vsnitrogen03_DOWN.xlsx		POR6878..scf295_1	601	683	238	110	118	239	1.19971e-05	4.60828e-05	19.1637	0.454614	-1.13729	4.33646
SANS_zero_azote_nitrogen05vsnitrogen03_DOWN.xlsx		POR6879..scf295_1	72424	80046	48733	15343	13605	22622	1.86517e-75	1.33714e-73	337.861	0.352377	-1.50481	72.8738
SANS_zero_azote_nitrogen05vsnitrogen03_DOWN.xlsx		POR6897..scf295_1	842	1278	1048	214	160	254	8.21687e-18	8.36242e-17	73.9002	0.273313	-1.87137	16.0777
SANS_zero_azote_nitrogen05vsnitrogen03_DOWN.xlsx		POR6911..scf295_1	11967	13386	9405	2871	2914	3749	9.60834e-38	2.40238e-36	164.902	0.381528	-1.39014	35.6194
SANS_zero_azote_nitrogen05vsnitrogen03_DOWN.xlsx		POR6912..scf244_11	271	280	382	83	97	133	0.000277467	0.000857923	13.2167	0.475526	-1.0724	3.06655
SANS_zero_azote_nitrogen05vsnitrogen03_DOWN.xlsx		POR6943..scf295_1	1734	2193	1057	326	358	393	4.27715e-21	5.18701e-20	88.8417	0.315986	-1.66207	19.2851
SANS_zero_azote_nitrogen05vsnitrogen03_DOWN.xlsx		POR6963..scf244_11	1187	1313	564	187	152	340	2.42354e-15	2.11109e-14	62.6866	0.313403	-1.67391	13.6755
SANS_zero_azote_nitrogen05vsnitrogen03_DOWN.xlsx		POR6970..scf295_1	5054	5888	3080	1174	1191	1945	8.43e-25	1.21521e-23	105.735	0.428888	-1.22133	22.9153
SANS_zero_azote_nitrogen05vsnitrogen03_DOWN.xlsx		POR6995..scf209_3	12725	13077	8848	2688	2479	3854	5.0668e-59	2.31899e-57	262.431	0.357642	-1.48341	56.6347
SANS_zero_azote_nitrogen05vsnitrogen03_DOWN.xlsx		POR7061..scf209_3	5934	6990	4253	1096	1173	2086	1.01481e-36	2.3968e-35	160.216	0.345749	-1.5322	34.6204
SANS_zero_azote_nitrogen05vsnitrogen03_DOWN.xlsx		POR7072..scf246_12	16770	17842	10734	2887	2872	5183	1.07718e-50	3.98457e-49	224.237	0.329373	-1.60221	48.3996
SANS_zero_azote_nitrogen05vsnitrogen03_DOWN.xlsx		POR7078..scf295_1	12171	13461	7483	2889	2364	3847	5.70767e-42	1.61671e-40	184.255	0.38353	-1.38259	39.7914
SANS_zero_azote_nitrogen05vsnitrogen03_DOWN.xlsx		POR7080..scf222_8	3455	3884	1576	565	479	745	5.54e-26	8.521e-25	111.129	0.290032	-1.78572	24.0695
SANS_zero_azote_nitrogen05vsnitrogen03_DOWN.xlsx		POR7091..scf296_7	11972	13070	9255	3285	2715	3921	1.55473e-36	3.64014e-35	159.368	0.400766	-1.31917	34.4389
SANS_zero_azote_nitrogen05vsnitrogen03_DOWN.xlsx		POR7118..scf208_2	4175	5189	3400	1066	1012	1610	1.95911e-33	4.12228e-32	145.183	0.396643	-1.33409	31.3849
SANS_zero_azote_nitrogen05vsnitrogen03_DOWN.xlsx		POR7125..scf295_1	5399	6337	3789	1573	1546	2060	1.00286e-23	1.37001e-22	100.829	0.469121	-1.09197	21.8633
SANS_zero_azote_nitrogen05vsnitrogen03_DOWN.xlsx		POR7132..scf295_1	8087	9022	4633	2083	1928	3301	6.66858e-22	8.42779e-21	92.5189	0.469273	-1.0915	20.0743
SANS_zero_azote_nitrogen05vsnitrogen03_DOWN.xlsx		POR7144..scf295_9	1813	1886	1254	455	431	788	7.93392e-16	7.16358e-15	64.8865	0.462739	-1.11173	14.1449
SANS_zero_azote_nitrogen05vsnitrogen03_DOWN.xlsx		POR7157..scf295_9	71620	82177	46271	19727	20223	31247	3e-28	5.9e-27	121.221	0.494509	-1.01593	26.2288
SANS_zero_azote_nitrogen05vsnitrogen03_DOWN.xlsx		POR7176..scf289_17	3749	4242	2086	730	810	1303	3.42709e-21	4.18274e-20	89.28	0.392881	-1.34783	19.3785
SANS_zero_azote_nitrogen05vsnitrogen03_DOWN.xlsx		POR7198..scf229_5	2031	2620	563	180	260	624	0.00183454	0.00482207	9.70814	0.360253	-1.47292	2.31677
SANS_zero_azote_nitrogen05vsnitrogen03_DOWN.xlsx		POR7222..scf295_1	892	990	751	212	175	330	1.45827e-15	1.29391e-14	63.6872	0.372291	-1.4255	13.8881
SANS_zero_azote_nitrogen05vsnitrogen03_DOWN.xlsx		POR7236..scf295_1	3656	3812	2844	1101	1072	1255	6.12078e-16	5.56503e-15	65.3978	0.46847	-1.09397	14.2545
SANS_zero_azote_nitrogen05vsnitrogen03_DOWN.xlsx		POR7268..scf294_26	429	462	455	92	96	235	3.23372e-06	1.33997e-05	21.6726	0.423947	-1.23804	4.87291
SANS_zero_azote_nitrogen05vsnitrogen03_DOWN.xlsx		POR7297..scf227_4	3291	3405	1513	700	723	1248	4.31129e-12	3.03703e-11	47.9775	0.462624	-1.11209	10.5176
SANS_zero_azote_nitrogen05vsnitrogen03_DOWN.xlsx		POR7310..scf244_11	9557	10795	6804	1287	1408	1795	8.22821e-77	6.00511e-75	344.085	0.23117	-2.11297	74.2215
SANS_zero_azote_nitrogen05vsnitrogen03_DOWN.xlsx		POR7324..scf295_1	1501	1694	1199	357	244	559	4.42146e-19	4.7316e-18	79.6714	0.357434	-1.48425	17.325
SANS_zero_azote_nitrogen05vsnitrogen03_DOWN.xlsx		POR7348..scf295_1	2320	2297	1296	354	320	626	2e-28	2.8e-27	122.761	0.303519	-1.72014	26.5585
SANS_zero_azote_nitrogen05vsnitrogen03_DOWN.xlsx		POR7360..scf222_8	255	404	225	58	83	94	3.7005e-06	1.52094e-05	21.414	0.399917	-1.32223	4.81789
SANS_zero_azote_nitrogen05vsnitrogen03_DOWN.xlsx		POR7374..scf208_2	318	326	240	78	80	140	2.10957e-05	7.86453e-05	18.0877	0.480789	-1.05653	4.10433
SANS_zero_azote_nitrogen05vsnitrogen03_DOWN.xlsx		POR7386..scf295_1	1792	2256	1650	232	270	384	1.69871e-41	4.72895e-40	182.085	0.213285	-2.22914	39.3252
SANS_zero_azote_nitrogen05vsnitrogen03_DOWN.xlsx		POR7387..scf295_1	5873	6168	2774	667	604	1122	5.90896e-43	1.73436e-41	188.767	0.226696	-2.14117	40.7609
SANS_zero_azote_nitrogen05vsnitrogen03_DOWN.xlsx		POR7389..scf289_17	2919	3425	1753	600	620	1363	3.05031e-13	2.29652e-12	53.1756	0.437816	-1.1916	11.6389
SANS_zero_azote_nitrogen05vsnitrogen03_DOWN.xlsx		POR7421..scf296_7	564	773	337	162	167	222	1.23897e-06	5.44892e-06	23.5157	0.48795	-1.03519	5.26369
SANS_zero_azote_nitrogen05vsnitrogen03_DOWN.xlsx		POR7424..scf249_10	358	427	282	76	109	172	1.93698e-05	7.26794e-05	18.2503	0.479397	-1.06071	4.13859
SANS_zero_azote_nitrogen05vsnitrogen03_DOWN.xlsx		POR7430..scf295_1	1653	2085	1144	500	364	714	5.53911e-15	4.68885e-14	61.059	0.449737	-1.15285	13.3289
SANS_zero_azote_nitrogen05vsnitrogen03_DOWN.xlsx		POR7464..scf291_13	1046	1226	644	153	120	418	3.71968e-11	2.47196e-10	43.756	0.321334	-1.63785	9.60696
SANS_zero_azote_nitrogen05vsnitrogen03_DOWN.xlsx		POR7493..scf295_1	4926	5616	3097	1510	1332	1961	4.02338e-20	4.61009e-19	84.4089	0.496293	-1.01074	18.3363
SANS_zero_azote_nitrogen05vsnitrogen03_DOWN.xlsx		POR7499..scf243_20	1449	1430	1280	366	351	516	2.85528e-15	2.47651e-14	62.3638	0.406323	-1.2993	13.6062
SANS_zero_azote_nitrogen05vsnitrogen03_DOWN.xlsx		POR7500..scf295_1	7504	7617	5646	1286	1378	2183	2.00346e-47	6.70662e-46	209.249	0.31719	-1.65658	45.1735
SANS_zero_azote_nitrogen05vsnitrogen03_DOWN.xlsx		POR7524..scf209_3	29507	30448	15165	5806	5116	8619	3.94839e-35	8.90972e-34	152.94	0.363567	-1.45971	33.0501
SANS_zero_azote_nitrogen05vsnitrogen03_DOWN.xlsx		POR7529..scf249_10	13316	15567	8715	2713	2843	4877	5.93372e-37	1.41797e-35	161.283	0.381907	-1.38871	34.8483
SANS_zero_azote_nitrogen05vsnitrogen03_DOWN.xlsx		POR7571..scf295_1	24972	25371	6116	2418	2207	5787	5.11798e-05	0.000179639	16.4039	0.299053	-1.74153	3.7456
SANS_zero_azote_nitrogen05vsnitrogen03_DOWN.xlsx		POR7582..scf227_4	1792	1854	1228	489	426	782	2.7322e-15	2.3723e-14	62.4505	0.477822	-1.06545	13.6248
SANS_zero_azote_nitrogen05vsnitrogen03_DOWN.xlsx		POR7596..scf208_2	2095	2586	1336	510	352	847	1.49364e-16	1.40697e-15	68.1783	0.391535	-1.35279	14.8517
SANS_zero_azote_nitrogen05vsnitrogen03_DOWN.xlsx		POR7600..scf210_14	4503	5181	3608	989	642	1190	1.26089e-39	3.37111e-38	173.519	0.290757	-1.78211	37.4722
SANS_zero_azote_nitrogen05vsnitrogen03_DOWN.xlsx		POR7605..scf227_4	10788	13117	7987	2008	2478	3262	4.10008e-38	1.04121e-36	166.595	0.339318	-1.55929	35.9825
SANS_zero_azote_nitrogen05vsnitrogen03_DOWN.xlsx		POR7614..scf229_5	2171	2600	1330	551	520	924	4.76025e-16	4.36725e-15	65.8932	0.456678	-1.13075	14.3598
SANS_zero_azote_nitrogen05vsnitrogen03_DOWN.xlsx		POR7668..scf236_6	4031	5169	3160	330	353	548	1.48491e-104	2.1104e-102	471.535	0.136902	-2.86879	101.676
SANS_zero_azote_nitrogen05vsnitrogen03_DOWN.xlsx		POR7674..scf208_2	437	556	353	154	94	215	3.55909e-06	1.46579e-05	21.4888	0.485321	-1.04299	4.83393
SANS_zero_azote_nitrogen05vsnitrogen03_DOWN.xlsx		POR7680..scf227_4	7852	8848	5589	1588	1552	2305	1.53737e-58	6.88081e-57	260.219	0.337774	-1.56587	56.1624
SANS_zero_azote_nitrogen05vsnitrogen03_DOWN.xlsx		POR7702..scf227_4	968	991	567	204	215	372	4.45904e-11	2.93204e-10	43.4012	0.439652	-1.18556	9.53283
SANS_zero_azote_nitrogen05vsnitrogen03_DOWN.xlsx		POR7707..scf296_7	116	170	147	20	44	36	0.000345857	0.00105014	12.8041	0.371694	-1.42781	2.97875
SANS_zero_azote_nitrogen05vsnitrogen03_DOWN.xlsx		POR7711..scf227_4	2138	2447	1656	499	489	651	5.3e-27	8.68e-26	115.778	0.366775	-1.44703	25.0613
SANS_zero_azote_nitrogen05vsnitrogen03_DOWN.xlsx		POR7725..scf295_1	893	1062	451	231	195	390	1.79012e-07	8.60641e-07	27.2474	0.486692	-1.03892	6.06518
SANS_zero_azote_nitrogen05vsnitrogen03_DOWN.xlsx		POR7745..scf229_5	2901	3736	2102	470	451	813	1.81939e-44	5.64709e-43	195.692	0.272669	-1.87478	42.2482
SANS_zero_azote_nitrogen05vsnitrogen03_DOWN.xlsx		POR7801..scf227_4	2986	3819	2521	973	732	1152	2.77828e-21	3.42049e-20	89.6952	0.425445	-1.23295	19.4659
SANS_zero_azote_nitrogen05vsnitrogen03_DOWN.xlsx		POR7803..scf208_2	16226	17623	12554	2354	1950	3573	2.82353e-97	3.22161e-95	438.087	0.229087	-2.12603	94.4919
SANS_zero_azote_nitrogen05vsnitrogen03_DOWN.xlsx		POR7829..scf208_2	4081	4460	3512	1130	862	1165	3.0015e-24	4.22134e-23	103.219	0.364713	-1.45517	22.3745
SANS_zero_azote_nitrogen05vsnitrogen03_DOWN.xlsx		POR7858..scf246_12	63733	72604	45817	4298	4279	7206	8.94693e-224	7.24791e-221	1019.79	0.117933	-3.08396	220.14
SANS_zero_azote_nitrogen05vsnitrogen03_DOWN.xlsx		POR7878..scf209_3	3095	3343	2100	855	801	1434	4.77062e-18	4.8982e-17	74.9736	0.496031	-1.0115	16.31
SANS_zero_azote_nitrogen05vsnitrogen03_DOWN.xlsx		POR7906..scf209_3	797	986	704	297	193	351	5.11264e-09	2.85441e-08	34.1461	0.471986	-1.08318	7.54448
SANS_zero_azote_nitrogen05vsnitrogen03_DOWN.xlsx		POR7922..scf295_1	4307	4650	2360	946	924	1787	1.29156e-16	1.21804e-15	68.4649	0.44789	-1.15878	14.9143
SANS_zero_azote_nitrogen05vsnitrogen03_DOWN.xlsx		POR7934..scf222_8	2387	2967	2118	693	548	1060	3.4433e-20	3.96224e-19	84.7167	0.417248	-1.26102	18.4021
SANS_zero_azote_nitrogen05vsnitrogen03_DOWN.xlsx		POR7937..scf208_2	35798	39690	24152	4609	3779	6639	4.42687e-137	1.15684e-134	621.047	0.206525	-2.27561	133.937
SANS_zero_azote_nitrogen05vsnitrogen03_DOWN.xlsx		POR7991..scf208_2	5042	6080	3914	803	748	1199	4.27408e-75	2.98486e-73	336.207	0.250809	-1.99534	72.5251
SANS_zero_azote_nitrogen05vsnitrogen03_DOWN.xlsx		POR8019..scf295_1	593	563	322	120	102	256	1.35738e-06	5.92654e-06	23.3401	0.453938	-1.13943	5.2272
SANS_zero_azote_nitrogen05vsnitrogen03_DOWN.xlsx		POR8148..scf208_2	17258	20614	14665	4939	4374	6866	1.69369e-37	4.1831e-36	163.775	0.421128	-1.24767	35.3785
SANS_zero_azote_nitrogen05vsnitrogen03_DOWN.xlsx		POR8162..scf209_3	1765	1906	1283	490	448	696	3.75188e-18	3.87184e-17	75.4478	0.456846	-1.13022	16.4121
SANS_zero_azote_nitrogen05vsnitrogen03_DOWN.xlsx		POR8198..scf227_4	33399	35728	26060	9698	8758	11707	9.36912e-31	1.78167e-29	132.929	0.439877	-1.18483	28.7492
SANS_zero_azote_nitrogen05vsnitrogen03_DOWN.xlsx		POR8247..scf229_5	1388	1490	789	410	287	564	1.77789e-10	1.11218e-09	40.6967	0.4845	-1.04543	8.95383
SANS_zero_azote_nitrogen05vsnitrogen03_DOWN.xlsx		POR8251..scf295_1	4163	4530	1926	299	285	608	1.34899e-46	4.40652e-45	205.453	0.156161	-2.67889	44.3559
SANS_zero_azote_nitrogen05vsnitrogen03_DOWN.xlsx		POR8252..scf295_1	2853	3342	1463	525	577	1065	2.49002e-15	2.16434e-14	62.6333	0.398647	-1.32682	13.6647
SANS_zero_azote_nitrogen05vsnitrogen03_DOWN.xlsx		POR8263..scf295_9	3206	4059	1785	650	518	912	7.1e-27	1.158e-25	115.195	0.325993	-1.61709	24.9364
SANS_zero_azote_nitrogen05vsnitrogen03_DOWN.xlsx		POR8278..scf209_3	1470	1877	946	200	240	402	1.792e-25	2.6738e-24	108.803	0.274492	-1.86516	23.5729
SANS_zero_azote_nitrogen05vsnitrogen03_DOWN.xlsx		POR8286..scf227_4	2788	2991	1188	492	417	807	1.18634e-16	1.12273e-15	68.6325	0.351699	-1.50759	14.9497
SANS_zero_azote_nitrogen05vsnitrogen03_DOWN.xlsx		POR8313..scf227_4	588	573	449	63	75	97	4.04004e-21	4.9068e-20	88.9545	0.205094	-2.28564	19.3092
SANS_zero_azote_nitrogen05vsnitrogen03_DOWN.xlsx		POR8398..scf295_1	534	675	375	68	191	252	0.000202697	0.000638928	13.8059	0.481068	-1.05569	3.19455
SANS_zero_azote_nitrogen05vsnitrogen03_DOWN.xlsx		POR8423..scf208_2	7089	8582	4704	1611	1453	2316	3.46485e-44	1.06321e-42	194.41	0.367803	-1.44299	41.9734
SANS_zero_azote_nitrogen05vsnitrogen03_DOWN.xlsx		POR8426..scf295_1	2364	2387	928	431	394	983	4.29616e-08	2.20832e-07	30.0109	0.449967	-1.15211	6.65594
SANS_zero_azote_nitrogen05vsnitrogen03_DOWN.xlsx		POR8436..scf227_4	630	716	415	96	164	299	2.90767e-06	1.21043e-05	21.8765	0.449432	-1.15383	4.91706
SANS_zero_azote_nitrogen05vsnitrogen03_DOWN.xlsx		POR8441..scf289_17	2247	2337	1597	306	180	304	1.71833e-45	5.52388e-44	200.388	0.178561	-2.48551	43.2578
SANS_zero_azote_nitrogen05vsnitrogen03_DOWN.xlsx		POR8468..scf208_2	3778	4282	2460	843	971	1197	4.25619e-23	5.6247e-22	97.966	0.406446	-1.29886	21.2499
SANS_zero_azote_nitrogen05vsnitrogen03_DOWN.xlsx		POR8473..scf295_1	771	594	212	119	114	199	8.38611e-06	3.2851e-05	19.8478	0.41721	-1.26115	4.48345
SANS_zero_azote_nitrogen05vsnitrogen03_DOWN.xlsx		POR8488..scf222_8	2920	3539	1700	652	656	1117	3.39428e-19	3.65167e-18	80.1938	0.417374	-1.26059	17.4375
SANS_zero_azote_nitrogen05vsnitrogen03_DOWN.xlsx		POR8493..scf295_1	1298	1284	541	232	227	610	5.50364e-06	2.21375e-05	20.6535	0.483255	-1.04914	4.65487
SANS_zero_azote_nitrogen148vsnitrogen06_DOWN.xlsx	GT4	POR0856..scf295_1	7474	4769	1561	1762	2998	3004	2.69115e-12	4.25696e-11	48.9017	0.321683	-1.63629	10.3709
SANS_zero_azote_nitrogen05vsnitrogen03_DOWN.xlsx		POR8503..scf249_10	430	546	193	58	97	71	2.71451e-07	1.28298e-06	26.4429	0.313203	-1.67483	5.89178
SANS_zero_azote_nitrogen05vsnitrogen03_DOWN.xlsx		POR8517..scf252_32	210	237	138	25	39	65	2.86831e-06	1.19466e-05	21.9027	0.3283	-1.60691	4.92276
SANS_zero_azote_nitrogen05vsnitrogen03_DOWN.xlsx		POR8548..scf227_4	3517	4466	2655	547	698	1102	7.46433e-32	1.47845e-30	137.952	0.304067	-1.71754	29.8302
SANS_zero_azote_nitrogen05vsnitrogen03_DOWN.xlsx		POR8573..scf227_4	667	731	479	175	146	333	1.0079e-07	4.98779e-07	28.3588	0.479955	-1.05903	6.30209
SANS_zero_azote_nitrogen05vsnitrogen03_DOWN.xlsx		POR8587..scf295_9	1368	1620	1054	348	392	695	4.11032e-11	2.71596e-10	43.5606	0.487165	-1.03752	9.56608
SANS_zero_azote_nitrogen05vsnitrogen03_DOWN.xlsx		POR8611..scf209_3	1266	1425	1158	453	373	558	2.27249e-10	1.4096e-09	40.2171	0.497507	-1.00721	8.8509
SANS_zero_azote_nitrogen05vsnitrogen03_DOWN.xlsx		POR8620..scf208_2	11704	13382	7838	2904	2893	4508	2.44533e-37	6.00292e-36	163.045	0.433385	-1.20628	35.2216
SANS_zero_azote_nitrogen05vsnitrogen03_DOWN.xlsx		POR8656..scf209_3	1679	1990	1297	306	343	702	4.77283e-17	4.64162e-16	70.4284	0.368194	-1.44146	15.3333
SANS_zero_azote_nitrogen05vsnitrogen03_DOWN.xlsx		POR8659..scf225_25	336	328	332	152	78	90	0.00053593	0.00156668	11.9863	0.489061	-1.03191	2.80502
SANS_zero_azote_nitrogen05vsnitrogen03_DOWN.xlsx		POR8661..scf295_1	6711	8167	5040	1228	1050	1747	5.9704e-73	3.74932e-71	326.358	0.277921	-1.84725	70.426
SANS_zero_azote_nitrogen05vsnitrogen03_DOWN.xlsx		POR8731..scf227_4	17393	20021	12610	5207	4478	7483	2.60548e-37	6.37673e-36	162.919	0.470954	-1.08634	35.1954
SANS_zero_azote_nitrogen05vsnitrogen03_DOWN.xlsx		POR8754..scf236_6	8932	9517	7780	1497	1206	1462	1.40341e-48	4.90044e-47	214.541	0.221452	-2.17493	46.3098
SANS_zero_azote_nitrogen05vsnitrogen03_DOWN.xlsx		POR8757..scf295_1	4676	5047	2429	916	866	1670	2.04077e-20	2.37142e-19	85.751	0.395752	-1.33733	18.625
SANS_zero_azote_nitrogen05vsnitrogen03_DOWN.xlsx		POR8789..scf295_9	5294	5290	2812	895	705	1422	1.28209e-33	2.70474e-32	146.025	0.312385	-1.6786	31.5679
SANS_zero_azote_nitrogen05vsnitrogen03_DOWN.xlsx		POR8821..scf209_3	30450	34040	26603	6947	5534	7126	9.63226e-41	2.61849e-39	178.634	0.298883	-1.74235	38.5819
SANS_zero_azote_nitrogen05vsnitrogen03_DOWN.xlsx		POR8841..scf209_3	357	567	469	62	50	57	2.02835e-16	1.89305e-15	67.5749	0.173431	-2.52756	14.7228
SANS_zero_azote_nitrogen05vsnitrogen03_DOWN.xlsx		POR8875..scf209_3	5106	5671	3477	1464	1256	2393	2.94119e-21	3.61009e-20	89.5825	0.489947	-1.0293	19.4425
SANS_zero_azote_nitrogen05vsnitrogen03_DOWN.xlsx		POR8885..scf208_2	1179	1440	712	404	268	461	2.98834e-09	1.70123e-08	35.1914	0.488988	-1.03213	7.76924
SANS_zero_azote_nitrogen05vsnitrogen03_DOWN.xlsx		POR8917..scf222_8	826	1000	502	140	193	225	8.26343e-13	6.0746e-12	51.2185	0.350142	-1.51399	11.2165
SANS_zero_azote_nitrogen05vsnitrogen03_DOWN.xlsx		POR8948..scf295_1	1056	1168	589	78	58	200	2.44802e-23	3.25638e-22	99.0613	0.162085	-2.62518	21.4873
SANS_zero_azote_nitrogen05vsnitrogen03_DOWN.xlsx		POR8966..scf295_1	2860	3436	2125	128	270	342	7.81399e-43	2.26886e-41	188.211	0.122584	-3.02816	40.6442
SANS_zero_azote_nitrogen05vsnitrogen03_DOWN.xlsx		POR8978..scf295_1	957	1215	857	317	264	364	5.7617e-12	4.0307e-11	47.409	0.43945	-1.18623	10.3946
SANS_zero_azote_nitrogen05vsnitrogen03_DOWN.xlsx		POR8988..scf209_3	2120	2313	1524	552	504	910	3.23801e-19	3.48818e-18	80.2869	0.451489	-1.14724	17.4574
SANS_zero_azote_nitrogen05vsnitrogen03_DOWN.xlsx		POR9006..scf236_6	6769	7701	4929	2294	1766	2911	6.4954e-23	8.51444e-22	97.129	0.496884	-1.00902	21.0698
SANS_zero_azote_nitrogen05vsnitrogen03_DOWN.xlsx		POR9017..scf227_4	11601	12000	9540	3012	2783	3811	1.01414e-31	1.99406e-30	137.344	0.399197	-1.32483	29.7003
SANS_zero_azote_nitrogen05vsnitrogen03_DOWN.xlsx		POR9059..scf295_1	81105	91364	58102	17572	17651	29656	9.37991e-53	3.6532e-51	233.683	0.38375	-1.38176	50.4373
SANS_zero_azote_nitrogen05vsnitrogen03_DOWN.xlsx		POR9089..scf236_6	1690	1840	642	392	350	670	6.1998e-07	2.82637e-06	24.8491	0.494178	-1.0169	5.54877
SANS_zero_azote_nitrogen05vsnitrogen03_DOWN.xlsx		POR9140..scf209_3	11004	12052	9118	3740	3315	4449	1.46358e-19	1.60874e-18	81.8562	0.495741	-1.01234	17.7935
SANS_zero_azote_nitrogen05vsnitrogen03_DOWN.xlsx		POR9145..scf295_1	765	989	598	164	199	313	5.71593e-12	4.00214e-11	47.4247	0.40271	-1.31219	10.3977
SANS_zero_azote_nitrogen05vsnitrogen03_DOWN.xlsx		POR9146..scf295_1	3322	3799	3640	926	889	1121	1.15696e-17	1.16719e-16	73.2247	0.374741	-1.41603	15.9329
SANS_zero_azote_nitrogen05vsnitrogen03_DOWN.xlsx		POR9165..scf295_1	614	749	431	114	81	189	3.45546e-15	2.97162e-14	61.9881	0.297717	-1.74798	13.527
SANS_zero_azote_nitrogen05vsnitrogen03_DOWN.xlsx		POR9204..scf236_6	785	993	725	184	287	326	5.67403e-08	2.87283e-07	29.4717	0.454465	-1.13776	6.54169
SANS_zero_azote_nitrogen05vsnitrogen03_DOWN.xlsx		POR9225..scf208_2	1515	2037	1170	345	381	496	1.05423e-20	1.25224e-19	87.0573	0.364115	-1.45753	18.9023
SANS_zero_azote_nitrogen05vsnitrogen03_DOWN.xlsx		POR9232..scf222_8	512	459	593	86	58	149	8.81554e-12	6.0986e-11	46.5755	0.248113	-2.01093	10.2148
SANS_zero_azote_nitrogen05vsnitrogen03_DOWN.xlsx		POR9237..scf261_15	13478	15076	11418	3272	2479	3796	7.65841e-43	2.23168e-41	188.251	0.328081	-1.60787	40.6514
SANS_zero_azote_nitrogen05vsnitrogen03_DOWN.xlsx		POR9264..scf295_1	3824	4025	3240	1049	691	1143	5.4772e-24	7.59769e-23	102.027	0.35745	-1.48419	22.1193
SANS_zero_azote_nitrogen05vsnitrogen03_DOWN.xlsx		POR9270..scf222_8	1940	2099	1538	590	381	968	3.14908e-11	2.10658e-10	44.082	0.467633	-1.09655	9.67642
SANS_zero_azote_nitrogen05vsnitrogen03_DOWN.xlsx		POR9282..scf227_4	934	1257	788	222	296	337	1.52296e-11	1.04114e-10	45.5044	0.411328	-1.28164	9.98249
SANS_zero_azote_nitrogen05vsnitrogen03_DOWN.xlsx		POR9309..scf251_18	2328	2492	1519	434	433	830	6.6125e-24	9.1257e-23	101.654	0.366115	-1.44963	22.0397
SANS_zero_azote_nitrogen05vsnitrogen03_DOWN.xlsx		POR9377..scf229_5	4926	5270	3568	1210	1271	2064	3.751e-25	5.4944e-24	107.34	0.451518	-1.14715	23.2601
SANS_zero_azote_nitrogen05vsnitrogen03_DOWN.xlsx		POR9379..scf209_3	42967	46894	27401	8454	8708	15025	1.71114e-43	5.07764e-42	191.233	0.376529	-1.40917	41.2943
SANS_zero_azote_nitrogen05vsnitrogen03_DOWN.xlsx		POR9393..scf295_1	4204	4933	3043	916	899	1727	6.6e-27	1.075e-25	115.351	0.395166	-1.33947	24.9687
SANS_zero_azote_nitrogen05vsnitrogen03_DOWN.xlsx		POR9394..scf295_1	2196	2331	1473	367	364	706	7e-28	1.2e-26	119.788	0.326373	-1.61541	25.9214
SANS_zero_azote_nitrogen05vsnitrogen03_DOWN.xlsx		POR9415..scf222_8	7236	8208	6644	2208	2270	3032	8.89212e-19	9.44103e-18	78.2911	0.46668	-1.0995	17.025
SANS_zero_azote_nitrogen05vsnitrogen03_DOWN.xlsx		POR9421..scf209_3	338	485	402	84	92	207	5.78853e-06	2.32143e-05	20.5569	0.429216	-1.22023	4.63424
SANS_zero_azote_nitrogen05vsnitrogen03_DOWN.xlsx		POR9426..scf227_4	6366	6478	4534	1884	1578	2314	1.816e-25	2.704e-24	108.777	0.46102	-1.1171	23.568
SANS_zero_azote_nitrogen05vsnitrogen03_DOWN.xlsx		POR9451..scf209_3	8670	9993	5628	2403	2262	3839	8.1e-26	1.2246e-24	110.377	0.483885	-1.04726	23.912
SANS_zero_azote_nitrogen05vsnitrogen03_DOWN.xlsx		POR9460..scf295_9	792	910	523	80	74	152	2e-28	3.2e-27	122.458	0.190277	-2.39383	26.4948
SANS_zero_azote_nitrogen05vsnitrogen03_DOWN.xlsx		POR9466..scf229_5	8778	8776	6902	2773	2324	3110	9.05613e-20	1.01471e-18	82.805	0.466399	-1.10036	17.9937
SANS_zero_azote_nitrogen05vsnitrogen03_DOWN.xlsx		POR9474..scf295_1	3625	4395	2434	728	735	1415	2.657e-25	3.9276e-24	108.023	0.377288	-1.40626	23.4059
SANS_zero_azote_nitrogen05vsnitrogen03_DOWN.xlsx		POR9487..scf208_2	1527	2003	1650	355	419	456	4.4426e-17	4.33087e-16	70.5698	0.333319	-1.58502	15.3634
SANS_zero_azote_nitrogen05vsnitrogen03_DOWN.xlsx		POR9499..scf209_3	1724	1699	916	327	216	391	3.72684e-22	4.74704e-21	93.6704	0.305035	-1.71295	20.3236
SANS_zero_azote_nitrogen05vsnitrogen03_DOWN.xlsx		POR9513..scf297_16	657	698	510	162	197	302	1.8635e-07	8.92741e-07	27.1698	0.495329	-1.01354	6.04927
SANS_zero_azote_nitrogen05vsnitrogen03_DOWN.xlsx		POR9529..scf295_1	8539	9527	6087	1576	1460	2187	4.68806e-74	3.19143e-72	331.432	0.298765	-1.74292	71.496
SANS_zero_azote_nitrogen148vsnitrogen06_DOWN.xlsx	GT19	POR1913..scf208_2	6870	4845	1802	1363	1900	1849	1.93047e-31	1.40855e-29	136.066	0.209339	-2.25609	28.8512
SANS_zero_azote_nitrogen05vsnitrogen03_DOWN.xlsx		POR9602..scf295_1	2323	2454	1566	550	463	678	1.5e-27	2.51e-26	118.29	0.373051	-1.42256	25.5999
SANS_zero_azote_nitrogen05vsnitrogen03_DOWN.xlsx		POR9606..scf255_21	1175	1293	529	222	267	447	3.0048e-08	1.56138e-07	30.7044	0.452562	-1.14381	6.80649
SANS_zero_azote_nitrogen05vsnitrogen03_DOWN.xlsx		POR9645..scf297_16	1177	1200	771	158	154	270	1.48208e-29	3e-28	127.448	0.255318	-1.96963	27.5611
SANS_zero_azote_nitrogen05vsnitrogen03_DOWN.xlsx		POR9662..scf227_4	4317	4634	3272	897	802	1183	6.4029e-47	2.1e-45	206.936	0.325098	-1.62105	44.6778
SANS_zero_azote_nitrogen05vsnitrogen03_DOWN.xlsx		POR9681..scf296_7	10372	11072	8531	3049	2895	3816	2.4923e-24	3.52361e-23	103.587	0.450828	-1.14935	22.453
SANS_zero_azote_nitrogen05vsnitrogen03_DOWN.xlsx		POR9689..scf209_3	632	717	519	90	83	305	4.47875e-08	2.29781e-07	29.9302	0.34118	-1.5514	6.63869
SANS_zero_azote_nitrogen05vsnitrogen03_DOWN.xlsx		POR9710..scf295_1	805	956	444	198	130	308	1.32386e-09	7.72106e-09	36.7779	0.409596	-1.28773	8.11232
SANS_zero_azote_nitrogen05vsnitrogen03_DOWN.xlsx		POR9724..scf291_13	2179	2610	1460	555	610	943	6.03656e-16	5.49462e-15	65.4251	0.471291	-1.08531	14.2601
SANS_zero_azote_nitrogen05vsnitrogen03_DOWN.xlsx		POR9728..scf236_6	2869	3113	2792	894	880	1300	1.3144e-13	1.01217e-12	54.8297	0.476486	-1.06949	11.9947
SANS_zero_azote_nitrogen05vsnitrogen03_DOWN.xlsx		POR9758..scf296_7	154	115	123	22	42	52	0.00241632	0.00620628	9.2029	0.464905	-1.10499	2.20717
SANS_zero_azote_nitrogen05vsnitrogen03_DOWN.xlsx		POR9783..scf227_4	1349	1689	1130	331	211	424	3.94299e-22	5.0066e-21	93.5589	0.318989	-1.64842	20.3005
SANS_zero_azote_nitrogen05vsnitrogen03_DOWN.xlsx		POR9823..scf227_4	1546	1980	1061	512	406	643	3.10327e-13	2.33206e-12	53.1417	0.481651	-1.05394	11.6323
SANS_zero_azote_nitrogen05vsnitrogen03_DOWN.xlsx		POR9849..scf208_2	12911	15589	11109	1756	1683	2743	7.35223e-96	8.27228e-94	431.583	0.211474	-2.24145	93.0824
SANS_zero_azote_nitrogen05vsnitrogen03_DOWN.xlsx		POR9852..scf295_1	24367	29391	10967	3743	4513	8842	1.51626e-06	6.56858e-06	23.1273	0.3875	-1.36773	5.18253
SANS_zero_azote_nitrogen05vsnitrogen03_DOWN.xlsx		POR9870..scf295_1	413	466	204	42	54	92	2.82044e-11	1.90086e-10	44.2977	0.254035	-1.9769	9.72105
SANS_zero_azote_nitrogen05vsnitrogen03_DOWN.xlsx		POR9872..scf295_9	1200	1508	712	314	298	526	9.22584e-11	5.92692e-10	41.979	0.471337	-1.08517	9.22717
SANS_zero_azote_nitrogen05vsnitrogen03_DOWN.xlsx		POR9878..scf297_16	500	688	383	188	104	260	8.00008e-06	3.14452e-05	19.9378	0.498635	-1.00394	4.50245
SANS_zero_azote_nitrogen05vsnitrogen03_DOWN.xlsx		POR9887..scf222_8	6725	8285	7500	3009	1569	2146	0.00099774	0.00274735	10.8318	0.464941	-1.10488	2.56109
SANS_zero_azote_nitrogen05vsnitrogen03_DOWN.xlsx		POR9894..scf208_2	10154	11500	5631	2532	2758	4307	1.54968e-16	1.45469e-15	68.1056	0.495336	-1.01352	14.8372
SANS_zero_azote_nitrogen05vsnitrogen03_UP.xlsx			P7	P8	P9	P10	P11	P12	pvalue	padj	stat	foldChange	log2FoldChange	log10padj
SANS_zero_azote_nitrogen05vsnitrogen03_UP.xlsx		POR0002..scf296_7	1137	1032	710	1479	1394	2630	8.14032e-22	1.02399e-20	92.1242	2.52513	1.33636	19.9897
SANS_zero_azote_nitrogen05vsnitrogen03_UP.xlsx		POR0020..scf208_2	3496	3668	2278	7001	6985	12922	1.1998e-64	6.31142e-63	288.244	3.81067	1.93004	62.1999
SANS_zero_azote_nitrogen05vsnitrogen03_UP.xlsx		POR0030..scf295_1	450	504	464	598	596	1118	3.00018e-08	1.55998e-07	30.7074	2.05475	1.03896	6.80688
SANS_zero_azote_nitrogen05vsnitrogen03_UP.xlsx		POR0071..scf227_4	1911	1972	1105	4027	4041	6850	5.30358e-64	2.70216e-62	285.282	4.06145	2.022	61.5683
SANS_zero_azote_nitrogen05vsnitrogen03_UP.xlsx		POR0078..scf295_1	587	782	450	1533	1092	1667	4.3e-27	6.99e-26	116.22	3.22651	1.68997	25.1556
SANS_zero_azote_nitrogen05vsnitrogen03_UP.xlsx		POR0095..scf295_1	5699	6446	4159	9347	8089	11420	3.4496e-39	9.04376e-38	171.517	2.42966	1.28076	37.0437
SANS_zero_azote_nitrogen05vsnitrogen03_UP.xlsx		POR0119..scf222_8	4238	4964	3571	14007	12251	16710	2.42627e-85	2.13643e-83	383.261	4.59049	2.19865	82.6703
SANS_zero_azote_nitrogen05vsnitrogen03_UP.xlsx		POR0133..scf229_5	8118	8956	5328	19919	19642	27443	1.11977e-102	1.48709e-100	462.908	4.12973	2.04605	99.8277
SANS_zero_azote_nitrogen05vsnitrogen03_UP.xlsx		POR0177..scf295_1	1231	1439	1109	1886	1702	2193	7.76222e-14	6.0873e-13	55.865	2.06209	1.04411	12.2156
SANS_zero_azote_nitrogen05vsnitrogen03_UP.xlsx		POR0201..scf295_9	7750	9114	6321	18049	16918	21208	1.37621e-53	5.57432e-52	237.505	3.3257	1.73366	51.2538
SANS_zero_azote_nitrogen05vsnitrogen03_UP.xlsx		POR0202..scf208_2	1481	1537	891	3284	3173	5491	1.65174e-67	9.04104e-66	301.376	4.13781	2.04887	65.0438
SANS_zero_azote_nitrogen05vsnitrogen03_UP.xlsx		POR0205..scf295_1	787	800	419	2364	2237	4001	5.48197e-72	3.28959e-70	321.937	5.82354	2.5419	69.4829
SANS_zero_azote_nitrogen05vsnitrogen03_UP.xlsx		POR0214..scf295_1	37749	39982	25253	49664	46386	74475	3.10804e-47	1.03614e-45	208.375	2.24992	1.16987	44.9846
SANS_zero_azote_nitrogen05vsnitrogen03_UP.xlsx		POR0256..scf208_2	9676	9710	5848	27518	24545	41190	6.17679e-130	1.28303e-127	588.198	5.02379	2.32878	126.892
SANS_zero_azote_nitrogen05vsnitrogen03_UP.xlsx		POR0262..scf229_5	766	904	591	1125	1080	1721	5.19778e-21	6.2753e-20	88.456	2.32988	1.22026	19.2024
SANS_zero_azote_nitrogen05vsnitrogen03_UP.xlsx		POR0267..scf208_2	5268	5423	3979	7565	6280	10042	6.44358e-31	1.23112e-29	133.672	2.18916	1.13038	28.9097
SANS_zero_azote_nitrogen05vsnitrogen03_UP.xlsx		POR0275..scf222_8	2620	2739	1550	3412	3661	5628	3.92817e-30	1e-28	130.084	2.50721	1.32608	28.1338
SANS_zero_azote_nitrogen05vsnitrogen03_UP.xlsx		POR0290..scf276_29	3622	3766	2446	7425	7129	11138	1.77236e-85	1.57779e-83	383.888	3.55233	1.82877	82.802
SANS_zero_azote_nitrogen05vsnitrogen03_UP.xlsx		POR0324..scf208_2	8027	8326	5945	15699	12849	18407	2.25021e-48	7.8236e-47	213.601	2.87182	1.52196	46.1066
SANS_zero_azote_nitrogen05vsnitrogen03_UP.xlsx		POR0329..scf295_1	1301	1192	1002	1984	1665	2193	1.07907e-15	9.6592e-15	64.2805	2.24957	1.16965	14.0151
SANS_zero_azote_nitrogen05vsnitrogen03_UP.xlsx		POR0336..scf295_1	16205	17058	12130	31800	29506	48910	5.87227e-83	5.00751e-81	372.312	3.25969	1.70474	80.3004
SANS_zero_azote_nitrogen05vsnitrogen03_UP.xlsx		POR0339..scf250_33	1000	1195	544	1500	1408	2960	2.50684e-20	2.90113e-19	85.3443	2.85676	1.51438	18.5374
SANS_zero_azote_nitrogen05vsnitrogen03_UP.xlsx		POR0343..scf208_2	268	253	229	536	694	1039	1.87487e-21	2.31882e-20	90.4733	3.92365	1.97219	19.6347
SANS_zero_azote_nitrogen05vsnitrogen03_UP.xlsx		POR0345..scf222_8	8938	8929	6091	53747	48688	68769	6.35005e-237	6.43022e-234	1080.29	9.83215	3.29751	233.192
SANS_zero_azote_nitrogen05vsnitrogen03_UP.xlsx		POR0351..scf209_3	5831	5972	3837	9247	8341	12890	3.97445e-55	1.67693e-53	244.565	2.6538	1.40806	52.7755
SANS_zero_azote_nitrogen05vsnitrogen03_UP.xlsx		POR0401..scf295_1	20532	22041	15462	27978	22355	36188	1e-28	2.2e-27	123.254	2.0104	1.00748	26.6645
SANS_zero_azote_nitrogen05vsnitrogen03_UP.xlsx		POR0402..scf246_12	1257	1359	774	5803	6123	10865	1.34064e-135	3.19428e-133	614.236	9.07102	3.18126	132.496
SANS_zero_azote_nitrogen05vsnitrogen03_UP.xlsx		POR0403..scf296_7	3831	4023	2873	5456	4849	8126	4.15433e-36	9.56086e-35	157.415	2.30368	1.20394	34.0195
SANS_zero_azote_nitrogen05vsnitrogen03_UP.xlsx		POR0429..scf222_8	470	484	285	590	510	753	8.56243e-10	5.08535e-09	37.6276	2.02406	1.01725	8.29368
SANS_zero_azote_nitrogen05vsnitrogen03_UP.xlsx		POR0448..scf249_10	47	51	34	761	1586	3087	7.6e-26	1.1531e-24	110.504	51.117	5.67573	23.9381
SANS_zero_azote_nitrogen05vsnitrogen03_UP.xlsx		POR0453..scf208_2	2611	3478	1604	3652	2942	5447	1.94264e-17	1.93333e-16	72.2019	2.13343	1.09318	15.7137
SANS_zero_azote_nitrogen05vsnitrogen03_UP.xlsx		POR0492..scf209_3	2444	3090	2611	3910	3694	5302	1.2632e-14	1.04848e-13	59.4363	2.09166	1.06465	12.9794
SANS_zero_azote_nitrogen05vsnitrogen03_UP.xlsx		POR0493..scf227_4	323	503	242	4159	6275	11286	1.81138e-108	2.7174e-106	489.521	27.1738	4.76414	105.566
SANS_zero_azote_nitrogen05vsnitrogen03_UP.xlsx		POR0498..scf296_7	12058	13615	5648	13695	12810	23463	1.05811e-15	9.48201e-15	64.3192	2.18463	1.12739	14.0231
SANS_zero_azote_nitrogen05vsnitrogen03_UP.xlsx		POR0508..scf208_2	3967	4782	3081	18335	16163	24848	3.96984e-192	2.14398e-189	874.208	6.84794	2.77567	188.669
SANS_zero_azote_nitrogen05vsnitrogen03_UP.xlsx		POR0513..scf209_3	43179	44543	26438	75467	72001	110987	3.47655e-73	2.20027e-71	327.436	3.09956	1.63206	70.6575
SANS_zero_azote_nitrogen05vsnitrogen03_UP.xlsx		POR0517..scf227_4	291	244	338	587	473	653	1.19711e-07	5.88816e-07	28.0258	2.44831	1.29179	6.23002
SANS_zero_azote_nitrogen05vsnitrogen03_UP.xlsx		POR0526..scf295_1	104	108	46	242	466	657	1.40498e-19	1.54643e-18	81.9369	7.05405	2.81845	17.8107
SANS_zero_azote_nitrogen05vsnitrogen03_UP.xlsx		POR0531..scf261_15	132	210	82	347	482	891	1.63315e-19	1.79028e-18	81.6395	5.34943	2.41939	17.7471
SANS_zero_azote_nitrogen05vsnitrogen03_UP.xlsx		POR0553..scf209_3	1226	1416	814	1559	1540	2315	4.02277e-20	4.61009e-19	84.4092	2.13786	1.09617	18.3363
SANS_zero_azote_nitrogen05vsnitrogen03_UP.xlsx		POR0574..scf295_1	7395	8210	5004	15339	13095	20852	1.42301e-85	1.28086e-83	384.326	3.2687	1.70872	82.8925
SANS_zero_azote_nitrogen05vsnitrogen03_UP.xlsx		POR0595..scf295_1	2518	2756	1307	6669	6767	9709	4.05422e-69	2.31291e-67	308.767	4.90341	2.29378	66.6358
SANS_zero_azote_nitrogen05vsnitrogen03_UP.xlsx		POR0596..scf295_1	6299	6922	4423	10181	9187	13892	1.48784e-55	6.34366e-54	246.523	2.57082	1.36223	53.1977
SANS_zero_azote_nitrogen05vsnitrogen03_UP.xlsx		POR0602..scf251_18	491	549	299	620	867	1136	2.79681e-14	2.24327e-13	57.8724	2.65307	1.40766	12.6491
SANS_zero_azote_nitrogen05vsnitrogen03_UP.xlsx		POR0604..scf209_3	1130	1041	715	2708	2607	3590	6.73201e-61	3.30521e-59	271.04	4.22268	2.07816	58.4808
SANS_zero_azote_nitrogen05vsnitrogen03_UP.xlsx		POR0605..scf295_1	2470	3074	2177	4212	3255	4490	2.10967e-16	1.96217e-15	67.4974	2.1011	1.07114	14.7073
SANS_zero_azote_nitrogen05vsnitrogen03_UP.xlsx		POR0609..scf295_1	378	457	332	768	713	1091	3.653e-22	4.66766e-21	93.7101	2.93425	1.55299	20.3309
SANS_zero_azote_nitrogen05vsnitrogen03_UP.xlsx		POR0658..scf296_7	582	755	296	963	891	1326	9.74122e-16	8.75845e-15	64.4821	2.69584	1.43074	14.0576
SANS_zero_azote_nitrogen05vsnitrogen03_UP.xlsx		POR0662..scf295_9	7450	7985	5048	9878	8484	14221	1.23862e-37	3.06853e-36	164.397	2.15709	1.10909	35.5131
SANS_zero_azote_nitrogen05vsnitrogen03_UP.xlsx		POR0668..scf295_1	528	505	175	1276	1107	2384	1.2e-26	1.922e-25	114.167	5.32819	2.41365	24.7163
SANS_zero_azote_nitrogen05vsnitrogen03_UP.xlsx		POR0671..scf289_17	628	847	542	1186	1091	1982	1.2389e-24	1.76915e-23	104.972	2.79575	1.48323	22.7522
SANS_zero_azote_nitrogen05vsnitrogen03_UP.xlsx		POR0672..scf208_2	1136	1442	1020	1939	1699	2780	2.21727e-23	2.95917e-22	99.2574	2.37874	1.2502	21.5288
SANS_zero_azote_nitrogen05vsnitrogen03_UP.xlsx		POR0682..scf243_20	3102	3076	2220	5602	5219	7840	3.21554e-56	1.38559e-54	249.574	3.006	1.58785	53.8584
SANS_zero_azote_nitrogen05vsnitrogen03_UP.xlsx		POR0696..scf208_2	579	514	332	1780	1479	1733	9.17399e-39	2.37439e-37	169.572	4.8772	2.28605	36.6244
SANS_zero_azote_nitrogen05vsnitrogen03_UP.xlsx		POR0736..scf208_2	1214	1191	877	2048	1830	2655	1.9377e-31	3.7734e-30	136.058	2.69333	1.42939	29.4233
SANS_zero_azote_nitrogen05vsnitrogen03_UP.xlsx		POR0752..scf208_2	442	382	265	506	506	688	3.34625e-09	1.89965e-08	34.9712	2.09265	1.06533	7.72133
SANS_zero_azote_nitrogen05vsnitrogen03_UP.xlsx		POR0763..scf296_7	469	479	312	726	464	995	3.29154e-11	2.19825e-10	43.9954	2.27287	1.18452	9.65792
SANS_zero_azote_nitrogen05vsnitrogen03_UP.xlsx		POR0764..scf295_9	27358	29638	21695	93075	84734	123138	2.75842e-135	6.20722e-133	612.796	5.19292	2.37655	132.207
SANS_zero_azote_nitrogen05vsnitrogen03_UP.xlsx		POR0767..scf295_1	456	381	266	704	616	1110	5.95653e-19	6.35755e-18	79.0826	2.91411	1.54306	17.1967
SANS_zero_azote_nitrogen05vsnitrogen03_UP.xlsx		POR0801..scf208_2	350	259	78	447	379	845	2.24153e-08	1.1776e-07	31.2732	3.17407	1.66634	6.929
SANS_zero_azote_nitrogen05vsnitrogen03_UP.xlsx		POR0815..scf228_30	517	626	229	979	904	1438	9.59911e-20	1.07407e-18	82.6899	3.34508	1.74204	17.969
SANS_zero_azote_nitrogen05vsnitrogen03_UP.xlsx		POR0821..scf209_3	2752	2303	1583	6557	6377	9750	8.55784e-74	5.77725e-72	330.232	4.64545	2.21582	71.2383
SANS_zero_azote_nitrogen05vsnitrogen03_UP.xlsx		POR0835..scf295_1	760	784	558	2016	1896	2909	1.68053e-68	9.32462e-67	305.932	4.38293	2.1319	66.0304
SANS_zero_azote_nitrogen05vsnitrogen03_UP.xlsx		POR0839..scf295_1	9117	9992	5853	13617	11596	19027	2.2194e-46	7.22063e-45	204.462	2.42286	1.27671	44.1414
SANS_zero_azote_nitrogen05vsnitrogen03_UP.xlsx		POR0852..scf295_1	5389	5610	3319	6308	5898	10766	5.8e-26	8.884e-25	111.039	2.15724	1.10919	24.0514
SANS_zero_azote_nitrogen05vsnitrogen03_UP.xlsx		POR0868..scf251_18	1819	1959	1286	3353	2558	4890	3.67534e-40	9.92465e-39	175.97	2.85222	1.51209	38.0033
SANS_zero_azote_nitrogen05vsnitrogen03_UP.xlsx		POR0889..scf208_2	265	316	176	472	418	768	1.54676e-16	1.45363e-15	68.1093	2.9059	1.53898	14.8375
SANS_zero_azote_nitrogen05vsnitrogen03_UP.xlsx		POR0910..scf244_11	1652	1679	1104	2301	2231	2700	2.40671e-19	2.6135e-18	80.8732	2.24832	1.16884	17.5828
SANS_zero_azote_nitrogen05vsnitrogen03_UP.xlsx		POR0927..scf251_18	5048	5533	3582	6828	5599	9373	3.40201e-31	6.5775e-30	134.941	2.08181	1.05784	29.1819
SANS_zero_azote_nitrogen05vsnitrogen03_UP.xlsx		POR0933..scf249_10	620	665	393	1445	1138	1770	3.07089e-38	7.87256e-37	167.17	3.5459	1.82615	36.1039
SANS_zero_azote_nitrogen05vsnitrogen03_UP.xlsx		POR0948..scf295_1	905	822	541	1076	1278	1745	2.51944e-17	2.48599e-16	71.6889	2.44419	1.28936	15.6045
SANS_zero_azote_nitrogen05vsnitrogen03_UP.xlsx		POR0951..scf249_10	100	117	28	136	224	462	3.37326e-08	1.74389e-07	30.48	4.24638	2.08623	6.75848
SANS_zero_azote_nitrogen05vsnitrogen03_UP.xlsx		POR0959..scf209_3	894	877	474	1017	1100	1798	1.22355e-15	1.09283e-14	64.033	2.34712	1.23089	13.9614
SANS_zero_azote_nitrogen05vsnitrogen03_UP.xlsx		POR0964..scf208_2	540	658	299	735	764	1277	9.28619e-15	7.7554e-14	60.0418	2.50864	1.32691	13.1104
SANS_zero_azote_nitrogen05vsnitrogen03_UP.xlsx		POR0979..scf227_4	1586	1628	1078	6816	4930	8155	2.55726e-109	4.06204e-107	493.429	6.32041	2.66002	106.391
SANS_zero_azote_nitrogen05vsnitrogen03_UP.xlsx		POR0986..scf222_8	7894	7995	3468	49850	45845	87687	1.17059e-118	2.20534e-116	536.355	13.0064	3.70115	115.657
SANS_zero_azote_nitrogen05vsnitrogen03_UP.xlsx		POR0987..scf208_2	364	337	226	441	414	604	4.20194e-09	2.37212e-08	34.5279	2.10079	1.07093	7.62486
SANS_zero_azote_nitrogen05vsnitrogen03_UP.xlsx		POR1007..scf236_6	794	959	530	2534	2519	3716	3.68394e-86	3.39132e-84	387.021	5.28093	2.40079	83.4696
SANS_zero_azote_nitrogen05vsnitrogen03_UP.xlsx		POR1023..scf296_7	1089	1035	794	5063	5266	7020	2.05626e-126	4.16445e-124	572.005	8.08443	3.01515	123.38
SANS_zero_azote_nitrogen05vsnitrogen03_UP.xlsx		POR1028..scf209_3	17147	18222	12790	38557	33243	48767	3.48729e-81	2.82505e-79	364.166	3.39918	1.76519	78.549
SANS_zero_azote_nitrogen05vsnitrogen03_UP.xlsx		POR1029..scf227_4	474	688	411	838	839	1322	1.10782e-17	1.12181e-16	73.3104	2.55123	1.3512	15.9501
SANS_zero_azote_nitrogen05vsnitrogen03_UP.xlsx		POR1044..scf297_16	9420	10295	6234	14819	13098	23503	3.62446e-54	1.49805e-52	240.163	2.66817	1.41585	51.8245
SANS_zero_azote_nitrogen05vsnitrogen03_UP.xlsx		POR1085..scf291_13	1894	2101	1091	2454	2050	3433	1.05049e-19	1.16736e-18	82.5116	2.13507	1.09428	17.9328
SANS_zero_azote_nitrogen05vsnitrogen03_UP.xlsx		POR1100..scf295_1	1766	2318	1369	3863	3394	5757	1.52978e-54	6.38802e-53	241.881	3.23072	1.69186	52.1946
SANS_zero_azote_nitrogen05vsnitrogen03_UP.xlsx		POR1163..scf222_8	2213	2452	1350	2929	2876	4124	5.23e-26	8.085e-25	111.245	2.27453	1.18557	24.0923
SANS_zero_azote_nitrogen05vsnitrogen03_UP.xlsx		POR1203..scf209_3	1031	1333	857	1648	1607	2472	3.202e-24	4.49558e-23	103.09	2.39455	1.25976	22.3472
SANS_zero_azote_nitrogen05vsnitrogen03_UP.xlsx		POR1240..scf296_7	752	985	691	2899	2547	3849	1.07665e-73	7.14911e-72	329.774	5.16823	2.36967	71.1457
SANS_zero_azote_nitrogen05vsnitrogen03_UP.xlsx		POR1275..scf249_10	479	741	295	646	735	1302	2.45561e-10	1.51854e-09	40.0657	2.36946	1.24456	8.81857
SANS_zero_azote_nitrogen05vsnitrogen03_UP.xlsx		POR1316..scf209_3	4758	5435	3515	14846	12970	19038	1.86222e-124	3.67947e-122	563.009	4.68177	2.22706	121.434
SANS_zero_azote_nitrogen05vsnitrogen03_UP.xlsx		POR1336..scf209_3	1662	2328	1628	5938	5473	9234	2.63941e-72	1.6322e-70	323.395	4.88957	2.28971	69.7872
SANS_zero_azote_nitrogen05vsnitrogen03_UP.xlsx		POR1339..scf227_4	3702	4444	2587	5484	6101	10155	3.09715e-36	7.18912e-35	157.999	2.72807	1.44788	34.1433
SANS_zero_azote_nitrogen05vsnitrogen03_UP.xlsx		POR1362..scf222_8	5255	5896	3547	8559	7614	11258	4.71789e-49	1.68368e-47	216.711	2.56009	1.35619	46.7737
SANS_zero_azote_nitrogen05vsnitrogen03_UP.xlsx		POR1386..scf210_14	1185	1388	789	3082	3209	3957	1.88008e-58	8.36844e-57	259.818	4.23875	2.08364	56.0774
SANS_zero_azote_nitrogen05vsnitrogen03_UP.xlsx		POR1413..scf296_7	397	269	165	443	361	436	2.38576e-05	8.83724e-05	17.8535	2.00553	1.00398	4.05368
SANS_zero_azote_nitrogen05vsnitrogen03_UP.xlsx		POR1418..scf295_1	538	347	272	1656	1555	2511	1.0422e-49	3.76914e-48	219.718	6.62946	2.72889	47.4238
SANS_zero_azote_nitrogen05vsnitrogen03_UP.xlsx		POR1446..scf296_7	515	378	245	7399	6270	9003	3.31401e-181	1.67792e-178	823.971	27.5787	4.78548	177.775
SANS_zero_azote_nitrogen05vsnitrogen03_UP.xlsx		POR1455..scf250_33	1140	1012	1029	6374	6015	8284	2.66653e-89	2.70019e-87	401.447	8.64001	3.11103	86.5686
SANS_zero_azote_nitrogen05vsnitrogen03_UP.xlsx		POR1460..scf208_2	3175	3818	2587	5859	4709	6474	2.7e-27	4.37e-26	117.158	2.43213	1.28222	25.3591
SANS_zero_azote_nitrogen05vsnitrogen03_UP.xlsx		POR1553..scf209_3	272	427	142	340	359	891	9.73118e-07	4.31855e-06	23.9806	2.41296	1.2708	5.36466
SANS_zero_azote_nitrogen05vsnitrogen03_UP.xlsx		POR1590..scf209_3	118	158	79	505	548	889	1.23376e-41	3.44644e-40	182.722	7.3707	2.8818	39.4626
SANS_zero_azote_nitrogen05vsnitrogen03_UP.xlsx		POR1594..scf295_1	3364	3254	1645	3517	3049	5744	6.10482e-14	4.80613e-13	56.3372	2.01365	1.00981	12.3182
SANS_zero_azote_nitrogen05vsnitrogen03_UP.xlsx		POR1595..scf295_1	2041	2379	1522	3733	3729	5320	4.17989e-50	1.52528e-48	221.537	2.93652	1.55411	47.8166
SANS_zero_azote_nitrogen05vsnitrogen03_UP.xlsx		POR1618..scf229_5	1914	2094	1092	2895	2368	3840	1.31e-26	2.085e-25	113.99	2.45119	1.29348	24.6809
SANS_zero_azote_nitrogen05vsnitrogen03_UP.xlsx		POR1630..scf222_8	1014	1117	765	1699	1263	2188	2.69498e-22	3.4654e-21	94.3121	2.38441	1.25363	20.4602
SANS_zero_azote_nitrogen05vsnitrogen03_UP.xlsx		POR1644..scf297_16	60458	63678	51543	90979	77718	111567	2.4211e-24	3.42896e-23	103.644	2.14908	1.10372	22.4648
SANS_zero_azote_nitrogen05vsnitrogen03_UP.xlsx		POR1649..scf227_4	12926	14389	10442	19430	16432	25201	1.34961e-32	2.76092e-31	141.349	2.18347	1.12662	30.5589
SANS_zero_azote_nitrogen05vsnitrogen03_UP.xlsx		POR1659..scf267_23	326	316	63	298	309	665	0.000132975	0.000433145	14.5991	2.30387	1.20406	3.36337
SANS_zero_azote_nitrogen05vsnitrogen03_UP.xlsx		POR1698..scf295_1	2938	3041	2377	21175	17855	27643	6.04964e-210	4.08401e-207	956.169	10.7656	3.42835	206.389
SANS_zero_azote_nitrogen05vsnitrogen03_UP.xlsx		POR1742..scf208_2	3854	4506	2771	5267	4870	7300	2.18624e-32	4.44993e-31	140.391	2.14076	1.09812	30.3516
SANS_zero_azote_nitrogen05vsnitrogen03_UP.xlsx		POR1798..scf249_10	1221	1222	1052	1607	1692	2678	1.01671e-16	9.70123e-16	68.9368	2.24131	1.16434	15.0132
SANS_zero_azote_nitrogen05vsnitrogen03_UP.xlsx		POR1808..scf295_1	1381	1751	1567	3178	2799	3851	1.29506e-20	1.52712e-19	86.6504	2.75837	1.46381	18.8161
SANS_zero_azote_nitrogen05vsnitrogen03_UP.xlsx		POR1826..scf209_3	1611	1902	1492	3193	2348	3742	6.75001e-22	8.51742e-21	92.4949	2.47165	1.30547	20.0697
SANS_zero_azote_nitrogen05vsnitrogen03_UP.xlsx		POR1843..scf295_1	6628	7155	4660	14330	13766	21052	1.89995e-101	2.36792e-99	457.257	3.62537	1.85813	98.6256
SANS_zero_azote_nitrogen05vsnitrogen03_UP.xlsx		POR1844..scf208_2	1703	2022	1276	3367	3013	4662	1.02996e-53	4.21399e-52	238.082	3.0053	1.58751	51.3753
SANS_zero_azote_nitrogen05vsnitrogen03_UP.xlsx		POR1892..scf236_6	150	192	35	169	216	336	0.000126278	0.000413158	14.6965	2.47804	1.3092	3.38388
SANS_zero_azote_nitrogen05vsnitrogen03_UP.xlsx		POR1895..scf208_2	3304	3627	1809	5107	5769	10402	3.52645e-34	7.63844e-33	148.589	3.28262	1.71485	32.117
SANS_zero_azote_nitrogen05vsnitrogen03_UP.xlsx		POR1940..scf209_3	2360	2384	1106	4956	3702	5836	2.90921e-33	6.05848e-32	144.397	3.45247	1.78763	31.2176
SANS_zero_azote_nitrogen05vsnitrogen03_UP.xlsx		POR1952..scf295_1	10589	11899	8058	21402	16738	22632	8.79974e-37	2.09052e-35	160.5	2.73548	1.4518	34.6797
SANS_zero_azote_nitrogen05vsnitrogen03_UP.xlsx		POR1970..scf249_10	31947	33018	16034	59811	66810	101022	1.37078e-51	5.14105e-50	228.342	3.89446	1.96142	49.2889
SANS_zero_azote_nitrogen05vsnitrogen03_UP.xlsx		POR2002..scf209_3	3838	4662	3292	6406	5720	7397	2.37035e-23	3.15826e-22	99.1252	2.25912	1.17576	21.5006
SANS_zero_azote_nitrogen05vsnitrogen03_UP.xlsx		POR2012..scf222_8	12044	12857	8584	15005	13178	21751	3.45576e-34	7.50539e-33	148.629	2.01579	1.01134	32.1246
SANS_zero_azote_nitrogen05vsnitrogen03_UP.xlsx		POR2026..scf295_1	1801	2222	1212	2441	2401	3598	3.9203e-24	5.47562e-23	102.689	2.20907	1.14344	22.2616
SANS_zero_azote_nitrogen05vsnitrogen03_UP.xlsx		POR2027..scf295_1	17694	19105	12256	30272	30369	45926	1.53947e-73	1.00575e-71	329.061	2.95538	1.56334	70.9975
SANS_zero_azote_nitrogen05vsnitrogen03_UP.xlsx		POR2047..scf296_7	273	399	199	421	468	686	6.69117e-11	4.35383e-10	42.6072	2.42887	1.28029	9.36113
SANS_zero_azote_nitrogen05vsnitrogen03_UP.xlsx		POR2086..scf208_2	1869	1917	976	2645	2776	4453	4.94672e-29	9e-28	125.056	2.83391	1.50279	27.0504
SANS_zero_azote_nitrogen05vsnitrogen03_UP.xlsx		POR2090..scf295_1	312	447	287	738	758	1082	1.81189e-23	2.42614e-22	99.6573	3.30791	1.72592	21.6151
SANS_zero_azote_nitrogen05vsnitrogen03_UP.xlsx		POR2099..scf295_1	175	166	124	287	220	279	2.82792e-06	1.17905e-05	21.9299	2.2194	1.15017	4.92847
SANS_zero_azote_nitrogen05vsnitrogen03_UP.xlsx		POR2137..scf295_1	69546	75479	48267	138155	125815	177799	5.63947e-79	4.30994e-77	354.022	3.13831	1.64999	76.3655
SANS_zero_azote_nitrogen05vsnitrogen03_UP.xlsx		POR2162..scf229_5	1013	1178	1033	1920	1723	2263	1.84343e-16	1.72444e-15	67.7634	2.43375	1.28318	14.7634
SANS_zero_azote_nitrogen05vsnitrogen03_UP.xlsx		POR2170..scf227_4	948	949	756	1083	1195	2103	3.12337e-13	2.34499e-12	53.1291	2.14443	1.10059	11.6299
SANS_zero_azote_nitrogen05vsnitrogen03_UP.xlsx		POR2176..scf208_2	536	496	317	629	679	956	1.26517e-12	9.20859e-12	50.3825	2.26144	1.17724	11.0358
SANS_zero_azote_nitrogen05vsnitrogen03_UP.xlsx		POR2183..scf209_3	342	510	103	745	770	1498	1.12426e-05	4.33285e-05	19.2877	3.93674	1.977	4.36323
SANS_zero_azote_nitrogen05vsnitrogen03_UP.xlsx		POR2186..scf209_3	1944	2378	1528	2887	2649	4231	2.34642e-29	4e-28	126.537	2.25451	1.17282	27.3655
SANS_zero_azote_nitrogen05vsnitrogen03_UP.xlsx		POR2214..scf229_5	10811	11329	6808	21329	17716	28041	4.21249e-72	2.54674e-70	322.462	3.18056	1.66928	69.594
SANS_zero_azote_nitrogen05vsnitrogen03_UP.xlsx		POR2219..scf208_2	2509	2458	1454	3009	2902	4582	1.3131e-24	1.86946e-23	104.857	2.2255	1.15413	22.7283
SANS_zero_azote_nitrogen05vsnitrogen03_UP.xlsx		POR2248..scf296_7	2459	3108	1274	2738	2404	5510	1.47849e-10	9.29908e-10	41.0571	2.07095	1.05029	9.03156
SANS_zero_azote_nitrogen05vsnitrogen03_UP.xlsx		POR2265..scf209_3	1118	1396	685	2016	1802	2989	1.15076e-32	2.36008e-31	141.666	2.91376	1.54288	30.6271
SANS_zero_azote_nitrogen05vsnitrogen03_UP.xlsx		POR2276..scf208_2	7732	8325	5976	10438	9341	13577	8e-28	1.35e-26	119.545	2.05391	1.03838	25.8711
SANS_zero_azote_nitrogen05vsnitrogen03_UP.xlsx		POR2284..scf255_21	3354	3420	2903	5066	5040	7228	2.069e-25	3.075e-24	108.519	2.38495	1.25396	23.5121
SANS_zero_azote_nitrogen05vsnitrogen03_UP.xlsx		POR2300..scf208_2	564	789	433	1173	1144	1444	6.11204e-23	8.03793e-22	97.2495	2.90454	1.53831	21.0949
SANS_zero_azote_nitrogen05vsnitrogen03_UP.xlsx		POR2343..scf209_3	109792	115089	66627	281595	257181	383415	6.08935e-115	1.09622e-112	519.274	4.3799	2.1309	111.96
SANS_zero_azote_nitrogen05vsnitrogen03_UP.xlsx		POR2355..scf208_2	855	870	732	1456	1154	1684	5.53015e-16	5.04502e-15	65.5978	2.32754	1.2188	14.2971
SANS_zero_azote_nitrogen05vsnitrogen03_UP.xlsx		POR2374..scf227_4	2651	3040	1767	3227	2942	4837	8.2542e-24	1.13334e-22	101.215	2.00614	1.00442	21.9456
SANS_zero_azote_nitrogen05vsnitrogen03_UP.xlsx		POR2376..scf295_1	1821	1961	942	5139	4974	8271	2.35698e-75	1.67491e-73	337.394	5.35431	2.4207	72.776
SANS_zero_azote_nitrogen05vsnitrogen03_UP.xlsx		POR2400..scf295_1	1473	1835	1179	2167	2262	3375	6.5e-26	9.92e-25	110.813	2.34903	1.23207	24.0035
SANS_zero_azote_nitrogen05vsnitrogen03_UP.xlsx		POR2470..scf295_1	353	298	136	363	447	565	1.35123e-07	6.61811e-07	27.7914	2.36393	1.24118	6.17927
SANS_zero_azote_nitrogen05vsnitrogen03_UP.xlsx		POR2476..scf208_2	662	817	496	1412	1277	1823	1.04515e-34	2.31332e-33	151.006	3.12253	1.64271	32.6358
SANS_zero_azote_nitrogen05vsnitrogen03_UP.xlsx		POR2482..scf295_1	960	1056	628	1246	1280	2000	3.42839e-21	4.18274e-20	89.2792	2.31557	1.21137	19.3785
SANS_zero_azote_nitrogen05vsnitrogen03_UP.xlsx		POR2511..scf295_1	2049	2408	1578	3063	2457	4580	5.03e-26	7.813e-25	111.32	2.23398	1.15962	24.1072
SANS_zero_azote_nitrogen05vsnitrogen03_UP.xlsx		POR2575..scf236_6	6998	7507	5844	10495	8415	13333	2.6989e-24	3.809e-23	103.429	2.11443	1.08027	22.4192
SANS_zero_azote_nitrogen05vsnitrogen03_UP.xlsx		POR2602..scf208_2	549	511	174	830	817	1457	1.04534e-14	8.70332e-14	59.8088	3.41675	1.77262	13.0603
SANS_zero_azote_nitrogen05vsnitrogen03_UP.xlsx		POR2636..scf227_4	427	457	492	2189	1781	2159	4.00725e-36	9.24864e-35	157.486	5.88811	2.5578	34.0339
SANS_zero_azote_nitrogen05vsnitrogen03_UP.xlsx		POR2648..scf208_2	3483	3635	2148	26766	18806	27802	7.74514e-148	2.72797e-145	670.508	11.0095	3.46067	144.564
SANS_zero_azote_nitrogen05vsnitrogen03_UP.xlsx		POR2652..scf227_4	640	610	295	553	742	1372	1.88039e-08	9.96275e-08	31.6143	2.25818	1.17516	7.00162
SANS_zero_azote_nitrogen05vsnitrogen03_UP.xlsx		POR2656..scf295_1	5151	5764	3983	7256	6483	9741	5.02387e-32	9.9996e-31	138.739	2.13768	1.09605	30
SANS_zero_azote_nitrogen05vsnitrogen03_UP.xlsx		POR2705..scf295_9	2538	2767	1973	4888	4420	6381	4.8308e-50	1.7549e-48	221.249	2.92484	1.54836	47.7557
SANS_zero_azote_nitrogen05vsnitrogen03_UP.xlsx		POR2711..scf227_4	3478	3899	3362	5941	4672	7179	5.75914e-18	5.89821e-17	74.6018	2.19504	1.13425	16.2293
SANS_zero_azote_nitrogen05vsnitrogen03_UP.xlsx		POR2732..scf295_1	4759	5185	3510	13109	12309	19810	7.5249e-132	1.60419e-129	596.999	4.54071	2.18292	128.795
SANS_zero_azote_nitrogen05vsnitrogen03_UP.xlsx		POR2739..scf295_1	6905	7749	6168	15874	13301	20564	4.10704e-51	1.53323e-49	226.157	3.19639	1.67644	48.8144
SANS_zero_azote_nitrogen05vsnitrogen03_UP.xlsx		POR2755..scf295_1	1222	1390	744	2103	1644	3403	1e-28	2.6e-27	122.865	2.85289	1.51242	26.5802
SANS_zero_azote_nitrogen05vsnitrogen03_UP.xlsx		POR2789..scf252_32	187	218	136	332	248	506	2.34224e-10	1.45176e-09	40.1581	2.60115	1.37915	8.83811
SANS_zero_azote_nitrogen05vsnitrogen03_UP.xlsx		POR2807..scf209_3	2932	3308	2394	8308	7103	10049	1.29433e-73	8.52472e-72	329.407	4.0142	2.00511	71.0693
SANS_zero_azote_nitrogen05vsnitrogen03_UP.xlsx		POR2812..scf295_1	387	410	176	600	553	902	7.40056e-15	6.21264e-14	60.4886	2.87357	1.52284	13.2067
SANS_zero_azote_nitrogen05vsnitrogen03_UP.xlsx		POR2843..scf222_8	1744	1587	1369	3077	2377	3061	2.33123e-17	2.3059e-16	71.8421	2.44316	1.28875	15.6372
SANS_zero_azote_nitrogen05vsnitrogen03_UP.xlsx		POR2844..scf208_2	8958	11165	7543	17497	14860	23178	1.72622e-49	6.18766e-48	218.713	2.71743	1.44224	47.2085
SANS_zero_azote_nitrogen05vsnitrogen03_UP.xlsx		POR2852..scf295_1	15632	16656	11078	19368	18481	28611	3.18621e-37	7.75119e-36	162.519	2.07978	1.05643	35.1106
SANS_zero_azote_nitrogen05vsnitrogen03_UP.xlsx		POR2883..scf296_7	903	958	500	1098	918	1589	2.57927e-13	1.94731e-12	53.5051	2.06993	1.04958	11.7106
SANS_zero_azote_nitrogen05vsnitrogen03_UP.xlsx		POR2886..scf295_1	1945	2111	1428	2623	2406	3607	8.92e-26	1.3411e-24	110.186	2.1354	1.09451	23.8725
SANS_zero_azote_nitrogen05vsnitrogen03_UP.xlsx		POR2888..scf229_5	17370	20323	13656	24316	20313	32981	4.43299e-32	8.86707e-31	138.987	2.03726	1.02663	30.0522
SANS_zero_azote_nitrogen05vsnitrogen03_UP.xlsx		POR2894..scf209_3	1777	1824	1098	1957	2151	3060	4.46451e-18	4.58972e-17	75.1045	2.07992	1.05653	16.3382
SANS_zero_azote_nitrogen05vsnitrogen03_UP.xlsx		POR2896..scf296_7	126	165	202	516	347	747	1.34331e-12	9.75976e-12	50.2649	3.94967	1.98173	11.0106
SANS_zero_azote_nitrogen05vsnitrogen03_UP.xlsx		POR2898..scf297_16	120	138	107	280	388	640	6.29861e-18	6.42633e-17	74.425	4.58536	2.19704	16.192
SANS_zero_azote_nitrogen05vsnitrogen03_UP.xlsx		POR2909..scf261_15	1548	1930	826	1870	2080	3142	4.03125e-15	3.45579e-14	61.6846	2.2673	1.18098	13.4615
SANS_zero_azote_nitrogen05vsnitrogen03_UP.xlsx		POR2925..scf295_1	2209	2094	1440	2849	2297	3679	1.84761e-20	2.1567e-19	85.9477	2.07859	1.0556	18.6662
SANS_zero_azote_nitrogen05vsnitrogen03_UP.xlsx		POR2927..scf249_10	1461	1986	1140	3065	2786	4786	3.582e-45	1.14243e-43	198.926	3.13252	1.64732	42.9422
SANS_zero_azote_nitrogen05vsnitrogen03_UP.xlsx		POR2934..scf295_1	742	881	496	914	1016	1611	1.14362e-15	1.02257e-14	64.1661	2.24831	1.16884	13.9903
SANS_zero_azote_nitrogen05vsnitrogen03_UP.xlsx		POR2984..scf208_2	4963	5294	2795	13266	11470	18375	2.3917e-90	2.484e-88	406.258	4.55851	2.18856	87.6048
SANS_zero_azote_nitrogen05vsnitrogen03_UP.xlsx		POR2994..scf295_1	6626	6264	5138	13463	12914	17772	3.67159e-52	1.403e-50	230.965	3.30503	1.72466	49.8529
SANS_zero_azote_nitrogen05vsnitrogen03_UP.xlsx		POR3001..scf249_10	4258	4822	3995	7042	5694	8100	1.23815e-17	1.24445e-16	73.0909	2.13075	1.09136	15.905
SANS_zero_azote_nitrogen05vsnitrogen03_UP.xlsx		POR3004..scf227_4	322	346	338	741	759	1106	9.94118e-20	1.10775e-18	82.6207	3.36103	1.74891	17.9556
SANS_zero_azote_nitrogen05vsnitrogen03_UP.xlsx		POR3009..scf297_16	2368	2608	1453	3164	2758	4460	1.2e-26	1.924e-25	114.161	2.20875	1.14323	24.7159
SANS_zero_azote_nitrogen05vsnitrogen03_UP.xlsx		POR3074..scf229_5	9076	10614	8092	15356	12819	17821	6.0228e-24	8.3261e-23	101.839	2.23826	1.16238	22.0796
SANS_zero_azote_nitrogen05vsnitrogen03_UP.xlsx		POR3095..scf222_8	721	751	539	1122	1195	1706	8.616e-25	1.23978e-23	105.691	2.69066	1.42796	22.9067
SANS_zero_azote_nitrogen05vsnitrogen03_UP.xlsx		POR3096..scf209_3	2386	2522	1886	3373	3398	4753	1.2e-26	1.924e-25	114.157	2.28913	1.1948	24.7159
SANS_zero_azote_nitrogen05vsnitrogen03_UP.xlsx		POR3102..scf296_7	2808	3009	2682	5182	5335	6973	1.76e-26	2.789e-25	113.405	2.74245	1.45547	24.5546
SANS_zero_azote_nitrogen05vsnitrogen03_UP.xlsx		POR3104..scf295_1	450	633	261	1009	873	1346	7.5227e-23	9.82926e-22	96.8383	3.31898	1.73074	21.0075
SANS_zero_azote_nitrogen05vsnitrogen03_UP.xlsx		POR3105..scf295_1	1003	1135	808	2428	1335	1947	8.14224e-14	6.36683e-13	55.771	2.62134	1.39031	12.1961
SANS_zero_azote_nitrogen05vsnitrogen03_UP.xlsx		POR3129..scf222_8	1999	2192	1406	6607	5801	8150	1.05138e-107	1.54858e-105	486.011	5.05823	2.33863	104.81
SANS_zero_azote_nitrogen05vsnitrogen03_UP.xlsx		POR3157..scf295_1	1077	1245	769	1446	1287	1964	1.73081e-18	1.81154e-17	76.9756	2.06415	1.04555	16.742
SANS_zero_azote_nitrogen05vsnitrogen03_UP.xlsx		POR3169..scf236_6	17428	16782	9836	39035	31312	51117	2.60424e-72	1.62284e-70	323.421	3.79521	1.92418	69.7897
SANS_zero_azote_nitrogen05vsnitrogen03_UP.xlsx		POR3182..scf209_3	25196	27412	18215	56114	51510	61761	3.92792e-52	1.4939e-50	230.831	3.32093	1.73159	49.8257
SANS_zero_azote_nitrogen05vsnitrogen03_UP.xlsx		POR3186..scf295_1	1671	2025	1194	5388	4616	7799	3.30494e-113	5.69645e-111	511.301	4.95389	2.30856	110.244
SANS_zero_azote_nitrogen05vsnitrogen03_UP.xlsx		POR3204..scf295_1	1409	1387	970	1908	1336	2421	2.04499e-14	1.65665e-13	58.4883	2.00897	1.00646	12.7808
SANS_zero_azote_nitrogen05vsnitrogen03_UP.xlsx		POR3222..scf208_2	488	379	238	643	702	1380	1.51436e-16	1.42484e-15	68.1511	3.21589	1.68522	14.8462
SANS_zero_azote_nitrogen05vsnitrogen03_UP.xlsx		POR3238..scf208_2	486	515	406	3379	2344	3983	4.20977e-102	5.41323e-100	460.265	9.25629	3.21043	99.2665
SANS_zero_azote_nitrogen05vsnitrogen03_UP.xlsx		POR3239..scf246_12	353	188	186	1391	1069	1629	5.16618e-38	1.30378e-36	166.136	7.50964	2.90874	35.8848
SANS_zero_azote_nitrogen05vsnitrogen03_UP.xlsx		POR3240..scf295_1	24107	24857	14666	56045	52635	90317	7.22821e-104	1.00958e-101	468.377	4.24951	2.0873	100.996
SANS_zero_azote_nitrogen05vsnitrogen03_UP.xlsx		POR3241..scf295_1	3074	3268	2284	4355	4206	5925	1.50939e-31	2.95351e-30	136.554	2.28386	1.19148	29.5297
SANS_zero_azote_nitrogen05vsnitrogen03_UP.xlsx		POR3250..scf295_1	2676	2944	1369	4464	3374	6203	6.7e-27	1.086e-25	115.326	2.75954	1.46443	24.9642
SANS_zero_azote_nitrogen05vsnitrogen03_UP.xlsx		POR3277..scf295_9	3132	3630	2642	4120	4263	6912	1.76425e-23	2.36626e-22	99.71	2.16236	1.1126	21.6259
SANS_zero_azote_nitrogen05vsnitrogen03_UP.xlsx		POR3287..scf209_3	184	293	317	559	511	619	5.8899e-08	2.97655e-07	29.3993	2.67272	1.41831	6.52629
SANS_zero_azote_nitrogen05vsnitrogen03_UP.xlsx		POR3313..scf208_2	3120	3333	2374	4910	4081	6837	3.80009e-37	9.18942e-36	162.169	2.40867	1.26824	35.0367
SANS_zero_azote_nitrogen05vsnitrogen03_UP.xlsx		POR3317..scf270_19	479	633	290	662	693	864	2.72719e-10	1.68007e-09	39.8608	2.18604	1.12832	8.77467
SANS_zero_azote_nitrogen05vsnitrogen03_UP.xlsx		POR3359..scf209_3	5066	5634	3481	6460	6127	8385	7.52e-26	1.1436e-24	110.524	2.03563	1.02547	23.9417
SANS_zero_azote_nitrogen05vsnitrogen03_UP.xlsx		POR3397..scf295_1	2271	2571	1882	4579	4078	5554	3.07905e-39	8.09849e-38	171.743	2.87286	1.52249	37.0916
SANS_zero_azote_nitrogen05vsnitrogen03_UP.xlsx		POR3425..scf295_1	24511	25922	18643	40850	38826	43925	1.01e-26	1.623e-25	114.509	2.47098	1.30508	24.7896
SANS_zero_azote_nitrogen05vsnitrogen03_UP.xlsx		POR3430..scf208_2	1558	1866	1293	3272	3111	4961	2.49749e-53	9.96659e-52	236.318	3.23083	1.69191	51.0015
SANS_zero_azote_nitrogen05vsnitrogen03_UP.xlsx		POR3438..scf208_2	2064	2299	1235	2516	2385	3531	4.57424e-20	5.2118e-19	84.1552	2.07162	1.05076	18.283
SANS_zero_azote_nitrogen05vsnitrogen03_UP.xlsx		POR3478..scf236_6	1476	1768	819	2286	2161	4045	4.32e-26	6.731e-25	111.623	2.82917	1.50038	24.1719
SANS_zero_azote_nitrogen05vsnitrogen03_UP.xlsx		POR3491..scf295_1	2593	2712	1550	5577	5620	9021	3.68529e-75	2.59605e-73	336.503	4.02523	2.00907	72.5857
SANS_zero_azote_nitrogen05vsnitrogen03_UP.xlsx		POR3492..scf208_2	973	948	630	1704	1627	2091	8.60786e-30	2e-28	128.527	2.91874	1.54534	27.7941
SANS_zero_azote_nitrogen05vsnitrogen03_UP.xlsx		POR3533..scf229_5	1494	1527	958	39059	32192	48097	0	0	2181.88	41.4249	5.37243
SANS_zero_azote_nitrogen05vsnitrogen03_UP.xlsx		POR3558..scf222_8	820	862	646	1880	1448	2544	7.66212e-40	2.06215e-38	174.509	3.36137	1.74905	37.6857
SANS_zero_azote_nitrogen05vsnitrogen03_UP.xlsx		POR3599..scf295_1	13904	16343	8981	18687	18629	30742	1.95703e-37	4.8188e-36	163.488	2.35968	1.23859	35.3171
SANS_zero_azote_nitrogen05vsnitrogen03_UP.xlsx		POR3605..scf291_13	57375	59798	32234	74011	67204	111402	9.04977e-34	1.91917e-32	146.717	2.31227	1.20931	31.7169
SANS_zero_azote_nitrogen05vsnitrogen03_UP.xlsx		POR3628..scf295_1	9597	10466	7127	12958	13471	17090	8e-28	1.28e-26	119.647	2.19578	1.13473	25.8925
SANS_zero_azote_nitrogen05vsnitrogen03_UP.xlsx		POR3652..scf295_1	2331	2669	1629	3171	3193	4910	3.99385e-32	8.02833e-31	139.194	2.31151	1.20884	30.0954
SANS_zero_azote_nitrogen05vsnitrogen03_UP.xlsx		POR3669..scf246_12	1526	1225	533	4142	4411	9291	3.81072e-15	3.27019e-14	61.7954	7.03954	2.81548	13.4854
SANS_zero_azote_nitrogen148vsnitrogen06_DOWN.xlsx	GT14	POR3489..scf209_3	1878	1564	616	700	1084	1072	1.02465e-13	1.94348e-12	55.3192	0.376608	-1.40886	11.7114
SANS_zero_azote_nitrogen05vsnitrogen03_UP.xlsx		POR3684..scf295_1	1092	1344	704	1694	1439	2648	4.1641e-24	5.79613e-23	102.57	2.4866	1.31417	22.2369
SANS_zero_azote_nitrogen05vsnitrogen03_UP.xlsx		POR3717..scf222_8	604	697	557	3594	3036	3883	3.03358e-82	2.53351e-80	369.037	7.71012	2.94675	79.5963
SANS_zero_azote_nitrogen05vsnitrogen03_UP.xlsx		POR3739..scf208_2	1348	1532	788	2389	1891	3271	1.04683e-31	2.05337e-30	137.281	2.81518	1.49323	29.6875
SANS_zero_azote_nitrogen05vsnitrogen03_UP.xlsx		POR3744..scf295_1	824	975	436	2310	1759	3606	4.95965e-45	1.56335e-43	198.279	4.66072	2.22055	42.8059
SANS_zero_azote_nitrogen05vsnitrogen03_UP.xlsx		POR3775..scf295_9	224	217	221	470	367	488	2.70058e-09	1.54392e-08	35.3886	2.58851	1.37212	7.81137
SANS_zero_azote_nitrogen05vsnitrogen03_UP.xlsx		POR3784..scf236_6	2397	2666	1562	4212	3874	6668	2.0046e-54	8.32782e-53	241.342	3.01596	1.59262	52.0795
SANS_zero_azote_nitrogen05vsnitrogen03_UP.xlsx		POR3797..scf208_2	979	1183	535	1347	1230	1767	1.04883e-14	8.7234e-14	59.8023	2.23124	1.15785	13.0593
SANS_zero_azote_nitrogen05vsnitrogen03_UP.xlsx		POR3803..scf295_9	23	57	16	128	77	169	1.33887e-07	6.56151e-07	27.8092	4.90643	2.29467	6.183
SANS_zero_azote_nitrogen05vsnitrogen03_UP.xlsx		POR3805..scf295_1	330	455	128	445	337	583	3.32186e-05	0.000120136	17.2242	2.01921	1.01379	3.92033
SANS_zero_azote_nitrogen05vsnitrogen03_UP.xlsx		POR3812..scf227_4	3869	4354	2829	7473	8907	12095	5.76837e-56	2.47246e-54	248.41	3.51295	1.81268	53.6069
SANS_zero_azote_nitrogen05vsnitrogen03_UP.xlsx		POR3820..scf297_16	273	353	144	336	389	787	7.32977e-09	4.02293e-08	33.4453	2.55716	1.35454	7.39546
SANS_zero_azote_nitrogen05vsnitrogen03_UP.xlsx		POR3831..scf209_3	1284	1832	1087	2383	1921	3113	8.43685e-23	1.10059e-21	96.6112	2.38981	1.2569	20.9584
SANS_zero_azote_nitrogen05vsnitrogen03_UP.xlsx		POR3853..scf295_1	3629	4433	2432	27947	27816	42086	9.57694e-276	1.55166e-272	1258.92	12.853	3.68404	271.809
SANS_zero_azote_nitrogen05vsnitrogen03_UP.xlsx		POR3896..scf208_2	10628	11457	8712	21213	17531	24544	7.1566e-41	1.96527e-39	179.225	2.79086	1.48071	38.7066
SANS_zero_azote_nitrogen05vsnitrogen03_UP.xlsx		POR3898..scf208_2	2310	2503	1618	7972	7334	10608	2.2234e-139	6.21096e-137	631.618	5.5297	2.4672	136.207
SANS_zero_azote_nitrogen05vsnitrogen03_UP.xlsx		POR3905..scf295_1	13352	15121	8669	16748	14894	24466	2.45823e-33	5.15911e-32	144.732	2.06368	1.04522	31.2874
SANS_zero_azote_nitrogen05vsnitrogen03_UP.xlsx		POR3918..scf208_2	1400	1357	977	2517	2156	3913	2.97257e-42	8.47914e-41	185.553	3.06163	1.6143	40.0716
SANS_zero_azote_nitrogen05vsnitrogen03_UP.xlsx		POR3921..scf209_3	2449	2734	1894	9152	8390	12058	2.22544e-136	5.63383e-134	617.822	5.69891	2.51069	133.249
SANS_zero_azote_nitrogen05vsnitrogen03_UP.xlsx		POR3929..scf208_2	473	548	485	969	914	1555	3.45097e-20	3.96544e-19	84.7123	2.95425	1.56279	18.4017
SANS_zero_azote_nitrogen05vsnitrogen03_UP.xlsx		POR3930..scf295_1	129	82	28	304	198	372	1.30317e-10	8.26055e-10	41.3038	4.84052	2.27516	9.08299
SANS_zero_azote_nitrogen05vsnitrogen03_UP.xlsx		POR3946..scf209_3	1389	1456	1030	1953	1921	3013	6e-28	1.09e-26	119.976	2.38534	1.2542	25.9617
SANS_zero_azote_nitrogen05vsnitrogen03_UP.xlsx		POR3949..scf226_27	1704	1711	1066	9605	8324	14461	6.69063e-215	4.92734e-212	978.97	9.8044	3.29343	211.307
SANS_zero_azote_nitrogen05vsnitrogen03_UP.xlsx		POR3953..scf209_3	3972	3940	3147	7209	7145	9616	1.12081e-41	3.14177e-40	182.912	2.93028	1.55104	39.5028
SANS_zero_azote_nitrogen05vsnitrogen03_UP.xlsx		POR3958..scf295_9	2170	2310	1502	3733	3352	4135	2e-28	3.7e-27	122.179	2.59396	1.37516	26.4348
SANS_zero_azote_nitrogen05vsnitrogen03_UP.xlsx		POR3983..scf291_13	200	218	66	780	871	1732	3.50207e-36	8.1058e-35	157.754	9.45858	3.24162	34.0912
SANS_zero_azote_nitrogen05vsnitrogen03_UP.xlsx		POR3995..scf295_1	1250	1342	803	1748	1713	2035	3.46907e-17	3.41055e-16	71.0578	2.24392	1.16602	15.4672
SANS_zero_azote_nitrogen05vsnitrogen03_UP.xlsx		POR4022..scf209_3	312	312	158	423	303	470	9.62591e-07	4.27754e-06	24.0015	2.05746	1.04087	5.36881
SANS_zero_azote_nitrogen05vsnitrogen03_UP.xlsx		POR4042..scf295_1	1269	1688	1050	2671	2058	2789	3.66728e-22	4.67853e-21	93.7023	2.57344	1.3637	20.3299
SANS_zero_azote_nitrogen05vsnitrogen03_UP.xlsx		POR4047..scf208_2	375	371	269	792	735	1003	2.64e-26	4.147e-25	112.603	3.36916	1.75239	24.3823
SANS_zero_azote_nitrogen05vsnitrogen03_UP.xlsx		POR4052..scf295_9	451	559	265	1075	968	1479	4.50649e-34	9.70932e-33	148.102	3.80358	1.92736	32.0128
SANS_zero_azote_nitrogen05vsnitrogen03_UP.xlsx		POR4062..scf295_1	6152	5805	3794	8208	7454	11996	4.121e-37	9.93579e-36	162.008	2.38324	1.25292	35.0028
SANS_zero_azote_nitrogen05vsnitrogen03_UP.xlsx		POR4095..scf295_9	2917	2693	2109	17252	15067	24204	6.74261e-197	3.90156e-194	896.15	9.89382	3.30653	193.409
SANS_zero_azote_nitrogen05vsnitrogen03_UP.xlsx		POR4103..scf209_3	5173	5509	3349	9384	8830	13244	1.60989e-69	9.31551e-68	310.608	3.07565	1.62089	67.0308
SANS_zero_azote_nitrogen05vsnitrogen03_UP.xlsx		POR4141..scf295_1	1059	1367	1051	1847	1826	2210	5.28894e-15	4.48646e-14	61.1499	2.2781	1.18783	13.3481
SANS_zero_azote_nitrogen05vsnitrogen03_UP.xlsx		POR4160..scf209_3	1599	1729	1200	2472	2257	2973	7.8966e-24	1.08608e-22	101.302	2.32403	1.21663	21.9641
SANS_zero_azote_nitrogen05vsnitrogen03_UP.xlsx		POR4171..scf227_4	835	1056	407	1391	1310	2807	1.69361e-19	1.85404e-18	81.5677	3.20951	1.68235	17.7319
SANS_zero_azote_nitrogen05vsnitrogen03_UP.xlsx		POR4209..scf295_1	2858	3495	1594	3543	3172	5427	3.67479e-17	3.60842e-16	70.9442	2.09459	1.06667	15.4427
SANS_zero_azote_nitrogen05vsnitrogen03_UP.xlsx		POR4248..scf295_9	6335	7082	4641	16043	13442	21861	1.62571e-108	2.48488e-106	489.737	3.85462	1.94659	105.605
SANS_zero_azote_nitrogen05vsnitrogen03_UP.xlsx		POR4259..scf208_2	1044	1122	593	1605	1608	2396	1e-28	2.1e-27	123.361	2.78471	1.47753	26.6861
SANS_zero_azote_nitrogen05vsnitrogen03_UP.xlsx		POR4269..scf208_2	965	985	632	2852	2515	4485	3.62337e-90	3.71556e-88	405.429	5.13577	2.36058	87.43
SANS_zero_azote_nitrogen05vsnitrogen03_UP.xlsx		POR4304..scf295_1	3607	3203	1500	3854	4007	6792	7.95707e-16	7.17021e-15	64.8807	2.39957	1.26278	14.1445
SANS_zero_azote_nitrogen05vsnitrogen03_UP.xlsx		POR4306..scf289_17	581	697	314	1321	998	1912	2.43117e-29	4e-28	126.466	3.61424	1.85369	27.3511
SANS_zero_azote_nitrogen05vsnitrogen03_UP.xlsx		POR4311..scf295_1	1631	1940	1453	4196	3380	5164	6.3972e-47	2.1e-45	206.938	3.41215	1.77068	44.6778
SANS_zero_azote_nitrogen05vsnitrogen03_UP.xlsx		POR4327..scf295_1	74	157	64	158	127	189	0.000604069	0.00174396	11.7634	2.05079	1.03618	2.75846
SANS_zero_azote_nitrogen05vsnitrogen03_UP.xlsx		POR4367..scf295_1	7488	8448	4775	9484	8747	14409	4.87767e-33	1.01059e-31	143.371	2.14649	1.10198	30.9954
SANS_zero_azote_nitrogen05vsnitrogen03_UP.xlsx		POR4383..scf208_2	863	1117	650	1453	979	1598	2.73045e-12	1.95228e-11	48.8733	2.07814	1.05529	10.7095
SANS_zero_azote_nitrogen05vsnitrogen03_UP.xlsx		POR4399..scf227_4	569	626	493	1132	737	1210	1.51304e-13	1.15852e-12	54.5531	2.41579	1.27249	11.9361
SANS_zero_azote_nitrogen05vsnitrogen03_UP.xlsx		POR4417..scf227_4	677	827	424	966	748	1143	3.99904e-11	2.64675e-10	43.6143	2.03148	1.02253	9.57729
SANS_zero_azote_nitrogen05vsnitrogen03_UP.xlsx		POR4420..scf236_6	59	46	11	91	116	55	0.00139323	0.00373481	10.2147	2.82448	1.49798	2.42773
SANS_zero_azote_nitrogen05vsnitrogen03_UP.xlsx		POR4430..scf208_2	1192	1613	1082	2147	2230	2750	3.73559e-21	4.54384e-20	89.1095	2.49798	1.32076	19.3426
SANS_zero_azote_nitrogen05vsnitrogen03_UP.xlsx		POR4462..scf251_18	1300	1427	898	1584	1498	2677	1.91839e-19	2.09164e-18	81.3214	2.12106	1.08479	17.6795
SANS_zero_azote_nitrogen05vsnitrogen03_UP.xlsx		POR4500..scf229_5	1564	1773	1050	2433	1882	2594	2.12725e-17	2.10671e-16	72.0228	2.17191	1.11896	15.6764
SANS_zero_azote_nitrogen05vsnitrogen03_UP.xlsx		POR4521..scf209_3	36424	35522	31920	104866	89357	125591	6.2737e-59	2.85524e-57	262.005	4.13719	2.04865	56.5444
SANS_zero_azote_nitrogen05vsnitrogen03_UP.xlsx		POR4524..scf227_4	4802	5678	2411	6758	7133	11428	4.761e-25	6.9365e-24	106.867	2.69583	1.43073	23.1589
SANS_zero_azote_nitrogen05vsnitrogen03_UP.xlsx		POR4535..scf209_3	2433	2782	2049	3754	3143	4805	1.39244e-23	1.88317e-22	100.179	2.16695	1.11567	21.7251
SANS_zero_azote_nitrogen05vsnitrogen03_UP.xlsx		POR4548..scf244_11	19940	21773	17445	29452	28567	32928	4.4203e-17	4.31432e-16	70.5798	2.09203	1.06491	15.3651
SANS_zero_azote_nitrogen05vsnitrogen03_UP.xlsx		POR4611..scf222_8	223	278	117	258	252	454	6.40578e-06	2.55697e-05	20.363	2.04958	1.03533	4.59227
SANS_zero_azote_nitrogen05vsnitrogen03_UP.xlsx		POR4623..scf295_1	4101	4572	2297	5812	5071	8427	1.75114e-29	3e-28	127.117	2.4186	1.27417	27.4916
SANS_zero_azote_nitrogen05vsnitrogen03_UP.xlsx		POR4681..scf227_4	868	905	702	1275	1223	1405	2.33276e-12	1.6798e-11	49.182	2.14079	1.09815	10.7747
SANS_zero_azote_nitrogen05vsnitrogen03_UP.xlsx		POR4685..scf251_18	4074	4492	2388	5052	4774	6912	2.02715e-23	2.70989e-22	99.4349	2.11162	1.07835	21.567
SANS_zero_azote_nitrogen05vsnitrogen03_UP.xlsx		POR4689..scf295_1	511	485	429	965	888	1162	1.42082e-18	1.49288e-17	77.3654	2.82025	1.49582	16.826
SANS_zero_azote_nitrogen05vsnitrogen03_UP.xlsx		POR4697..scf267_23	614	633	373	824	606	1565	9.54606e-12	6.58711e-11	46.4195	2.38051	1.25127	10.1813
SANS_zero_azote_nitrogen05vsnitrogen03_UP.xlsx		POR4704..scf208_2	302	405	292	951	742	1125	2.4e-27	3.95e-26	117.375	3.77322	1.9158	25.4039
SANS_zero_azote_nitrogen05vsnitrogen03_UP.xlsx		POR4722..scf296_7	119	231	34	569	353	419	0.000195718	0.000619341	13.8718	4.31687	2.10998	3.20807
SANS_zero_azote_nitrogen05vsnitrogen03_UP.xlsx		POR4739..scf295_1	8024	8862	5496	10825	10079	14637	4.72107e-37	1.13488e-35	161.737	2.17515	1.12111	34.9451
SANS_zero_azote_nitrogen05vsnitrogen03_UP.xlsx		POR4740..scf289_17	2336	2122	1799	7215	6511	9427	3.9267e-79	3.08837e-77	354.744	4.97707	2.3153	76.5103
SANS_zero_azote_nitrogen05vsnitrogen03_UP.xlsx		POR4745..scf209_3	4520	4357	2413	19622	18642	29798	1.45766e-149	5.36751e-147	678.442	8.31363	3.05548	146.27
SANS_zero_azote_nitrogen05vsnitrogen03_UP.xlsx		POR4784..scf208_2	854	663	707	2252	1548	1831	1.58279e-17	1.58299e-16	72.6062	3.37607	1.75535	15.8005
SANS_zero_azote_nitrogen05vsnitrogen03_UP.xlsx		POR4809..scf295_1	3297	3451	2227	10559	9895	16912	4.174e-147	1.4089e-144	667.145	5.60811	2.48751	143.851
SANS_zero_azote_nitrogen05vsnitrogen03_UP.xlsx		POR4817..scf295_1	4164	4731	3206	10227	7709	12117	1.25549e-59	5.87901e-58	265.21	3.36534	1.75075	57.2307
SANS_zero_azote_nitrogen05vsnitrogen03_UP.xlsx		POR4830..scf229_5	4527	5696	3933	8383	8613	12782	1.03487e-44	3.22441e-43	196.815	2.82514	1.49832	42.4915
SANS_zero_azote_nitrogen05vsnitrogen03_UP.xlsx		POR4832..scf295_1	7980	8803	5198	13186	11375	18773	8.33517e-59	3.77225e-57	261.439	2.69169	1.42851	56.4234
SANS_zero_azote_nitrogen05vsnitrogen03_UP.xlsx		POR4840..scf295_1	1012	1316	779	3917	4184	5237	8.78114e-87	8.36895e-85	389.882	5.94645	2.57203	84.0773
SANS_zero_azote_nitrogen05vsnitrogen03_UP.xlsx		POR4848..scf244_11	1757	2046	1179	2824	2796	4728	2.64935e-40	7.17806e-39	176.621	2.80852	1.48981	38.144
SANS_zero_azote_nitrogen05vsnitrogen03_UP.xlsx		POR4858..scf295_9	3894	4445	2828	6161	5381	8307	4.0354e-44	1.22437e-42	194.107	2.4234	1.27703	41.9121
SANS_zero_azote_nitrogen05vsnitrogen03_UP.xlsx		POR4861..scf296_7	1514	1826	801	2172	2049	4186	2.65666e-20	3.06575e-19	85.2295	2.72471	1.4461	18.5135
SANS_zero_azote_nitrogen05vsnitrogen03_UP.xlsx		POR4880..scf209_3	1180	1189	639	1497	1356	2365	1.82824e-19	1.99603e-18	81.4165	2.3477	1.23125	17.6998
SANS_zero_azote_nitrogen05vsnitrogen03_UP.xlsx		POR4887..scf295_1	4836	5681	2600	6345	5596	9986	1.06117e-21	1.3328e-20	91.5995	2.28836	1.19432	19.8752
SANS_zero_azote_nitrogen05vsnitrogen03_UP.xlsx		POR4915..scf295_1	7541	7264	6103	9231	9860	13050	1.45046e-18	1.52204e-17	77.3246	2.06158	1.04375	16.8176
SANS_zero_azote_nitrogen05vsnitrogen03_UP.xlsx		POR4926..scf244_11	1338	1599	1245	2820	2328	4261	2.67274e-33	5.58038e-32	144.565	2.95439	1.56286	31.2533
SANS_zero_azote_nitrogen05vsnitrogen03_UP.xlsx		POR4951..scf209_3	166	130	180	203	195	431	0.000329598	0.00100757	12.8942	2.0048	1.00346	2.99672
SANS_zero_azote_nitrogen05vsnitrogen03_UP.xlsx		POR4963..scf295_1	1016	1219	700	1357	1411	2080	2.75917e-20	3.17952e-19	85.1547	2.24863	1.16905	18.4976
SANS_zero_azote_nitrogen05vsnitrogen03_UP.xlsx		POR4964..scf295_9	1699	1890	1279	2028	2177	3587	6.21719e-20	7.01469e-19	83.5485	2.13279	1.09274	18.154
SANS_zero_azote_nitrogen05vsnitrogen03_UP.xlsx		POR4974..scf208_2	4866	5509	4368	8897	8565	10705	2e-28	4.2e-27	121.909	2.58752	1.37157	26.3776
SANS_zero_azote_nitrogen05vsnitrogen03_UP.xlsx		POR5008..scf236_6	7022	7669	3942	8641	6966	12264	9.43909e-21	1.12285e-19	87.2759	2.04504	1.03213	18.9497
SANS_zero_azote_nitrogen05vsnitrogen03_UP.xlsx		POR5013..scf295_1	1240	1666	840	2200	2271	3914	1.76386e-32	3.59924e-31	140.817	3.02919	1.59893	30.4438
SANS_zero_azote_nitrogen05vsnitrogen03_UP.xlsx		POR5018..scf208_2	673	821	445	1992	1958	3479	7.15e-69	3.99463e-67	307.636	5.17473	2.37148	66.3985
SANS_zero_azote_nitrogen05vsnitrogen03_UP.xlsx		POR5036..scf229_5	235	224	123	319	311	268	3.22966e-05	0.00011701	17.2776	2.10172	1.07157	3.93178
SANS_zero_azote_nitrogen05vsnitrogen03_UP.xlsx		POR5045..scf208_2	713	1057	861	7302	6896	9101	1.92574e-99	2.32842e-97	448.04	11.8894	3.5716	96.6329
SANS_zero_azote_nitrogen05vsnitrogen03_UP.xlsx		POR5055..scf295_1	1447	1521	980	2504	2493	4366	2.05406e-45	6.57704e-44	200.033	3.17409	1.66634	43.182
SANS_zero_azote_nitrogen05vsnitrogen03_UP.xlsx		POR5057..scf208_2	833	941	508	1058	1014	1378	1.01946e-13	7.90303e-13	55.3291	2.08025	1.05676	12.1022
SANS_zero_azote_nitrogen05vsnitrogen03_UP.xlsx		POR5060..scf295_1	195	235	86	721	397	607	1.15325e-16	1.09268e-15	68.6883	4.64691	2.21627	14.9615
SANS_zero_azote_nitrogen05vsnitrogen03_UP.xlsx		POR5066..scf209_3	2908	3238	2769	6616	5906	7954	2.20481e-34	4.82733e-33	149.522	3.07662	1.62135	32.3163
SANS_zero_azote_nitrogen05vsnitrogen03_UP.xlsx		POR5072..scf209_3	858	895	592	2236	2064	3153	3.4627e-73	2.20027e-71	327.444	4.32091	2.11134	70.6575
SANS_zero_azote_nitrogen05vsnitrogen03_UP.xlsx		POR5080..scf295_1	20318	21202	13480	38483	37999	56296	4.13342e-86	3.76234e-84	386.792	3.29222	1.71906	83.4245
SANS_zero_azote_nitrogen05vsnitrogen03_UP.xlsx		POR5110..scf295_1	2042	2421	1565	3585	3385	5629	6.3451e-48	2.15973e-46	211.537	2.81457	1.49291	45.6656
SANS_zero_azote_nitrogen05vsnitrogen03_UP.xlsx		POR5115..scf210_14	625	681	404	843	742	1088	8.21416e-14	6.41069e-13	55.7537	2.12654	1.08851	12.1931
SANS_zero_azote_nitrogen05vsnitrogen03_UP.xlsx		POR5116..scf296_7	240	393	174	697	528	920	5.13543e-20	5.80225e-19	83.9264	3.60507	1.85003	18.2364
SANS_zero_azote_nitrogen05vsnitrogen03_UP.xlsx		POR5118..scf295_1	489	602	371	1791	1556	2761	1.67792e-79	1.33263e-77	356.44	5.61988	2.49054	76.8753
SANS_zero_azote_nitrogen05vsnitrogen03_UP.xlsx		POR5127..scf249_10	57478	59297	37729	125229	121002	186662	8.1094e-113	1.36863e-110	509.509	3.80643	1.92844	109.864
SANS_zero_azote_nitrogen05vsnitrogen03_UP.xlsx		POR5151..scf295_1	35313	39174	27341	50418	44707	59767	2.52e-26	3.971e-25	112.695	2.08439	1.05962	24.4011
SANS_zero_azote_nitrogen05vsnitrogen03_UP.xlsx		POR5172..scf295_1	2873	2839	1678	6280	5534	7630	4.44342e-58	1.95631e-56	258.104	3.64931	1.86762	55.7086
SANS_zero_azote_nitrogen05vsnitrogen03_UP.xlsx		POR5173..scf295_1	706	824	532	1556	1280	1953	1.30042e-36	3.05354e-35	159.723	3.15553	1.65788	34.5152
SANS_zero_azote_nitrogen05vsnitrogen03_UP.xlsx		POR5190..scf236_6	24888	27388	18119	42756	36330	56719	3.07414e-62	1.52783e-60	277.191	2.62186	1.39059	59.8159
SANS_zero_azote_nitrogen05vsnitrogen03_UP.xlsx		POR5215..scf209_3	1547	1628	1020	2230	1956	2585	2.56536e-20	2.96462e-19	85.2987	2.22601	1.15446	18.528
SANS_zero_azote_nitrogen05vsnitrogen03_UP.xlsx		POR5234..scf296_7	17199	18748	12109	23349	19765	32720	7.20905e-41	1.97299e-39	179.21	2.14094	1.09824	38.7049
SANS_zero_azote_nitrogen05vsnitrogen03_UP.xlsx		POR5258..scf227_4	219	230	230	368	339	522	5.67262e-08	2.87283e-07	29.4721	2.2965	1.19944	6.54169
SANS_zero_azote_nitrogen05vsnitrogen03_UP.xlsx		POR5270..scf295_9	3089	3308	2043	31715	31761	44958	0	0	1643.22	17.7204	4.14734
SANS_zero_azote_nitrogen05vsnitrogen03_UP.xlsx		POR5407..scf209_3	5242	5848	4703	10321	8495	11948	2.63402e-30	4.96238e-29	130.877	2.62145	1.39037	28.3043
SANS_zero_azote_nitrogen05vsnitrogen03_UP.xlsx		POR5411..scf289_17	4935	4913	3411	6172	5755	9498	3.95961e-32	7.97931e-31	139.211	2.17317	1.1198	30.098
SANS_zero_azote_nitrogen05vsnitrogen03_UP.xlsx		POR5435..scf208_2	4026	4073	2374	7599	6789	11577	1.41241e-64	7.33456e-63	287.919	3.36905	1.75234	62.1346
SANS_zero_azote_nitrogen05vsnitrogen03_UP.xlsx		POR5464..scf295_1	8393	9216	7198	12362	11704	16611	5.2e-27	8.46e-26	115.834	2.20338	1.13972	25.0727
SANS_zero_azote_nitrogen05vsnitrogen03_UP.xlsx		POR5479..scf295_1	406	388	209	872	614	930	2.14223e-19	2.32942e-18	81.1033	3.3014	1.72308	17.6328
SANS_zero_azote_nitrogen05vsnitrogen03_UP.xlsx		POR5560..scf295_1	2172	2388	1926	3419	2642	3612	3.173e-13	2.38004e-12	53.0981	2.00469	1.00338	11.6234
SANS_zero_azote_nitrogen05vsnitrogen03_UP.xlsx		POR5583..scf295_9	148	178	114	177	239	287	2.52447e-05	9.29814e-05	17.746	2.07714	1.0546	4.0316
SANS_zero_azote_nitrogen05vsnitrogen03_UP.xlsx		POR5594..scf222_8	167	220	92	438	256	404	3.55942e-10	2.17786e-09	39.3407	3.10958	1.63672	8.66197
SANS_zero_azote_nitrogen05vsnitrogen03_UP.xlsx		POR5604..scf209_3	2327	2320	1194	2644	2475	3745	1.23423e-16	1.16532e-15	68.5544	2.08913	1.0629	14.9336
SANS_zero_azote_nitrogen05vsnitrogen03_UP.xlsx		POR5615..scf295_1	638	739	438	1143	1146	1465	2.638e-25	3.9062e-24	108.037	2.84709	1.50949	23.4082
SANS_zero_azote_nitrogen05vsnitrogen03_UP.xlsx		POR5631..scf208_2	630	529	440	752	779	1708	9.68141e-13	7.09766e-12	50.9077	2.55908	1.35563	11.1489
SANS_zero_azote_nitrogen05vsnitrogen03_UP.xlsx		POR5666..scf208_2	1821	1673	998	2052	2009	3348	2.97051e-19	3.20855e-18	80.4573	2.22684	1.155	17.4937
SANS_zero_azote_nitrogen05vsnitrogen03_UP.xlsx		POR5678..scf209_3	5128	5110	2899	8467	7341	12633	3.25361e-48	1.12639e-46	212.867	2.94493	1.55823	45.9483
SANS_zero_azote_nitrogen05vsnitrogen03_UP.xlsx		POR5683..scf295_1	1950	1836	1334	5771	6103	9069	2.14861e-102	2.8074e-100	461.607	5.53114	2.46758	99.5517
SANS_zero_azote_nitrogen05vsnitrogen03_UP.xlsx		POR5688..scf209_3	2644	2829	2095	9210	7919	9720	6.53729e-69	3.67768e-67	307.814	4.8801	2.28691	66.4344
SANS_zero_azote_nitrogen05vsnitrogen03_UP.xlsx		POR5700..scf295_1	6972	6987	4362	10186	8688	15167	3.33009e-44	1.02574e-42	194.489	2.51451	1.33028	41.989
SANS_zero_azote_nitrogen05vsnitrogen03_UP.xlsx		POR5717..scf229_5	741	950	505	1617	1391	2257	1.35455e-38	3.48357e-37	168.798	3.27586	1.71187	36.458
SANS_zero_azote_nitrogen05vsnitrogen03_UP.xlsx		POR5738..scf236_6	3541	3585	2367	4521	3895	6987	4.8968e-29	9e-28	125.077	2.17725	1.12251	27.0538
SANS_zero_azote_nitrogen05vsnitrogen03_UP.xlsx		POR5754..scf295_1	316	301	114	604	622	1281	7.04713e-20	7.929e-19	83.3008	4.56638	2.19105	18.1008
SANS_zero_azote_nitrogen05vsnitrogen03_UP.xlsx		POR5786..scf295_1	2254	2413	1362	3193	2758	4162	1.8e-27	3.03e-26	117.905	2.30774	1.20648	25.5183
SANS_zero_azote_nitrogen05vsnitrogen03_UP.xlsx		POR5791..scf295_1	2901	2946	1508	6730	6561	12686	7.63513e-60	3.59606e-58	266.201	4.7651	2.25251	57.4442
SANS_zero_azote_nitrogen05vsnitrogen03_UP.xlsx		POR5795..scf208_2	19116	20319	12154	56693	54965	77921	2.99116e-137	8.07713e-135	621.83	5.08553	2.3464	134.093
SANS_zero_azote_nitrogen05vsnitrogen03_UP.xlsx		POR5801..scf227_4	3001	3222	2259	4598	4024	6327	8.11064e-38	2.03419e-36	165.239	2.38112	1.25164	35.6916
SANS_zero_azote_nitrogen05vsnitrogen03_UP.xlsx		POR5846..scf244_11	19262	22191	13203	29480	28020	43757	4.08223e-58	1.80711e-56	258.273	2.53009	1.33919	55.743
SANS_zero_azote_nitrogen05vsnitrogen03_UP.xlsx		POR5853..scf295_1	1496	1656	568	1929	1927	3331	5.58445e-14	4.40503e-13	56.5124	2.65162	1.40688	12.3561
SANS_zero_azote_nitrogen05vsnitrogen03_UP.xlsx		POR5870..scf209_3	5036	5475	2825	5192	5463	9303	2.09549e-17	2.0778e-16	72.0525	2.03062	1.02192	15.6824
SANS_zero_azote_nitrogen05vsnitrogen03_UP.xlsx		POR5916..scf295_1	4162	4166	2727	5491	5182	8044	2.03979e-36	4.76206e-35	158.829	2.30053	1.20196	34.3222
SANS_zero_azote_nitrogen05vsnitrogen03_UP.xlsx		POR5936..scf295_1	371	415	338	815	841	1542	8.9e-27	1.431e-25	114.763	3.6811	1.88014	24.8443
SANS_zero_azote_nitrogen148vsnitrogen06_DOWN.xlsx	GT78	POR3673..scf227_4	776	499	172	240	332	423	3.56317e-07	2.73048e-06	25.9175	0.398878	-1.32598	5.56376
SANS_zero_azote_nitrogen05vsnitrogen03_UP.xlsx		POR5980..scf295_1	4094	5014	2874	7838	6812	10085	2.0106e-52	7.79323e-51	232.164	2.84444	1.50814	50.1083
SANS_zero_azote_nitrogen05vsnitrogen03_UP.xlsx		POR5991..scf209_3	233	176	53	345	204	503	1.39647e-06	6.07886e-06	23.2855	2.93257	1.55217	5.21618
SANS_zero_azote_nitrogen05vsnitrogen03_UP.xlsx		POR5993..scf208_2	2325	2200	1748	5582	4885	6309	1.55194e-47	5.21672e-46	209.757	3.6427	1.86501	45.2826
SANS_zero_azote_nitrogen05vsnitrogen03_UP.xlsx		POR5999..scf261_15	558	513	354	643	567	967	1.28775e-10	8.16919e-10	41.327	2.02557	1.01833	9.08782
SANS_zero_azote_nitrogen05vsnitrogen03_UP.xlsx		POR6012..scf222_8	2805	3721	2690	6052	5551	7262	2.31178e-30	4.36545e-29	131.136	2.77566	1.47283	28.36
SANS_zero_azote_nitrogen05vsnitrogen03_UP.xlsx		POR6030..scf209_3	9970	10853	9860	16417	12933	18260	1.85751e-14	1.51538e-13	58.6775	2.05568	1.03961	12.8195
SANS_zero_azote_nitrogen05vsnitrogen03_UP.xlsx		POR6047..scf295_1	482	704	343	867	800	1359	1.95172e-18	2.04011e-17	76.7384	2.67433	1.41918	16.6903
SANS_zero_azote_nitrogen05vsnitrogen03_UP.xlsx		POR6053..scf208_2	249	346	162	735	890	1344	2.43839e-36	5.67626e-35	158.474	5.33747	2.41616	34.2459
SANS_zero_azote_nitrogen05vsnitrogen03_UP.xlsx		POR6090..scf295_1	479	383	245	645	542	790	1.42619e-11	9.77456e-11	45.633	2.40987	1.26896	10.0099
SANS_zero_azote_nitrogen05vsnitrogen03_UP.xlsx		POR6096..scf209_3	2053	2274	1202	3018	2487	4532	8e-28	1.37e-26	119.496	2.46495	1.30156	25.8621
SANS_zero_azote_nitrogen05vsnitrogen03_UP.xlsx		POR6099..scf295_1	1939	2208	1380	5995	5067	7459	2.43495e-98	2.85877e-96	442.977	4.6019	2.20223	95.5438
SANS_zero_azote_nitrogen05vsnitrogen03_UP.xlsx		POR6121..scf296_7	2796	3127	1946	4468	3820	6165	1.28599e-43	3.84422e-42	191.801	2.49951	1.32164	41.4152
SANS_zero_azote_nitrogen05vsnitrogen03_UP.xlsx		POR6133..scf237_24	148	320	98	228	294	466	2.20913e-05	8.22435e-05	17.9999	2.28592	1.19278	4.0849
SANS_zero_azote_nitrogen05vsnitrogen03_UP.xlsx		POR6141..scf229_5	7548	9139	4233	10428	9286	15717	1.746e-25	2.6097e-24	108.855	2.33042	1.22059	23.5834
SANS_zero_azote_nitrogen05vsnitrogen03_UP.xlsx		POR6169..scf295_1	2840	3049	2151	7916	6556	10209	2.0062e-92	2.19625e-90	415.797	4.16525	2.0584	89.6583
SANS_zero_azote_nitrogen05vsnitrogen03_UP.xlsx		POR6175..scf249_10	427	611	228	1356	1220	2350	1.05474e-37	2.62906e-36	164.717	5.30469	2.40727	35.5802
SANS_zero_azote_nitrogen05vsnitrogen03_UP.xlsx		POR6190..scf209_3	3396	3616	2315	10174	10385	15628	2.09709e-135	4.85387e-133	613.343	5.27787	2.39996	132.314
SANS_zero_azote_nitrogen05vsnitrogen03_UP.xlsx		POR6191..scf295_1	1344	1558	1023	2049	1725	2011	3.35548e-12	2.37819e-11	48.469	2.03082	1.02206	10.6238
SANS_zero_azote_nitrogen05vsnitrogen03_UP.xlsx		POR6231..scf295_1	2014	2095	1007	2426	2190	4112	1.11439e-17	1.12705e-16	73.2987	2.31069	1.20832	15.9481
SANS_zero_azote_nitrogen05vsnitrogen03_UP.xlsx		POR6249..scf295_1	1072	1173	1186	4643	3801	4710	1.39419e-39	3.71524e-38	173.319	5.09736	2.34975	37.43
SANS_zero_azote_nitrogen05vsnitrogen03_UP.xlsx		POR6294..scf227_4	1485	1770	1135	2057	2089	2891	2.59726e-22	3.34506e-21	94.3852	2.18388	1.12689	20.4756
SANS_zero_azote_nitrogen05vsnitrogen03_UP.xlsx		POR6298..scf295_1	262	269	203	1066	1051	1424	2.23225e-61	1.10265e-59	273.24	6.53675	2.70857	58.9576
SANS_zero_azote_nitrogen05vsnitrogen03_UP.xlsx		POR6312..scf229_5	1104	1028	403	969	1030	1889	1.43229e-07	6.96878e-07	27.6787	2.05467	1.03891	6.15684
SANS_zero_azote_nitrogen05vsnitrogen03_UP.xlsx		POR6328..scf295_1	285	244	196	364	308	529	5.11302e-08	2.60343e-07	29.6735	2.14663	1.10207	6.58445
SANS_zero_azote_nitrogen05vsnitrogen03_UP.xlsx		POR6343..scf229_5	10264	11023	7763	16897	14465	23194	2.86157e-52	1.10388e-50	231.462	2.53348	1.34112	49.9571
SANS_zero_azote_nitrogen05vsnitrogen03_UP.xlsx		POR6350..scf227_4	1824	2037	1500	2468	2519	3719	1.81599e-22	2.35381e-21	95.0935	2.17662	1.12209	20.6282
SANS_zero_azote_nitrogen05vsnitrogen03_UP.xlsx		POR6355..scf209_3	173	175	128	240	274	398	9.51685e-09	5.17076e-08	32.9375	2.48913	1.31564	7.28645
SANS_zero_azote_nitrogen05vsnitrogen03_UP.xlsx		POR6362..scf226_27	816	985	555	1494	1154	2035	7.5e-27	1.216e-25	115.094	2.69113	1.42821	24.9151
SANS_zero_azote_nitrogen05vsnitrogen03_UP.xlsx		POR6369..scf295_1	8134	8811	5238	14366	13884	23844	9.09788e-68	5.01374e-66	302.565	3.17714	1.66773	65.2998
SANS_zero_azote_nitrogen05vsnitrogen03_UP.xlsx		POR6388..scf208_2	692	990	662	1754	1534	2341	4.0932e-32	8.20769e-31	139.146	3.2236	1.68867	30.0858
SANS_zero_azote_nitrogen05vsnitrogen03_UP.xlsx		POR6390..scf295_1	924	794	360	1277	1041	1934	2.86181e-15	2.47952e-14	62.3593	2.77036	1.47008	13.6056
SANS_zero_azote_nitrogen05vsnitrogen03_UP.xlsx		POR6431..scf209_3	1060	1001	574	1369	1043	1675	1.89371e-13	1.44182e-12	54.1121	2.11422	1.08012	11.8411
SANS_zero_azote_nitrogen05vsnitrogen03_UP.xlsx		POR6480..scf209_3	987	1341	697	1494	1683	2101	2.99727e-18	3.10497e-17	75.8912	2.41128	1.2698	16.5079
SANS_zero_azote_nitrogen05vsnitrogen03_UP.xlsx		POR6505..scf209_3	5141	4859	4392	14278	12483	16884	2.61078e-53	1.03676e-51	236.23	4.0687	2.02457	50.9843
SANS_zero_azote_nitrogen05vsnitrogen03_UP.xlsx		POR6506..scf209_3	619	592	147	815	662	1365	0.00084564	0.00236879	11.1383	2.51771	1.33211	2.62547
SANS_zero_azote_nitrogen05vsnitrogen03_UP.xlsx		POR6513..scf227_4	2990	2967	1693	3928	3757	5618	4.59273e-29	8e-28	125.204	2.39157	1.25796	27.0807
SANS_zero_azote_nitrogen05vsnitrogen03_UP.xlsx		POR6538..scf295_1	3296	3905	2375	4432	3806	6230	6e-28	1e-26	120.166	2.05301	1.03774	26.0016
SANS_zero_azote_nitrogen05vsnitrogen03_UP.xlsx		POR6548..scf209_3	1856	2640	1464	4044	3245	3973	1.43142e-21	1.77851e-20	91.0073	2.62986	1.39499	19.7499
SANS_zero_azote_nitrogen05vsnitrogen03_UP.xlsx		POR6582..scf209_3	328	293	105	396	313	401	4.5478e-05	0.000160811	16.6279	2.07939	1.05616	3.79369
SANS_zero_azote_nitrogen05vsnitrogen03_UP.xlsx		POR6592..scf222_8	1259	1591	966	3623	3061	4684	4.21261e-72	2.54674e-70	322.462	4.07164	2.02561	69.594
SANS_zero_azote_nitrogen05vsnitrogen03_UP.xlsx		POR6652..scf229_5	366	430	220	660	467	1135	4.33993e-15	3.71254e-14	61.5393	2.91059	1.54131	13.4303
SANS_zero_azote_nitrogen05vsnitrogen03_UP.xlsx		POR6664..scf295_1	2806	3315	2128	4262	3655	6053	4.4799e-35	1.0081e-33	152.689	2.28952	1.19504	32.9965
SANS_zero_azote_nitrogen05vsnitrogen03_UP.xlsx		POR6665..scf296_7	72689	66475	20546	79721	83679	185942	0.000126642	0.00041418	14.6911	2.71272	1.43974	3.38281
SANS_zero_azote_nitrogen05vsnitrogen03_UP.xlsx		POR6669..scf208_2	17231	18082	9485	30519	28507	38360	4.13756e-45	1.31445e-43	198.639	3.03666	1.60249	42.8813
SANS_zero_azote_nitrogen05vsnitrogen03_UP.xlsx		POR6677..scf226_27	2953	3249	2031	11486	9606	13240	1.68216e-116	3.0971e-114	526.438	5.77314	2.52936	113.509
SANS_zero_azote_nitrogen05vsnitrogen03_UP.xlsx		POR6694..scf209_3	4292	4541	3457	8125	6823	9581	2.77868e-37	6.78015e-36	162.791	2.70613	1.43623	35.1688
SANS_zero_azote_nitrogen05vsnitrogen03_UP.xlsx		POR6699..scf209_3	21439	23562	18538	34138	31674	41542	1.8e-26	2.84e-25	113.365	2.28753	1.19379	24.5466
SANS_zero_azote_nitrogen05vsnitrogen03_UP.xlsx		POR6701..scf289_17	923	1021	647	1223	1205	1988	3.32084e-21	4.06992e-20	89.3423	2.28677	1.19331	19.3904
SANS_zero_azote_nitrogen05vsnitrogen03_UP.xlsx		POR6721..scf209_3	8268	9257	5720	17582	15415	22396	1.76826e-78	1.33875e-76	351.743	3.27477	1.7114	75.8733
SANS_zero_azote_nitrogen05vsnitrogen03_UP.xlsx		POR6728..scf229_5	2441	2465	1373	4771	4595	8209	7.77646e-57	3.36883e-55	252.402	3.78814	1.92149	54.4725
SANS_zero_azote_nitrogen05vsnitrogen03_UP.xlsx		POR6729..scf244_11	2490	2533	1641	3505	2844	4234	7.1683e-24	9.87595e-23	101.494	2.17123	1.11851	22.0054
SANS_zero_azote_nitrogen05vsnitrogen03_UP.xlsx		POR6732..scf295_1	1903	1935	1076	4998	4525	9034	2.67618e-71	1.58246e-69	318.776	5.068	2.34142	68.8007
SANS_zero_azote_nitrogen05vsnitrogen03_UP.xlsx		POR6744..scf208_2	725	641	320	8059	6660	11728	6.64612e-174	3.16707e-171	790.385	21.5996	4.43293	170.499
SANS_zero_azote_nitrogen05vsnitrogen03_UP.xlsx		POR6753..scf295_1	915	960	442	2534	2519	3285	1.24809e-50	4.59582e-49	223.943	5.05527	2.33779	48.3376
SANS_zero_azote_nitrogen05vsnitrogen03_UP.xlsx		POR6755..scf229_5	58543	64747	36345	69115	76128	124812	1.69396e-29	3e-28	127.183	2.29869	1.20081	27.505
SANS_zero_azote_nitrogen05vsnitrogen03_UP.xlsx		POR6756..scf222_8	918	1032	462	3045	2529	4104	5.88692e-64	2.98062e-62	285.074	5.56977	2.47762	61.5257
SANS_zero_azote_nitrogen05vsnitrogen03_UP.xlsx		POR6796..scf209_3	15928	17184	10712	28512	25148	38201	3.42469e-72	2.10177e-70	322.875	2.87382	1.52297	69.6774
SANS_zero_azote_nitrogen148vsnitrogen06_DOWN.xlsx	GT77	POR3691..scf244_11	792	607	434	382	608	596	6.63579e-08	5.76644e-07	29.1682	0.434333	-1.20313	6.23909
SANS_zero_azote_nitrogen05vsnitrogen03_UP.xlsx		POR6842..scf209_3	129952	139166	91568	293743	299216	393574	1.85074e-87	1.78486e-85	392.988	3.76783	1.91373	84.7484
SANS_zero_azote_nitrogen05vsnitrogen03_UP.xlsx		POR6886..scf261_15	126	95	56	259	313	355	1.85252e-14	1.51436e-13	58.6828	4.52159	2.17683	12.8198
SANS_zero_azote_nitrogen05vsnitrogen03_UP.xlsx		POR6898..scf227_4	5782	6381	3527	8103	7358	14524	2.97428e-32	6.00863e-31	139.78	2.56457	1.35872	30.2212
SANS_zero_azote_nitrogen05vsnitrogen03_UP.xlsx		POR6900..scf295_9	9950	12127	9800	21736	17483	21959	7.38244e-23	9.66157e-22	96.8756	2.60414	1.38081	21.015
SANS_zero_azote_nitrogen05vsnitrogen03_UP.xlsx		POR6907..scf209_3	1838	2127	1618	4710	4574	6855	2.15264e-64	1.11073e-62	287.079	3.87862	1.95554	61.9544
SANS_zero_azote_nitrogen05vsnitrogen03_UP.xlsx		POR6924..scf209_3	306	332	190	413	321	633	6.25619e-09	3.45712e-08	33.7533	2.16848	1.11669	7.46129
SANS_zero_azote_nitrogen05vsnitrogen03_UP.xlsx		POR6925..scf222_8	1255	1486	880	1750	1576	2701	5.013e-24	6.96569e-23	102.202	2.24516	1.16682	22.157
SANS_zero_azote_nitrogen05vsnitrogen03_UP.xlsx		POR6944..scf297_16	10322	12058	7463	20701	18418	30126	8.24598e-88	8.04828e-86	394.601	3.14324	1.65225	85.0943
SANS_zero_azote_nitrogen05vsnitrogen03_UP.xlsx		POR6955..scf295_1	1171	1528	741	3976	3622	6777	4.7842e-79	3.69112e-77	354.35	5.67478	2.50456	76.4328
SANS_zero_azote_nitrogen05vsnitrogen03_UP.xlsx		POR6991..scf295_1	3184	3198	2399	4481	4120	5638	9.435e-25	1.35038e-23	105.512	2.20049	1.13782	22.8695
SANS_zero_azote_nitrogen05vsnitrogen03_UP.xlsx		POR7013..scf297_16	4704	4855	2622	14140	12122	20007	3.48496e-105	5.04137e-103	474.428	5.23421	2.38797	102.297
SANS_zero_azote_nitrogen05vsnitrogen03_UP.xlsx		POR7015..scf244_11	1520	1662	1245	2884	2938	4746	4.31559e-45	1.36565e-43	198.556	3.17755	1.66791	42.8647
SANS_zero_azote_nitrogen05vsnitrogen03_UP.xlsx		POR7083..scf209_3	890	1153	775	3737	2902	5114	1.39219e-86	1.31141e-84	388.963	5.59883	2.48513	83.8823
SANS_zero_azote_nitrogen05vsnitrogen03_UP.xlsx		POR7102..scf229_5	395	451	275	732	598	1067	1.35343e-21	1.68679e-20	91.1182	2.85778	1.5149	19.7729
SANS_zero_azote_nitrogen05vsnitrogen03_UP.xlsx		POR7105..scf295_1	4396	5039	3909	39372	40791	59993	2.25046e-225	2.02566e-222	1027.15	14.1137	3.81902	221.693
SANS_zero_azote_nitrogen05vsnitrogen03_UP.xlsx		POR7107..scf229_5	5588	6177	3407	8403	6527	10806	4.56467e-31	8.78346e-30	134.357	2.32368	1.21641	29.0563
SANS_zero_azote_nitrogen05vsnitrogen03_UP.xlsx		POR7128..scf209_3	2179	2472	2009	4730	3806	4787	3.89993e-23	5.16231e-22	98.1391	2.70642	1.43639	21.2872
SANS_zero_azote_nitrogen05vsnitrogen03_UP.xlsx		POR7158..scf251_18	2061	2067	1406	2941	2712	5052	2.72865e-32	5.5262e-31	139.951	2.56814	1.36073	30.2576
SANS_zero_azote_nitrogen05vsnitrogen03_UP.xlsx		POR7162..scf227_4	4661	5552	2801	7367	6822	10732	5.82945e-39	1.5136e-37	170.474	2.63783	1.39935	36.82
SANS_zero_azote_nitrogen05vsnitrogen03_UP.xlsx		POR7178..scf295_1	713	745	510	910	760	1329	1.77946e-13	1.35738e-12	54.2344	2.02771	1.01985	11.8673
SANS_zero_azote_nitrogen05vsnitrogen03_UP.xlsx		POR7183..scf222_8	822	932	430	1320	1432	2405	5.79e-26	8.884e-25	111.042	3.20955	1.68237	24.0514
SANS_zero_azote_nitrogen05vsnitrogen03_UP.xlsx		POR7189..scf236_6	1888	1863	1425	3563	2978	5126	5.9432e-45	1.85892e-43	197.919	3.00589	1.58779	42.7307
SANS_zero_azote_nitrogen05vsnitrogen03_UP.xlsx		POR7216..scf208_2	241	423	217	419	355	814	5.02941e-08	2.56408e-07	29.7054	2.3055	1.20508	6.59107
SANS_zero_azote_nitrogen05vsnitrogen03_UP.xlsx		POR7232..scf209_3	16373	17011	12753	31293	27489	41400	5.61152e-60	2.67405e-58	266.815	2.92176	1.54684	57.5728
SANS_zero_azote_nitrogen05vsnitrogen03_UP.xlsx		POR7265..scf296_7	941	1220	879	1528	1596	2075	4.5958e-17	4.47483e-16	70.5029	2.3018	1.20276	15.3492
SANS_zero_azote_nitrogen05vsnitrogen03_UP.xlsx		POR7270..scf229_5	7137	8195	4399	11159	10138	15394	1.31653e-43	3.92103e-42	191.754	2.56149	1.35698	41.4066
SANS_zero_azote_nitrogen05vsnitrogen03_UP.xlsx		POR7271..scf222_8	160108	176288	119914	269544	232439	300635	7.95628e-34	1.69615e-32	146.973	2.43583	1.28441	31.7705
SANS_zero_azote_nitrogen05vsnitrogen03_UP.xlsx		POR7296..scf208_2	6699	7476	5706	11453	10465	14744	4.76829e-35	1.06707e-33	152.565	2.48998	1.31613	32.9718
SANS_zero_azote_nitrogen05vsnitrogen03_UP.xlsx		POR7306..scf295_1	240	344	122	355	404	616	2.3473e-09	1.3467e-08	35.6617	2.63101	1.39561	7.87073
SANS_zero_azote_nitrogen05vsnitrogen03_UP.xlsx		POR7327..scf289_17	247	278	148	628	852	1246	3.68043e-34	7.9507e-33	148.504	5.47266	2.45224	32.0996
SANS_zero_azote_nitrogen05vsnitrogen03_UP.xlsx		POR7332..scf295_1	3659	3831	2389	5398	4659	6832	1.62906e-34	3.58615e-33	150.124	2.34616	1.2303	32.4454
SANS_zero_azote_nitrogen05vsnitrogen03_UP.xlsx		POR7342..scf208_2	875	950	780	1377	1508	2382	7.42179e-22	9.35054e-21	92.3071	2.64922	1.40557	20.0292
SANS_zero_azote_nitrogen05vsnitrogen03_UP.xlsx		POR7349..scf208_2	556	630	415	950	609	1101	4.93578e-12	3.46789e-11	47.7123	2.21305	1.14604	10.4599
SANS_zero_azote_nitrogen05vsnitrogen03_UP.xlsx		POR7350..scf227_4	2210	2231	1553	4582	3914	6405	2.95208e-66	1.59432e-64	295.629	3.35673	1.74705	63.7974
SANS_zero_azote_nitrogen05vsnitrogen03_UP.xlsx		POR7351..scf249_10	1300	1264	614	1938	1724	3273	4.0554e-24	5.65455e-23	102.622	2.9487	1.56008	22.2476
SANS_zero_azote_nitrogen05vsnitrogen03_UP.xlsx		POR7364..scf210_14	106	131	136	222	160	293	4.99766e-05	0.000175797	16.449	2.18744	1.12925	3.75499
SANS_zero_azote_nitrogen05vsnitrogen03_UP.xlsx		POR7395..scf295_1	2140	2043	1254	7320	6524	9457	2.16832e-112	3.58481e-110	507.546	5.90577	2.56212	109.446
SANS_zero_azote_nitrogen05vsnitrogen03_UP.xlsx		POR7412..scf208_2	5239	5844	2843	6376	5673	10862	1.36154e-20	1.60085e-19	86.5514	2.22669	1.1549	18.7957
SANS_zero_azote_nitrogen05vsnitrogen03_UP.xlsx		POR7443..scf227_4	619	521	418	1278	1153	1452	2.73e-26	4.273e-25	112.536	3.38258	1.75812	24.3692
SANS_zero_azote_nitrogen05vsnitrogen03_UP.xlsx		POR7461..scf295_1	11709	11836	7728	26212	23569	38769	3.52844e-109	5.4969e-107	492.786	3.83752	1.94017	106.26
SANS_zero_azote_nitrogen05vsnitrogen03_UP.xlsx		POR7468..scf296_7	349	367	178	433	442	699	1.62445e-10	1.02013e-09	40.8731	2.36779	1.24354	8.99134
SANS_zero_azote_nitrogen05vsnitrogen03_UP.xlsx		POR7471..scf229_5	2262	2375	1844	5100	4645	6828	8.17142e-58	3.5782e-56	256.891	3.44697	1.78533	55.4463
SANS_zero_azote_nitrogen05vsnitrogen03_UP.xlsx		POR7477..scf227_4	915	1005	598	1592	1512	1819	1.34312e-23	1.82254e-22	100.25	2.70616	1.43625	21.7393
SANS_zero_azote_nitrogen05vsnitrogen03_UP.xlsx		POR7478..scf295_1	7205	8530	6532	14082	11691	16985	5.01894e-33	1.03721e-31	143.314	2.58384	1.36952	30.9841
SANS_zero_azote_nitrogen05vsnitrogen03_UP.xlsx		POR7523..scf295_1	4320	5353	2709	6438	5776	8610	2.58103e-29	5e-28	126.347	2.32924	1.21986	27.3261
SANS_zero_azote_nitrogen05vsnitrogen03_UP.xlsx		POR7538..scf295_1	360	410	110	735	753	1136	3.41949e-16	3.15864e-15	66.5453	4.14456	2.05122	14.5005
SANS_zero_azote_nitrogen05vsnitrogen03_UP.xlsx		POR7539..scf295_1	4541	4870	3120	7103	6241	10255	3.42229e-52	1.31393e-50	231.105	2.55466	1.35313	49.8814
SANS_zero_azote_nitrogen05vsnitrogen03_UP.xlsx		POR7555..scf209_3	2987	3215	2466	4617	4158	6191	2.93154e-29	5e-28	126.095	2.31779	1.21275	27.2737
SANS_zero_azote_nitrogen05vsnitrogen03_UP.xlsx		POR7565..scf291_13	1978	2763	1682	3684	3278	4302	2.60913e-23	3.46501e-22	98.9351	2.4118	1.27011	21.4603
SANS_zero_azote_nitrogen05vsnitrogen03_UP.xlsx		POR7589..scf236_6	236	245	162	400	276	417	5.62665e-08	2.8542e-07	29.4879	2.25556	1.17348	6.54452
SANS_zero_azote_nitrogen05vsnitrogen03_UP.xlsx		POR7700..scf209_3	1297	1097	941	2771	2624	4258	3.80191e-47	1.26227e-45	207.973	3.83005	1.93736	44.8988
SANS_zero_azote_nitrogen05vsnitrogen03_UP.xlsx		POR7721..scf208_2	748	718	457	919	732	1420	4.89933e-13	3.63458e-12	52.2449	2.12163	1.08517	11.4395
SANS_zero_azote_nitrogen05vsnitrogen03_UP.xlsx		POR7748..scf227_4	6928	9252	4450	20648	17995	30124	5.4812e-84	4.77453e-82	377.042	4.5962	2.20044	81.3211
SANS_zero_azote_nitrogen05vsnitrogen03_UP.xlsx		POR7800..scf222_8	474	681	203	728	577	1209	5.01144e-09	2.80177e-08	34.185	2.48921	1.31569	7.55257
SANS_zero_azote_nitrogen05vsnitrogen03_UP.xlsx		POR7844..scf244_11	4552	5094	3760	118479	108137	151438	0	0	2028.63	38.4174	5.26369
SANS_zero_azote_nitrogen05vsnitrogen03_UP.xlsx		POR7852..scf209_3	1340	1595	1189	3206	2450	4334	8.64493e-41	2.358e-39	178.849	3.21974	1.68695	38.6275
SANS_zero_azote_nitrogen05vsnitrogen03_UP.xlsx		POR7883..scf295_1	3792	3858	3164	6704	5969	9055	5.0915e-37	1.2203e-35	161.587	2.68517	1.42501	34.9135
SANS_zero_azote_nitrogen05vsnitrogen03_UP.xlsx		POR7885..scf229_5	55997	61139	29271	75423	76349	131125	7.43074e-31	1.41639e-29	133.389	2.62286	1.39114	28.8488
SANS_zero_azote_nitrogen05vsnitrogen03_UP.xlsx		POR7905..scf295_1	5150	6285	2993	6630	6185	11320	1.3067e-22	1.69641e-21	95.7451	2.2728	1.18447	20.7705
SANS_zero_azote_nitrogen05vsnitrogen03_UP.xlsx		POR7914..scf209_3	546	810	483	945	915	1488	8.77316e-17	8.39095e-16	69.2276	2.43168	1.28195	15.0762
SANS_zero_azote_nitrogen05vsnitrogen03_UP.xlsx		POR7935..scf295_1	1471	1498	867	1762	1796	2906	1.57528e-21	1.95128e-20	90.8178	2.27878	1.18826	19.7097
SANS_zero_azote_nitrogen05vsnitrogen03_UP.xlsx		POR7936..scf295_1	2914	3104	2166	4543	3685	5782	7.54177e-32	1.49014e-30	137.932	2.31776	1.21273	29.8268
SANS_zero_azote_nitrogen05vsnitrogen03_UP.xlsx		POR7956..scf295_1	6123	6680	3829	8838	7634	11612	1.14189e-36	2.68908e-35	159.982	2.32502	1.21724	34.5704
SANS_zero_azote_nitrogen05vsnitrogen03_UP.xlsx		POR7957..scf295_1	3844	3758	2163	15043	14211	24610	1.17347e-143	3.3951e-141	651.286	7.49077	2.90511	140.469
SANS_zero_azote_nitrogen05vsnitrogen03_UP.xlsx		POR7959..scf209_3	589	619	386	1438	1398	1902	6.62426e-49	2.35365e-47	216.036	4.07977	2.02849	46.6283
SANS_zero_azote_nitrogen05vsnitrogen03_UP.xlsx		POR7969..scf236_6	584	671	342	1101	947	1453	2.52e-26	3.971e-25	112.693	3.00747	1.58855	24.4011
SANS_zero_azote_nitrogen05vsnitrogen03_UP.xlsx		POR7972..scf289_17	1620	1651	1040	2716	2585	3530	7.7275e-38	1.94411e-36	165.335	2.81676	1.49404	35.7113
SANS_zero_azote_nitrogen05vsnitrogen03_UP.xlsx		POR7997..scf229_5	187	264	204	430	251	400	8.4478e-06	3.30607e-05	19.8337	2.12088	1.08466	4.48069
SANS_zero_azote_nitrogen05vsnitrogen03_UP.xlsx		POR7998..scf209_3	5747	5617	4805	11856	9787	13388	3.1556e-34	6.87192e-33	148.81	2.91705	1.54451	32.1629
SANS_zero_azote_nitrogen05vsnitrogen03_UP.xlsx		POR8001..scf210_14	822	927	664	1491	1138	2422	1.66186e-23	2.23633e-22	99.8284	2.73117	1.44952	21.6505
SANS_zero_azote_nitrogen05vsnitrogen03_UP.xlsx		POR8010..scf297_16	3132	4011	2915	5048	4067	5863	5.19606e-16	4.75094e-15	65.7206	2.00737	1.00531	14.3232
SANS_zero_azote_nitrogen05vsnitrogen03_UP.xlsx		POR8016..scf244_11	6612	7789	4991	10775	10237	15503	1.57782e-53	6.35916e-52	237.233	2.56212	1.35734	51.1966
SANS_zero_azote_nitrogen05vsnitrogen03_UP.xlsx		POR8074..scf295_1	2507	2551	1407	6199	5277	8934	1.22877e-77	9.13237e-76	347.877	4.32172	2.11161	75.0394
SANS_zero_azote_nitrogen05vsnitrogen03_UP.xlsx		POR8083..scf249_10	343	274	104	690	386	1063	1.00794e-12	7.36942e-12	50.8286	3.88731	1.95877	11.1326
SANS_zero_azote_nitrogen05vsnitrogen03_UP.xlsx		POR8107..scf244_11	957	1068	755	1260	1231	1661	1.55272e-14	1.27961e-13	59.0302	2.02018	1.01448	12.8929
SANS_zero_azote_nitrogen05vsnitrogen03_UP.xlsx		POR8130..scf295_9	2497	2490	2250	4690	4378	7057	3.15574e-33	6.55505e-32	144.236	2.92806	1.54995	31.1834
SANS_zero_azote_nitrogen05vsnitrogen03_UP.xlsx		POR8138..scf295_1	9408	10736	6441	12587	13217	20360	1.50346e-39	3.99329e-38	173.169	2.36026	1.23895	37.3987
SANS_zero_azote_nitrogen05vsnitrogen03_UP.xlsx		POR8142..scf244_11	14772	16078	9727	42482	39485	59605	1.48004e-150	5.70942e-148	683.01	4.7863	2.25891	147.243
SANS_zero_azote_nitrogen05vsnitrogen03_UP.xlsx		POR8186..scf295_9	9415	10480	7798	13377	11204	17696	4.35e-26	6.763e-25	111.61	2.04814	1.03432	24.1698
SANS_zero_azote_nitrogen05vsnitrogen03_UP.xlsx		POR8188..scf227_4	6954	7546	4749	8789	8221	11557	1e-28	2.1e-27	123.341	2.03707	1.02649	26.6826
SANS_zero_azote_nitrogen05vsnitrogen03_UP.xlsx		POR8192..scf244_11	983	1035	733	1287	1299	2395	1.343e-19	1.48224e-18	82.0261	2.37221	1.24623	17.8291
SANS_zero_azote_nitrogen05vsnitrogen03_UP.xlsx		POR8235..scf208_2	7855	8234	5115	14552	12867	19778	3.24785e-73	2.08816e-71	327.572	3.04676	1.60728	70.6802
SANS_zero_azote_nitrogen05vsnitrogen03_UP.xlsx		POR8307..scf295_1	887	1065	827	1549	1367	1929	9.56047e-18	9.69809e-17	73.6012	2.33256	1.22191	16.0133
SANS_zero_azote_nitrogen05vsnitrogen03_UP.xlsx		POR8310..scf295_1	1343	1203	800	1835	1974	2853	4.9e-27	8.01e-26	115.947	2.6972	1.43146	25.0966
SANS_zero_azote_nitrogen05vsnitrogen03_UP.xlsx		POR8319..scf208_2	67	228	85	272	211	343	4.4288e-06	1.80562e-05	21.0697	2.80941	1.49026	4.74337
SANS_zero_azote_nitrogen05vsnitrogen03_UP.xlsx		POR8346..scf209_3	401	352	258	575	630	787	1.94235e-14	1.57824e-13	58.5897	2.65342	1.40785	12.8018
SANS_zero_azote_nitrogen05vsnitrogen03_UP.xlsx		POR8349..scf295_1	19180	19860	10692	41369	40708	66847	4.41753e-79	3.441e-77	354.509	4.0984	2.03506	76.4633
SANS_zero_azote_nitrogen05vsnitrogen03_UP.xlsx		POR8391..scf295_1	6900	7703	5375	16760	14478	22342	3.49646e-91	3.72695e-89	410.094	3.63682	1.86268	88.4286
SANS_zero_azote_nitrogen05vsnitrogen03_UP.xlsx		POR8408..scf295_1	288	350	302	1565	1287	2012	2.2218e-59	1.0285e-57	264.073	6.85883	2.77796	56.9878
SANS_zero_azote_nitrogen05vsnitrogen03_UP.xlsx		POR8410..scf295_1	6387	7180	3998	12353	10949	17517	1.71932e-70	1.00929e-68	315.067	3.18779	1.67256	67.996
SANS_zero_azote_nitrogen05vsnitrogen03_UP.xlsx		POR8420..scf209_3	152	160	112	1063	810	1484	8.9264e-83	7.53258e-81	371.477	10.5858	3.40406	80.1231
SANS_zero_azote_nitrogen05vsnitrogen03_UP.xlsx		POR8481..scf227_4	1616	1715	1165	3309	3422	5317	4.38602e-64	2.24881e-62	285.661	3.61594	1.85437	61.648
SANS_zero_azote_nitrogen05vsnitrogen03_UP.xlsx		POR8486..scf249_10	3285	3366	2276	5546	4325	6988	9.37084e-39	2.41762e-37	169.53	2.56004	1.35616	36.6166
SANS_zero_azote_nitrogen05vsnitrogen03_UP.xlsx		POR8502..scf295_1	1452	1708	1081	3064	3176	5153	1.64969e-60	8.00246e-59	269.254	3.62004	1.85601	58.0968
SANS_zero_azote_nitrogen05vsnitrogen03_UP.xlsx		POR8507..scf244_11	1604	1498	1068	2276	1964	2669	4.85206e-20	5.51283e-19	84.0386	2.25954	1.17603	18.2586
SANS_zero_azote_nitrogen05vsnitrogen03_UP.xlsx		POR8523..scf295_1	4400	5495	3128	6621	6654	10880	2.62059e-39	6.93771e-38	172.064	2.51755	1.33202	37.1588
SANS_zero_azote_nitrogen05vsnitrogen03_UP.xlsx		POR8526..scf295_1	1103	1234	881	3140	2737	4184	3.2536e-74	2.23368e-72	332.16	4.22935	2.08044	71.651
SANS_zero_azote_nitrogen05vsnitrogen03_UP.xlsx		POR8553..scf295_9	909	893	438	863	1012	1428	1.96504e-09	1.13543e-08	36.0081	2.0117	1.00842	7.94484
SANS_zero_azote_nitrogen05vsnitrogen03_UP.xlsx		POR8559..scf295_1	11955	12834	8526	21017	18766	26925	1.14809e-58	5.16703e-57	260.801	2.74199	1.45522	56.2868
SANS_zero_azote_nitrogen05vsnitrogen03_UP.xlsx		POR8609..scf222_8	957	1132	605	1154	1152	1814	1.98733e-15	1.74613e-14	63.0775	2.07818	1.05532	13.7579
SANS_zero_azote_nitrogen05vsnitrogen03_UP.xlsx		POR8614..scf295_1	109205	114223	66928	174668	153811	250277	1.16273e-60	5.67425e-59	269.952	2.73253	1.45024	58.2461
SANS_zero_azote_nitrogen05vsnitrogen03_UP.xlsx		POR8670..scf208_2	902	1301	692	1118	1150	2191	2.74658e-11	1.85263e-10	44.3497	2.03778	1.027	9.73221
SANS_zero_azote_nitrogen05vsnitrogen03_UP.xlsx		POR8684..scf295_1	327	399	146	344	365	661	2.97203e-06	1.23595e-05	21.8345	2.08088	1.05719	4.908
SANS_zero_azote_nitrogen05vsnitrogen03_UP.xlsx		POR8685..scf295_9	1973	2223	1395	2870	2705	4513	1.05085e-35	2.39128e-34	155.57	2.43446	1.2836	33.6214
SANS_zero_azote_nitrogen05vsnitrogen03_UP.xlsx		POR8712..scf261_15	157	221	151	696	435	823	8.5e-26	1.2821e-24	110.282	4.87325	2.28488	23.8921
SANS_zero_azote_nitrogen05vsnitrogen03_UP.xlsx		POR8715..scf208_2	1014	1157	802	1696	1495	1876	3.36156e-18	3.47347e-17	75.6647	2.32868	1.21951	16.4592
SANS_zero_azote_nitrogen05vsnitrogen03_UP.xlsx		POR8716..scf222_8	850	676	689	18073	14628	21712	2.02713e-205	1.26322e-202	935.352	32.8291	5.0369	201.899
SANS_zero_azote_nitrogen05vsnitrogen03_UP.xlsx		POR8724..scf209_3	131239	130680	80649	728391	660234	1025534	4.00798e-259	5.41145e-256	1182.43	9.72682	3.28197	255.267
SANS_zero_azote_nitrogen05vsnitrogen03_UP.xlsx		POR8794..scf295_1	3147	3189	1691	5223	5030	9259	9.93126e-42	2.79351e-40	183.153	3.2839	1.71541	39.5538
SANS_zero_azote_nitrogen05vsnitrogen03_UP.xlsx		POR8799..scf295_1	973	1106	915	1803	1616	2449	3.73521e-23	4.95237e-22	98.2246	2.59765	1.37721	21.3052
SANS_zero_azote_nitrogen05vsnitrogen03_UP.xlsx		POR8822..scf229_5	100	40	64	214	234	222	2.59109e-08	1.35509e-07	30.9919	4.14312	2.05072	6.86803
SANS_zero_azote_nitrogen05vsnitrogen03_UP.xlsx		POR8823..scf295_1	45050	48790	31926	61915	54435	89553	3.67541e-48	1.267e-46	212.624	2.21768	1.14905	45.8972
SANS_zero_azote_nitrogen05vsnitrogen03_UP.xlsx		POR8844..scf209_3	19011	19810	13307	25805	23126	36675	5.36505e-45	1.68458e-43	198.122	2.22724	1.15526	42.7735
SANS_zero_azote_nitrogen05vsnitrogen03_UP.xlsx		POR8845..scf208_2	425	478	329	721	650	1298	1.40243e-19	1.54573e-18	81.9405	2.82523	1.49837	17.8109
SANS_zero_azote_nitrogen05vsnitrogen03_UP.xlsx		POR8868..scf208_2	872	770	566	1265	1395	2358	6.36e-26	9.716e-25	110.858	3.00377	1.58677	24.0125
SANS_zero_azote_nitrogen05vsnitrogen03_UP.xlsx		POR8919..scf229_5	685	749	497	1211	1027	1392	5.56074e-21	6.69354e-20	88.3225	2.56507	1.359	19.1743
SANS_zero_azote_nitrogen05vsnitrogen03_UP.xlsx		POR8941..scf209_3	2029	2298	993	2334	2563	4899	9.22422e-16	8.30283e-15	64.5896	2.47064	1.30489	14.0808
SANS_zero_azote_nitrogen05vsnitrogen03_UP.xlsx		POR8973..scf209_3	3483	3463	1720	23990	21519	39099	5.68597e-165	2.559e-162	749.304	13.3912	3.74322	161.592
SANS_zero_azote_nitrogen05vsnitrogen03_UP.xlsx		POR8997..scf209_3	1310	1824	1196	2082	1890	3999	1.15174e-17	1.16338e-16	73.2337	2.38872	1.25624	15.9343
SANS_zero_azote_nitrogen05vsnitrogen03_UP.xlsx		POR9028..scf236_6	2118	2183	1478	2711	2928	4072	8.75e-26	1.3181e-24	110.224	2.28288	1.19085	23.88
SANS_zero_azote_nitrogen05vsnitrogen03_UP.xlsx		POR9049..scf222_8	4865	4770	3714	11666	8632	12861	3.1298e-46	1.01418e-44	203.778	3.3683	1.75202	43.9939
SANS_zero_azote_nitrogen05vsnitrogen03_UP.xlsx		POR9056..scf236_6	47654	53622	29551	55387	55404	96469	8e-28	1.37e-26	119.512	2.14195	1.09892	25.8646
SANS_zero_azote_nitrogen05vsnitrogen03_UP.xlsx		POR9071..scf244_11	150	336	105	761	912	1684	3.56484e-29	6e-28	125.707	7.68316	2.9417	27.1897
SANS_zero_azote_nitrogen05vsnitrogen03_UP.xlsx		POR9076..scf227_4	384	300	146	563	673	1073	5.56226e-17	5.37066e-16	70.1264	3.73681	1.90181	15.27
SANS_zero_azote_nitrogen05vsnitrogen03_UP.xlsx		POR9127..scf295_1	24936	27810	21230	41597	40519	48454	1.18e-26	1.899e-25	114.194	2.41046	1.26931	24.7214
SANS_zero_azote_nitrogen05vsnitrogen03_UP.xlsx		POR9131..scf227_4	447	565	374	2532	3373	5940	2.49786e-86	2.32588e-84	387.797	11.2554	3.49255	83.6334
SANS_zero_azote_nitrogen05vsnitrogen03_UP.xlsx		POR9132..scf295_9	1679	1669	1029	2742	2906	4893	1.06418e-42	3.0789e-41	187.596	3.24025	1.69611	40.5116
SANS_zero_azote_nitrogen05vsnitrogen03_UP.xlsx		POR9133..scf249_10	641	878	607	6360	6461	7983	1.43741e-146	4.6578e-144	664.675	13.4415	3.74862	143.332
SANS_zero_azote_nitrogen05vsnitrogen03_UP.xlsx		POR9167..scf295_1	116387	125447	76863	148737	140029	212921	1.79972e-42	5.17004e-41	186.551	2.15001	1.10435	40.2865
SANS_zero_azote_nitrogen05vsnitrogen03_UP.xlsx		POR9178..scf295_1	506	735	472	1990	1546	2472	4.15076e-50	1.52151e-48	221.551	4.73819	2.24433	47.8177
SANS_zero_azote_nitrogen05vsnitrogen03_UP.xlsx		POR9223..scf249_10	35372	38865	23656	44816	42454	59261	2.47822e-32	5.03159e-31	140.142	2.06386	1.04535	30.2983
SANS_zero_azote_nitrogen05vsnitrogen03_UP.xlsx		POR9238..scf296_7	9814	10339	6678	12024	11919	19412	8.34464e-36	1.90422e-34	156.029	2.18303	1.12633	33.7203
SANS_zero_azote_nitrogen05vsnitrogen03_UP.xlsx		POR9249..scf295_1	590	765	434	1094	992	1916	5.32e-26	8.213e-25	111.21	2.96973	1.57033	24.0855
SANS_zero_azote_nitrogen05vsnitrogen03_UP.xlsx		POR9251..scf208_2	301	270	68	250	281	687	7.06811e-05	0.000241293	15.7925	2.3816	1.25193	3.61746
SANS_zero_azote_nitrogen05vsnitrogen03_UP.xlsx		POR9258..scf208_2	365	528	395	1109	983	1458	2.5e-27	4.09e-26	117.296	3.6645	1.87362	25.3886
SANS_zero_azote_nitrogen05vsnitrogen03_UP.xlsx		POR9286..scf295_9	1756	1583	976	2797	2481	3801	2.7478e-34	5.99998e-33	149.085	2.87623	1.52418	32.2219
SANS_zero_azote_nitrogen05vsnitrogen03_UP.xlsx		POR9293..scf295_1	2213	2373	1689	3344	2825	3799	1.32483e-20	1.55995e-19	86.6054	2.16673	1.11552	18.8069
SANS_zero_azote_nitrogen05vsnitrogen03_UP.xlsx		POR9304..scf229_5	1223	1272	714	2521	2795	4509	9.66545e-54	3.97461e-52	238.209	4.15545	2.05501	51.4007
SANS_zero_azote_nitrogen05vsnitrogen03_UP.xlsx		POR9350..scf295_1	368	473	387	918	955	1156	1.22601e-20	1.4478e-19	86.7587	3.29314	1.71946	18.8393
SANS_zero_azote_nitrogen05vsnitrogen03_UP.xlsx		POR9363..scf222_8	465	409	283	690	595	901	1.67832e-15	1.48591e-14	63.4104	2.53709	1.34317	13.828
SANS_zero_azote_nitrogen05vsnitrogen03_UP.xlsx		POR9365..scf295_1	650	793	476	893	926	1104	7.23748e-12	5.04134e-11	46.962	2.08977	1.06335	10.2975
SANS_zero_azote_nitrogen05vsnitrogen03_UP.xlsx		POR9390..scf209_3	570	661	560	1150	922	1424	5.13275e-17	4.96779e-16	70.285	2.57155	1.36264	15.3038
SANS_zero_azote_nitrogen05vsnitrogen03_UP.xlsx		POR9409..scf222_8	36595	41907	30297	56191	47482	68467	2e-28	2.9e-27	122.629	2.15042	1.10462	26.5313
SANS_zero_azote_nitrogen05vsnitrogen03_UP.xlsx		POR9416..scf251_18	16221	18701	8367	34348	33584	60019	4.8277e-53	1.88933e-51	235.006	4.06239	2.02233	50.7237
SANS_zero_azote_nitrogen05vsnitrogen03_UP.xlsx		POR9425..scf295_9	251	206	132	227	314	494	1.29263e-06	5.66337e-06	23.4342	2.26045	1.17661	5.24693
SANS_zero_azote_nitrogen05vsnitrogen03_UP.xlsx		POR9436..scf296_7	860	919	605	1211	923	1545	5.12791e-15	4.35442e-14	61.2108	2.07555	1.05349	13.3611
SANS_zero_azote_nitrogen05vsnitrogen03_UP.xlsx		POR9459..scf291_13	1909	2083	1272	2669	2670	3830	4.27053e-31	8.23703e-30	134.489	2.38369	1.2532	29.0842
SANS_zero_azote_nitrogen05vsnitrogen03_UP.xlsx		POR9480..scf229_5	2008	2207	1219	3240	2874	4350	9.76093e-37	2.31209e-35	160.294	2.65127	1.40668	34.636
SANS_zero_azote_nitrogen05vsnitrogen03_UP.xlsx		POR9495..scf295_1	1232	1246	752	1920	1644	2831	5.15398e-32	1.02334e-30	138.688	2.67809	1.4212	29.99
SANS_zero_azote_nitrogen05vsnitrogen03_UP.xlsx		POR9516..scf227_4	395	328	183	334	370	730	3.35137e-06	1.38659e-05	21.6041	2.0373	1.02666	4.85805
SANS_zero_azote_nitrogen05vsnitrogen03_UP.xlsx		POR9518..scf209_3	4195	4561	2929	9396	10206	16516	1.2186e-83	1.0502e-81	375.449	4.16684	2.05895	80.9787
SANS_zero_azote_nitrogen05vsnitrogen03_UP.xlsx		POR9521..scf295_1	3613	3649	2296	5040	4644	6677	6.18879e-34	1.32985e-32	147.472	2.34795	1.2314	31.8762
SANS_zero_azote_nitrogen05vsnitrogen03_UP.xlsx		POR9532..scf295_9	4383	4369	2876	6262	5827	9249	4.33915e-44	1.31162e-42	193.963	2.48797	1.31497	41.8822
SANS_zero_azote_nitrogen05vsnitrogen03_UP.xlsx		POR9545..scf210_14	673	924	571	4896	4204	6505	1.00648e-156	4.07674e-154	711.372	9.81567	3.29509	153.39
SANS_zero_azote_nitrogen05vsnitrogen03_UP.xlsx		POR9552..scf229_5	1756	1858	1601	2631	2417	3207	3.55116e-15	3.05068e-14	61.9343	2.11368	1.07976	13.5156
SANS_zero_azote_nitrogen05vsnitrogen03_UP.xlsx		POR9569..scf295_1	1130	1016	365	1054	1021	2178	7.27286e-08	3.6504e-07	28.9906	2.2416	1.16453	6.43766
SANS_zero_azote_nitrogen05vsnitrogen03_UP.xlsx		POR9590..scf209_3	51944	56126	42352	79938	64220	95013	1.24e-26	1.979e-25	114.097	2.14405	1.10034	24.7036
SANS_zero_azote_nitrogen05vsnitrogen03_UP.xlsx		POR9600..scf209_3	4134	4138	3569	7333	5816	8650	7.505e-25	1.08375e-23	105.965	2.45658	1.29665	22.9651
SANS_zero_azote_nitrogen05vsnitrogen03_UP.xlsx		POR9605..scf208_2	10300	10863	6168	13606	13768	24713	4.75099e-35	1.06614e-33	152.572	2.57012	1.36184	32.9722
SANS_zero_azote_nitrogen05vsnitrogen03_UP.xlsx		POR9607..scf208_2	2690	3167	1280	3457	3639	7028	2.56244e-18	2.66474e-17	76.2008	2.67273	1.41831	16.5743
SANS_zero_azote_nitrogen05vsnitrogen03_UP.xlsx		POR9620..scf246_12	7176	7752	4731	12773	11756	19734	1.80441e-73	1.1694e-71	328.744	3.05558	1.61145	70.932
SANS_zero_azote_nitrogen05vsnitrogen03_UP.xlsx		POR9663..scf209_3	8708	10108	6823	13296	12339	18374	1.52277e-42	4.39002e-41	186.883	2.33241	1.22182	40.3575
SANS_zero_azote_nitrogen05vsnitrogen03_UP.xlsx		POR9684..scf227_4	2465	2897	2001	6384	5505	8006	2.68915e-69	1.54502e-67	309.585	3.67965	1.87957	66.8111
SANS_zero_azote_nitrogen05vsnitrogen03_UP.xlsx		POR9687..scf249_10	1633	1514	971	2532	1943	3188	5.08e-26	7.871e-25	111.302	2.52773	1.33785	24.104
SANS_zero_azote_nitrogen05vsnitrogen03_UP.xlsx		POR9690..scf208_2	1756	1872	1114	2289	2365	2860	1.22761e-18	1.29322e-17	77.6541	2.19562	1.13463	16.8883
SANS_zero_azote_nitrogen05vsnitrogen03_UP.xlsx		POR9701..scf250_33	623	783	282	838	782	1267	9.75066e-11	6.23934e-10	41.8708	2.34637	1.23043	9.20486
SANS_zero_azote_nitrogen05vsnitrogen03_UP.xlsx		POR9722..scf226_27	4509	4949	2578	14778	11110	18483	4.84803e-88	4.7895e-86	395.661	5.09815	2.34997	85.3197
SANS_zero_azote_nitrogen05vsnitrogen03_UP.xlsx		POR9784..scf209_3	1767	1611	1379	2428	1889	3135	2.13243e-15	1.86956e-14	62.9387	2.0716	1.05075	13.7283
SANS_zero_azote_nitrogen05vsnitrogen03_UP.xlsx		POR9819..scf297_16	652	512	420	740	677	1121	1.22246e-10	7.76717e-10	41.4288	2.10443	1.07343	9.10974
SANS_zero_azote_nitrogen05vsnitrogen03_UP.xlsx		POR9835..scf244_11	39416	44166	26556	108558	112737	169672	8.20588e-136	2.01442e-133	615.217	4.86838	2.28344	132.696
SANS_zero_azote_nitrogen05vsnitrogen03_UP.xlsx		POR9857..scf295_1	392	578	321	792	685	945	3.45369e-15	2.97162e-14	61.9891	2.55597	1.35387	13.527
SANS_zero_azote_nitrogen05vsnitrogen03_UP.xlsx		POR9884..scf295_1	5214	5926	4389	11309	10687	16467	6.17612e-67	3.3579e-65	298.747	3.32446	1.73312	64.4739
SANS_zero_azote_nitrogen06vsnitrogen03_DOWN.xlsx			P4	P5	P6	P10	P11	P12	pvalue	padj	stat	foldChange	log2FoldChange	log10padj
SANS_zero_azote_nitrogen06vsnitrogen03_DOWN.xlsx		POR0024..scf297_16	315	297	310	49	51	138	3.39752e-07	2.03099e-06	26.0094	0.344685	-1.53665	5.69229
SANS_zero_azote_nitrogen06vsnitrogen03_DOWN.xlsx		POR0050..scf208_2	174	330	339	48	42	29	4.36339e-10	3.71255e-09	38.9431	0.218659	-2.19325	8.43033
SANS_zero_azote_nitrogen06vsnitrogen03_DOWN.xlsx		POR0069..scf296_7	176	179	326	34	34	129	0.000232297	0.000835898	13.55	0.406512	-1.29863	3.07785
SANS_zero_azote_nitrogen06vsnitrogen03_DOWN.xlsx		POR0166..scf297_16	500	520	574	80	83	203	9.79404e-12	9.80614e-11	46.3693	0.302794	-1.72359	10.0085
SANS_zero_azote_nitrogen06vsnitrogen03_DOWN.xlsx		POR0172..scf261_15	8339	12237	18511	3091	3224	5082	1.02585e-14	1.37118e-13	59.8459	0.403271	-1.31018	12.8629
SANS_zero_azote_nitrogen06vsnitrogen03_DOWN.xlsx		POR0186..scf222_8	4744	8022	8474	1810	1863	3147	9.71683e-18	1.71473e-16	73.5692	0.437476	-1.19273	15.7658
SANS_zero_azote_nitrogen06vsnitrogen03_DOWN.xlsx		POR0194..scf295_1	8386	13020	13370	3141	3341	5234	6.16025e-20	1.26967e-18	83.5667	0.45679	-1.1304	17.8963
SANS_zero_azote_nitrogen06vsnitrogen03_DOWN.xlsx		POR0225..scf209_3	12456	18265	31931	2162	1707	2781	4.49169e-41	2.79867e-39	180.151	0.147515	-2.76106	38.553
SANS_zero_azote_nitrogen06vsnitrogen03_DOWN.xlsx		POR0234..scf227_4	721	661	873	187	161	284	8.50237e-12	8.55518e-11	46.6464	0.377172	-1.4067	10.0678
SANS_zero_azote_nitrogen06vsnitrogen03_DOWN.xlsx		POR0236..scf295_1	306	558	916	42	23	112	2.37021e-15	3.398e-14	62.7305	0.134411	-2.89528	13.4688
SANS_zero_azote_nitrogen06vsnitrogen03_DOWN.xlsx		POR0254..scf295_1	4778	7136	5691	858	1113	1476	1.63825e-34	7.76012e-33	150.112	0.266568	-1.90743	32.1101
SANS_zero_azote_nitrogen06vsnitrogen03_DOWN.xlsx		POR0301..scf209_3	2137	3650	4688	535	506	805	7.4765e-31	2.88379e-29	133.377	0.243744	-2.03656	28.54
SANS_zero_azote_nitrogen06vsnitrogen03_DOWN.xlsx		POR0326..scf209_3	333	332	296	111	50	158	5.59012e-05	0.000227538	16.2367	0.455383	-1.13485	3.64295
SANS_zero_azote_nitrogen06vsnitrogen03_DOWN.xlsx		POR0335..scf295_1	36452	52114	74338	14182	14092	26652	1.36692e-12	1.49018e-11	50.2307	0.458303	-1.12563	10.8268
SANS_zero_azote_nitrogen06vsnitrogen03_DOWN.xlsx		POR0344..scf208_2	248	493	470	78	74	170	3.07652e-08	2.13904e-07	30.6586	0.370841	-1.43113	6.66978
SANS_zero_azote_nitrogen06vsnitrogen03_DOWN.xlsx		POR0356..scf297_16	42633	63777	60208	8492	7778	12410	1.47385e-86	5.68486e-84	388.849	0.231531	-2.11072	83.2453
SANS_zero_azote_nitrogen06vsnitrogen03_DOWN.xlsx		POR0377..scf208_2	233	480	515	112	36	197	3.9431e-05	0.000164975	16.8986	0.399593	-1.3234	3.78258
SANS_zero_azote_nitrogen06vsnitrogen03_DOWN.xlsx		POR0384..scf227_4	1144	1885	5076	477	351	582	0.0003186	0.00111814	12.9578	0.298991	-1.74183	2.95151
SANS_zero_azote_nitrogen06vsnitrogen03_DOWN.xlsx		POR0395..scf208_2	572	772	897	167	117	293	3.13208e-13	3.65033e-12	53.1236	0.345847	-1.5318	11.4377
SANS_zero_azote_nitrogen06vsnitrogen03_DOWN.xlsx		POR0405..scf295_1	4344	9308	12135	2315	2326	3239	4.39471e-10	3.73527e-09	38.9291	0.439328	-1.18663	8.42768
SANS_zero_azote_nitrogen06vsnitrogen03_DOWN.xlsx		POR0407..scf295_1	3507	5954	4362	1359	1199	1808	3.66918e-18	6.72407e-17	75.4918	0.433186	-1.20694	16.1724
SANS_zero_azote_nitrogen06vsnitrogen03_DOWN.xlsx		POR0415..scf209_3	4315	6467	5136	1473	1362	2170	1.29048e-22	3.14846e-21	95.7698	0.424335	-1.23672	20.5019
SANS_zero_azote_nitrogen06vsnitrogen03_DOWN.xlsx		POR0417..scf229_5	4531	5743	7826	1462	1491	3066	9.26491e-13	1.03085e-11	50.994	0.442949	-1.17479	10.9868
SANS_zero_azote_nitrogen06vsnitrogen03_DOWN.xlsx		POR0418..scf295_1	39460	59844	97875	15731	16616	26645	3.70636e-12	3.83907e-11	48.274	0.416513	-1.26357	10.4158
SANS_zero_azote_nitrogen06vsnitrogen03_DOWN.xlsx		POR0422..scf295_1	268	454	593	33	124	106	1.40894e-06	7.71629e-06	23.2684	0.308588	-1.69625	5.11259
SANS_zero_azote_nitrogen06vsnitrogen03_DOWN.xlsx		POR0439..scf295_1	738	773	837	243	172	350	5.59489e-10	4.70599e-09	38.4579	0.436788	-1.195	8.32735
SANS_zero_azote_nitrogen06vsnitrogen03_DOWN.xlsx		POR0450..scf227_4	6117	8887	9028	1962	1700	3146	1.61457e-31	6.47425e-30	136.42	0.378527	-1.40153	29.1888
SANS_zero_azote_nitrogen06vsnitrogen03_DOWN.xlsx		POR0451..scf209_3	910	893	1144	263	379	394	8.84902e-07	5.01589e-06	24.1636	0.495212	-1.01388	5.29965
SANS_zero_azote_nitrogen06vsnitrogen03_DOWN.xlsx		POR0489..scf244_11	192	380	330	96	43	94	1.54572e-06	8.38042e-06	23.0903	0.378603	-1.40124	5.07673
SANS_zero_azote_nitrogen06vsnitrogen03_DOWN.xlsx		POR0501..scf296_7	629	512	511	93	185	239	9.43769e-06	4.45485e-05	19.622	0.432817	-1.20817	4.35117
SANS_zero_azote_nitrogen148vsnitrogen06_DOWN.xlsx	GT25	POR4547..scf295_1	5729	3299	4268	1988	2680	2571	1.71016e-10	2.10495e-09	40.7726	0.261743	-1.93378	8.67676
SANS_zero_azote_nitrogen06vsnitrogen03_DOWN.xlsx		POR0536..scf229_5	1339	2482	2863	636	411	729	2.22975e-14	2.91777e-13	58.3182	0.373084	-1.42243	12.5349
SANS_zero_azote_nitrogen06vsnitrogen03_DOWN.xlsx		POR0544..scf295_1	2232	3485	3955	563	601	971	6.99941e-30	3e-28	128.937	0.300382	-1.73513	27.5908
SANS_zero_azote_nitrogen06vsnitrogen03_DOWN.xlsx		POR0561..scf209_3	13015	16844	20996	1468	1748	4376	4.85489e-12	4.98411e-11	47.7447	0.200566	-2.31785	10.3024
SANS_zero_azote_nitrogen06vsnitrogen03_DOWN.xlsx		POR0568..scf295_9	384	468	427	123	80	224	1.43979e-06	7.86781e-06	23.2268	0.449519	-1.15355	5.10415
SANS_zero_azote_nitrogen06vsnitrogen03_DOWN.xlsx		POR0626..scf208_2	1291	1629	2244	363	337	634	3.87915e-18	7.08017e-17	75.382	0.348306	-1.52157	16.15
SANS_zero_azote_nitrogen06vsnitrogen03_DOWN.xlsx		POR0689..scf295_1	3262	4536	4494	1025	1156	1849	9.41871e-19	1.76193e-17	78.1775	0.440926	-1.18139	16.754
SANS_zero_azote_nitrogen06vsnitrogen03_DOWN.xlsx		POR0756..scf209_3	1628	3282	4103	1057	719	1219	1.88342e-08	1.33006e-07	31.6112	0.474403	-1.07581	6.87613
SANS_zero_azote_nitrogen06vsnitrogen03_DOWN.xlsx		POR0795..scf227_4	727	1156	1023	240	258	467	6.26152e-11	5.86339e-10	42.737	0.450801	-1.14944	9.23185
SANS_zero_azote_nitrogen06vsnitrogen03_DOWN.xlsx		POR0858..scf261_15	481	457	566	76	124	234	3.0565e-07	1.84072e-06	26.2137	0.389755	-1.35936	5.73501
SANS_zero_azote_nitrogen06vsnitrogen03_DOWN.xlsx		POR0890..scf208_2	12782	21332	32668	5791	5836	9910	1.73047e-10	1.53022e-09	40.7495	0.449333	-1.15414	8.81525
SANS_zero_azote_nitrogen06vsnitrogen03_DOWN.xlsx		POR0916..scf295_1	1608	2440	1362	447	392	725	3.13006e-12	3.2588e-11	48.6054	0.389795	-1.35921	10.4869
SANS_zero_azote_nitrogen06vsnitrogen03_DOWN.xlsx		POR0934..scf295_1	646	1126	1191	284	332	423	3.34637e-08	2.31276e-07	30.4955	0.497283	-1.00786	6.63587
SANS_zero_azote_nitrogen06vsnitrogen03_DOWN.xlsx		POR0943..scf297_16	394	410	354	123	115	163	5.59028e-06	2.77119e-05	20.6236	0.481741	-1.05367	4.55733
SANS_zero_azote_nitrogen06vsnitrogen03_DOWN.xlsx		POR0983..scf227_4	358	555	514	164	93	175	5.05345e-08	3.41677e-07	29.6962	0.426534	-1.22927	6.46638
SANS_zero_azote_nitrogen06vsnitrogen03_DOWN.xlsx		POR0993..scf229_5	2386	3922	3683	1020	939	1645	2.88245e-15	4.08179e-14	62.3451	0.48878	-1.03274	13.3891
SANS_zero_azote_nitrogen06vsnitrogen03_DOWN.xlsx		POR1002..scf291_13	533	531	627	113	167	257	1.72932e-07	1.08434e-06	27.3143	0.433569	-1.20567	5.96484
SANS_zero_azote_nitrogen06vsnitrogen03_DOWN.xlsx		POR1019..scf209_3	67	109	81	19	24	22	0.00164735	0.00490392	9.90606	0.424926	-1.23472	2.30946
SANS_zero_azote_nitrogen06vsnitrogen03_DOWN.xlsx		POR1054..scf295_1	384	402	608	156	110	223	4.59649e-06	2.30536e-05	20.9985	0.485503	-1.04245	4.63726
SANS_zero_azote_nitrogen06vsnitrogen03_DOWN.xlsx		POR1062..scf227_4	955	1480	2104	408	436	702	1.15996e-08	8.41907e-08	32.5528	0.475355	-1.07292	7.07474
SANS_zero_azote_nitrogen06vsnitrogen03_DOWN.xlsx		POR1131..scf295_1	568	1002	887	146	106	186	1.1665e-23	3.01873e-22	100.529	0.246354	-2.0212	21.5202
SANS_zero_azote_nitrogen06vsnitrogen03_DOWN.xlsx		POR1173..scf227_4	6532	10017	11943	1175	866	1226	3.12054e-59	4.28414e-57	263.396	0.159218	-2.65093	56.3681
SANS_zero_azote_nitrogen06vsnitrogen03_DOWN.xlsx		POR1179..scf208_2	3524	5291	8770	1322	1191	2148	4.57884e-14	5.78605e-13	56.9028	0.366888	-1.44659	12.2376
SANS_zero_azote_nitrogen06vsnitrogen03_DOWN.xlsx		POR1195..scf296_7	268	209	281	45	75	131	0.000237056	0.000850756	13.5119	0.46407	-1.10758	3.0702
SANS_zero_azote_nitrogen06vsnitrogen03_DOWN.xlsx		POR1204..scf295_1	13002	21631	37529	5552	5309	8976	7.53261e-05	0.000298504	15.6721	0.415624	-1.26665	3.52505
SANS_zero_azote_nitrogen06vsnitrogen03_DOWN.xlsx		POR1227..scf209_3	865	1076	1250	302	254	451	8.13095e-14	1.00092e-12	55.7738	0.426923	-1.22795	11.9996
SANS_zero_azote_nitrogen06vsnitrogen03_DOWN.xlsx		POR1241..scf227_4	170	255	685	79	71	141	7.82301e-05	0.000309104	15.6006	0.397254	-1.33187	3.5099
SANS_zero_azote_nitrogen06vsnitrogen03_DOWN.xlsx		POR1245..scf227_4	720	1259	1128	188	141	220	1.17e-26	3.661e-25	114.213	0.245287	-2.02746	24.4364
SANS_zero_azote_nitrogen06vsnitrogen03_DOWN.xlsx		POR1265..scf295_9	2589	3618	5209	1074	1175	1752	2.59688e-10	2.25694e-09	39.9565	0.485559	-1.04228	8.64648
SANS_zero_azote_nitrogen06vsnitrogen03_DOWN.xlsx		POR1301..scf208_2	2074	3042	4182	694	982	1382	1.12446e-09	9.1264e-09	37.0961	0.458344	-1.1255	8.0397
SANS_zero_azote_nitrogen06vsnitrogen03_DOWN.xlsx		POR1308..scf249_10	290	302	393	101	73	183	4.71762e-05	0.000194072	16.5583	0.496639	-1.00973	3.71204
SANS_zero_azote_nitrogen06vsnitrogen03_DOWN.xlsx		POR1331..scf295_1	4793	7435	6324	767	631	1398	4.41102e-53	4.46616e-51	235.185	0.198484	-2.33291	50.3501
SANS_zero_azote_nitrogen06vsnitrogen03_DOWN.xlsx		POR1352..scf249_10	131	203	246	58	24	109	0.00111028	0.00344701	10.634	0.479605	-1.06008	2.46256
SANS_zero_azote_nitrogen06vsnitrogen03_DOWN.xlsx		POR1354..scf208_2	125	320	235	80	48	74	0.00021081	0.000765036	13.7322	0.459237	-1.12269	3.11632
SANS_zero_azote_nitrogen06vsnitrogen03_DOWN.xlsx		POR1373..scf295_9	2005	2870	4023	825	694	1244	9.71185e-14	1.19011e-12	55.4245	0.425627	-1.23234	11.9244
SANS_zero_azote_nitrogen06vsnitrogen03_DOWN.xlsx		POR1395..scf249_10	23917	42270	18720	7832	7168	11935	5.82443e-10	4.88384e-09	38.3794	0.435219	-1.20019	8.31124
SANS_zero_azote_nitrogen06vsnitrogen03_DOWN.xlsx		POR1421..scf229_5	4636	5822	7561	1566	1590	2191	3.71333e-20	7.79222e-19	84.5674	0.406541	-1.29853	18.1083
SANS_zero_azote_nitrogen06vsnitrogen03_DOWN.xlsx		POR1427..scf295_1	262	339	400	72	46	142	6.34212e-08	4.24555e-07	29.2559	0.354108	-1.49774	6.37207
SANS_zero_azote_nitrogen06vsnitrogen03_DOWN.xlsx		POR1468..scf208_2	3478	4020	3867	857	920	1941	2.28814e-13	2.68998e-12	53.7404	0.426846	-1.22821	11.5703
SANS_zero_azote_nitrogen148vsnitrogen05_UP.xlsx	GT23	POR0528..scf295_1	11779	9311	3887	40447	41834	31404	5.64201e-15	8.70482e-14	61.0227	2.29361	1.19762	13.0602
SANS_zero_azote_nitrogen06vsnitrogen03_DOWN.xlsx		POR1500..scf208_2	514	882	1206	329	212	362	2.89416e-06	1.50177e-05	21.8855	0.498918	-1.00313	4.8234
SANS_zero_azote_nitrogen06vsnitrogen03_DOWN.xlsx		POR1502..scf208_2	1714	2455	2484	682	641	681	1.44009e-13	1.72811e-12	54.6502	0.427347	-1.22652	11.7624
SANS_zero_azote_nitrogen06vsnitrogen03_DOWN.xlsx		POR1533..scf295_9	268	442	414	66	44	88	6.78913e-15	9.24234e-14	60.6584	0.245453	-2.02648	13.0342
SANS_zero_azote_nitrogen06vsnitrogen03_DOWN.xlsx		POR1536..scf295_1	3076	4960	5619	728	747	1707	1.2548e-20	2.73223e-19	86.7128	0.30965	-1.69129	18.5635
SANS_zero_azote_nitrogen06vsnitrogen03_DOWN.xlsx		POR1549..scf208_2	10740	16546	26272	3632	3815	7109	4.20648e-14	5.3489e-13	57.0696	0.372704	-1.4239	12.2717
SANS_zero_azote_nitrogen06vsnitrogen03_DOWN.xlsx		POR1568..scf295_1	407	404	330	117	79	226	9.91739e-05	0.000384911	15.1524	0.496453	-1.01027	3.41464
SANS_zero_azote_nitrogen06vsnitrogen03_DOWN.xlsx		POR1585..scf208_2	332	332	423	130	74	158	6.8026e-06	3.3054e-05	20.248	0.462797	-1.11155	4.48078
SANS_zero_azote_nitrogen06vsnitrogen03_DOWN.xlsx		POR1592..scf297_16	2171	2628	2065	705	712	1032	1.6492e-11	1.61725e-10	45.3484	0.481709	-1.05376	9.79122
SANS_zero_azote_nitrogen06vsnitrogen03_DOWN.xlsx		POR1615..scf244_11	5035	7534	12242	1991	1871	3295	6.49938e-13	7.35265e-12	51.69	0.399072	-1.32528	11.1336
SANS_zero_azote_nitrogen06vsnitrogen03_DOWN.xlsx		POR1623..scf295_1	1363	2046	2076	329	399	634	7.12612e-22	1.68776e-20	92.3875	0.336739	-1.5703	19.7727
SANS_zero_azote_nitrogen06vsnitrogen03_DOWN.xlsx		POR1631..scf237_24	283	299	361	30	22	75	4.744e-14	5.97611e-13	56.8332	0.178628	-2.48497	12.2236
SANS_zero_azote_nitrogen06vsnitrogen03_DOWN.xlsx		POR1681..scf209_3	16950	25909	34850	7423	7326	11288	7.52326e-14	9.29329e-13	55.9265	0.463111	-1.11057	12.0318
SANS_zero_azote_nitrogen06vsnitrogen03_DOWN.xlsx		POR1751..scf295_1	1470	2043	2063	402	491	675	5.96083e-19	1.14144e-17	79.0812	0.384319	-1.37962	16.9425
SANS_zero_azote_nitrogen06vsnitrogen03_DOWN.xlsx		POR1765..scf209_3	2042	3441	3634	641	569	977	7e-28	2.29e-26	119.814	0.327303	-1.6113	25.6406
SANS_zero_azote_nitrogen06vsnitrogen03_DOWN.xlsx		POR1777..scf208_2	597	738	1362	183	194	554	2.9489e-05	0.000126851	17.4505	0.470793	-1.08683	3.8967
SANS_zero_azote_nitrogen06vsnitrogen03_DOWN.xlsx		POR1784..scf295_1	317	518	453	116	94	199	6.58893e-08	4.3854e-07	29.182	0.437809	-1.19163	6.35799
SANS_zero_azote_nitrogen06vsnitrogen03_DOWN.xlsx		POR1792..scf227_4	2678	4232	2946	731	625	1137	5.3517e-24	1.42127e-22	102.073	0.339559	-1.55826	21.8473
SANS_zero_azote_nitrogen06vsnitrogen03_DOWN.xlsx		POR1811..scf237_24	672	870	930	270	240	368	4.24164e-10	3.61655e-09	38.9984	0.487258	-1.03724	8.44171
SANS_zero_azote_nitrogen06vsnitrogen03_DOWN.xlsx		POR1815..scf295_1	29353	53624	57513	9921	8963	14077	4.32771e-31	1.69345e-29	134.463	0.324037	-1.62577	28.7712
SANS_zero_azote_nitrogen06vsnitrogen03_DOWN.xlsx		POR1829..scf295_1	1173	1442	1343	332	393	624	1.44018e-11	1.41743e-10	45.6139	0.458476	-1.12508	9.8485
SANS_zero_azote_nitrogen06vsnitrogen03_DOWN.xlsx		POR1884..scf295_1	643	728	783	220	161	292	4.88767e-11	4.61423e-10	43.2217	0.423754	-1.2387	9.3359
SANS_zero_azote_nitrogen06vsnitrogen03_DOWN.xlsx		POR1907..scf236_6	5058	7203	9955	332	332	665	1.91337e-82	6.45762e-80	369.956	0.0796161	-3.6508	79.1899
SANS_zero_azote_nitrogen06vsnitrogen03_DOWN.xlsx		POR1957..scf295_1	231231	324690	361042	103431	91468	127810	2.72908e-19	5.41803e-18	80.6248	0.483563	-1.04822	17.2662
SANS_zero_azote_nitrogen06vsnitrogen03_DOWN.xlsx		POR1961..scf295_1	388	746	609	130	116	314	5.68476e-07	3.28904e-06	25.0163	0.438361	-1.18981	5.48293
SANS_zero_azote_nitrogen06vsnitrogen03_DOWN.xlsx		POR2013..scf297_16	2892	4454	10864	770	741	1479	2.10843e-05	9.35282e-05	18.0888	0.257461	-1.95758	4.02906
SANS_zero_azote_nitrogen06vsnitrogen03_DOWN.xlsx		POR2049..scf244_11	1689	2536	3545	670	586	810	1.01929e-15	1.5177e-14	64.3928	0.374056	-1.41867	13.8188
SANS_zero_azote_nitrogen06vsnitrogen03_DOWN.xlsx		POR2050..scf209_3	575	909	762	236	165	431	5.72063e-07	3.30507e-06	25.0042	0.499292	-1.00204	5.48082
SANS_zero_azote_nitrogen06vsnitrogen03_DOWN.xlsx		POR2066..scf295_1	997	1305	1148	277	199	408	8.13053e-19	1.53156e-17	78.468	0.342375	-1.54635	16.8149
SANS_zero_azote_nitrogen06vsnitrogen03_DOWN.xlsx		POR2085..scf249_10	15898	26722	27854	3035	2752	4323	1.43225e-72	3.51553e-70	324.613	0.195793	-2.3526	69.454
SANS_zero_azote_nitrogen06vsnitrogen03_DOWN.xlsx		POR2134..scf271_22	596	664	764	144	168	350	3.37162e-08	2.32823e-07	30.4809	0.437106	-1.19395	6.63297
SANS_zero_azote_nitrogen06vsnitrogen03_DOWN.xlsx		POR2140..scf222_8	262	282	394	59	63	126	8.45015e-08	5.52877e-07	28.7001	0.364667	-1.45535	6.25737
SANS_zero_azote_nitrogen06vsnitrogen03_DOWN.xlsx		POR2143..scf295_1	1390	2261	2054	495	461	1042	8.48806e-11	7.77752e-10	42.142	0.467452	-1.09711	9.10916
SANS_zero_azote_nitrogen06vsnitrogen03_DOWN.xlsx		POR2145..scf208_2	674	722	683	158	172	353	2.06028e-08	1.45115e-07	31.4369	0.436135	-1.19715	6.83829
SANS_zero_azote_nitrogen06vsnitrogen03_DOWN.xlsx		POR2178..scf295_1	1286	1957	3406	720	420	844	2.32683e-08	1.6318e-07	31.2007	0.423486	-1.23961	6.78733
SANS_zero_azote_nitrogen06vsnitrogen03_DOWN.xlsx		POR2190..scf236_6	801	1013	1663	341	256	620	4.97053e-07	2.90486e-06	25.2752	0.477421	-1.06667	5.53688
SANS_zero_azote_nitrogen06vsnitrogen03_DOWN.xlsx		POR2199..scf208_2	280	495	1449	115	76	198	0.0014554	0.00438406	10.1342	0.312885	-1.6763	2.35812
SANS_zero_azote_nitrogen06vsnitrogen03_DOWN.xlsx		POR2261..scf295_1	3904	5216	6516	1475	1434	2779	1.40835e-12	1.53123e-11	50.1721	0.486737	-1.03879	10.815
SANS_zero_azote_nitrogen06vsnitrogen03_DOWN.xlsx		POR2298..scf296_7	87967	104286	98895	22478	19139	34340	3.03099e-37	1.64772e-35	162.618	0.344128	-1.53898	34.7831
SANS_zero_azote_nitrogen06vsnitrogen03_DOWN.xlsx		POR2329..scf209_3	2076	2622	2838	779	509	1121	2.77854e-15	3.94648e-14	62.4174	0.426106	-1.23072	13.4038
SANS_zero_azote_nitrogen06vsnitrogen03_DOWN.xlsx		POR2346..scf209_3	7717	10316	16514	2449	2725	3879	8.3376e-17	1.36987e-15	69.328	0.363917	-1.45832	14.8633
SANS_zero_azote_nitrogen06vsnitrogen03_DOWN.xlsx		POR2371..scf208_2	1696	2952	3023	785	738	1100	1.23457e-13	1.49254e-12	54.9528	0.474258	-1.07625	11.8261
SANS_zero_azote_nitrogen06vsnitrogen03_DOWN.xlsx		POR2373..scf291_13	18741	27446	48126	6100	6189	10606	1.50864e-06	8.20685e-06	23.1369	0.354924	-1.49442	5.08582
SANS_zero_azote_nitrogen06vsnitrogen03_DOWN.xlsx		POR2399..scf295_1	1132	3475	3716	216	441	852	0.000371839	0.00128166	12.6686	0.301076	-1.7318	2.89223
SANS_zero_azote_nitrogen06vsnitrogen03_DOWN.xlsx		POR2424..scf236_6	249	335	266	35	49	146	1.06352e-05	4.9766e-05	19.3938	0.368698	-1.43949	4.30307
SANS_zero_azote_nitrogen06vsnitrogen03_DOWN.xlsx		POR2437..scf295_1	266	258	408	108	64	96	7.1906e-06	3.47932e-05	20.1419	0.418194	-1.25776	4.45851
SANS_zero_azote_nitrogen06vsnitrogen03_DOWN.xlsx		POR2445..scf236_6	15713	21755	24853	2625	2400	4728	1.61279e-61	2.51223e-59	273.888	0.207139	-2.27133	58.5999
SANS_zero_azote_nitrogen06vsnitrogen03_DOWN.xlsx		POR2469..scf222_8	1050	1110	915	248	303	593	1.04649e-06	5.85803e-06	23.8406	0.492346	-1.02226	5.23225
SANS_zero_azote_nitrogen06vsnitrogen03_DOWN.xlsx		POR2504..scf249_10	804	992	1388	367	200	388	1.50537e-09	1.20847e-08	36.5274	0.417477	-1.26023	7.91776
SANS_zero_azote_nitrogen06vsnitrogen03_DOWN.xlsx		POR2548..scf229_5	876	1135	1447	320	345	600	6.7864e-09	5.10398e-08	33.5951	0.49754	-1.00712	7.29209
SANS_zero_azote_nitrogen06vsnitrogen03_DOWN.xlsx		POR2558..scf295_1	4129	5511	5855	1091	1100	1500	2.64194e-37	1.45576e-35	162.892	0.324624	-1.62316	34.8369
SANS_zero_azote_nitrogen06vsnitrogen03_DOWN.xlsx		POR2564..scf295_9	522	993	952	225	217	240	1.91265e-10	1.68409e-09	40.5539	0.400876	-1.31877	8.77363
SANS_zero_azote_nitrogen06vsnitrogen03_DOWN.xlsx		POR2603..scf295_1	816	1670	1248	294	229	497	1.52358e-13	1.81752e-12	54.5395	0.373369	-1.42133	11.7405
SANS_zero_azote_nitrogen06vsnitrogen03_DOWN.xlsx		POR2611..scf208_2	5361	7362	7381	2060	1965	3369	6.29343e-19	1.20228e-17	78.9739	0.492026	-1.02319	16.92
SANS_zero_azote_nitrogen06vsnitrogen03_DOWN.xlsx		POR2622..scf227_4	463	1241	2330	199	143	354	0.000232704	0.000836989	13.5467	0.28731	-1.79932	3.07728
SANS_zero_azote_nitrogen06vsnitrogen03_DOWN.xlsx		POR2717..scf295_1	2063	3495	7881	606	515	1090	1.38475e-05	6.34416e-05	18.89	0.258229	-1.95328	4.19763
SANS_zero_azote_nitrogen06vsnitrogen03_DOWN.xlsx		POR2719..scf236_6	1204	1856	2160	418	349	794	1.08024e-13	1.31578e-12	55.2153	0.401711	-1.31577	11.8808
SANS_zero_azote_nitrogen06vsnitrogen03_DOWN.xlsx		POR2733..scf295_9	1222	1485	2190	472	244	589	3.53559e-12	3.66687e-11	48.3665	0.363563	-1.45972	10.4357
SANS_zero_azote_nitrogen06vsnitrogen03_DOWN.xlsx		POR2766..scf295_1	1235	1917	2288	360	426	698	5.6709e-16	8.73275e-15	65.5482	0.373359	-1.42137	14.0588
SANS_zero_azote_nitrogen06vsnitrogen03_DOWN.xlsx		POR2815..scf295_1	33534	48920	76728	15020	15011	23456	6.06478e-11	5.69232e-10	42.7995	0.467341	-1.09745	9.24471
SANS_zero_azote_nitrogen06vsnitrogen03_DOWN.xlsx		POR2870..scf208_2	165	422	288	57	62	149	6.86181e-05	0.000274955	15.8486	0.441981	-1.17794	3.56074
SANS_zero_azote_nitrogen06vsnitrogen03_DOWN.xlsx		POR2889..scf236_6	1496	2259	2962	575	631	1059	7.18329e-11	6.68789e-10	42.4684	0.463113	-1.11056	9.17471
SANS_zero_azote_nitrogen06vsnitrogen03_DOWN.xlsx		POR2912..scf227_4	17334	24184	32773	3759	4230	9488	1.9028e-19	3.83399e-18	81.3375	0.311188	-1.68414	17.4163
SANS_zero_azote_nitrogen06vsnitrogen03_DOWN.xlsx		POR2920..scf295_1	772	1177	1189	255	326	498	1.06829e-09	8.6879e-09	37.1961	0.472926	-1.08031	8.06109
SANS_zero_azote_nitrogen06vsnitrogen03_DOWN.xlsx		POR2922..scf295_1	690	1186	1400	306	252	508	7.3192e-10	6.08681e-09	37.9336	0.448266	-1.15757	8.21561
SANS_zero_azote_nitrogen06vsnitrogen03_DOWN.xlsx		POR2933..scf208_2	2045	3439	3546	691	784	933	4.27902e-19	8.31177e-18	79.7361	0.374873	-1.41552	17.0803
SANS_zero_azote_nitrogen06vsnitrogen03_DOWN.xlsx		POR2957..scf208_2	1200	1998	2355	552	463	664	1.99127e-13	2.34779e-12	54.0134	0.424826	-1.23506	11.6293
SANS_zero_azote_nitrogen06vsnitrogen03_DOWN.xlsx		POR2959..scf210_14	282	323	438	62	38	146	6.38396e-08	4.26651e-07	29.2432	0.317497	-1.65518	6.36993
SANS_zero_azote_nitrogen06vsnitrogen03_DOWN.xlsx		POR2963..scf295_1	4347	6921	6272	1656	1580	2736	4.54665e-20	9.46732e-19	84.1671	0.458674	-1.12446	18.0238
SANS_zero_azote_nitrogen06vsnitrogen03_DOWN.xlsx		POR2964..scf208_2	220	521	523	126	91	175	5.13976e-06	2.56829e-05	20.7845	0.450859	-1.14925	4.59036
SANS_zero_azote_nitrogen06vsnitrogen03_DOWN.xlsx		POR2983..scf296_7	97	223	326	45	50	58	3.98374e-05	0.00016616	16.8791	0.374556	-1.41675	3.77947
SANS_zero_azote_nitrogen06vsnitrogen03_DOWN.xlsx		POR2992..scf295_1	6576	9084	9651	1531	1367	2220	2.00449e-58	2.61877e-56	259.69	0.271968	-1.87849	55.5819
SANS_zero_azote_nitrogen06vsnitrogen03_DOWN.xlsx		POR3006..scf209_3	164	288	290	52	60	121	3.06395e-05	0.000131104	17.3777	0.448658	-1.15631	3.88238
SANS_zero_azote_nitrogen06vsnitrogen03_DOWN.xlsx		POR3017..scf208_2	44589	67884	99976	13919	14434	26882	7.20891e-18	1.29186e-16	74.1585	0.354039	-1.49802	15.8888
SANS_zero_azote_nitrogen06vsnitrogen03_DOWN.xlsx		POR3018..scf208_2	3044	4828	4648	1228	1160	2259	1.86379e-13	2.20068e-12	54.1434	0.497805	-1.00635	11.6574
SANS_zero_azote_nitrogen06vsnitrogen03_DOWN.xlsx		POR3050..scf295_1	29643	40965	70799	11147	10104	14102	3.51597e-16	5.52998e-15	66.4904	0.352335	-1.50498	14.2573
SANS_zero_azote_nitrogen06vsnitrogen03_DOWN.xlsx		POR3055..scf295_1	496	619	785	231	142	293	3.07632e-07	1.84853e-06	26.2012	0.483727	-1.04773	5.73317
SANS_zero_azote_nitrogen06vsnitrogen03_DOWN.xlsx		POR3115..scf208_2	171	256	156	90	19	61	0.00192306	0.00563764	9.62156	0.460388	-1.11908	2.2489
SANS_zero_azote_nitrogen06vsnitrogen03_DOWN.xlsx		POR3147..scf249_10	649	1051	1762	125	196	284	2.31179e-14	3.02025e-13	58.2471	0.247481	-2.01461	12.52
SANS_zero_azote_nitrogen06vsnitrogen03_DOWN.xlsx		POR3179..scf295_1	369	508	350	116	112	126	1.9648e-07	1.21953e-06	27.0674	0.413491	-1.27407	5.91381
SANS_zero_azote_nitrogen06vsnitrogen03_DOWN.xlsx		POR3197..scf209_3	1760	2668	4191	159	216	372	4.95798e-39	2.863e-37	170.796	0.118029	-3.08278	36.5432
SANS_zero_azote_nitrogen06vsnitrogen03_DOWN.xlsx		POR3218..scf295_1	2913	3756	4522	749	798	1642	1.62512e-17	2.83086e-16	72.5541	0.37729	-1.40625	15.5481
SANS_zero_azote_nitrogen06vsnitrogen03_DOWN.xlsx		POR3307..scf295_1	110	212	186	34	16	46	3.86351e-07	2.29096e-06	25.7613	0.276649	-1.85387	5.63998
SANS_zero_azote_nitrogen06vsnitrogen03_DOWN.xlsx		POR3309..scf210_14	196	358	283	57	70	113	1.44049e-06	7.86781e-06	23.2258	0.409956	-1.28646	5.10415
SANS_zero_azote_nitrogen06vsnitrogen03_DOWN.xlsx		POR3323..scf208_2	429	676	755	164	125	191	2.01809e-12	2.14522e-11	49.4663	0.363224	-1.46107	10.6685
SANS_zero_azote_nitrogen06vsnitrogen03_DOWN.xlsx		POR3327..scf244_11	281	389	239	86	84	138	3.30592e-05	0.000140493	17.2333	0.477472	-1.06651	3.85235
SANS_zero_azote_nitrogen06vsnitrogen03_DOWN.xlsx		POR3338..scf295_1	1753	2472	2152	608	588	888	5.31717e-18	9.59222e-17	74.7594	0.442913	-1.1749	16.0181
SANS_zero_azote_nitrogen06vsnitrogen03_DOWN.xlsx		POR3345..scf227_4	2074	3935	3129	928	760	1214	1.03109e-15	1.53244e-14	64.3701	0.439282	-1.18678	13.8146
SANS_zero_azote_nitrogen06vsnitrogen03_DOWN.xlsx		POR3372..scf295_1	1640	2902	3064	678	442	757	4.07599e-19	7.95554e-18	79.8322	0.344007	-1.53949	17.0993
SANS_zero_azote_nitrogen06vsnitrogen03_DOWN.xlsx		POR3407..scf296_7	190	292	207	52	56	100	1.21365e-05	5.62069e-05	19.1417	0.428775	-1.22171	4.25021
SANS_zero_azote_nitrogen06vsnitrogen03_DOWN.xlsx		POR3409..scf227_4	474	458	665	158	140	223	1.08865e-07	7.06013e-07	28.2096	0.450362	-1.15084	6.15119
SANS_zero_azote_nitrogen06vsnitrogen03_DOWN.xlsx		POR3418..scf295_1	2395	3726	3326	991	813	1371	5.09788e-19	9.8551e-18	79.3902	0.455926	-1.13313	17.0063
SANS_zero_azote_nitrogen06vsnitrogen03_DOWN.xlsx		POR3441..scf210_14	222	182	353	41	56	60	2.33085e-07	1.42489e-06	26.7373	0.303991	-1.7179	5.84622
SANS_zero_azote_nitrogen06vsnitrogen03_DOWN.xlsx		POR3451..scf229_5	1469	2307	2248	467	483	869	1.23136e-17	2.16356e-16	73.1017	0.406923	-1.29717	15.6648
SANS_zero_azote_nitrogen06vsnitrogen03_DOWN.xlsx		POR3517..scf208_2	256	393	485	109	95	178	3.30398e-06	1.69919e-05	21.6314	0.474572	-1.0753	4.76976
SANS_zero_azote_nitrogen06vsnitrogen03_DOWN.xlsx		POR3518..scf244_11	883	1464	2660	408	433	770	9.33814e-07	5.27468e-06	24.06	0.457562	-1.12796	5.2778
SANS_zero_azote_nitrogen06vsnitrogen03_DOWN.xlsx		POR3566..scf208_2	1452	2128	2710	411	391	680	7.50284e-23	1.8642e-21	96.8435	0.32073	-1.64057	20.7295
SANS_zero_azote_nitrogen06vsnitrogen03_DOWN.xlsx		POR3603..scf295_1	1412	1789	1929	492	518	857	1.84979e-12	1.9793e-11	49.6371	0.489642	-1.0302	10.7035
SANS_zero_azote_nitrogen06vsnitrogen03_DOWN.xlsx		POR3617..scf291_13	1789	2706	2128	666	578	1093	1.32413e-13	1.59605e-12	54.8152	0.472983	-1.08014	11.797
SANS_zero_azote_nitrogen06vsnitrogen03_DOWN.xlsx		POR3654..scf295_1	872	1026	1356	278	367	459	9.08666e-09	6.70938e-08	33.0275	0.472651	-1.08115	7.17332
SANS_zero_azote_nitrogen06vsnitrogen03_DOWN.xlsx		POR3715..scf295_1	530	1121	657	244	254	280	3.38758e-06	1.73998e-05	21.5835	0.493368	-1.01926	4.75946
SANS_zero_azote_nitrogen06vsnitrogen03_DOWN.xlsx		POR3743..scf244_11	32316	49159	64067	14003	14141	22651	1.26897e-13	1.53185e-12	54.8988	0.479045	-1.06177	11.8148
SANS_zero_azote_nitrogen06vsnitrogen03_DOWN.xlsx		POR3748..scf295_1	3200	4677	6939	1219	1265	2174	2.91875e-12	3.04663e-11	48.7425	0.431871	-1.21133	10.5162
SANS_zero_azote_nitrogen06vsnitrogen03_DOWN.xlsx		POR3765..scf210_14	10474	11975	16834	1830	1861	5248	1.0873e-06	6.05303e-06	23.767	0.313447	-1.67371	5.21803
SANS_zero_azote_nitrogen06vsnitrogen03_DOWN.xlsx		POR3788..scf208_2	276	376	436	82	94	182	2.36632e-06	1.24786e-05	22.272	0.45582	-1.13346	4.90383
SANS_zero_azote_nitrogen06vsnitrogen03_DOWN.xlsx		POR3804..scf227_4	13038	19368	24410	3392	4191	7388	2.05382e-19	4.1178e-18	81.1866	0.35566	-1.49143	17.3853
SANS_zero_azote_nitrogen06vsnitrogen03_DOWN.xlsx		POR3859..scf227_4	788	888	1151	284	341	377	1.49196e-07	9.44131e-07	27.5998	0.499746	-1.00073	6.02497
SANS_zero_azote_nitrogen06vsnitrogen03_DOWN.xlsx		POR3864..scf208_2	961	1709	1235	342	294	512	1.30629e-14	1.74029e-13	59.3703	0.402517	-1.31288	12.7594
SANS_zero_azote_nitrogen06vsnitrogen03_DOWN.xlsx		POR3882..scf244_11	1717	3491	3857	775	825	1276	2.33351e-11	2.25554e-10	44.6688	0.445362	-1.16695	9.64675
SANS_zero_azote_nitrogen06vsnitrogen03_DOWN.xlsx		POR3886..scf222_8	4588	20476	7938	2266	1994	3243	0.00316431	0.00880181	8.71022	0.410379	-1.28497	2.05543
SANS_zero_azote_nitrogen06vsnitrogen03_DOWN.xlsx		POR3888..scf289_17	2228	2815	2254	594	411	1173	1.53305e-12	1.6557e-11	50.0056	0.387555	-1.36753	10.781
SANS_zero_azote_nitrogen06vsnitrogen03_DOWN.xlsx		POR3933..scf295_9	12996	16844	16339	2064	1904	2768	4.2738e-89	1.82199e-86	400.506	0.196306	-2.34882	85.7395
SANS_zero_azote_nitrogen06vsnitrogen03_DOWN.xlsx		POR3942..scf209_3	3932	6368	5818	1072	1172	2145	1.96278e-23	5.0153e-22	99.4988	0.364788	-1.45487	21.2997
SANS_zero_azote_nitrogen06vsnitrogen03_DOWN.xlsx		POR3957..scf295_1	573	726	552	188	186	263	7.26744e-08	4.80934e-07	28.9921	0.474858	-1.07443	6.31791
SANS_zero_azote_nitrogen06vsnitrogen03_DOWN.xlsx		POR3980..scf297_16	3030	4201	4376	1262	1028	1970	6.2275e-16	9.5355e-15	65.3637	0.49074	-1.02697	14.0207
SANS_zero_azote_nitrogen06vsnitrogen03_DOWN.xlsx		POR4029..scf295_9	2481	3824	3823	736	737	1303	1.829e-25	5.2545e-24	108.763	0.368648	-1.43969	23.2795
SANS_zero_azote_nitrogen06vsnitrogen03_DOWN.xlsx		POR4033..scf229_5	11432	19099	29894	5697	5874	9536	1.66551e-08	1.18443e-07	31.85	0.489095	-1.03181	6.92649
SANS_zero_azote_nitrogen06vsnitrogen03_DOWN.xlsx		POR4056..scf295_1	244	449	306	66	92	174	3.93361e-05	0.000164663	16.9032	0.469471	-1.09089	3.7834
SANS_zero_azote_nitrogen06vsnitrogen03_DOWN.xlsx		POR4064..scf227_4	275	402	433	33	49	148	2.45456e-08	1.7184e-07	31.097	0.279682	-1.83814	6.76487
SANS_zero_azote_nitrogen06vsnitrogen03_DOWN.xlsx		POR4065..scf297_16	1421	2094	3004	336	390	779	3.681e-16	5.76714e-15	66.4	0.312469	-1.67822	14.239
SANS_zero_azote_nitrogen06vsnitrogen03_DOWN.xlsx		POR4077..scf295_1	992	1147	1252	343	328	428	2.3591e-12	2.49136e-11	49.16	0.445909	-1.16518	10.6036
SANS_zero_azote_nitrogen06vsnitrogen03_DOWN.xlsx		POR4133..scf249_10	273	377	568	122	140	131	4.64593e-05	0.000191414	16.5874	0.485757	-1.04169	3.71803
SANS_zero_azote_nitrogen06vsnitrogen03_DOWN.xlsx		POR4144..scf236_6	2333	3562	3492	945	838	1615	8.10755e-15	1.08907e-13	60.309	0.48544	-1.04264	12.9629
SANS_zero_azote_nitrogen06vsnitrogen03_DOWN.xlsx		POR4187..scf227_4	7369	8969	9451	2531	2443	4575	8.05208e-16	1.2191e-14	64.8574	0.492662	-1.02133	13.914
SANS_zero_azote_nitrogen06vsnitrogen03_DOWN.xlsx		POR4190..scf261_15	621	885	763	133	246	254	9.93314e-09	7.30776e-08	32.8543	0.397781	-1.32996	7.13622
SANS_zero_azote_nitrogen06vsnitrogen03_DOWN.xlsx		POR4227..scf227_4	1909	3352	5079	825	755	1643	3.15704e-09	2.46121e-08	35.0845	0.429846	-1.21811	7.60885
SANS_zero_azote_nitrogen148vsnitrogen05_UP.xlsx	GT32	POR1493..scf295_1	282	211	143	1365	1399	944	8.36705e-12	9.57248e-11	46.6778	2.70691	1.43665	10.019
SANS_zero_azote_nitrogen06vsnitrogen03_DOWN.xlsx		POR4289..scf295_9	1214	2242	1847	434	317	726	1.00207e-15	1.49757e-14	64.4264	0.376179	-1.41051	13.8246
SANS_zero_azote_nitrogen06vsnitrogen03_DOWN.xlsx		POR4298..scf236_6	981	1335	1876	443	346	701	7.12115e-09	5.34086e-08	33.5014	0.485579	-1.04222	7.27239
SANS_zero_azote_nitrogen06vsnitrogen03_DOWN.xlsx		POR4373..scf210_14	397	527	523	169	79	185	1.40221e-07	8.90817e-07	27.7198	0.41659	-1.2633	6.05021
SANS_zero_azote_nitrogen06vsnitrogen03_DOWN.xlsx		POR4385..scf229_5	1322	1761	2984	350	215	410	2.86204e-22	6.87909e-21	94.193	0.222858	-2.1658	20.1625
SANS_zero_azote_nitrogen06vsnitrogen03_DOWN.xlsx		POR4401..scf222_8	198	452	446	112	82	158	1.48532e-05	6.77428e-05	18.7563	0.467091	-1.09823	4.16914
SANS_zero_azote_nitrogen06vsnitrogen03_DOWN.xlsx		POR4409..scf229_5	596	863	1228	188	258	396	3.93795e-08	2.69176e-07	30.1798	0.43869	-1.18873	6.56996
SANS_zero_azote_nitrogen06vsnitrogen03_DOWN.xlsx		POR4433..scf295_9	396	500	315	101	84	148	3.77798e-08	2.58897e-07	30.2602	0.378893	-1.40014	6.58687
SANS_zero_azote_nitrogen06vsnitrogen03_DOWN.xlsx		POR4434..scf208_2	1382	1646	1833	435	399	867	2.9293e-11	2.79804e-10	44.2236	0.462147	-1.11358	9.55315
SANS_zero_azote_nitrogen06vsnitrogen03_DOWN.xlsx		POR4463..scf295_1	5419	7542	9048	2137	2126	3305	1.87162e-17	3.21871e-16	72.2754	0.467853	-1.09587	15.4923
SANS_zero_azote_nitrogen06vsnitrogen03_DOWN.xlsx		POR4482..scf249_10	561	693	765	135	165	383	5.11645e-07	2.98368e-06	25.2194	0.452291	-1.14468	5.52525
SANS_zero_azote_nitrogen06vsnitrogen03_DOWN.xlsx		POR4515..scf295_1	696	1098	910	308	260	334	1.0161e-09	8.29677e-09	37.2937	0.469584	-1.09054	8.08109
SANS_zero_azote_nitrogen06vsnitrogen03_DOWN.xlsx		POR4538..scf210_14	268	551	1328	70	100	178	0.000500512	0.00167596	12.1138	0.281141	-1.83064	2.77574
SANS_zero_azote_nitrogen06vsnitrogen03_DOWN.xlsx		POR4560..scf295_1	33785	47333	52898	7967	5967	8230	2.7173e-50	2.44557e-48	222.394	0.228356	-2.13064	47.6116
SANS_zero_azote_nitrogen06vsnitrogen03_DOWN.xlsx		POR4569..scf209_3	168	591	397	49	118	162	0.000287769	0.00101876	13.1484	0.441861	-1.17834	2.99193
SANS_zero_azote_nitrogen06vsnitrogen03_DOWN.xlsx		POR4608..scf208_2	1302	2306	1895	417	438	954	7.43548e-11	6.891e-10	42.4009	0.441095	-1.18084	9.16172
SANS_zero_azote_nitrogen06vsnitrogen03_DOWN.xlsx		POR4642..scf246_12	14888	25897	26617	4047	4406	8177	7.24e-26	2.1649e-24	110.599	0.332406	-1.58898	23.6646
SANS_zero_azote_nitrogen06vsnitrogen03_DOWN.xlsx		POR4644..scf209_3	1697	2262	1990	576	630	1003	5.3556e-12	5.47041e-11	47.5523	0.499716	-1.00082	10.262
SANS_zero_azote_nitrogen06vsnitrogen03_DOWN.xlsx		POR4647..scf244_11	920	1302	1310	190	352	367	2.95854e-11	2.82264e-10	44.2041	0.364905	-1.45441	9.54934
SANS_zero_azote_nitrogen06vsnitrogen03_DOWN.xlsx		POR4650..scf209_3	980	1384	1326	274	310	580	9.08688e-13	1.01243e-11	51.0321	0.422947	-1.24145	10.9946
SANS_zero_azote_nitrogen06vsnitrogen03_DOWN.xlsx		POR4698..scf295_1	345	452	457	96	101	257	2.23978e-05	9.88136e-05	17.9737	0.489786	-1.02978	4.00518
SANS_zero_azote_nitrogen06vsnitrogen03_DOWN.xlsx		POR4726..scf295_1	5358	8106	11482	1698	1369	2396	2.271e-25	6.4784e-24	108.334	0.300729	-1.73346	23.1885
SANS_zero_azote_nitrogen06vsnitrogen03_DOWN.xlsx		POR4732..scf209_3	582	1011	761	273	187	314	5.35283e-09	4.05973e-08	34.0567	0.459741	-1.12111	7.3915
SANS_zero_azote_nitrogen06vsnitrogen03_DOWN.xlsx		POR4743..scf227_4	38041	67964	58981	15469	14259	28687	3.70804e-15	5.20539e-14	61.8491	0.474473	-1.0756	13.2835
SANS_zero_azote_nitrogen06vsnitrogen03_DOWN.xlsx		POR4768..scf209_3	10344	16789	17110	3727	3608	5095	1e-28	4.7e-27	123.043	0.386599	-1.37109	26.3293
SANS_zero_azote_nitrogen06vsnitrogen03_DOWN.xlsx		POR4774..scf209_3	4858	6833	6215	1414	1418	1996	5.69094e-33	2.50525e-31	143.064	0.366008	-1.45005	30.6011
SANS_zero_azote_nitrogen06vsnitrogen03_DOWN.xlsx		POR4788..scf244_11	776	1040	1222	263	201	414	2.53323e-14	3.28833e-13	58.0671	0.390214	-1.35766	12.483
SANS_zero_azote_nitrogen06vsnitrogen03_DOWN.xlsx		POR4825..scf296_7	21279	26410	40151	8118	8939	13327	5.97385e-12	6.07129e-11	47.3381	0.476389	-1.06979	10.2167
SANS_zero_azote_nitrogen06vsnitrogen03_DOWN.xlsx		POR4846..scf208_2	2049	3355	3234	851	853	995	5.77449e-15	7.9009e-14	60.977	0.440217	-1.18371	13.1023
SANS_zero_azote_nitrogen06vsnitrogen03_DOWN.xlsx		POR4847..scf255_21	26340	39515	39179	11150	8817	12655	1.35056e-23	3.46188e-22	100.239	0.42602	-1.23101	21.4607
SANS_zero_azote_nitrogen06vsnitrogen03_DOWN.xlsx		POR4856..scf295_1	578	1445	1158	264	196	438	7.54581e-10	6.26241e-09	37.8742	0.394534	-1.34178	8.20326
SANS_zero_azote_nitrogen06vsnitrogen03_DOWN.xlsx		POR4859..scf236_6	2998	4620	9039	1098	1073	1580	2.78677e-05	0.000120775	17.558	0.34863	-1.52023	3.91802
SANS_zero_azote_nitrogen06vsnitrogen03_DOWN.xlsx		POR4904..scf229_5	37758	61007	86934	12153	13076	26702	2.77641e-14	3.59248e-13	57.8868	0.380667	-1.3934	12.4446
SANS_zero_azote_nitrogen06vsnitrogen03_DOWN.xlsx		POR4923..scf295_1	12027	16459	17176	4279	3044	4428	2.9e-27	9.36e-26	116.955	0.354065	-1.49791	25.0286
SANS_zero_azote_nitrogen06vsnitrogen03_DOWN.xlsx		POR4924..scf209_3	1119	1354	2116	392	485	683	1.61561e-08	1.15198e-07	31.9091	0.473439	-1.07875	6.93856
SANS_zero_azote_nitrogen06vsnitrogen03_DOWN.xlsx		POR4992..scf227_4	5366	7192	9142	1780	2111	3450	9.30216e-14	1.14163e-12	55.5092	0.45782	-1.12715	11.9425
SANS_zero_azote_nitrogen06vsnitrogen03_DOWN.xlsx		POR4993..scf295_9	7937	12504	16098	3877	2872	4258	4.7532e-15	6.59262e-14	61.3602	0.422649	-1.24247	13.1809
SANS_zero_azote_nitrogen06vsnitrogen03_DOWN.xlsx		POR5003..scf229_5	1183	1991	3104	520	589	700	2.30173e-09	1.8207e-08	35.6999	0.418058	-1.25823	7.73976
SANS_zero_azote_nitrogen06vsnitrogen03_DOWN.xlsx		POR5014..scf295_1	3701	6652	5214	1449	1298	2367	3.09903e-17	5.24053e-16	71.2804	0.444767	-1.16888	15.2806
SANS_zero_azote_nitrogen06vsnitrogen03_DOWN.xlsx		POR5024..scf295_1	1839	3038	2706	771	623	800	7.72167e-17	1.27384e-15	69.4794	0.405891	-1.30083	14.8949
SANS_zero_azote_nitrogen06vsnitrogen03_DOWN.xlsx		POR5027..scf295_1	31850	62651	57521	11602	10962	19105	6.0398e-24	1.58839e-22	101.833	0.375965	-1.41133	21.799
SANS_zero_azote_nitrogen06vsnitrogen03_DOWN.xlsx		POR5046..scf209_3	2641	4530	3578	1112	1109	1632	4.59079e-14	5.79212e-13	56.8977	0.492371	-1.02218	12.2372
SANS_zero_azote_nitrogen06vsnitrogen03_DOWN.xlsx		POR5071..scf295_9	900	1344	1698	231	202	493	5.69118e-16	8.74736e-15	65.5412	0.31448	-1.66896	14.0581
SANS_zero_azote_nitrogen06vsnitrogen03_DOWN.xlsx		POR5091..scf249_10	2011	2956	2422	538	432	736	1.01406e-31	4.14841e-30	137.344	0.311235	-1.68392	29.3821
SANS_zero_azote_nitrogen06vsnitrogen03_DOWN.xlsx		POR5099..scf295_1	15999	22919	17204	3045	2953	4311	6.12788e-51	5.77161e-49	225.36	0.246421	-2.0208	48.2387
SANS_zero_azote_nitrogen06vsnitrogen03_DOWN.xlsx		POR5117..scf209_3	1037	1252	1108	169	100	149	2.64333e-31	1.04956e-29	135.442	0.168804	-2.56658	28.979
SANS_zero_azote_nitrogen06vsnitrogen03_DOWN.xlsx		POR5133..scf208_2	790	1910	1416	380	356	603	4.52248e-09	3.44935e-08	34.3848	0.458332	-1.12553	7.46226
SANS_zero_azote_nitrogen06vsnitrogen03_DOWN.xlsx		POR5142..scf295_1	431	551	450	73	98	153	2.5338e-12	2.66197e-11	49.0199	0.308845	-1.69504	10.5748
SANS_zero_azote_nitrogen06vsnitrogen03_DOWN.xlsx		POR5171..scf227_4	12120	18385	14029	3597	2964	4712	1.42471e-33	6.44702e-32	145.815	0.341897	-1.54837	31.1906
SANS_zero_azote_nitrogen06vsnitrogen03_DOWN.xlsx		POR5189..scf222_8	328	492	638	128	97	273	7.63826e-06	3.67398e-05	20.0263	0.469242	-1.0916	4.43486
SANS_zero_azote_nitrogen06vsnitrogen03_DOWN.xlsx		POR5225..scf295_1	1540	2334	3173	690	669	944	2.43964e-11	2.34513e-10	44.5817	0.458058	-1.1264	9.62983
SANS_zero_azote_nitrogen06vsnitrogen03_DOWN.xlsx		POR5230..scf229_5	448	1810	1155	296	273	579	7.10118e-05	0.000283627	15.7837	0.493066	-1.02015	3.54725
SANS_zero_azote_nitrogen06vsnitrogen03_DOWN.xlsx		POR5238..scf210_14	254	496	419	97	85	157	5.01296e-08	3.39507e-07	29.7118	0.409194	-1.28914	6.46915
SANS_zero_azote_nitrogen06vsnitrogen03_DOWN.xlsx		POR5243..scf227_4	9029	13308	20872	1654	915	1070	3.88923e-11	3.68885e-10	43.6688	0.12982	-2.94541	9.43311
SANS_zero_azote_nitrogen06vsnitrogen03_DOWN.xlsx		POR5246..scf208_2	10995	13386	9933	2993	2785	5189	2.69747e-16	4.30957e-15	67.0128	0.420612	-1.24944	14.3656
SANS_zero_azote_nitrogen06vsnitrogen03_DOWN.xlsx		POR5316..scf295_1	806	896	858	190	235	535	3.77682e-06	1.92283e-05	21.3749	0.495575	-1.01282	4.71606
SANS_zero_azote_nitrogen06vsnitrogen03_DOWN.xlsx		POR5324..scf295_1	379	752	974	212	167	269	2.92939e-07	1.77075e-06	26.2957	0.44517	-1.16757	5.75184
SANS_zero_azote_nitrogen06vsnitrogen03_DOWN.xlsx		POR5353..scf236_6	4032	5557	4780	514	496	824	2.0038e-78	6.24261e-76	351.494	0.169944	-2.55687	75.2046
SANS_zero_azote_nitrogen06vsnitrogen03_DOWN.xlsx		POR5362..scf236_6	425	663	397	109	163	162	1.20258e-06	6.65818e-06	23.5731	0.424663	-1.23561	5.17664
SANS_zero_azote_nitrogen06vsnitrogen03_DOWN.xlsx		POR5364..scf244_11	66376	89534	84100	1403	1035	1552	3.19535e-287	2.58824e-283	1311.73	0.0224468	-5.47735	282.587
SANS_zero_azote_nitrogen06vsnitrogen03_DOWN.xlsx		POR5376..scf249_10	1099	1806	2370	131	138	230	4.80781e-45	3.57278e-43	198.341	0.129691	-2.94685	42.447
SANS_zero_azote_nitrogen06vsnitrogen03_DOWN.xlsx		POR5392..scf295_1	769	1203	1755	162	188	374	1.13561e-16	1.85079e-15	68.7187	0.265341	-1.91408	14.7326
SANS_zero_azote_nitrogen06vsnitrogen03_DOWN.xlsx		POR5441..scf208_2	16272	25340	22038	4787	4647	7494	6.10395e-39	3.48183e-37	170.383	0.356602	-1.48761	36.4582
SANS_zero_azote_nitrogen06vsnitrogen03_DOWN.xlsx		POR5461..scf209_3	3232	5695	8174	1027	1253	2066	2.93985e-14	3.7798e-13	57.7743	0.353393	-1.50065	12.4225
SANS_zero_azote_nitrogen06vsnitrogen03_DOWN.xlsx		POR5462..scf209_3	276	690	391	100	154	184	6.15159e-05	0.000248766	16.0554	0.48143	-1.0546	3.60421
SANS_zero_azote_nitrogen06vsnitrogen03_DOWN.xlsx		POR5481..scf297_16	1874	2960	3051	399	384	604	2.07902e-45	1.57384e-43	200.009	0.239535	-2.06169	42.803
SANS_zero_azote_nitrogen06vsnitrogen03_DOWN.xlsx		POR5488..scf209_3	218	249	269	60	70	41	8.83857e-06	4.19234e-05	19.7473	0.361747	-1.46695	4.37754
SANS_zero_azote_nitrogen06vsnitrogen03_DOWN.xlsx		POR5516..scf209_3	1310	1819	1701	610	440	687	1.87219e-11	1.82708e-10	45.1001	0.494084	-1.01717	9.73824
SANS_zero_azote_nitrogen06vsnitrogen03_DOWN.xlsx		POR5543..scf295_1	1763	3116	3197	337	458	850	3.23381e-21	7.29635e-20	89.3948	0.2754	-1.8604	19.1369
SANS_zero_azote_nitrogen06vsnitrogen03_DOWN.xlsx		POR5616..scf208_2	487	433	395	124	138	194	8.75054e-06	4.16448e-05	19.7664	0.477654	-1.06596	4.38044
SANS_zero_azote_nitrogen06vsnitrogen03_DOWN.xlsx		POR5658..scf267_23	320	454	344	103	107	178	3.1308e-06	1.61731e-05	21.7347	0.481929	-1.05311	4.79121
SANS_zero_azote_nitrogen06vsnitrogen03_DOWN.xlsx		POR5670..scf208_2	1651	2247	3237	835	624	991	5.80439e-10	4.87208e-09	38.3861	0.478917	-1.06215	8.31229
SANS_zero_azote_nitrogen06vsnitrogen03_DOWN.xlsx		POR5736..scf236_6	748	974	836	178	170	238	1.71898e-19	3.47225e-18	81.5383	0.313288	-1.67444	17.4594
SANS_zero_azote_nitrogen06vsnitrogen03_DOWN.xlsx		POR5748..scf295_1	2174	3306	2865	630	724	819	9.26716e-21	2.03426e-19	87.3123	0.364869	-1.45455	18.6916
SANS_zero_azote_nitrogen06vsnitrogen03_DOWN.xlsx		POR5772..scf291_13	1132	1468	1915	221	182	444	1.05031e-23	2.74435e-22	100.737	0.248299	-2.00985	21.5616
SANS_zero_azote_nitrogen148vsnitrogen05_UP.xlsx	GT39	POR3279..scf295_1	433	257	92	1831	1767	1260	4.10991e-13	5.36075e-12	52.5899	3.22531	1.68944	11.2708
SANS_zero_azote_nitrogen06vsnitrogen03_DOWN.xlsx		POR5781..scf209_3	244	380	302	62	129	90	0.000234552	0.000843264	13.5318	0.471656	-1.08419	3.07404
SANS_zero_azote_nitrogen06vsnitrogen03_DOWN.xlsx		POR5789..scf209_3	1606	1859	1617	408	366	832	2.10617e-12	2.23591e-11	49.3825	0.412938	-1.276	10.6505
SANS_zero_azote_nitrogen06vsnitrogen03_DOWN.xlsx		POR5803..scf295_1	289	566	623	78	89	180	4.84344e-10	4.10375e-09	38.7394	0.328045	-1.60804	8.38682
SANS_zero_azote_nitrogen06vsnitrogen03_DOWN.xlsx		POR5838..scf295_1	288	528	465	104	78	251	1.82865e-05	8.18345e-05	18.3599	0.463861	-1.10824	4.08706
SANS_zero_azote_nitrogen06vsnitrogen03_DOWN.xlsx		POR5857..scf295_1	1889	2224	2165	749	560	908	4.78593e-13	5.48318e-12	52.2909	0.47739	-1.06676	11.261
SANS_zero_azote_nitrogen06vsnitrogen03_DOWN.xlsx		POR5875..scf227_4	1551	2231	2878	548	507	1109	1.27453e-11	1.26361e-10	45.8532	0.436363	-1.1964	9.89839
SANS_zero_azote_nitrogen06vsnitrogen03_DOWN.xlsx		POR5922..scf296_7	526	773	1548	201	226	407	8.11419e-07	4.62201e-06	24.3305	0.417723	-1.25938	5.33517
SANS_zero_azote_nitrogen06vsnitrogen03_DOWN.xlsx		POR5932..scf227_4	1255	1789	2514	530	422	759	1.68823e-12	1.81361e-11	49.8164	0.423892	-1.23823	10.7415
SANS_zero_azote_nitrogen06vsnitrogen03_DOWN.xlsx		POR5933..scf295_1	1902	2138	2037	578	468	722	2.19701e-18	4.04449e-17	76.5046	0.394271	-1.34274	16.3931
SANS_zero_azote_nitrogen148vsnitrogen05_UP.xlsx	GT5	POR3626..scf295_1	624	556	168	4057	4370	3006	1.14589e-20	2.77066e-19	86.8924	4.29011	2.10102	18.5574
SANS_zero_azote_nitrogen06vsnitrogen03_DOWN.xlsx		POR5961..scf295_1	436	529	460	48	28	122	3.6999e-15	5.20298e-14	61.8535	0.180309	-2.47146	13.2837
SANS_zero_azote_nitrogen06vsnitrogen03_DOWN.xlsx		POR5963..scf229_5	1268	1764	2080	466	372	610	9.23821e-19	1.73216e-17	78.2157	0.390229	-1.35761	16.7614
SANS_zero_azote_nitrogen06vsnitrogen03_DOWN.xlsx		POR5985..scf261_15	1214	2415	2113	452	524	819	1.87537e-12	2.00403e-11	49.6102	0.433648	-1.2054	10.6981
SANS_zero_azote_nitrogen06vsnitrogen03_DOWN.xlsx		POR5987..scf295_1	7731	10304	12735	3366	3114	4576	8.02271e-16	1.21693e-14	64.8646	0.491205	-1.0256	13.9147
SANS_zero_azote_nitrogen06vsnitrogen03_DOWN.xlsx		POR5998..scf208_2	1376	1872	1901	469	517	867	2.3777e-12	2.50773e-11	49.1446	0.484653	-1.04498	10.6007
SANS_zero_azote_nitrogen06vsnitrogen03_DOWN.xlsx		POR6016..scf295_1	550	1250	1064	282	235	462	9.04991e-08	5.91163e-07	28.5673	0.478624	-1.06304	6.22829
SANS_zero_azote_nitrogen06vsnitrogen03_DOWN.xlsx		POR6021..scf227_4	1888	3749	4030	514	308	513	1.72994e-31	6.90271e-30	136.283	0.194513	-2.36206	29.161
SANS_zero_azote_nitrogen06vsnitrogen03_DOWN.xlsx		POR6048..scf295_1	493	682	895	188	210	256	1.55348e-08	1.10963e-07	31.9852	0.44927	-1.15435	6.95482
SANS_zero_azote_nitrogen06vsnitrogen03_DOWN.xlsx		POR6057..scf295_9	11197	15556	18682	3702	3655	6788	2.28912e-20	4.91827e-19	85.524	0.416245	-1.2645	18.3082
SANS_zero_azote_nitrogen06vsnitrogen03_DOWN.xlsx		POR6098..scf229_5	51901	81434	136929	17559	18118	32086	3.40853e-06	1.74852e-05	21.5717	0.36569	-1.45131	4.75733
SANS_zero_azote_nitrogen06vsnitrogen03_DOWN.xlsx		POR6131..scf291_13	26261	34241	33064	7895	7192	13045	1.48884e-31	5.99981e-30	136.581	0.3955	-1.33825	29.2219
SANS_zero_azote_nitrogen06vsnitrogen03_DOWN.xlsx		POR6142..scf236_6	1980	2628	3027	746	714	1216	2.67823e-15	3.8193e-14	62.4898	0.472451	-1.08176	13.418
SANS_zero_azote_nitrogen06vsnitrogen03_DOWN.xlsx		POR6181..scf295_1	569	774	814	180	198	409	2.28614e-07	1.4018e-06	26.7747	0.491881	-1.02362	5.85331
SANS_zero_azote_nitrogen06vsnitrogen03_DOWN.xlsx		POR6189..scf208_2	1353	1932	2383	417	470	656	9.34934e-18	1.65349e-16	73.6453	0.375904	-1.41156	15.7816
SANS_zero_azote_nitrogen06vsnitrogen03_DOWN.xlsx		POR6237..scf295_1	1603	3168	3491	691	643	918	1.6795e-15	2.44236e-14	63.409	0.384961	-1.37721	13.6122
SANS_zero_azote_nitrogen06vsnitrogen03_DOWN.xlsx		POR6238..scf246_12	1484	1918	2132	471	473	778	4.56997e-18	8.31838e-17	75.0584	0.419339	-1.25381	16.08
SANS_zero_azote_nitrogen06vsnitrogen03_DOWN.xlsx		POR6239..scf295_1	5121	8491	7305	1719	1744	2339	1.07e-26	3.35e-25	114.397	0.381785	-1.38917	24.475
SANS_zero_azote_nitrogen06vsnitrogen03_DOWN.xlsx		POR6287..scf295_1	402	586	815	142	154	257	2.87797e-08	2.00615e-07	30.7881	0.429184	-1.22033	6.69764
SANS_zero_azote_nitrogen06vsnitrogen03_DOWN.xlsx		POR6289..scf209_3	519	838	798	117	157	311	1.7065e-10	1.51232e-09	40.7768	0.369009	-1.43827	8.82036
SANS_zero_azote_nitrogen06vsnitrogen03_DOWN.xlsx		POR6313..scf227_4	1095	1504	1737	292	420	524	4.40801e-13	5.05735e-12	52.4524	0.396479	-1.33468	11.2961
SANS_zero_azote_nitrogen06vsnitrogen03_DOWN.xlsx		POR6322..scf295_9	1432	2201	2353	584	630	867	6.78437e-13	7.66435e-12	51.6057	0.480982	-1.05595	11.1155
SANS_zero_azote_nitrogen06vsnitrogen03_DOWN.xlsx		POR6375..scf244_11	497	1098	833	203	152	362	3.08252e-09	2.40543e-08	35.131	0.407825	-1.29398	7.61881
SANS_zero_azote_nitrogen06vsnitrogen03_DOWN.xlsx		POR6379..scf295_1	1336	2312	2208	595	417	553	4.73862e-15	6.58368e-14	61.3663	0.379352	-1.39839	13.1815
SANS_zero_azote_nitrogen06vsnitrogen03_DOWN.xlsx		POR6438..scf296_7	539	1324	943	286	184	278	1.91685e-09	1.52221e-08	36.0564	0.387747	-1.36681	7.81753
SANS_zero_azote_nitrogen06vsnitrogen03_DOWN.xlsx		POR6456..scf295_1	512	567	1016	221	160	377	1.29623e-05	5.97084e-05	19.0161	0.499032	-1.00279	4.22396
SANS_zero_azote_nitrogen06vsnitrogen03_DOWN.xlsx		POR6494..scf261_15	1112	1375	1506	287	377	742	1.78453e-08	1.26131e-07	31.7159	0.469685	-1.09024	6.89918
SANS_zero_azote_nitrogen06vsnitrogen03_DOWN.xlsx		POR6498..scf227_4	2138	3466	3286	698	622	1116	8.28e-26	2.4557e-24	110.335	0.370039	-1.43425	23.6098
SANS_zero_azote_nitrogen06vsnitrogen03_DOWN.xlsx		POR6508..scf295_1	106	108	84	33	5	28	0.00109086	0.00339584	10.6666	0.356277	-1.48893	2.46905
SANS_zero_azote_nitrogen06vsnitrogen03_DOWN.xlsx		POR6560..scf244_11	1025	1332	1364	346	297	429	1.14874e-17	2.02278e-16	73.2388	0.394541	-1.34175	15.6941
SANS_zero_azote_nitrogen06vsnitrogen03_DOWN.xlsx		POR6562..scf295_1	1265	2517	2779	653	746	826	4.15952e-08	2.83604e-07	30.0736	0.492697	-1.02123	6.54729
SANS_zero_azote_nitrogen06vsnitrogen03_DOWN.xlsx		POR6566..scf209_3	502	761	727	206	100	279	6.96283e-09	5.23181e-08	33.5452	0.402271	-1.31376	7.28135
SANS_zero_azote_nitrogen06vsnitrogen03_DOWN.xlsx		POR6573..scf244_11	2935	4519	6937	1100	1090	1793	4.05581e-14	5.18171e-13	57.1414	0.384227	-1.37997	12.2855
SANS_zero_azote_nitrogen06vsnitrogen03_DOWN.xlsx		POR6600..scf246_12	297	342	310	98	84	122	1.68354e-06	9.09717e-06	22.9261	0.450148	-1.15153	5.04109
SANS_zero_azote_nitrogen06vsnitrogen03_DOWN.xlsx		POR6602..scf295_9	386	273	230	55	42	116	9.59461e-07	5.40824e-06	24.0078	0.318158	-1.65218	5.26694
SANS_zero_azote_nitrogen06vsnitrogen03_DOWN.xlsx		POR6653..scf295_1	10264	15271	15665	1917	1840	3338	5.27347e-63	8.71737e-61	280.704	0.228485	-2.12983	60.0596
SANS_zero_azote_nitrogen06vsnitrogen03_DOWN.xlsx		POR6656..scf295_1	3353	4575	3972	680	617	999	3.73844e-50	3.32763e-48	221.759	0.25832	-1.95277	47.4779
SANS_zero_azote_nitrogen06vsnitrogen03_DOWN.xlsx		POR6696..scf295_1	253	571	1042	175	148	208	3.36139e-05	0.000142402	17.2017	0.436617	-1.19556	3.84648
SANS_zero_azote_nitrogen148vsnitrogen05_UP.xlsx	GH13	POR4239..scf209_3	1708	917	615	5046	5136	3551	1.38218e-11	1.53575e-10	45.6944	2.09418	1.06638	9.81368
SANS_zero_azote_nitrogen06vsnitrogen03_DOWN.xlsx		POR6742..scf209_3	6849	9889	12132	2573	2237	3315	5.5275e-24	1.46317e-22	102.009	0.387344	-1.36831	21.8347
SANS_zero_azote_nitrogen06vsnitrogen03_DOWN.xlsx		POR6786..scf236_6	521	461	713	199	124	294	1.08908e-05	5.08154e-05	19.3484	0.4952	-1.01392	4.294
SANS_zero_azote_nitrogen06vsnitrogen03_DOWN.xlsx		POR6787..scf295_1	7176	9456	11048	652	642	1581	5.76908e-54	5.91513e-52	239.237	0.134398	-2.89541	51.228
SANS_zero_azote_nitrogen06vsnitrogen03_DOWN.xlsx		POR6857..scf295_1	3553	4973	5308	1413	1267	1860	1.86264e-21	4.28619e-20	90.4863	0.447965	-1.15854	19.3679
SANS_zero_azote_nitrogen06vsnitrogen03_DOWN.xlsx		POR6858..scf295_1	2649	4619	3925	931	970	1474	2.00847e-20	4.32676e-19	85.7826	0.412887	-1.27618	18.3638
SANS_zero_azote_nitrogen06vsnitrogen03_DOWN.xlsx		POR6868..scf222_8	4611	6443	6390	1712	1566	3182	1.0638e-14	1.41957e-13	59.7744	0.491221	-1.02555	12.8478
SANS_zero_azote_nitrogen06vsnitrogen03_DOWN.xlsx		POR6878..scf295_1	401	595	591	110	118	239	1.34915e-09	1.08954e-08	36.741	0.400545	-1.31996	7.96276
SANS_zero_azote_nitrogen06vsnitrogen03_DOWN.xlsx		POR6879..scf295_1	56868	84625	68218	15343	13605	22622	1.43066e-43	9.73811e-42	191.589	0.327758	-1.6093	41.0115
SANS_zero_azote_nitrogen06vsnitrogen03_DOWN.xlsx		POR6943..scf295_1	1208	1621	1832	326	358	393	2.76907e-20	5.90249e-19	85.1476	0.323949	-1.62616	18.229
SANS_zero_azote_nitrogen06vsnitrogen03_DOWN.xlsx		POR6963..scf244_11	1035	1130	1001	187	152	340	2.50854e-19	4.99242e-18	80.7913	0.280886	-1.83194	17.3017
SANS_zero_azote_nitrogen06vsnitrogen03_DOWN.xlsx		POR6969..scf246_12	663	1274	995	223	309	494	2.22171e-07	1.36955e-06	26.8299	0.486928	-1.03822	5.86342
SANS_zero_azote_nitrogen06vsnitrogen03_DOWN.xlsx		POR6970..scf295_1	3872	6204	4877	1174	1191	1945	3.4955e-24	9.34429e-23	102.917	0.388952	-1.36234	22.0295
SANS_zero_azote_nitrogen06vsnitrogen03_DOWN.xlsx		POR6995..scf209_3	6701	9621	11498	2688	2479	3854	3.02089e-20	6.37218e-19	84.9755	0.441936	-1.17809	18.1957
SANS_zero_azote_nitrogen06vsnitrogen03_DOWN.xlsx		POR7072..scf246_12	8673	14811	17623	2887	2872	5183	2.13682e-21	4.90319e-20	90.2146	0.362734	-1.46301	19.3095
SANS_zero_azote_nitrogen06vsnitrogen03_DOWN.xlsx		POR7078..scf295_1	5981	9771	11451	2889	2364	3847	1.40825e-15	2.06646e-14	63.756	0.461541	-1.11547	13.6848
SANS_zero_azote_nitrogen06vsnitrogen03_DOWN.xlsx		POR7080..scf222_8	1592	2495	3529	565	479	745	1.26871e-18	2.357e-17	77.5891	0.327913	-1.60862	16.6276
SANS_zero_azote_nitrogen06vsnitrogen03_DOWN.xlsx		POR7091..scf296_7	6627	10889	11435	3285	2715	3921	4.71102e-16	7.32423e-15	65.9137	0.474855	-1.07444	14.1352
SANS_zero_azote_nitrogen06vsnitrogen03_DOWN.xlsx		POR7118..scf208_2	2330	4236	3968	1066	1012	1610	3.51097e-14	4.49982e-13	57.4251	0.482084	-1.05264	12.3468
SANS_zero_azote_nitrogen06vsnitrogen03_DOWN.xlsx		POR7137..scf229_5	824	1137	1071	336	297	478	7.35877e-11	6.83555e-10	42.4212	0.499169	-1.0024	9.16523
SANS_zero_azote_nitrogen06vsnitrogen03_DOWN.xlsx		POR7176..scf289_17	2232	4176	3358	730	810	1303	7.92009e-18	1.41306e-16	73.9728	0.398464	-1.32748	15.8498
SANS_zero_azote_nitrogen06vsnitrogen03_DOWN.xlsx		POR7179..scf289_17	651	769	604	150	214	350	1.4943e-06	8.13428e-06	23.1553	0.478734	-1.0627	5.08968
SANS_zero_azote_nitrogen06vsnitrogen03_DOWN.xlsx		POR7198..scf229_5	1660	1607	2164	180	260	624	1.35945e-15	1.99847e-14	63.8255	0.253426	-1.98036	13.6993
SANS_zero_azote_nitrogen06vsnitrogen03_DOWN.xlsx		POR7289..scf243_20	358	465	434	117	82	244	8.85837e-06	4.19853e-05	19.743	0.474858	-1.07443	4.3769
SANS_zero_azote_nitrogen06vsnitrogen03_DOWN.xlsx		POR7310..scf244_11	9128	12492	9334	1287	1408	1795	7.13743e-53	7.05039e-51	234.227	0.196947	-2.34412	50.1518
SANS_zero_azote_nitrogen06vsnitrogen03_DOWN.xlsx		POR7323..scf246_12	37433	51137	60953	16342	14513	22641	1.07724e-18	2.01052e-17	77.9122	0.486914	-1.03826	16.6967
SANS_zero_azote_nitrogen06vsnitrogen03_DOWN.xlsx		POR7324..scf295_1	1092	1515	1427	357	244	559	6.71648e-16	1.02262e-14	65.2148	0.38358	-1.3824	13.9903
SANS_zero_azote_nitrogen06vsnitrogen03_DOWN.xlsx		POR7348..scf295_1	1252	1395	2391	354	320	626	6.90405e-14	8.57711e-13	56.0953	0.349597	-1.51624	12.0667
SANS_zero_azote_nitrogen06vsnitrogen03_DOWN.xlsx		POR7360..scf222_8	284	401	197	58	83	94	8.72546e-06	4.15498e-05	19.7719	0.388996	-1.36217	4.38143
SANS_zero_azote_nitrogen06vsnitrogen03_DOWN.xlsx		POR7386..scf295_1	752	880	1854	232	270	384	1.84881e-09	1.47106e-08	36.1269	0.36168	-1.46721	7.83237
SANS_zero_azote_nitrogen06vsnitrogen03_DOWN.xlsx		POR7387..scf295_1	3389	4365	5535	667	604	1122	1.21808e-42	8.02152e-41	187.328	0.240382	-2.0566	40.0957
SANS_zero_azote_nitrogen06vsnitrogen03_DOWN.xlsx		POR7389..scf289_17	1752	2721	2679	600	620	1363	3.87895e-10	3.31779e-09	39.1729	0.481167	-1.05539	8.47915
SANS_zero_azote_nitrogen06vsnitrogen03_DOWN.xlsx		POR7421..scf296_7	503	558	474	162	167	222	1.78182e-06	9.58985e-06	22.817	0.497717	-1.0066	5.01819
SANS_zero_azote_nitrogen06vsnitrogen03_DOWN.xlsx		POR7464..scf291_13	818	1056	885	153	120	418	9.22787e-11	8.41732e-10	41.9786	0.324385	-1.62422	9.07483
SANS_zero_azote_nitrogen06vsnitrogen03_DOWN.xlsx		POR7492..scf249_10	3050	4152	4174	1108	964	1766	1.83139e-20	3.96638e-19	85.9651	0.450459	-1.15053	18.4016
SANS_zero_azote_nitrogen06vsnitrogen03_DOWN.xlsx		POR7499..scf243_20	1087	1265	1560	366	351	516	4.5181e-14	5.72717e-13	56.9291	0.430158	-1.21706	12.2421
SANS_zero_azote_nitrogen06vsnitrogen03_DOWN.xlsx		POR7500..scf295_1	3633	4068	6726	1286	1378	2183	7.91529e-11	7.26915e-10	42.2786	0.459286	-1.12254	9.13852
SANS_zero_azote_nitrogen06vsnitrogen03_DOWN.xlsx		POR7524..scf209_3	16849	24734	28846	5806	5116	8619	4.66409e-30	2e-28	129.743	0.374602	-1.41657	27.7632
SANS_zero_azote_nitrogen06vsnitrogen03_DOWN.xlsx		POR7529..scf249_10	8691	13376	12074	2713	2843	4877	6.817e-25	1.88791e-23	106.155	0.408907	-1.29016	22.724
SANS_zero_azote_nitrogen06vsnitrogen03_DOWN.xlsx		POR7552..scf295_1	771	1032	898	285	223	497	1.77917e-08	1.25863e-07	31.7218	0.496956	-1.00881	6.9001
SANS_zero_azote_nitrogen06vsnitrogen03_DOWN.xlsx		POR7571..scf295_1	15418	18733	28245	2418	2207	5787	4e-28	1.45e-26	120.756	0.217256	-2.20253	25.8387
SANS_zero_azote_nitrogen06vsnitrogen03_DOWN.xlsx		POR7596..scf208_2	1406	1920	2096	510	352	847	1.00365e-13	1.22803e-12	55.3599	0.41968	-1.25264	11.9108
SANS_zero_azote_nitrogen06vsnitrogen03_DOWN.xlsx		POR7600..scf210_14	2114	3083	3612	989	642	1190	4.14752e-14	5.29053e-13	57.0974	0.439109	-1.18735	12.2765
SANS_zero_azote_nitrogen06vsnitrogen03_DOWN.xlsx		POR7605..scf227_4	5011	8689	10373	2008	2478	3262	2.14977e-12	2.2792e-11	49.3423	0.452251	-1.1448	10.6422
SANS_zero_azote_nitrogen06vsnitrogen03_DOWN.xlsx		POR7614..scf229_5	1737	2007	2042	551	520	924	2.01696e-14	2.65217e-13	58.5155	0.458413	-1.12528	12.5764
SANS_zero_azote_nitrogen06vsnitrogen03_DOWN.xlsx		POR7668..scf236_6	1281	2144	3339	330	353	548	4.95126e-20	1.02834e-18	83.9986	0.254966	-1.97163	17.9879
SANS_zero_azote_nitrogen06vsnitrogen03_DOWN.xlsx		POR7680..scf227_4	3668	4734	8914	1588	1552	2305	1.75262e-09	1.39589e-08	36.231	0.443023	-1.17455	7.85515
SANS_zero_azote_nitrogen06vsnitrogen03_DOWN.xlsx		POR7702..scf227_4	647	1000	877	204	215	372	5.26866e-12	5.3884e-11	47.5844	0.426523	-1.2293	10.2685
SANS_zero_azote_nitrogen06vsnitrogen03_DOWN.xlsx		POR7713..scf210_14	106	148	96	40	20	44	0.00134412	0.00408838	10.2809	0.457161	-1.12922	2.38845
SANS_zero_azote_nitrogen06vsnitrogen03_DOWN.xlsx		POR7725..scf295_1	829	1160	881	231	195	390	6.24062e-14	7.80077e-13	56.294	0.380786	-1.39295	12.1079
SANS_zero_azote_nitrogen06vsnitrogen03_DOWN.xlsx		POR7740..scf236_6	330	486	297	100	102	169	6.47868e-06	3.15558e-05	20.3413	0.466091	-1.10132	4.50092
SANS_zero_azote_nitrogen06vsnitrogen03_DOWN.xlsx		POR7745..scf229_5	1225	1389	3160	470	451	813	9.25196e-08	6.03875e-07	28.5245	0.421424	-1.24666	6.21905
SANS_zero_azote_nitrogen06vsnitrogen03_DOWN.xlsx		POR7801..scf227_4	2387	3502	2798	973	732	1152	8.92661e-16	1.34397e-14	64.6542	0.449066	-1.155	13.8716
SANS_zero_azote_nitrogen06vsnitrogen03_DOWN.xlsx		POR7803..scf208_2	6367	10454	15990	2354	1950	3573	9.22222e-18	1.63457e-16	73.6723	0.332492	-1.58861	15.7866
SANS_zero_azote_nitrogen06vsnitrogen03_DOWN.xlsx		POR7858..scf246_12	43187	71308	68746	4298	4279	7206	1.7462e-126	1.08802e-123	572.332	0.115589	-3.11293	122.963
SANS_zero_azote_nitrogen06vsnitrogen03_DOWN.xlsx		POR7890..scf208_2	303	340	278	41	50	159	6.56576e-06	3.19607e-05	20.3158	0.363301	-1.46076	4.49538
SANS_zero_azote_nitrogen06vsnitrogen03_DOWN.xlsx		POR7902..scf257_31	298	355	331	40	42	173	5.41899e-06	2.69287e-05	20.6832	0.34466	-1.53675	4.56978
SANS_zero_azote_nitrogen06vsnitrogen03_DOWN.xlsx		POR7906..scf209_3	632	822	862	297	193	351	3.57361e-08	2.45515e-07	30.3681	0.499369	-1.00182	6.60992
SANS_zero_azote_nitrogen06vsnitrogen03_DOWN.xlsx		POR7922..scf295_1	3355	4377	3788	946	924	1787	4.95324e-18	8.97567e-17	74.8994	0.418665	-1.25613	16.0469
SANS_zero_azote_nitrogen06vsnitrogen03_DOWN.xlsx		POR7934..scf222_8	1659	2554	2420	693	548	1060	3.77395e-15	5.27961e-14	61.8145	0.467388	-1.09731	13.2774
SANS_zero_azote_nitrogen06vsnitrogen03_DOWN.xlsx		POR7937..scf208_2	18757	30778	34039	4609	3779	6639	1.31362e-51	1.2667e-49	228.427	0.244159	-2.03411	48.8973
SANS_zero_azote_nitrogen06vsnitrogen03_DOWN.xlsx		POR7991..scf208_2	3108	4422	5472	803	748	1199	2.14113e-35	1.02622e-33	154.156	0.287707	-1.79733	32.9888
SANS_zero_azote_nitrogen06vsnitrogen03_DOWN.xlsx		POR8019..scf295_1	358	465	550	120	102	256	2.4278e-06	1.27862e-05	22.2228	0.472442	-1.08179	4.89326
SANS_zero_azote_nitrogen06vsnitrogen03_DOWN.xlsx		POR8148..scf208_2	12120	20318	18111	4939	4374	6866	5.338e-25	1.49094e-23	106.64	0.435729	-1.1985	22.8265
SANS_zero_azote_nitrogen06vsnitrogen03_DOWN.xlsx		POR8162..scf209_3	1503	1878	1797	490	448	696	5.19169e-18	9.38676e-17	74.8066	0.425657	-1.23224	16.0275
SANS_zero_azote_nitrogen06vsnitrogen03_DOWN.xlsx		POR8181..scf295_1	2255	3122	3494	985	888	1321	3.96805e-15	5.54158e-14	61.7157	0.492539	-1.02169	13.2564
SANS_zero_azote_nitrogen06vsnitrogen03_DOWN.xlsx		POR8198..scf227_4	23954	32933	31890	9698	8758	11707	1.54606e-21	3.58828e-20	90.8549	0.464689	-1.10566	19.4451
SANS_zero_azote_nitrogen06vsnitrogen03_DOWN.xlsx		POR8201..scf295_1	1568	1847	2000	550	429	1006	2.27525e-10	1.99239e-09	40.2147	0.482749	-1.05065	8.70063
SANS_zero_azote_nitrogen06vsnitrogen03_DOWN.xlsx		POR8247..scf229_5	1060	1390	1396	410	287	564	1.66444e-13	1.97683e-12	54.3657	0.441701	-1.17886	11.704
SANS_zero_azote_nitrogen06vsnitrogen03_DOWN.xlsx		POR8251..scf295_1	2626	3465	4048	299	285	608	4.97007e-56	5.75108e-54	248.707	0.154696	-2.69249	53.2403
SANS_zero_azote_nitrogen06vsnitrogen03_DOWN.xlsx		POR8252..scf295_1	1557	2437	2791	525	577	1065	3.65982e-13	4.24707e-12	52.8177	0.432781	-1.20829	11.3719
SANS_zero_azote_nitrogen06vsnitrogen03_DOWN.xlsx		POR8263..scf295_9	2080	2539	3652	650	518	912	8.20303e-21	1.81348e-19	87.5535	0.341576	-1.54972	18.7415
SANS_zero_azote_nitrogen06vsnitrogen03_DOWN.xlsx		POR8286..scf227_4	1988	2429	2500	492	417	807	7e-28	2.24e-26	119.863	0.328422	-1.60638	25.6496
SANS_zero_azote_nitrogen06vsnitrogen03_DOWN.xlsx		POR8295..scf295_1	5467	8180	7091	2289	2117	3226	1.69765e-18	3.13949e-17	77.0138	0.499279	-1.00208	16.5031
SANS_zero_azote_nitrogen06vsnitrogen03_DOWN.xlsx		POR8313..scf227_4	199	439	510	63	75	97	1.73455e-09	1.38558e-08	36.2512	0.301701	-1.72881	7.85837
SANS_zero_azote_nitrogen06vsnitrogen03_DOWN.xlsx		POR8413..scf267_23	2719	4610	3838	1106	1021	1752	1.7783e-16	2.86367e-15	67.8343	0.471001	-1.0862	14.5431
SANS_zero_azote_nitrogen06vsnitrogen03_DOWN.xlsx		POR8421..scf209_3	370	568	469	160	106	242	2.20093e-06	1.16444e-05	22.4111	0.496159	-1.01113	4.93388
SANS_zero_azote_nitrogen06vsnitrogen03_DOWN.xlsx		POR8423..scf208_2	4912	7831	7947	1611	1453	2316	4.23882e-34	1.97324e-32	148.224	0.354065	-1.49791	31.7048
SANS_zero_azote_nitrogen06vsnitrogen03_DOWN.xlsx		POR8426..scf295_1	1292	1657	2416	431	394	983	1.04563e-08	7.63029e-08	32.7545	0.45013	-1.15159	7.11746
SANS_zero_azote_nitrogen06vsnitrogen03_DOWN.xlsx		POR8436..scf227_4	423	604	546	96	164	299	2.3604e-05	0.000103571	17.8739	0.490225	-1.02848	3.98476
SANS_zero_azote_nitrogen06vsnitrogen03_DOWN.xlsx		POR8441..scf289_17	1042	2134	2218	306	180	304	7.01e-26	2.1044e-24	110.663	0.207146	-2.27128	23.6769
SANS_zero_azote_nitrogen06vsnitrogen03_DOWN.xlsx		POR8446..scf209_3	16846	23564	32241	5589	5276	13244	6.56257e-11	6.1382e-10	42.6452	0.439308	-1.1867	9.21196
SANS_zero_azote_nitrogen06vsnitrogen03_DOWN.xlsx		POR8473..scf295_1	282	480	699	119	114	199	5.1599e-07	3.00253e-06	25.2031	0.42311	-1.2409	5.52251
SANS_zero_azote_nitrogen06vsnitrogen03_DOWN.xlsx		POR8493..scf295_1	985	2200	1039	232	227	610	1.31501e-09	1.06303e-08	36.7909	0.341904	-1.54834	7.97345
SANS_zero_azote_nitrogen06vsnitrogen03_DOWN.xlsx		POR8503..scf249_10	280	230	450	58	97	71	5.75038e-06	2.8384e-05	20.5695	0.358579	-1.47964	4.54693
SANS_zero_azote_nitrogen06vsnitrogen03_DOWN.xlsx		POR8517..scf252_32	141	268	199	25	39	65	4.00378e-07	2.3672e-06	25.6925	0.307621	-1.70077	5.62576
SANS_zero_azote_nitrogen06vsnitrogen03_DOWN.xlsx		POR8548..scf227_4	1182	2478	3496	547	698	1102	5.24938e-07	3.0524e-06	25.1699	0.469319	-1.09136	5.51536
SANS_zero_azote_nitrogen06vsnitrogen03_DOWN.xlsx		POR8573..scf227_4	554	840	669	175	146	333	1.23094e-09	9.9706e-09	36.9197	0.426553	-1.2292	8.00128
SANS_zero_azote_nitrogen06vsnitrogen03_DOWN.xlsx		POR8655..scf208_2	2006	2715	2716	400	452	1150	1.06778e-13	1.30256e-12	55.2381	0.351044	-1.51028	11.8852
SANS_zero_azote_nitrogen06vsnitrogen03_DOWN.xlsx		POR8754..scf236_6	7207	10236	8409	1497	1206	1462	6.68249e-43	4.43674e-41	188.522	0.223131	-2.16404	40.3529
SANS_zero_azote_nitrogen06vsnitrogen03_DOWN.xlsx		POR8757..scf295_1	3674	5119	4164	916	866	1670	2.038e-25	5.8333e-24	108.548	0.352054	-1.50613	23.2341
SANS_zero_azote_nitrogen06vsnitrogen03_DOWN.xlsx		POR8789..scf295_9	2214	4443	4486	895	705	1422	2.10801e-17	3.59471e-16	72.0407	0.371256	-1.42951	15.4443
SANS_zero_azote_nitrogen06vsnitrogen03_DOWN.xlsx		POR8821..scf209_3	21311	31817	25113	6947	5534	7126	3.22e-26	9.931e-25	112.203	0.347078	-1.52667	24.003
SANS_zero_azote_nitrogen06vsnitrogen03_DOWN.xlsx		POR8841..scf209_3	302	350	591	62	50	57	7.24261e-15	9.81022e-14	60.5311	0.196676	-2.3461	13.0083
SANS_zero_azote_nitrogen06vsnitrogen03_DOWN.xlsx		POR8885..scf208_2	1063	1155	1370	404	268	461	9.25676e-12	9.29118e-11	46.4798	0.430217	-1.21686	10.0319
SANS_zero_azote_nitrogen06vsnitrogen03_DOWN.xlsx		POR8948..scf295_1	447	1019	1054	78	58	200	1.7788e-17	3.07538e-16	72.3758	0.179986	-2.47405	15.5121
SANS_zero_azote_nitrogen06vsnitrogen03_DOWN.xlsx		POR8966..scf295_1	1034	1644	2606	128	270	342	1.57491e-07	9.94294e-07	27.4951	0.212421	-2.235	6.00249
SANS_zero_azote_nitrogen06vsnitrogen03_DOWN.xlsx		POR8978..scf295_1	796	859	1133	317	264	364	3.35111e-09	2.60499e-08	34.9683	0.470339	-1.08823	7.58419
SANS_zero_azote_nitrogen06vsnitrogen03_DOWN.xlsx		POR9017..scf227_4	7982	11854	10240	3012	2783	3811	2.69686e-23	6.86937e-22	98.8696	0.437021	-1.19423	21.1631
SANS_zero_azote_nitrogen06vsnitrogen03_DOWN.xlsx		POR9084..scf210_14	1166	1604	1817	404	327	998	8.70075e-07	4.94569e-06	24.1961	0.496856	-1.0091	5.30577
SANS_zero_azote_nitrogen06vsnitrogen03_DOWN.xlsx		POR9088..scf249_10	647	774	840	153	172	441	4.29454e-07	2.52803e-06	25.5572	0.448483	-1.15687	5.59722
SANS_zero_azote_nitrogen06vsnitrogen03_DOWN.xlsx		POR9146..scf295_1	2279	2973	3318	926	889	1121	2.05361e-14	2.69599e-13	58.4801	0.473974	-1.07712	12.5693
SANS_zero_azote_nitrogen06vsnitrogen03_DOWN.xlsx		POR9165..scf295_1	343	581	557	114	81	189	7.39388e-11	6.8603e-10	42.4119	0.35641	-1.48839	9.16366
SANS_zero_azote_nitrogen06vsnitrogen03_DOWN.xlsx		POR9225..scf208_2	987	1366	1462	345	381	496	2.01458e-13	2.37181e-12	53.9905	0.443077	-1.17437	11.6249
SANS_zero_azote_nitrogen06vsnitrogen03_DOWN.xlsx		POR9232..scf222_8	190	362	511	86	58	149	3.6785e-06	1.87621e-05	21.4255	0.396193	-1.33573	4.72672
SANS_zero_azote_nitrogen06vsnitrogen03_DOWN.xlsx		POR9237..scf261_15	7245	13116	13919	3272	2479	3796	6.03062e-20	1.24612e-18	83.6087	0.391441	-1.35313	17.9044
SANS_zero_azote_nitrogen06vsnitrogen03_DOWN.xlsx		POR9264..scf295_1	2740	3924	3302	1049	691	1143	1.7609e-18	3.24905e-17	76.9416	0.395243	-1.33919	16.4882
SANS_zero_azote_nitrogen06vsnitrogen03_DOWN.xlsx		POR9270..scf222_8	1458	2029	1986	590	381	968	1.75357e-10	1.54896e-09	40.7236	0.470991	-1.08623	8.80996
SANS_zero_azote_nitrogen06vsnitrogen03_DOWN.xlsx		POR9282..scf227_4	742	992	1064	222	296	337	1.0206e-10	9.28862e-10	41.7816	0.428759	-1.22176	9.03205
SANS_zero_azote_nitrogen06vsnitrogen03_DOWN.xlsx		POR9309..scf251_18	1171	2053	2074	434	433	830	7.27941e-13	8.20073e-12	51.4674	0.435611	-1.19889	11.0861
SANS_zero_azote_nitrogen06vsnitrogen03_DOWN.xlsx		POR9370..scf222_8	240	312	347	71	78	164	2.82758e-05	0.000122413	17.5303	0.482467	-1.0515	3.91217
SANS_zero_azote_nitrogen06vsnitrogen03_DOWN.xlsx		POR9379..scf209_3	19157	31436	46532	8454	8708	15025	1.19554e-10	1.07838e-09	41.4723	0.457949	-1.12674	8.96723
SANS_zero_azote_nitrogen06vsnitrogen03_DOWN.xlsx		POR9393..scf295_1	2998	4275	4683	916	899	1727	7.52029e-21	1.67347e-19	87.7254	0.395343	-1.33882	18.7764
SANS_zero_azote_nitrogen06vsnitrogen03_DOWN.xlsx		POR9394..scf295_1	849	1596	1911	367	364	706	5.09325e-09	3.87374e-08	34.1535	0.456619	-1.13094	7.41187
SANS_zero_azote_nitrogen06vsnitrogen03_DOWN.xlsx		POR9451..scf209_3	5115	9981	8298	2403	2262	3839	3.68069e-13	4.26518e-12	52.8066	0.498492	-1.00436	11.3701
SANS_zero_azote_nitrogen06vsnitrogen03_DOWN.xlsx		POR9460..scf295_9	486	698	718	80	74	152	1.13823e-23	2.95503e-22	100.578	0.216801	-2.20556	21.5294
SANS_zero_azote_nitrogen06vsnitrogen03_DOWN.xlsx		POR9474..scf295_1	2062	3730	3493	728	735	1415	1.88487e-15	2.7361e-14	63.1818	0.419556	-1.25306	13.5629
SANS_zero_azote_nitrogen06vsnitrogen03_DOWN.xlsx		POR9487..scf208_2	694	1024	1968	355	419	456	2.02948e-05	9.02239e-05	18.1614	0.497228	-1.00802	4.04468
SANS_zero_azote_nitrogen06vsnitrogen03_DOWN.xlsx		POR9499..scf209_3	866	1489	2012	327	216	391	1.56676e-16	2.53309e-15	68.084	0.300227	-1.73587	14.5964
SANS_zero_azote_nitrogen06vsnitrogen03_DOWN.xlsx		POR9529..scf295_1	3003	4773	9663	1576	1460	2187	0.0027086	0.00764181	8.99405	0.490474	-1.02775	2.1168
SANS_zero_azote_nitrogen06vsnitrogen03_DOWN.xlsx		POR9535..scf295_1	327	415	283	112	68	150	6.65107e-06	3.23565e-05	20.2911	0.446409	-1.16356	4.49004
SANS_zero_azote_nitrogen06vsnitrogen03_DOWN.xlsx		POR9602..scf295_1	1202	1652	1807	550	463	678	7.75999e-12	7.83739e-11	46.8254	0.49973	-1.00078	10.1058
SANS_zero_azote_nitrogen06vsnitrogen03_DOWN.xlsx		POR9635..scf261_15	752	618	1008	174	200	453	3.41719e-06	1.75185e-05	21.5668	0.463535	-1.10925	4.7565
SANS_zero_azote_nitrogen06vsnitrogen03_DOWN.xlsx		POR9645..scf297_16	602	920	1012	158	154	270	1.14957e-18	2.14058e-17	77.7838	0.313782	-1.67217	16.6695
SANS_zero_azote_nitrogen06vsnitrogen03_DOWN.xlsx		POR9662..scf227_4	2598	3923	3907	897	802	1183	5e-28	1.68e-26	120.437	0.378037	-1.4034	25.7735
SANS_zero_azote_nitrogen06vsnitrogen03_DOWN.xlsx		POR9689..scf209_3	447	550	593	90	83	305	1.9624e-06	1.04782e-05	22.6315	0.396874	-1.33325	4.97971
SANS_zero_azote_nitrogen06vsnitrogen03_DOWN.xlsx		POR9710..scf295_1	522	659	796	198	130	308	6.17639e-09	4.65817e-08	33.7783	0.436041	-1.19746	7.33178
SANS_zero_azote_nitrogen06vsnitrogen03_DOWN.xlsx		POR9724..scf291_13	1716	1993	2614	555	610	943	4.22226e-13	4.85799e-12	52.537	0.451947	-1.14577	11.3135
SANS_zero_azote_nitrogen06vsnitrogen03_DOWN.xlsx		POR9728..scf236_6	2331	3287	2928	894	880	1300	3.95628e-16	6.18646e-15	66.2579	0.488137	-1.03464	14.2086
SANS_zero_azote_nitrogen06vsnitrogen03_DOWN.xlsx		POR9783..scf227_4	922	1107	1431	331	211	424	7.12283e-14	8.83536e-13	56.034	0.379445	-1.39804	12.0538
SANS_zero_azote_nitrogen06vsnitrogen03_DOWN.xlsx		POR9852..scf295_1	14078	21316	29532	3743	4513	8842	4.80576e-16	7.45721e-15	65.8745	0.355095	-1.49372	14.1274
SANS_zero_azote_nitrogen06vsnitrogen03_DOWN.xlsx		POR9870..scf295_1	320	358	480	42	54	92	5.18543e-15	7.1432e-14	61.1889	0.222269	-2.16962	13.1461
SANS_zero_azote_nitrogen06vsnitrogen03_DOWN.xlsx		POR9872..scf295_9	884	1302	1348	314	298	526	4.27176e-14	5.42339e-13	57.0394	0.436713	-1.19524	12.2657
SANS_zero_azote_nitrogen06vsnitrogen03_DOWN.xlsx		POR9887..scf222_8	5548	6928	7000	3009	1569	2146	9.57904e-08	6.2472e-07	28.4573	0.490524	-1.0276	6.20431
SANS_zero_azote_nitrogen06vsnitrogen03_DOWN.xlsx		POR9889..scf244_11	1730	2435	1597	292	445	882	2.79072e-10	2.41247e-09	39.8158	0.372836	-1.42339	8.61754
SANS_zero_azote_nitrogen06vsnitrogen03_UP.xlsx			P4	P5	P6	P10	P11	P12	pvalue	padj	stat	foldChange	log2FoldChange	log10padj
SANS_zero_azote_nitrogen06vsnitrogen03_UP.xlsx		POR0002..scf296_7	612	805	942	1479	1394	2630	1.136e-25	3.3221e-24	109.707	3.00826	1.58893	23.4786
SANS_zero_azote_nitrogen06vsnitrogen03_UP.xlsx		POR0020..scf208_2	2244	3301	3876	7001	6985	12922	7.24135e-40	4.34481e-38	174.622	3.72391	1.89682	37.362
SANS_zero_azote_nitrogen06vsnitrogen03_UP.xlsx		POR0030..scf295_1	349	512	377	598	596	1118	1.18569e-11	1.17841e-10	45.9948	2.36322	1.24075	9.9287
SANS_zero_azote_nitrogen06vsnitrogen03_UP.xlsx		POR0071..scf227_4	1348	1675	2254	4027	4041	6850	1.59921e-36	8.14689e-35	159.312	3.68885	1.88317	34.089
SANS_zero_azote_nitrogen06vsnitrogen03_UP.xlsx		POR0078..scf295_1	436	745	517	1533	1092	1667	1.14323e-22	2.79764e-21	96.0097	3.35345	1.74565	20.5532
SANS_zero_azote_nitrogen06vsnitrogen03_UP.xlsx		POR0095..scf295_1	3786	5963	5307	9347	8089	11420	1.15859e-29	4e-28	127.937	2.57236	1.36309	27.3798
SANS_zero_azote_nitrogen06vsnitrogen03_UP.xlsx		POR0119..scf222_8	6540	8055	6542	14007	12251	16710	2.4624e-24	6.60447e-23	103.611	2.67428	1.41915	22.1802
SANS_zero_azote_nitrogen06vsnitrogen03_UP.xlsx		POR0133..scf229_5	7183	8242	9530	19919	19642	27443	7.49374e-48	6.3894e-46	211.206	3.55502	1.82986	45.1945
SANS_zero_azote_nitrogen06vsnitrogen03_UP.xlsx		POR0177..scf295_1	1007	1455	1280	1886	1702	2193	1.15574e-13	1.40296e-12	55.0825	2.05414	1.03854	11.853
SANS_zero_azote_nitrogen06vsnitrogen03_UP.xlsx		POR0201..scf295_9	7727	11832	8497	18049	16918	21208	4.10665e-23	1.03626e-21	98.0369	2.679	1.4217	20.9845
SANS_zero_azote_nitrogen06vsnitrogen03_UP.xlsx		POR0202..scf208_2	1409	1733	1532	3284	3173	5491	2.81765e-36	1.40882e-34	158.187	3.29278	1.71931	33.8511
SANS_zero_azote_nitrogen06vsnitrogen03_UP.xlsx		POR0205..scf295_1	508	684	768	2364	2237	4001	8.16502e-69	1.69581e-66	307.371	5.72924	2.51834	65.7706
SANS_zero_azote_nitrogen06vsnitrogen03_UP.xlsx		POR0214..scf295_1	26098	40753	42091	49664	46386	74475	3.00232e-21	6.81199e-20	89.5418	2.07138	1.0506	19.1667
SANS_zero_azote_nitrogen06vsnitrogen03_UP.xlsx		POR0256..scf208_2	5931	10160	10114	27518	24545	41190	2.66563e-70	5.99766e-68	314.193	4.73455	2.24323	67.222
SANS_zero_azote_nitrogen06vsnitrogen03_UP.xlsx		POR0262..scf229_5	499	788	639	1125	1080	1721	7.74624e-22	1.82929e-20	92.2224	2.67274	1.41832	19.7377
SANS_zero_azote_nitrogen06vsnitrogen03_UP.xlsx		POR0267..scf208_2	3362	4373	4930	7565	6280	10042	4.52192e-29	1.6e-27	125.235	2.49112	1.31679	26.7922
SANS_zero_azote_nitrogen06vsnitrogen03_UP.xlsx		POR0275..scf222_8	1897	2874	2597	3412	3661	5628	2.20285e-21	5.01209e-20	90.1544	2.2694	1.18231	19.3
SANS_zero_azote_nitrogen06vsnitrogen03_UP.xlsx		POR0290..scf276_29	3414	4241	4439	7425	7129	11138	2.60438e-38	1.46496e-36	167.498	2.7881	1.47928	35.8342
SANS_zero_azote_nitrogen06vsnitrogen03_UP.xlsx		POR0324..scf208_2	4653	6833	7463	15699	12849	18407	4.66264e-42	2.99741e-40	184.657	3.33366	1.73711	39.5233
SANS_zero_azote_nitrogen06vsnitrogen03_UP.xlsx		POR0329..scf295_1	786	1216	1004	1984	1665	2193	3.94167e-20	8.25001e-19	84.4494	2.60097	1.37905	18.0835
SANS_zero_azote_nitrogen06vsnitrogen03_UP.xlsx		POR0336..scf295_1	10805	15222	16265	31800	29506	48910	1.65798e-58	2.20158e-56	260.069	3.43785	1.78151	55.6573
SANS_zero_azote_nitrogen06vsnitrogen03_UP.xlsx		POR0339..scf250_33	901	1181	1453	1500	1408	2960	2.39332e-11	2.3051e-10	44.6192	2.10416	1.07325	9.63731
SANS_zero_azote_nitrogen06vsnitrogen03_UP.xlsx		POR0343..scf208_2	252	316	202	536	694	1039	5.50175e-17	9.20747e-16	70.148	3.72078	1.8956	15.0359
SANS_zero_azote_nitrogen06vsnitrogen03_UP.xlsx		POR0345..scf222_8	7155	11778	9727	53747	48688	68769	2.27368e-122	1.31549e-119	553.417	8.06149	3.01105	118.881
SANS_zero_azote_nitrogen06vsnitrogen03_UP.xlsx		POR0351..scf209_3	3664	4717	5617	9247	8341	12890	1.89481e-36	9.59246e-35	158.975	2.88132	1.52673	34.0181
SANS_zero_azote_nitrogen06vsnitrogen03_UP.xlsx		POR0396..scf227_4	3176	5003	5176	6570	5681	7904	6.30133e-16	9.63033e-15	65.3405	2.02859	1.02048	14.0164
SANS_zero_azote_nitrogen06vsnitrogen03_UP.xlsx		POR0401..scf295_1	10509	15461	19800	27978	22355	36188	1.5151e-21	3.52652e-20	90.8949	2.51498	1.33055	19.4527
SANS_zero_azote_nitrogen06vsnitrogen03_UP.xlsx		POR0402..scf246_12	607	1170	1280	5803	6123	10865	2.25867e-77	6.534e-75	346.663	9.8762	3.30396	74.1848
SANS_zero_azote_nitrogen06vsnitrogen03_UP.xlsx		POR0403..scf296_7	2434	3898	3898	5456	4849	8126	7.62e-26	2.2705e-24	110.497	2.38351	1.25309	23.6439
SANS_zero_azote_nitrogen06vsnitrogen03_UP.xlsx		POR0429..scf222_8	243	408	561	590	510	753	5.99939e-07	3.45872e-06	24.9124	2.00901	1.00648	5.46108
SANS_zero_azote_nitrogen06vsnitrogen03_UP.xlsx		POR0448..scf249_10	66	94	46	761	1586	3087	3.22386e-16	5.12025e-15	66.6614	30.7403	4.94206	14.2907
SANS_zero_azote_nitrogen06vsnitrogen03_UP.xlsx		POR0492..scf209_3	2005	2654	2285	3910	3694	5302	7.617e-25	2.09859e-23	105.936	2.44931	1.29237	22.6781
SANS_zero_azote_nitrogen06vsnitrogen03_UP.xlsx		POR0493..scf227_4	223	633	452	4159	6275	11286	1.0997e-24	2.9892e-23	105.208	21.3195	4.4141	22.5244
SANS_zero_azote_nitrogen06vsnitrogen03_UP.xlsx		POR0508..scf208_2	3516	4774	4108	18335	16163	24848	6.70812e-109	3.39598e-106	491.504	6.33038	2.66229	105.469
SANS_zero_azote_nitrogen06vsnitrogen03_UP.xlsx		POR0513..scf209_3	37911	53776	48172	75467	72001	110987	1.57668e-34	7.51243e-33	150.189	2.44579	1.2903	32.1242
SANS_zero_azote_nitrogen06vsnitrogen03_UP.xlsx		POR0517..scf227_4	185	233	307	587	473	653	7.99869e-16	1.21556e-14	64.8705	3.1132	1.6384	13.9152
SANS_zero_azote_nitrogen06vsnitrogen03_UP.xlsx		POR0526..scf295_1	80	88	91	242	466	657	2.81801e-20	5.97537e-19	85.1129	6.61929	2.72668	18.2236
SANS_zero_azote_nitrogen06vsnitrogen03_UP.xlsx		POR0549..scf295_1	1060	1376	1492	1945	1564	2538	6.23912e-15	8.50789e-14	60.8247	2.02016	1.01447	13.0702
SANS_zero_azote_nitrogen06vsnitrogen03_UP.xlsx		POR0574..scf295_1	4852	8454	8023	15339	13095	20852	2.63206e-39	1.55618e-37	172.055	3.09789	1.63129	36.8079
SANS_zero_azote_nitrogen06vsnitrogen03_UP.xlsx		POR0595..scf295_1	1954	2942	2572	6669	6767	9709	1.49675e-63	2.52577e-61	283.214	4.13112	2.04653	60.5976
SANS_zero_azote_nitrogen06vsnitrogen03_UP.xlsx		POR0596..scf295_1	4196	6406	6980	10181	9187	13892	1e-28	2.6e-27	124.282	2.52233	1.33476	26.5931
SANS_zero_azote_nitrogen06vsnitrogen03_UP.xlsx		POR0602..scf251_18	445	618	396	620	867	1136	6.32578e-09	4.76197e-08	33.7318	2.29473	1.19832	7.32221
SANS_zero_azote_nitrogen06vsnitrogen03_UP.xlsx		POR0604..scf209_3	799	1323	851	2708	2607	3590	5.34127e-34	2.47224e-32	147.764	3.98192	1.99346	31.6069
SANS_zero_azote_nitrogen06vsnitrogen03_UP.xlsx		POR0605..scf295_1	2025	2810	3057	4212	3255	4490	1.64603e-13	1.96072e-12	54.3875	2.0254	1.01821	11.7076
SANS_zero_azote_nitrogen06vsnitrogen03_UP.xlsx		POR0609..scf295_1	424	456	447	768	713	1091	8.02049e-15	1.07917e-13	60.3303	2.48848	1.31526	12.9669
SANS_zero_azote_nitrogen06vsnitrogen03_UP.xlsx		POR0658..scf296_7	391	667	441	963	891	1326	1.99737e-17	3.42769e-16	72.1471	2.78756	1.479	15.465
SANS_zero_azote_nitrogen06vsnitrogen03_UP.xlsx		POR0662..scf295_9	4558	6669	6595	9878	8484	14221	5.08845e-32	2.13557e-30	138.713	2.41243	1.27048	29.6705
SANS_zero_azote_nitrogen06vsnitrogen03_UP.xlsx		POR0668..scf295_1	435	620	418	1276	1107	2384	4.7e-27	1.487e-25	116.031	4.07817	2.02792	24.8278
SANS_zero_azote_nitrogen06vsnitrogen03_UP.xlsx		POR0671..scf289_17	614	976	789	1186	1091	1982	2.63305e-16	4.21496e-15	67.0605	2.32218	1.21548	14.3752
SANS_zero_azote_nitrogen06vsnitrogen03_UP.xlsx		POR0672..scf208_2	1065	1010	1318	1939	1699	2780	4.28401e-16	6.68603e-15	66.101	2.42353	1.27711	14.1748
SANS_zero_azote_nitrogen06vsnitrogen03_UP.xlsx		POR0682..scf243_20	2168	3340	3408	5602	5219	7840	6.91019e-36	3.39227e-34	156.404	2.79426	1.48247	33.4695
SANS_zero_azote_nitrogen06vsnitrogen03_UP.xlsx		POR0688..scf209_3	246	565	641	697	583	1154	1.38704e-07	8.82564e-07	27.7408	2.16619	1.11516	6.05425
SANS_zero_azote_nitrogen06vsnitrogen03_UP.xlsx		POR0696..scf208_2	495	583	398	1780	1479	1733	2.574e-25	7.2651e-24	108.086	4.44741	2.15296	23.1388
SANS_zero_azote_nitrogen06vsnitrogen03_UP.xlsx		POR0706..scf291_13	1077	1696	1833	1965	1978	3242	4.15437e-14	5.29094e-13	57.0942	2.05043	1.03593	12.2765
SANS_zero_azote_nitrogen06vsnitrogen03_UP.xlsx		POR0736..scf208_2	1251	1608	1258	2048	1830	2655	5.51535e-13	6.30103e-12	52.0123	2.06874	1.04875	11.2006
SANS_zero_azote_nitrogen06vsnitrogen03_UP.xlsx		POR0752..scf208_2	202	462	425	506	506	688	2.67465e-07	1.62647e-06	26.4714	2.07111	1.0504	5.78875
SANS_zero_azote_nitrogen06vsnitrogen03_UP.xlsx		POR0764..scf295_9	16878	29614	29340	93075	84734	123138	1.15393e-75	3.22306e-73	338.819	5.39461	2.43152	72.4917
SANS_zero_azote_nitrogen06vsnitrogen03_UP.xlsx		POR0767..scf295_1	362	455	353	704	616	1110	5.10665e-15	7.04665e-14	61.219	2.63762	1.39924	13.152
SANS_zero_azote_nitrogen06vsnitrogen03_UP.xlsx		POR0801..scf208_2	276	412	251	447	379	845	2.10109e-07	1.29816e-06	26.9378	2.18453	1.12732	5.88667
SANS_zero_azote_nitrogen06vsnitrogen03_UP.xlsx		POR0810..scf295_1	672	895	867	1084	1113	2002	1.32179e-14	1.75805e-13	59.347	2.21165	1.14512	12.755
SANS_zero_azote_nitrogen06vsnitrogen03_UP.xlsx		POR0815..scf228_30	474	561	605	979	904	1438	1.84506e-20	3.98532e-19	85.9504	2.62943	1.39475	18.3995
SANS_zero_azote_nitrogen06vsnitrogen03_UP.xlsx		POR0821..scf209_3	1965	2385	2394	6557	6377	9750	3.79112e-69	8.08106e-67	308.9	4.41784	2.14334	66.0925
SANS_zero_azote_nitrogen06vsnitrogen03_UP.xlsx		POR0835..scf295_1	296	1194	725	2016	1896	2909	9.88858e-07	5.55461e-06	23.9497	3.88429	1.95765	5.25535
SANS_zero_azote_nitrogen06vsnitrogen03_UP.xlsx		POR0839..scf295_1	6690	9329	9769	13617	11596	19027	4e-28	1.45e-26	120.751	2.26357	1.1786	25.8387
SANS_zero_azote_nitrogen06vsnitrogen03_UP.xlsx		POR0868..scf251_18	1316	1976	2024	3353	2558	4890	8.3e-27	2.614e-25	114.904	2.65715	1.40988	24.5828
SANS_zero_azote_nitrogen06vsnitrogen03_UP.xlsx		POR0889..scf208_2	286	279	253	472	418	768	1.71566e-10	1.51878e-09	40.7663	2.50769	1.32636	8.8185
SANS_zero_azote_nitrogen06vsnitrogen03_UP.xlsx		POR0910..scf244_11	1163	1940	1518	2301	2231	2700	6.46415e-13	7.32302e-12	51.7006	2.10548	1.07415	11.1353
SANS_zero_azote_nitrogen06vsnitrogen03_UP.xlsx		POR0927..scf251_18	3851	5156	5028	6828	5599	9373	1.19311e-20	2.6049e-19	86.8125	2.0374	1.02673	18.5842
SANS_zero_azote_nitrogen06vsnitrogen03_UP.xlsx		POR0933..scf249_10	553	767	657	1445	1138	1770	7.706e-25	2.11593e-23	105.913	2.89735	1.53473	22.6745
SANS_zero_azote_nitrogen06vsnitrogen03_UP.xlsx		POR0948..scf295_1	743	960	869	1076	1278	1745	6.30137e-12	6.38812e-11	47.2335	2.07639	1.05408	10.1946
SANS_zero_azote_nitrogen06vsnitrogen03_UP.xlsx		POR0964..scf208_2	584	487	519	735	764	1277	1.91343e-08	1.35007e-07	31.5805	2.15103	1.10503	6.86965
SANS_zero_azote_nitrogen06vsnitrogen03_UP.xlsx		POR0979..scf227_4	1408	1840	1700	6816	4930	8155	1.63831e-69	3.58657e-67	310.573	5.30353	2.40695	66.4453
SANS_zero_azote_nitrogen06vsnitrogen03_UP.xlsx		POR0986..scf222_8	7376	10384	10369	49850	45845	87687	2.14412e-129	1.44728e-126	585.714	8.49148	3.08602	125.839
SANS_zero_azote_nitrogen06vsnitrogen03_UP.xlsx		POR1007..scf236_6	770	1000	952	2534	2519	3716	6.3387e-57	7.55052e-55	252.809	4.24938	2.08725	54.122
SANS_zero_azote_nitrogen06vsnitrogen03_UP.xlsx		POR1023..scf296_7	894	2548	980	5063	5266	7020	1.12493e-07	7.26052e-07	28.1461	4.91312	2.29664	6.13903
SANS_zero_azote_nitrogen06vsnitrogen03_UP.xlsx		POR1028..scf209_3	10636	19130	19473	38557	33243	48767	5.97551e-37	3.14296e-35	161.269	3.31146	1.72747	34.5027
SANS_zero_azote_nitrogen06vsnitrogen03_UP.xlsx		POR1029..scf227_4	489	629	617	838	839	1322	6.08485e-15	8.31151e-14	60.874	2.24412	1.16615	13.0803
SANS_zero_azote_nitrogen06vsnitrogen03_UP.xlsx		POR1044..scf297_16	6611	10260	10240	14819	13098	23503	3.71153e-30	1e-28	130.197	2.49258	1.31764	27.8584
SANS_zero_azote_nitrogen06vsnitrogen03_UP.xlsx		POR1085..scf291_13	1281	1913	2000	2454	2050	3433	4.93778e-16	7.64742e-15	65.8211	2.0148	1.01063	14.1165
SANS_zero_azote_nitrogen06vsnitrogen03_UP.xlsx		POR1100..scf295_1	1460	1967	1928	3863	3394	5757	4.42546e-46	3.44675e-44	203.088	3.18635	1.6719	43.4626
SANS_zero_azote_nitrogen06vsnitrogen03_UP.xlsx		POR1163..scf222_8	1713	2324	2028	2929	2876	4124	5.66087e-19	1.08657e-17	79.1832	2.15714	1.10912	16.9639
SANS_zero_azote_nitrogen06vsnitrogen03_UP.xlsx		POR1203..scf209_3	985	1116	1240	1648	1607	2472	5.67111e-17	9.47133e-16	70.0882	2.22684	1.155	15.0236
SANS_zero_azote_nitrogen06vsnitrogen03_UP.xlsx		POR1225..scf295_1	2672	3493	3768	4902	4366	6294	3.11964e-19	6.17826e-18	80.3605	2.07828	1.05539	17.2091
SANS_zero_azote_nitrogen06vsnitrogen03_UP.xlsx		POR1240..scf296_7	704	948	1117	2899	2547	3849	2.46161e-55	2.69446e-53	245.52	4.46504	2.15867	52.5695
SANS_zero_azote_nitrogen06vsnitrogen03_UP.xlsx		POR1275..scf249_10	302	530	490	646	735	1302	2.89158e-14	3.72365e-13	57.8069	2.61817	1.38856	12.429
SANS_zero_azote_nitrogen06vsnitrogen03_UP.xlsx		POR1316..scf209_3	3316	5946	5364	14846	12970	19038	2.71446e-58	3.49003e-56	259.086	4.32228	2.11179	55.4572
SANS_zero_azote_nitrogen06vsnitrogen03_UP.xlsx		POR1326..scf227_4	3925	8331	8950	9087	8426	15084	3.70035e-10	3.17846e-09	39.2649	2.03203	1.02292	8.49778
SANS_zero_azote_nitrogen06vsnitrogen03_UP.xlsx		POR1336..scf209_3	1090	2160	1840	5938	5473	9234	3.7898e-61	5.79196e-59	272.185	5.41405	2.43671	58.2372
SANS_zero_azote_nitrogen06vsnitrogen03_UP.xlsx		POR1339..scf227_4	2656	4382	3797	5484	6101	10155	9.247e-25	2.53048e-23	105.551	2.6129	1.38565	22.5968
SANS_zero_azote_nitrogen06vsnitrogen03_UP.xlsx		POR1362..scf222_8	4355	6364	5042	8559	7614	11258	9.54243e-23	2.36372e-21	96.3674	2.30148	1.20256	20.6264
SANS_zero_azote_nitrogen06vsnitrogen03_UP.xlsx		POR1386..scf210_14	853	1428	1194	3082	3209	3957	1.38506e-41	8.76485e-40	182.491	3.98879	1.99595	39.0573
SANS_zero_azote_nitrogen06vsnitrogen03_UP.xlsx		POR1418..scf295_1	252	582	629	1656	1555	2511	3.58714e-33	1.60529e-31	143.981	5.24967	2.39223	30.7944
SANS_zero_azote_nitrogen06vsnitrogen03_UP.xlsx		POR1446..scf296_7	351	562	495	7399	6270	9003	2.69765e-205	5.46274e-202	934.781	21.7308	4.44167	201.263
SANS_zero_azote_nitrogen06vsnitrogen03_UP.xlsx		POR1460..scf208_2	2498	3727	3424	5859	4709	6474	1.63611e-21	3.78642e-20	90.7429	2.36952	1.2446	19.4218
SANS_zero_azote_nitrogen06vsnitrogen03_UP.xlsx		POR1590..scf209_3	135	140	214	505	548	889	2.08e-26	6.495e-25	113.068	5.10032	2.35059	24.1874
SANS_zero_azote_nitrogen06vsnitrogen03_UP.xlsx		POR1595..scf295_1	1534	2368	2409	3733	3729	5320	1.66242e-30	1e-28	131.791	2.70641	1.43638	28.2012
SANS_zero_azote_nitrogen06vsnitrogen03_UP.xlsx		POR1618..scf229_5	1026	1564	1804	2895	2368	3840	1.069e-25	3.1385e-24	109.827	2.74854	1.45866	23.5033
SANS_zero_azote_nitrogen06vsnitrogen03_UP.xlsx		POR1630..scf222_8	726	843	1078	1699	1263	2188	4.79097e-18	8.70109e-17	74.9651	2.53102	1.33972	16.0604
SANS_zero_azote_nitrogen06vsnitrogen03_UP.xlsx		POR1644..scf297_16	39835	73590	66568	90979	77718	111567	1.57658e-16	2.54389e-15	68.0717	2.09166	1.06465	14.5945
SANS_zero_azote_nitrogen06vsnitrogen03_UP.xlsx		POR1649..scf227_4	8724	12395	13483	19430	16432	25201	1.8e-27	5.75e-26	117.947	2.34973	1.2325	25.2406
SANS_zero_azote_nitrogen06vsnitrogen03_UP.xlsx		POR1659..scf267_23	221	220	283	298	309	665	1.42121e-06	7.77301e-06	23.2517	2.12375	1.08661	5.10941
SANS_zero_azote_nitrogen06vsnitrogen03_UP.xlsx		POR1669..scf225_25	10224	13421	12972	19114	16552	24257	4.2867e-24	1.14219e-22	102.512	2.1666	1.11543	21.9423
SANS_zero_azote_nitrogen06vsnitrogen03_UP.xlsx		POR1698..scf295_1	3793	4836	3719	21175	17855	27643	2.44746e-85	9.01111e-83	383.244	7.08727	2.82523	82.0452
SANS_zero_azote_nitrogen06vsnitrogen03_UP.xlsx		POR1742..scf208_2	1985	3800	3959	5267	4870	7300	8.75513e-18	1.55519e-16	73.7749	2.40326	1.26499	15.8082
SANS_zero_azote_nitrogen06vsnitrogen03_UP.xlsx		POR1808..scf295_1	1138	1562	1442	3178	2799	3851	7.01133e-37	3.66399e-35	160.951	3.16368	1.6616	34.436
SANS_zero_azote_nitrogen06vsnitrogen03_UP.xlsx		POR1826..scf209_3	1334	1955	1683	3193	2348	3742	1.15188e-21	2.69659e-20	91.4373	2.46852	1.30364	19.5692
SANS_zero_azote_nitrogen06vsnitrogen03_UP.xlsx		POR1843..scf295_1	4581	6814	6967	14330	13766	21052	8.86097e-60	1.25919e-57	265.905	3.55985	1.83182	56.8999
SANS_zero_azote_nitrogen06vsnitrogen03_UP.xlsx		POR1844..scf208_2	1477	2068	1765	3367	3013	4662	3.66558e-32	1.54641e-30	139.365	2.73732	1.45276	29.8107
SANS_zero_azote_nitrogen06vsnitrogen03_UP.xlsx		POR1892..scf236_6	68	87	133	169	216	336	5.83771e-09	4.41096e-08	33.888	3.13533	1.64862	7.35547
SANS_zero_azote_nitrogen06vsnitrogen03_UP.xlsx		POR1895..scf208_2	2682	3277	4016	5107	5769	10402	4.77737e-22	1.1348e-20	93.1789	2.74339	1.45596	19.9451
SANS_zero_azote_nitrogen06vsnitrogen03_UP.xlsx		POR1940..scf209_3	1707	2552	2737	4956	3702	5836	1e-27	3.32e-26	119.051	2.76322	1.46635	25.4789
SANS_zero_azote_nitrogen06vsnitrogen03_UP.xlsx		POR1952..scf295_1	8643	13200	11554	21402	16738	22632	2.24349e-22	5.44081e-21	94.675	2.44666	1.29081	20.2643
SANS_zero_azote_nitrogen06vsnitrogen03_UP.xlsx		POR1970..scf249_10	23695	40117	35928	59811	66810	101022	7.50675e-36	3.66293e-34	156.239	3.05604	1.61166	33.4362
SANS_zero_azote_nitrogen06vsnitrogen03_UP.xlsx		POR2002..scf209_3	2719	3999	4166	6406	5720	7397	1.11453e-22	2.73567e-21	96.06	2.41782	1.27371	20.5629
SANS_zero_azote_nitrogen06vsnitrogen03_UP.xlsx		POR2012..scf222_8	6812	11126	11881	15005	13178	21751	4.57068e-21	1.02555e-19	88.7103	2.23076	1.15753	18.989
SANS_zero_azote_nitrogen06vsnitrogen03_UP.xlsx		POR2027..scf295_1	9563	13709	16058	30272	30369	45926	2.72584e-49	2.39992e-47	217.804	3.59583	1.84632	46.6198
SANS_zero_azote_nitrogen06vsnitrogen03_UP.xlsx		POR2086..scf208_2	1218	1974	1401	2645	2776	4453	1.08848e-23	2.83495e-22	100.667	2.80596	1.48849	21.5475
SANS_zero_azote_nitrogen06vsnitrogen03_UP.xlsx		POR2090..scf295_1	230	405	298	738	758	1082	4.986e-25	1.3975e-23	106.775	3.65559	1.8701	22.8546
SANS_zero_azote_nitrogen06vsnitrogen03_UP.xlsx		POR2099..scf295_1	45	164	114	287	220	279	7.67775e-08	5.05608e-07	28.8857	3.21554	1.68506	6.29619
SANS_zero_azote_nitrogen06vsnitrogen03_UP.xlsx		POR2137..scf295_1	63206	80072	89130	138155	125815	177799	8.9396e-32	3.67567e-30	137.594	2.52353	1.33544	29.4347
SANS_zero_azote_nitrogen06vsnitrogen03_UP.xlsx		POR2162..scf229_5	751	1169	1027	1920	1723	2263	2.71511e-23	6.89416e-22	98.8563	2.68728	1.42614	21.1615
SANS_zero_azote_nitrogen06vsnitrogen03_UP.xlsx		POR2170..scf227_4	831	1049	805	1083	1195	2103	7.22071e-10	6.01726e-09	37.9601	2.05492	1.03908	8.2206
SANS_zero_azote_nitrogen06vsnitrogen03_UP.xlsx		POR2176..scf208_2	346	494	492	629	679	956	1.20689e-12	1.33004e-11	50.4751	2.22781	1.15563	10.8761
SANS_zero_azote_nitrogen06vsnitrogen03_UP.xlsx		POR2183..scf209_3	359	581	442	745	770	1498	4.36933e-16	6.80606e-15	66.0621	2.77476	1.47236	14.1671
SANS_zero_azote_nitrogen06vsnitrogen03_UP.xlsx		POR2186..scf209_3	1408	2757	1932	2887	2649	4231	2.90963e-13	3.39597e-12	53.2683	2.11884	1.08327	11.469
SANS_zero_azote_nitrogen06vsnitrogen03_UP.xlsx		POR2197..scf209_3	657	1164	1185	1550	1422	1909	2.79541e-13	3.2714e-12	53.347	2.184	1.12697	11.4853
SANS_zero_azote_nitrogen06vsnitrogen03_UP.xlsx		POR2214..scf229_5	6715	9521	11290	21329	17716	28041	1.56972e-41	9.85635e-40	182.242	3.24734	1.69926	39.0063
SANS_zero_azote_nitrogen06vsnitrogen03_UP.xlsx		POR2217..scf251_18	152	241	358	366	310	518	4.56546e-06	2.29121e-05	21.0115	2.04138	1.02955	4.63993
SANS_zero_azote_nitrogen06vsnitrogen03_UP.xlsx		POR2265..scf209_3	869	1054	1014	2016	1802	2989	1.92904e-32	8.26731e-31	140.64	3.01188	1.59067	30.0826
SANS_zero_azote_nitrogen06vsnitrogen03_UP.xlsx		POR2276..scf208_2	5481	7883	8811	10438	9341	13577	1.76634e-17	3.06367e-16	72.3897	2.00817	1.00588	15.5138
SANS_zero_azote_nitrogen06vsnitrogen03_UP.xlsx		POR2284..scf255_21	2381	4151	3922	5066	5040	7228	3.1312e-19	6.18602e-18	80.3532	2.22175	1.1517	17.2086
SANS_zero_azote_nitrogen06vsnitrogen03_UP.xlsx		POR2343..scf209_3	108195	151352	165785	281595	257181	383415	1.23538e-43	8.55261e-42	191.881	2.89222	1.53218	41.0679
SANS_zero_azote_nitrogen06vsnitrogen03_UP.xlsx		POR2348..scf295_1	936	1586	1217	2045	1605	2357	1.79236e-13	2.11943e-12	54.2202	2.13674	1.09541	11.6738
SANS_zero_azote_nitrogen06vsnitrogen03_UP.xlsx		POR2355..scf208_2	641	958	877	1456	1154	1684	1.45931e-16	2.37357e-15	68.2241	2.30212	1.20297	14.6246
SANS_zero_azote_nitrogen06vsnitrogen03_UP.xlsx		POR2376..scf295_1	1426	1632	1989	5139	4974	8271	3.87532e-61	5.81298e-59	272.141	4.74779	2.24726	58.2356
SANS_zero_azote_nitrogen06vsnitrogen03_UP.xlsx		POR2400..scf295_1	1179	1496	1543	2167	2262	3375	4.2588e-23	1.07118e-21	97.9648	2.42709	1.27923	20.9701
SANS_zero_azote_nitrogen06vsnitrogen03_UP.xlsx		POR2452..scf229_5	1069	1771	1529	2384	1861	2569	3.68919e-13	4.26892e-12	52.802	2.08815	1.06222	11.3697
SANS_zero_azote_nitrogen06vsnitrogen03_UP.xlsx		POR2476..scf208_2	439	677	722	1412	1277	1823	2.223e-30	1e-28	131.214	3.28528	1.71602	28.079
SANS_zero_azote_nitrogen06vsnitrogen03_UP.xlsx		POR2482..scf295_1	524	963	950	1246	1280	2000	1.52499e-16	2.47544e-15	68.1373	2.45904	1.2981	14.6063
SANS_zero_azote_nitrogen06vsnitrogen03_UP.xlsx		POR2493..scf225_25	336	516	677	786	688	1138	7.78139e-11	7.16242e-10	42.312	2.23502	1.16029	9.14494
SANS_zero_azote_nitrogen06vsnitrogen03_UP.xlsx		POR2511..scf295_1	1096	2101	2063	3063	2457	4580	7.62826e-19	1.44367e-17	78.594	2.53333	1.34103	16.8405
SANS_zero_azote_nitrogen06vsnitrogen03_UP.xlsx		POR2602..scf208_2	367	562	498	830	817	1457	9.41337e-21	2.06076e-19	87.2813	2.81431	1.49278	18.686
SANS_zero_azote_nitrogen06vsnitrogen03_UP.xlsx		POR2609..scf208_2	2243	3313	3638	4273	3685	6984	3.39977e-17	5.72519e-16	71.0976	2.11512	1.08074	15.2422
SANS_zero_azote_nitrogen06vsnitrogen03_UP.xlsx		POR2636..scf227_4	336	467	624	2189	1781	2159	6.33707e-41	3.91834e-39	179.467	5.83896	2.54571	38.4069
SANS_zero_azote_nitrogen06vsnitrogen03_UP.xlsx		POR2648..scf208_2	2521	4233	4043	26766	18806	27802	4.01582e-95	1.91342e-92	428.195	9.22867	3.20612	91.7182
SANS_zero_azote_nitrogen06vsnitrogen03_UP.xlsx		POR2652..scf227_4	350	396	635	553	742	1372	1.19237e-08	8.63111e-08	32.4993	2.40134	1.26384	7.06393
SANS_zero_azote_nitrogen06vsnitrogen03_UP.xlsx		POR2705..scf295_9	1531	2264	2635	4888	4420	6381	3.67368e-37	1.95769e-35	162.236	3.28047	1.7139	34.7083
SANS_zero_azote_nitrogen06vsnitrogen03_UP.xlsx		POR2711..scf227_4	3056	4280	3787	5941	4672	7179	7.98437e-19	1.50754e-17	78.5038	2.11524	1.08082	16.8217
SANS_zero_azote_nitrogen06vsnitrogen03_UP.xlsx		POR2718..scf269_36	1374	2730	2371	3120	2799	4428	2.42398e-14	3.16171e-13	58.1539	2.13179	1.09206	12.5001
SANS_zero_azote_nitrogen06vsnitrogen03_UP.xlsx		POR2732..scf295_1	4057	5745	4865	13109	12309	19810	2.51649e-67	4.85324e-65	300.537	4.05414	2.0194	64.314
SANS_zero_azote_nitrogen06vsnitrogen03_UP.xlsx		POR2739..scf295_1	6106	8348	8078	15874	13301	20564	1.85891e-45	1.42049e-43	200.232	2.92592	1.54889	42.8476
SANS_zero_azote_nitrogen06vsnitrogen03_UP.xlsx		POR2755..scf295_1	1033	1464	1326	2103	1644	3403	2.32055e-19	4.64109e-18	80.9453	2.40094	1.2636	17.3334
SANS_zero_azote_nitrogen06vsnitrogen03_UP.xlsx		POR2789..scf252_32	107	184	156	332	248	506	5.73817e-13	6.52797e-12	51.9346	3.09389	1.62942	11.1852
SANS_zero_azote_nitrogen06vsnitrogen03_UP.xlsx		POR2807..scf209_3	2370	4165	2880	8308	7103	10049	3.06223e-36	1.52172e-34	158.021	3.62431	1.85771	33.8177
SANS_zero_azote_nitrogen06vsnitrogen03_UP.xlsx		POR2812..scf295_1	400	359	462	600	553	902	8.44648e-09	6.27099e-08	33.1695	2.11859	1.0831	7.20266
SANS_zero_azote_nitrogen06vsnitrogen03_UP.xlsx		POR2843..scf222_8	1201	1873	1912	3077	2377	3061	3.74545e-15	5.24882e-14	61.8294	2.30391	1.20408	13.2799
SANS_zero_azote_nitrogen06vsnitrogen03_UP.xlsx		POR2844..scf208_2	6714	11009	10505	17497	14860	23178	3.34585e-33	1.50563e-31	144.119	2.62031	1.38974	30.8223
SANS_zero_azote_nitrogen06vsnitrogen03_UP.xlsx		POR2852..scf295_1	7353	11663	17818	19368	18481	28611	3.20806e-13	3.73352e-12	53.0765	2.39876	1.26229	11.4279
SANS_zero_azote_nitrogen06vsnitrogen03_UP.xlsx		POR2861..scf227_4	842	1445	1373	1767	2109	2505	5.47411e-15	7.52806e-14	61.0822	2.34696	1.2308	13.1233
SANS_zero_azote_nitrogen06vsnitrogen03_UP.xlsx		POR2865..scf249_10	199	247	303	220	327	725	6.62048e-05	0.000266398	15.9163	2.00871	1.00627	3.57447
SANS_zero_azote_nitrogen06vsnitrogen03_UP.xlsx		POR2873..scf295_1	2244	2969	3318	3960	3673	5783	3.6386e-19	7.13623e-18	80.0565	2.07091	1.05026	17.1465
SANS_zero_azote_nitrogen06vsnitrogen03_UP.xlsx		POR2886..scf295_1	1297	2108	2226	2623	2406	3607	4.56704e-15	6.35619e-14	61.4389	2.04484	1.03199	13.1968
SANS_zero_azote_nitrogen06vsnitrogen03_UP.xlsx		POR2888..scf229_5	11528	18050	19931	24316	20313	32981	2.21279e-18	4.06432e-17	76.4905	2.08395	1.05932	16.391
SANS_zero_azote_nitrogen06vsnitrogen03_UP.xlsx		POR2894..scf209_3	954	1792	1668	1957	2151	3060	1.05959e-13	1.29452e-12	55.2533	2.16648	1.11535	11.8879
SANS_zero_azote_nitrogen06vsnitrogen03_UP.xlsx		POR2896..scf296_7	131	180	151	516	347	747	5.85926e-23	1.46482e-21	97.3331	4.42728	2.14642	20.8342
SANS_zero_azote_nitrogen06vsnitrogen03_UP.xlsx		POR2898..scf297_16	99	97	154	280	388	640	9.98742e-17	1.63431e-15	68.9719	4.67856	2.22606	14.7867
SANS_zero_azote_nitrogen06vsnitrogen03_UP.xlsx		POR2927..scf249_10	1463	2159	2001	3065	2786	4786	5e-28	1.6e-26	120.544	2.47932	1.30994	25.795
SANS_zero_azote_nitrogen06vsnitrogen03_UP.xlsx		POR2934..scf295_1	570	714	804	914	1016	1611	2.79886e-13	3.2714e-12	53.3446	2.19023	1.13108	11.4853
SANS_zero_azote_nitrogen06vsnitrogen03_UP.xlsx		POR2984..scf208_2	3069	4884	5291	13266	11470	18375	6.54983e-63	1.06107e-60	280.272	4.35343	2.12215	59.9743
SANS_zero_azote_nitrogen06vsnitrogen03_UP.xlsx		POR2994..scf295_1	4498	5775	6053	13463	12914	17772	1.13506e-55	1.27695e-53	247.062	3.60496	1.84998	52.8938
SANS_zero_azote_nitrogen06vsnitrogen03_UP.xlsx		POR3004..scf227_4	199	300	321	741	759	1106	7.00528e-33	3.06717e-31	142.652	4.20741	2.07293	30.5133
SANS_zero_azote_nitrogen06vsnitrogen03_UP.xlsx		POR3074..scf229_5	6676	9645	10562	15356	12819	17821	9.74181e-22	2.29386e-20	91.7688	2.29653	1.19946	19.6394
SANS_zero_azote_nitrogen06vsnitrogen03_UP.xlsx		POR3095..scf222_8	405	625	674	1122	1195	1706	3.9e-26	1.1912e-24	111.828	3.13565	1.64877	23.924
SANS_zero_azote_nitrogen06vsnitrogen03_UP.xlsx		POR3096..scf209_3	1431	2293	2069	3373	3398	4753	1e-28	2.5e-27	124.331	2.66133	1.41215	26.6021
SANS_zero_azote_nitrogen06vsnitrogen03_UP.xlsx		POR3102..scf296_7	1774	3314	2912	5182	5335	6973	7e-28	2.33e-26	119.769	2.95991	1.56555	25.6326
SANS_zero_azote_nitrogen06vsnitrogen03_UP.xlsx		POR3104..scf295_1	563	630	472	1009	873	1346	7.9977e-13	8.97249e-12	51.2827	2.46978	1.30438	11.0471
SANS_zero_azote_nitrogen06vsnitrogen03_UP.xlsx		POR3105..scf295_1	926	1040	1123	2428	1335	1947	9.06945e-11	8.28213e-10	42.0124	2.41592	1.27257	9.08186
SANS_zero_azote_nitrogen06vsnitrogen03_UP.xlsx		POR3129..scf222_8	1729	2694	2485	6607	5801	8150	9.34387e-58	1.14675e-55	256.624	4.01179	2.00425	54.9405
SANS_zero_azote_nitrogen06vsnitrogen03_UP.xlsx		POR3169..scf236_6	16876	22884	21316	39035	31312	51117	8.31945e-37	4.31972e-35	160.611	2.62208	1.39071	34.3645
SANS_zero_azote_nitrogen06vsnitrogen03_UP.xlsx		POR3182..scf209_3	20026	28411	28255	56114	51510	61761	3.79187e-33	1.68759e-31	143.871	2.99108	1.58067	30.7727
SANS_zero_azote_nitrogen06vsnitrogen03_UP.xlsx		POR3186..scf295_1	1529	2570	1965	5388	4616	7799	6.25063e-49	5.44409e-47	216.151	3.8802	1.95613	46.2641
SANS_zero_azote_nitrogen06vsnitrogen03_UP.xlsx		POR3222..scf208_2	302	482	362	643	702	1380	2.27395e-16	3.65456e-15	67.3495	3.00857	1.58908	14.4372
SANS_zero_azote_nitrogen06vsnitrogen03_UP.xlsx		POR3238..scf208_2	406	606	680	3379	2344	3983	6.41098e-75	1.67513e-72	335.399	7.6508	2.93561	71.776
SANS_zero_azote_nitrogen06vsnitrogen03_UP.xlsx		POR3239..scf246_12	133	395	136	1391	1069	1629	2.46484e-10	2.15607e-09	40.0584	7.79111	2.96183	8.66634
SANS_zero_azote_nitrogen06vsnitrogen03_UP.xlsx		POR3240..scf295_1	16197	24556	25014	56045	52635	90317	1.03334e-67	2.04147e-65	302.311	4.02288	2.00823	64.6901
SANS_zero_azote_nitrogen06vsnitrogen03_UP.xlsx		POR3241..scf295_1	2526	3709	2897	4355	4206	5925	9.72818e-17	1.59511e-15	69.0238	2.09726	1.06851	14.7972
SANS_zero_azote_nitrogen06vsnitrogen03_UP.xlsx		POR3250..scf295_1	2351	2870	2755	4464	3374	6203	2.98296e-20	6.30861e-19	85.0005	2.2764	1.18676	18.2001
SANS_zero_azote_nitrogen06vsnitrogen03_UP.xlsx		POR3287..scf209_3	240	346	352	559	511	619	2.17835e-11	2.10808e-10	44.8035	2.38968	1.25682	9.67611
SANS_zero_azote_nitrogen06vsnitrogen03_UP.xlsx		POR3293..scf297_16	4742	6175	6771	9315	7553	10859	6.07288e-18	1.09069e-16	74.4971	2.09217	1.065	15.9623
SANS_zero_azote_nitrogen06vsnitrogen03_UP.xlsx		POR3313..scf208_2	2213	3677	3505	4910	4081	6837	2.17844e-21	4.97052e-20	90.1764	2.23475	1.16011	19.3036
SANS_zero_azote_nitrogen06vsnitrogen03_UP.xlsx		POR3351..scf295_1	386	469	406	825	606	922	1.27292e-12	1.39521e-11	50.3705	2.41717	1.27332	10.8554
SANS_zero_azote_nitrogen06vsnitrogen03_UP.xlsx		POR3359..scf209_3	2465	3873	5273	6460	6127	8385	1.26187e-15	1.86517e-14	63.9722	2.42507	1.27803	13.7293
SANS_zero_azote_nitrogen06vsnitrogen03_UP.xlsx		POR3397..scf295_1	1839	2840	2568	4579	4078	5554	2e-28	6.7e-27	122.33	2.63029	1.39522	26.1752
SANS_zero_azote_nitrogen06vsnitrogen03_UP.xlsx		POR3425..scf295_1	12800	18449	23029	40850	38826	43925	6.75e-26	2.0396e-24	110.739	3.10859	1.63626	23.6904
SANS_zero_azote_nitrogen06vsnitrogen03_UP.xlsx		POR3430..scf208_2	1579	1962	1886	3272	3111	4961	6.51339e-32	2.70556e-30	138.223	2.72723	1.44743	29.5677
SANS_zero_azote_nitrogen06vsnitrogen03_UP.xlsx		POR3438..scf208_2	1071	1494	1923	2516	2385	3531	1.52787e-19	3.09393e-18	81.7712	2.49857	1.3211	17.5095
SANS_zero_azote_nitrogen06vsnitrogen03_UP.xlsx		POR3478..scf236_6	1115	1821	1378	2286	2161	4045	3.03163e-20	6.37824e-19	84.9685	2.54415	1.34718	18.1953
SANS_zero_azote_nitrogen06vsnitrogen03_UP.xlsx		POR3485..scf295_1	11393	18009	19279	21929	20574	31246	6.05994e-18	1.09069e-16	74.5013	2.01976	1.01418	15.9623
SANS_zero_azote_nitrogen06vsnitrogen03_UP.xlsx		POR3491..scf295_1	2017	2457	2859	5577	5620	9021	1.92853e-47	1.61043e-45	209.325	3.60868	1.85147	44.7931
SANS_zero_azote_nitrogen06vsnitrogen03_UP.xlsx		POR3492..scf208_2	1172	1029	887	1704	1627	2091	2.33091e-09	1.84019e-08	35.6754	2.22088	1.15113	7.73514
SANS_zero_azote_nitrogen06vsnitrogen03_UP.xlsx		POR3533..scf229_5	1752	1892	2339	39059	32192	48097	5.18732e-209	1.40058e-205	951.876	26.6107	4.73393	204.854
SANS_zero_azote_nitrogen06vsnitrogen03_UP.xlsx		POR3558..scf222_8	677	806	1052	1880	1448	2544	4.796e-25	1.34899e-23	106.852	3.01961	1.59436	22.87
SANS_zero_azote_nitrogen06vsnitrogen03_UP.xlsx		POR3576..scf244_11	85	183	181	313	211	305	8.8248e-07	5.00567e-06	24.1689	2.40917	1.26854	5.30054
SANS_zero_azote_nitrogen06vsnitrogen03_UP.xlsx		POR3599..scf295_1	9640	15700	16015	18687	18629	30742	2.56406e-20	5.47991e-19	85.2997	2.17439	1.12061	18.2612
SANS_zero_azote_nitrogen06vsnitrogen03_UP.xlsx		POR3605..scf291_13	35416	60379	61224	74011	67204	111402	1.26076e-19	2.57233e-18	82.151	2.13632	1.09513	17.5897
SANS_zero_azote_nitrogen06vsnitrogen03_UP.xlsx		POR3609..scf209_3	18666	33618	30602	36536	35642	53735	8.03456e-17	1.32276e-15	69.4011	2.03277	1.02345	14.8785
SANS_zero_azote_nitrogen06vsnitrogen03_UP.xlsx		POR3628..scf295_1	4775	6988	11836	12958	13471	17090	3.799e-12	3.92498e-11	48.2256	2.47374	1.30669	10.4062
SANS_zero_azote_nitrogen06vsnitrogen03_UP.xlsx		POR3652..scf295_1	1632	2256	2322	3171	3193	4910	6.86e-26	2.0658e-24	110.707	2.3928	1.2587	23.6849
SANS_zero_azote_nitrogen06vsnitrogen03_UP.xlsx		POR3669..scf246_12	838	1149	1361	4142	4411	9291	1.841e-56	2.16117e-54	250.685	6.80147	2.76585	53.6653
SANS_zero_azote_nitrogen148vsnitrogen05_UP.xlsx	GT8	POR4276..scf295_1	518	342	254	1969	2346	1671	2.88556e-11	3.12474e-10	44.253	2.52189	1.33451	9.50519
SANS_zero_azote_nitrogen06vsnitrogen03_UP.xlsx		POR3717..scf222_8	588	1072	802	3594	3036	3883	7.51261e-53	7.33158e-51	234.125	5.80635	2.53763	50.1348
SANS_zero_azote_nitrogen06vsnitrogen03_UP.xlsx		POR3739..scf208_2	1178	1535	1248	2389	1891	3271	2.311e-20	4.95215e-19	85.5051	2.4684	1.30357	18.3052
SANS_zero_azote_nitrogen06vsnitrogen03_UP.xlsx		POR3744..scf295_1	671	793	757	2310	1759	3606	6.88079e-44	4.80469e-42	193.045	4.41571	2.14265	41.3183
SANS_zero_azote_nitrogen06vsnitrogen03_UP.xlsx		POR3749..scf209_3	891	1003	1090	1533	1289	2164	2.73414e-15	3.89218e-14	62.4491	2.16261	1.11277	13.4098
SANS_zero_azote_nitrogen06vsnitrogen03_UP.xlsx		POR3775..scf295_9	118	271	178	470	367	488	8.88083e-12	8.9249e-11	46.561	3.10755	1.63578	10.0494
SANS_zero_azote_nitrogen06vsnitrogen03_UP.xlsx		POR3784..scf236_6	2409	2332	2473	4212	3874	6668	2.79483e-20	5.94177e-19	85.1293	2.59673	1.3767	18.2261
SANS_zero_azote_nitrogen06vsnitrogen03_UP.xlsx		POR3797..scf208_2	593	1081	912	1347	1230	1767	7.95656e-15	1.07235e-13	60.346	2.24259	1.16517	12.9697
SANS_zero_azote_nitrogen06vsnitrogen03_UP.xlsx		POR3803..scf295_9	43	52	69	128	77	169	1.25865e-05	5.82063e-05	19.0722	2.71347	1.44014	4.23503
SANS_zero_azote_nitrogen06vsnitrogen03_UP.xlsx		POR3812..scf227_4	2857	4165	4699	7473	8907	12095	1.23717e-33	5.62982e-32	146.096	3.24175	1.69677	31.2495
SANS_zero_azote_nitrogen06vsnitrogen03_UP.xlsx		POR3853..scf295_1	3685	5357	5589	27947	27816	42086	7.32551e-154	6.59296e-151	698.211	8.9254	3.15792	150.181
SANS_zero_azote_nitrogen06vsnitrogen03_UP.xlsx		POR3877..scf295_1	175	411	307	383	419	557	2.9375e-06	1.52231e-05	21.857	2.00044	1.00032	4.8175
SANS_zero_azote_nitrogen06vsnitrogen03_UP.xlsx		POR3896..scf208_2	7820	11572	11428	21213	17531	24544	1.09109e-33	4.9931e-32	146.345	2.76008	1.46471	31.3016
SANS_zero_azote_nitrogen06vsnitrogen03_UP.xlsx		POR3897..scf209_3	298	323	274	496	420	595	3.46901e-08	2.38937e-07	30.4257	2.14932	1.10388	6.62172
SANS_zero_azote_nitrogen06vsnitrogen03_UP.xlsx		POR3898..scf208_2	2121	2770	3151	7972	7334	10608	2.22924e-65	3.84188e-63	291.599	4.2942	2.10239	62.4155
SANS_zero_azote_nitrogen06vsnitrogen03_UP.xlsx		POR3906..scf249_10	12355	17642	23259	25768	22865	32946	1.15701e-13	1.40296e-12	55.0804	2.04161	1.02971	11.853
SANS_zero_azote_nitrogen06vsnitrogen03_UP.xlsx		POR3917..scf209_3	270	324	276	502	395	736	6.64683e-11	6.20984e-10	42.6202	2.36913	1.24436	9.20692
SANS_zero_azote_nitrogen06vsnitrogen03_UP.xlsx		POR3918..scf208_2	889	1371	1272	2517	2156	3913	5.92679e-38	3.31083e-36	165.863	3.18457	1.6711	35.4801
SANS_zero_azote_nitrogen06vsnitrogen03_UP.xlsx		POR3921..scf209_3	1653	3527	3089	9152	8390	12058	1.34865e-47	1.13792e-45	210.037	4.87057	2.28409	44.9439
SANS_zero_azote_nitrogen06vsnitrogen03_UP.xlsx		POR3929..scf208_2	613	549	613	969	914	1555	8.59954e-13	9.62103e-12	51.1403	2.42953	1.28068	11.0168
SANS_zero_azote_nitrogen06vsnitrogen03_UP.xlsx		POR3930..scf295_1	72	113	68	304	198	372	1.87698e-14	2.47614e-13	58.657	4.37233	2.1284	12.6062
SANS_zero_azote_nitrogen06vsnitrogen03_UP.xlsx		POR3946..scf209_3	841	1355	1311	1953	1921	3013	2.554e-25	7.2339e-24	108.101	2.60097	1.37905	23.1406
SANS_zero_azote_nitrogen06vsnitrogen03_UP.xlsx		POR3949..scf226_27	1054	1906	1834	9605	8324	14461	4.01594e-111	2.16861e-108	501.72	9.01865	3.17291	107.664
SANS_zero_azote_nitrogen06vsnitrogen03_UP.xlsx		POR3953..scf209_3	3734	4002	4272	7209	7145	9616	1.2264e-24	3.32227e-23	104.992	2.6169	1.38786	22.4786
SANS_zero_azote_nitrogen06vsnitrogen03_UP.xlsx		POR3958..scf295_9	1279	2182	2027	3733	3352	4135	1.18737e-23	3.06296e-22	100.494	2.7806	1.4754	21.5139
SANS_zero_azote_nitrogen06vsnitrogen03_UP.xlsx		POR3983..scf291_13	228	553	239	780	871	1732	4.99583e-16	7.72256e-15	65.798	4.20993	2.07379	14.1122
SANS_zero_azote_nitrogen06vsnitrogen03_UP.xlsx		POR4027..scf295_1	309	614	564	880	713	774	6.25311e-08	4.18943e-07	29.2833	2.15526	1.10786	6.37785
SANS_zero_azote_nitrogen06vsnitrogen03_UP.xlsx		POR4042..scf295_1	907	1604	1566	2671	2058	2789	6.8009e-17	1.13116e-15	69.7299	2.49239	1.31753	14.9465
SANS_zero_azote_nitrogen06vsnitrogen03_UP.xlsx		POR4047..scf208_2	297	395	310	792	735	1003	3.47031e-22	8.31643e-21	93.8116	3.31095	1.72724	20.0801
SANS_zero_azote_nitrogen06vsnitrogen03_UP.xlsx		POR4052..scf295_9	448	570	509	1075	968	1479	1.31e-25	3.8027e-24	109.425	3.01211	1.59077	23.4199
SANS_zero_azote_nitrogen06vsnitrogen03_UP.xlsx		POR4095..scf295_9	6685	9317	2613	17252	15067	24204	0.000348314	0.00120932	12.7909	3.26971	1.70916	2.91746
SANS_zero_azote_nitrogen06vsnitrogen03_UP.xlsx		POR4103..scf209_3	3596	5335	5850	9384	8830	13244	1.39721e-36	7.16293e-35	159.581	2.84164	1.50673	34.1449
SANS_zero_azote_nitrogen06vsnitrogen03_UP.xlsx		POR4141..scf295_1	695	1485	1371	1847	1826	2210	1.55479e-11	1.52652e-10	45.4639	2.25137	1.1708	9.8163
SANS_zero_azote_nitrogen06vsnitrogen03_UP.xlsx		POR4160..scf209_3	1343	1800	1350	2472	2257	2973	9.49859e-15	1.27171e-13	59.9973	2.256	1.17377	12.8956
SANS_zero_azote_nitrogen06vsnitrogen03_UP.xlsx		POR4171..scf227_4	758	1097	962	1391	1310	2807	3.5241e-16	5.53201e-15	66.4859	2.47364	1.30663	14.2571
SANS_zero_azote_nitrogen06vsnitrogen03_UP.xlsx		POR4248..scf295_9	6323	8632	8400	16043	13442	21861	1.02694e-46	8.23584e-45	205.996	2.90638	1.53923	44.0843
SANS_zero_azote_nitrogen06vsnitrogen03_UP.xlsx		POR4259..scf208_2	672	1128	737	1605	1608	2396	5.02037e-21	1.12334e-19	88.5247	2.90465	1.53836	18.9495
SANS_zero_azote_nitrogen06vsnitrogen03_UP.xlsx		POR4269..scf208_2	752	975	985	2852	2515	4485	3.8119e-66	6.86141e-64	295.119	4.72636	2.24073	63.1636
SANS_zero_azote_nitrogen06vsnitrogen03_UP.xlsx		POR4304..scf295_1	2360	2937	3436	3854	4007	6792	1.78068e-17	3.07538e-16	72.3737	2.1732	1.11982	15.5121
SANS_zero_azote_nitrogen06vsnitrogen03_UP.xlsx		POR4306..scf289_17	607	495	857	1321	998	1912	6.92695e-13	7.81453e-12	51.5649	2.71292	1.43984	11.1071
SANS_zero_azote_nitrogen06vsnitrogen03_UP.xlsx		POR4311..scf295_1	1135	1775	2087	4196	3380	5164	6.15926e-34	2.83466e-32	147.481	3.41893	1.77355	31.5475
SANS_zero_azote_nitrogen06vsnitrogen03_UP.xlsx		POR4332..scf295_1	2205	3168	3397	4149	3926	5438	1.41201e-17	2.47026e-16	72.8316	2.05857	1.04165	15.6073
SANS_zero_azote_nitrogen06vsnitrogen03_UP.xlsx		POR4367..scf295_1	4140	8014	7878	9484	8747	14409	1.29053e-15	1.90406e-14	63.928	2.16826	1.11654	13.7203
SANS_zero_azote_nitrogen06vsnitrogen03_UP.xlsx		POR4399..scf227_4	519	786	569	1132	737	1210	9.86867e-10	8.06622e-09	37.3507	2.13821	1.0964	8.09333
SANS_zero_azote_nitrogen06vsnitrogen03_UP.xlsx		POR4417..scf227_4	419	789	647	966	748	1143	6.97007e-10	5.81437e-09	38.029	2.04303	1.03071	8.2355
SANS_zero_azote_nitrogen06vsnitrogen03_UP.xlsx		POR4430..scf208_2	1277	1387	1365	2147	2230	2750	2.78203e-15	3.94648e-14	62.415	2.31708	1.21231	13.4038
SANS_zero_azote_nitrogen06vsnitrogen03_UP.xlsx		POR4500..scf229_5	1170	1687	1402	2433	1882	2594	5.5885e-14	7.01811e-13	56.511	2.15439	1.10728	12.1538
SANS_zero_azote_nitrogen06vsnitrogen03_UP.xlsx		POR4521..scf209_3	25705	33921	45903	104866	89357	125591	1.38225e-43	9.48836e-42	191.657	4.0732	2.02616	41.0228
SANS_zero_azote_nitrogen06vsnitrogen03_UP.xlsx		POR4524..scf227_4	3507	4994	4934	6758	7133	11428	3e-28	9e-27	121.721	2.47387	1.30677	26.0438
SANS_zero_azote_nitrogen06vsnitrogen03_UP.xlsx		POR4548..scf244_11	13963	18348	18526	29452	28567	32928	3.02974e-21	6.85499e-20	89.5238	2.40897	1.26842	19.164
SANS_zero_azote_nitrogen06vsnitrogen03_UP.xlsx		POR4611..scf222_8	77	160	231	258	252	454	3.18032e-07	1.90678e-06	26.137	2.61278	1.38559	5.7197
SANS_zero_azote_nitrogen06vsnitrogen03_UP.xlsx		POR4681..scf227_4	708	885	981	1275	1223	1405	2.47148e-10	2.15955e-09	40.0531	2.01966	1.01411	8.66564
SANS_zero_azote_nitrogen06vsnitrogen03_UP.xlsx		POR4685..scf251_18	2075	3516	4384	5052	4774	6912	2.57764e-14	3.34062e-13	58.033	2.24734	1.16822	12.4762
SANS_zero_azote_nitrogen06vsnitrogen03_UP.xlsx		POR4689..scf295_1	417	445	437	965	888	1162	1.09353e-19	2.23677e-18	82.4323	3.02754	1.59814	17.6504
SANS_zero_azote_nitrogen06vsnitrogen03_UP.xlsx		POR4704..scf208_2	394	351	322	951	742	1125	4.68714e-17	7.86042e-16	70.4641	3.34413	1.74163	15.1046
SANS_zero_azote_nitrogen06vsnitrogen03_UP.xlsx		POR4722..scf296_7	213	209	216	569	353	419	1.57551e-08	1.12437e-07	31.9579	2.69812	1.43196	6.94909
SANS_zero_azote_nitrogen06vsnitrogen03_UP.xlsx		POR4734..scf261_15	5288	8683	10460	11893	11441	17205	2.78812e-16	4.4369e-15	66.9477	2.21531	1.14751	14.3529
SANS_zero_azote_nitrogen06vsnitrogen03_UP.xlsx		POR4739..scf295_1	4323	7632	8024	10825	10079	14637	8.21662e-21	1.81348e-19	87.5502	2.39352	1.25913	18.7415
SANS_zero_azote_nitrogen06vsnitrogen03_UP.xlsx		POR4740..scf289_17	1879	2575	2456	7215	6511	9427	2.46887e-75	6.66596e-73	337.302	4.4609	2.15734	72.1761
SANS_zero_azote_nitrogen06vsnitrogen03_UP.xlsx		POR4745..scf209_3	2542	4053	4967	19622	18642	29798	2.32955e-88	9.43468e-86	397.123	7.88003	2.9782	85.0253
SANS_zero_azote_nitrogen06vsnitrogen03_UP.xlsx		POR4784..scf208_2	281	637	905	2252	1548	1831	6.64413e-07	3.81144e-06	24.7157	3.98948	1.9962	5.41891
SANS_zero_azote_nitrogen06vsnitrogen03_UP.xlsx		POR4809..scf295_1	3196	4228	3920	10559	9895	16912	2.15895e-72	5.14337e-70	323.795	4.30198	2.105	69.2888
SANS_zero_azote_nitrogen06vsnitrogen03_UP.xlsx		POR4817..scf295_1	3565	4807	4486	10227	7709	12117	3.62583e-39	2.1282e-37	171.418	3.0946	1.62975	36.672
SANS_zero_azote_nitrogen06vsnitrogen03_UP.xlsx		POR4830..scf229_5	2642	4448	5218	8383	8613	12782	5.80451e-31	2.24959e-29	133.88	3.24074	1.69632	28.6479
SANS_zero_azote_nitrogen06vsnitrogen03_UP.xlsx		POR4832..scf295_1	4397	11923	8608	13186	11375	18773	7.80154e-12	7.86955e-11	46.815	2.32462	1.217	10.1041
SANS_zero_azote_nitrogen06vsnitrogen03_UP.xlsx		POR4840..scf295_1	862	1256	1231	3917	4184	5237	2.67489e-67	5.03875e-65	300.415	5.36807	2.4244	64.2977
SANS_zero_azote_nitrogen06vsnitrogen03_UP.xlsx		POR4848..scf244_11	1097	2320	1946	2824	2796	4728	7.34661e-18	1.31363e-16	74.1212	2.55299	1.35219	15.8815
SANS_zero_azote_nitrogen06vsnitrogen03_UP.xlsx		POR4858..scf295_9	3061	4140	4241	6161	5381	8307	2.2e-27	6.96e-26	117.553	2.29443	1.19814	25.1577
SANS_zero_azote_nitrogen06vsnitrogen03_UP.xlsx		POR4861..scf296_7	1170	1643	1514	2172	2049	4186	1.99007e-19	3.9999e-18	81.2489	2.47716	1.30869	17.398
SANS_zero_azote_nitrogen06vsnitrogen03_UP.xlsx		POR4915..scf295_1	4749	7567	7584	9231	9860	13050	6.64307e-19	1.26609e-17	78.8671	2.16961	1.11744	16.8975
SANS_zero_azote_nitrogen06vsnitrogen03_UP.xlsx		POR4926..scf244_11	1133	1669	1612	2820	2328	4261	5.22491e-32	2.18154e-30	138.661	2.78831	1.47939	29.6612
SANS_zero_azote_nitrogen06vsnitrogen03_UP.xlsx		POR4963..scf295_1	850	991	1030	1357	1411	2080	1.35264e-15	1.99207e-14	63.8354	2.19506	1.13426	13.7007
SANS_zero_azote_nitrogen06vsnitrogen03_UP.xlsx		POR4964..scf295_9	1089	1919	1495	2028	2177	3587	9.08199e-16	1.36483e-14	64.6202	2.26359	1.17861	13.8649
SANS_zero_azote_nitrogen06vsnitrogen03_UP.xlsx		POR4974..scf208_2	3703	5847	4996	8897	8565	10705	3.02e-26	9.333e-25	112.334	2.61055	1.38436	24.03
SANS_zero_azote_nitrogen06vsnitrogen03_UP.xlsx		POR4991..scf208_2	6208	11823	10659	13911	12663	17218	1.81084e-14	2.3967e-13	58.7276	2.06666	1.0473	12.6204
SANS_zero_azote_nitrogen06vsnitrogen03_UP.xlsx		POR5013..scf295_1	772	1332	1281	2200	2271	3914	5.15491e-31	2.00744e-29	134.115	3.25523	1.70276	28.6974
SANS_zero_azote_nitrogen06vsnitrogen03_UP.xlsx		POR5018..scf208_2	330	923	837	1992	1958	3479	5.82e-26	1.7645e-24	111.034	4.73541	2.24349	23.7534
SANS_zero_azote_nitrogen06vsnitrogen03_UP.xlsx		POR5045..scf208_2	1007	1292	736	7302	6896	9101	4.59367e-61	6.76523e-59	271.802	10.0677	3.33166	58.1697
SANS_zero_azote_nitrogen06vsnitrogen03_UP.xlsx		POR5055..scf295_1	954	1522	1502	2504	2493	4366	1.8914e-32	8.1927e-31	140.679	3.08422	1.62491	30.0866
SANS_zero_azote_nitrogen06vsnitrogen03_UP.xlsx		POR5060..scf295_1	221	345	322	721	397	607	1.30211e-09	1.05366e-08	36.8101	2.54943	1.35018	7.9773
SANS_zero_azote_nitrogen06vsnitrogen03_UP.xlsx		POR5066..scf209_3	2644	3101	3496	6616	5906	7954	2.72052e-32	1.15373e-30	139.957	2.94084	1.55623	29.9379
SANS_zero_azote_nitrogen06vsnitrogen03_UP.xlsx		POR5072..scf209_3	689	978	1032	2236	2064	3153	6.26951e-47	5.18194e-45	206.978	3.66628	1.87432	44.2855
SANS_zero_azote_nitrogen06vsnitrogen03_UP.xlsx		POR5080..scf295_1	10299	28509	16424	38483	37999	56296	1.06963e-07	6.94788e-07	28.2437	3.09322	1.62911	6.15815
SANS_zero_azote_nitrogen06vsnitrogen03_UP.xlsx		POR5110..scf295_1	1424	1947	1958	3585	3385	5629	4.62146e-43	3.11949e-41	189.256	3.1019	1.63315	40.5059
SANS_zero_azote_nitrogen06vsnitrogen03_UP.xlsx		POR5115..scf210_14	496	536	578	843	742	1088	1.14547e-11	1.13984e-10	46.0624	2.14827	1.10318	9.94315
SANS_zero_azote_nitrogen06vsnitrogen03_UP.xlsx		POR5116..scf296_7	208	342	202	697	528	920	4.24637e-19	8.26817e-18	79.7513	3.68424	1.88137	17.0826
SANS_zero_azote_nitrogen06vsnitrogen03_UP.xlsx		POR5118..scf295_1	550	792	739	1791	1556	2761	4.10456e-46	3.22786e-44	203.238	3.83934	1.94086	43.4911
SANS_zero_azote_nitrogen06vsnitrogen03_UP.xlsx		POR5127..scf249_10	44811	72955	71075	125229	121002	186662	4.39373e-45	3.2953e-43	198.52	3.06123	1.61411	42.4821
SANS_zero_azote_nitrogen06vsnitrogen03_UP.xlsx		POR5151..scf295_1	24309	39718	37045	50418	44707	59767	8.20506e-18	1.46068e-16	73.903	2.05932	1.04217	15.8354
SANS_zero_azote_nitrogen06vsnitrogen03_UP.xlsx		POR5172..scf295_1	1634	2827	2639	6280	5534	7630	3.55057e-44	2.52277e-42	194.362	3.70297	1.88868	41.5981
SANS_zero_azote_nitrogen06vsnitrogen03_UP.xlsx		POR5173..scf295_1	654	953	824	1556	1280	1953	9.72833e-23	2.39512e-21	96.3292	2.60217	1.37971	20.6207
SANS_zero_azote_nitrogen06vsnitrogen03_UP.xlsx		POR5190..scf236_6	14953	24208	27054	42756	36330	56719	7.47542e-30	3e-28	128.807	2.74993	1.4594	27.5642
SANS_zero_azote_nitrogen06vsnitrogen03_UP.xlsx		POR5270..scf295_9	2511	4027	4026	31715	31761	44958	6.41948e-183	7.42826e-180	831.85	13.9183	3.79892	179.129
SANS_zero_azote_nitrogen06vsnitrogen03_UP.xlsx		POR5391..scf296_7	129	202	98	358	152	330	3.33799e-05	0.000141485	17.2149	2.37035	1.2451	3.84929
SANS_zero_azote_nitrogen06vsnitrogen03_UP.xlsx		POR5407..scf209_3	5398	7347	5148	10321	8495	11948	3.66166e-15	5.15817e-14	61.8739	2.25671	1.17422	13.2875
SANS_zero_azote_nitrogen06vsnitrogen03_UP.xlsx		POR5411..scf289_17	3331	4598	5379	6172	5755	9498	5.61902e-19	1.08109e-17	79.1979	2.11704	1.08205	16.9661
SANS_zero_azote_nitrogen06vsnitrogen03_UP.xlsx		POR5435..scf208_2	2152	4251	4278	7599	6789	11577	1.14319e-29	4e-28	127.964	3.24205	1.6969	27.3836
SANS_zero_azote_nitrogen06vsnitrogen03_UP.xlsx		POR5464..scf295_1	5814	8309	8459	12362	11704	16611	4.11512e-30	2e-28	129.992	2.40768	1.26764	27.8156
SANS_zero_azote_nitrogen06vsnitrogen03_UP.xlsx		POR5479..scf295_1	306	267	326	872	614	930	2.04598e-17	3.49629e-16	72.0997	3.44334	1.78381	15.4564
SANS_zero_azote_nitrogen06vsnitrogen03_UP.xlsx		POR5560..scf295_1	1748	2452	2237	3419	2642	3612	5.68072e-13	6.48082e-12	51.9543	2.00161	1.00116	11.1884
SANS_zero_azote_nitrogen06vsnitrogen03_UP.xlsx		POR5615..scf295_1	471	738	729	1143	1146	1465	4.96681e-19	9.62468e-18	79.4416	2.5931	1.37468	17.0166
SANS_zero_azote_nitrogen06vsnitrogen03_UP.xlsx		POR5631..scf208_2	304	580	847	752	779	1708	7.28406e-08	4.81247e-07	28.9877	2.35603	1.23636	6.31763
SANS_zero_azote_nitrogen06vsnitrogen03_UP.xlsx		POR5633..scf295_9	976	1734	1540	1975	1770	2983	5.50267e-15	7.55451e-14	61.0719	2.08983	1.06339	13.1218
SANS_zero_azote_nitrogen06vsnitrogen03_UP.xlsx		POR5666..scf208_2	980	1382	1611	2052	2009	3348	7.69004e-21	1.70656e-19	87.6812	2.44265	1.28845	18.7679
SANS_zero_azote_nitrogen06vsnitrogen03_UP.xlsx		POR5678..scf209_3	3883	5024	4758	8467	7341	12633	3.43137e-37	1.85294e-35	162.372	2.7156	1.44127	34.7321
SANS_zero_azote_nitrogen06vsnitrogen03_UP.xlsx		POR5683..scf295_1	1210	2137	2228	5771	6103	9069	3.07602e-57	3.71876e-55	254.25	5.04229	2.33408	54.4296
SANS_zero_azote_nitrogen06vsnitrogen03_UP.xlsx		POR5688..scf209_3	2263	2666	2867	9210	7919	9720	1.55414e-50	1.41444e-48	223.507	4.61917	2.20763	47.8494
SANS_zero_azote_nitrogen06vsnitrogen03_UP.xlsx		POR5700..scf295_1	3621	5353	6496	10186	8688	15167	9.90731e-31	3.80328e-29	132.818	2.90323	1.53766	28.4198
SANS_zero_azote_nitrogen06vsnitrogen03_UP.xlsx		POR5717..scf229_5	554	934	806	1617	1391	2257	7.67847e-30	3e-28	128.754	3.03978	1.60397	27.5545
SANS_zero_azote_nitrogen06vsnitrogen03_UP.xlsx		POR5738..scf236_6	2446	3242	2896	4521	3895	6987	6.7405e-24	1.76692e-22	101.616	2.32558	1.21759	21.7528
SANS_zero_azote_nitrogen06vsnitrogen03_UP.xlsx		POR5754..scf295_1	295	436	311	604	622	1281	2.54186e-15	3.63764e-14	62.5928	3.01163	1.59055	13.4392
SANS_zero_azote_nitrogen06vsnitrogen03_UP.xlsx		POR5786..scf295_1	1398	2651	2063	3193	2758	4162	5.59451e-16	8.63153e-15	65.575	2.20833	1.14296	14.0639
SANS_zero_azote_nitrogen06vsnitrogen03_UP.xlsx		POR5791..scf295_1	2545	2656	3476	6730	6561	12686	1.71297e-35	8.25898e-34	154.599	3.8118	1.93047	33.0831
SANS_zero_azote_nitrogen06vsnitrogen03_UP.xlsx		POR5795..scf208_2	13353	21277	20762	56693	54965	77921	2.18746e-77	6.534e-75	346.727	4.6321	2.21167	74.1848
SANS_zero_azote_nitrogen06vsnitrogen03_UP.xlsx		POR5801..scf227_4	1891	2826	2514	4598	4024	6327	3.52356e-36	1.74029e-34	157.742	2.73975	1.45405	33.7594
SANS_zero_azote_nitrogen06vsnitrogen03_UP.xlsx		POR5846..scf244_11	8922	16441	23692	29480	28020	43757	9.8225e-16	1.47065e-14	64.4657	2.75706	1.46313	13.8325
SANS_zero_azote_nitrogen06vsnitrogen03_UP.xlsx		POR5853..scf295_1	1212	1661	1646	1929	1927	3331	6.33137e-16	9.65802e-15	65.3311	2.06183	1.04392	14.0151
SANS_zero_azote_nitrogen06vsnitrogen03_UP.xlsx		POR5885..scf295_1	894	1111	1601	1943	1454	2060	4.45749e-09	3.4062e-08	34.4129	2.0013	1.00094	7.46773
SANS_zero_azote_nitrogen06vsnitrogen03_UP.xlsx		POR5916..scf295_1	2618	5347	4500	5491	5182	8044	1.31824e-12	1.44099e-11	50.3019	2.00217	1.00156	10.8413
SANS_zero_azote_nitrogen06vsnitrogen03_UP.xlsx		POR5936..scf295_1	310	364	370	815	841	1542	1e-28	2.3e-27	124.528	3.90055	1.96368	26.6413
SANS_zero_azote_nitrogen148vsnitrogen05_UP.xlsx	GT28	POR5938..scf295_1	406	333	258	1749	2074	1298	3.73254e-07	2.41482e-06	25.8279	2.25856	1.1754	5.61712
SANS_zero_azote_nitrogen06vsnitrogen03_UP.xlsx		POR5993..scf208_2	1665	2431	1945	5582	4885	6309	2.14416e-40	1.31574e-38	177.042	3.72541	1.8974	37.8808
SANS_zero_azote_nitrogen06vsnitrogen03_UP.xlsx		POR6012..scf222_8	1964	3446	3989	6052	5551	7262	1.33259e-20	2.89382e-19	86.5939	2.7245	1.44599	18.5385
SANS_zero_azote_nitrogen06vsnitrogen03_UP.xlsx		POR6030..scf209_3	7998	9885	10564	16417	12933	18260	1.4012e-19	2.84454e-18	81.9423	2.22216	1.15196	17.546
SANS_zero_azote_nitrogen06vsnitrogen03_UP.xlsx		POR6047..scf295_1	508	800	483	867	800	1359	1.05244e-09	8.58485e-09	37.2252	2.15999	1.11103	8.06627
SANS_zero_azote_nitrogen06vsnitrogen03_UP.xlsx		POR6053..scf208_2	121	485	293	735	890	1344	7.18899e-15	9.7539e-14	60.5457	4.39645	2.13634	13.0108
SANS_zero_azote_nitrogen06vsnitrogen03_UP.xlsx		POR6090..scf295_1	288	461	402	645	542	790	4.59321e-12	4.72745e-11	47.8534	2.26482	1.1794	10.3254
SANS_zero_azote_nitrogen06vsnitrogen03_UP.xlsx		POR6094..scf227_4	1296	1609	1460	2266	2058	2514	1.2791e-12	1.4001e-11	50.361	2.075	1.05311	10.8538
SANS_zero_azote_nitrogen06vsnitrogen03_UP.xlsx		POR6096..scf209_3	1557	2231	2576	3018	2487	4532	2.14929e-15	3.11349e-14	62.9232	2.06139	1.04361	13.5068
SANS_zero_azote_nitrogen06vsnitrogen03_UP.xlsx		POR6099..scf295_1	1323	2004	1954	5995	5067	7459	1.53577e-71	3.55422e-69	319.883	4.70625	2.23458	68.4493
SANS_zero_azote_nitrogen06vsnitrogen03_UP.xlsx		POR6121..scf296_7	2039	3314	3195	4468	3820	6165	2.53184e-22	6.12176e-21	94.4357	2.24748	1.16831	20.2131
SANS_zero_azote_nitrogen06vsnitrogen03_UP.xlsx		POR6141..scf229_5	4632	7566	8008	10428	9286	15717	7.39823e-23	1.84387e-21	96.8713	2.32265	1.21577	20.7343
SANS_zero_azote_nitrogen06vsnitrogen03_UP.xlsx		POR6169..scf295_1	2139	2672	2906	7916	6556	10209	1.27367e-65	2.24276e-63	292.715	4.22721	2.07971	62.6492
SANS_zero_azote_nitrogen06vsnitrogen03_UP.xlsx		POR6175..scf249_10	250	446	420	1356	1220	2350	1.06344e-50	9.78848e-49	224.262	5.77264	2.52923	48.0093
SANS_zero_azote_nitrogen06vsnitrogen03_UP.xlsx		POR6190..scf209_3	1418	5400	3713	10174	10385	15628	1.75929e-08	1.24674e-07	31.7436	4.46519	2.15872	6.90422
SANS_zero_azote_nitrogen06vsnitrogen03_UP.xlsx		POR6197..scf291_13	426	701	1530	1739	1624	2908	0.000217659	0.000787069	13.6721	2.75925	1.46428	3.10399
SANS_zero_azote_nitrogen06vsnitrogen03_UP.xlsx		POR6231..scf295_1	1463	2191	1664	2426	2190	4112	1.96301e-14	2.58542e-13	58.5688	2.11007	1.07729	12.5875
SANS_zero_azote_nitrogen06vsnitrogen03_UP.xlsx		POR6249..scf295_1	1208	3713	2454	4643	3801	4710	0.000168371	0.000624168	14.1548	2.27895	1.18837	3.2047
SANS_zero_azote_nitrogen06vsnitrogen03_UP.xlsx		POR6294..scf227_4	1235	1691	1454	2057	2089	2891	3.31918e-16	5.25105e-15	66.604	2.11753	1.08238	14.2798
SANS_zero_azote_nitrogen06vsnitrogen03_UP.xlsx		POR6298..scf295_1	200	172	240	1066	1051	1424	7.35978e-47	5.96142e-45	206.659	7.5408	2.91472	44.2247
SANS_zero_azote_nitrogen06vsnitrogen03_UP.xlsx		POR6328..scf295_1	128	270	245	364	308	529	3.29717e-09	2.56552e-08	34.9999	2.42569	1.27839	7.59082
SANS_zero_azote_nitrogen06vsnitrogen03_UP.xlsx		POR6343..scf229_5	7335	9849	10937	16897	14465	23194	4.15901e-34	1.94728e-32	148.261	2.5677	1.36048	31.7106
SANS_zero_azote_nitrogen06vsnitrogen03_UP.xlsx		POR6362..scf226_27	762	829	967	1494	1154	2035	2.57641e-16	4.13246e-15	67.1033	2.35719	1.23707	14.3838
SANS_zero_azote_nitrogen06vsnitrogen03_UP.xlsx		POR6369..scf295_1	4933	7777	8121	14366	13884	23844	6.33275e-44	4.46046e-42	193.21	3.28856	1.71746	41.3506
SANS_zero_azote_nitrogen06vsnitrogen03_UP.xlsx		POR6377..scf295_1	915	1767	1704	2081	2001	3216	2.12378e-14	2.7836e-13	58.414	2.20889	1.14332	12.5554
SANS_zero_azote_nitrogen06vsnitrogen03_UP.xlsx		POR6388..scf208_2	692	958	776	1754	1534	2341	2.13022e-29	8e-28	126.728	3.04819	1.60795	27.1172
SANS_zero_azote_nitrogen06vsnitrogen03_UP.xlsx		POR6390..scf295_1	757	975	869	1277	1041	1934	1.09871e-13	1.33626e-12	55.182	2.09763	1.06876	11.8741
SANS_zero_azote_nitrogen06vsnitrogen03_UP.xlsx		POR6431..scf209_3	581	923	970	1369	1043	1675	6.34873e-14	7.91149e-13	56.2602	2.18855	1.12997	12.1017
SANS_zero_azote_nitrogen06vsnitrogen03_UP.xlsx		POR6480..scf209_3	572	1131	1020	1494	1683	2101	1.53989e-16	2.49462e-15	68.1181	2.61594	1.38733	14.603
SANS_zero_azote_nitrogen06vsnitrogen03_UP.xlsx		POR6505..scf209_3	3394	5594	4725	14278	12483	16884	6.07758e-58	7.69193e-56	257.48	4.3049	2.10598	55.114
SANS_zero_azote_nitrogen06vsnitrogen03_UP.xlsx		POR6506..scf209_3	571	489	554	815	662	1365	1.01236e-08	7.43434e-08	32.8174	2.15559	1.10808	7.12876
SANS_zero_azote_nitrogen06vsnitrogen03_UP.xlsx		POR6513..scf227_4	1509	2407	2587	3928	3757	5618	1e-28	2.7e-27	124.184	2.72807	1.44788	26.5737
SANS_zero_azote_nitrogen06vsnitrogen03_UP.xlsx		POR6538..scf295_1	1335	2150	3780	4432	3806	6230	4.42152e-05	0.000183006	16.6813	2.46705	1.30279	3.73753
SANS_zero_azote_nitrogen06vsnitrogen03_UP.xlsx		POR6548..scf209_3	1827	2382	1949	4044	3245	3973	5.81642e-16	8.92291e-15	65.4983	2.43116	1.28164	14.0495
SANS_zero_azote_nitrogen06vsnitrogen03_UP.xlsx		POR6592..scf222_8	1123	1731	1261	3623	3061	4684	4.98375e-39	2.863e-37	170.786	3.65457	1.8697	36.5432
SANS_zero_azote_nitrogen06vsnitrogen03_UP.xlsx		POR6652..scf229_5	251	533	414	660	467	1135	1.15444e-09	9.36032e-09	37.0448	2.39357	1.25916	8.02871
SANS_zero_azote_nitrogen06vsnitrogen03_UP.xlsx		POR6664..scf295_1	2218	3294	3427	4262	3655	6053	2.47485e-19	4.93752e-18	80.8181	2.06467	1.04591	17.3065
SANS_zero_azote_nitrogen06vsnitrogen03_UP.xlsx		POR6665..scf296_7	53578	71677	83867	79721	83679	185942	1.39519e-11	1.3765e-10	45.676	2.10032	1.07061	9.86122
SANS_zero_azote_nitrogen06vsnitrogen03_UP.xlsx		POR6669..scf208_2	12866	17748	19642	30519	28507	38360	1.08945e-30	4.14299e-29	132.63	2.59559	1.37606	28.3827
SANS_zero_azote_nitrogen06vsnitrogen03_UP.xlsx		POR6677..scf226_27	1442	3584	3413	11486	9606	13240	1.75894e-38	9.96324e-37	168.278	5.59903	2.48518	36.0016
SANS_zero_azote_nitrogen06vsnitrogen03_UP.xlsx		POR6694..scf209_3	3609	4862	3967	8125	6823	9581	1.712e-25	4.9361e-24	108.894	2.61163	1.38495	23.3066
SANS_zero_azote_nitrogen06vsnitrogen03_UP.xlsx		POR6699..scf209_3	15720	24962	23106	34138	31674	41542	9.58169e-23	2.36621e-21	96.3593	2.27064	1.1831	20.6259
SANS_zero_azote_nitrogen06vsnitrogen03_UP.xlsx		POR6701..scf289_17	477	934	898	1223	1205	1988	3.28225e-16	5.20278e-15	66.626	2.52621	1.33698	14.2838
SANS_zero_azote_nitrogen06vsnitrogen03_UP.xlsx		POR6721..scf209_3	6363	8296	9352	17582	15415	22396	6.23609e-43	4.17458e-41	188.66	3.07473	1.62046	40.3794
SANS_zero_azote_nitrogen06vsnitrogen03_UP.xlsx		POR6728..scf229_5	2358	3015	2662	4771	4595	8209	2.18182e-30	1e-28	131.251	2.81772	1.49453	28.0851
SANS_zero_azote_nitrogen06vsnitrogen03_UP.xlsx		POR6732..scf295_1	1481	2158	1872	4998	4525	9034	5.35344e-53	5.35344e-51	234.8	4.34236	2.11848	50.2714
SANS_zero_azote_nitrogen06vsnitrogen03_UP.xlsx		POR6744..scf208_2	645	801	772	8059	6660	11728	4.00465e-191	5.40628e-188	869.591	15.6012	3.96358	187.267
SANS_zero_azote_nitrogen06vsnitrogen03_UP.xlsx		POR6753..scf295_1	924	1282	865	2534	2519	3285	3e-28	1.11e-26	121.307	3.57818	1.83922	25.9549
SANS_zero_azote_nitrogen06vsnitrogen03_UP.xlsx		POR6755..scf229_5	44176	69970	61963	69115	76128	124812	2.7133e-16	4.32633e-15	67.0013	2.00945	1.0068	14.3639
SANS_zero_azote_nitrogen06vsnitrogen03_UP.xlsx		POR6756..scf222_8	758	1194	1102	3045	2529	4104	7.66399e-58	9.55052e-56	257.018	4.21348	2.07501	55.02
SANS_zero_azote_nitrogen06vsnitrogen03_UP.xlsx		POR6790..scf295_1	324	503	380	670	685	743	3.27058e-10	2.82126e-09	39.506	2.31162	1.2089	8.54956
SANS_zero_azote_nitrogen06vsnitrogen03_UP.xlsx		POR6796..scf209_3	14551	24615	17620	28512	25148	38201	1.81372e-17	3.12577e-16	72.3375	2.14592	1.10159	15.505
SANS_zero_azote_nitrogen148vsnitrogen05_DOWN.xlsx	GT4	POR0856..scf295_1	7474	4769	1561	2842	3047	1488	4.42325e-14	6.34129e-13	56.9708	0.29243	-1.77383	12.1978
SANS_zero_azote_nitrogen06vsnitrogen03_UP.xlsx		POR6842..scf209_3	90330	144830	148058	293743	299216	393574	4.61653e-46	3.56133e-44	203.004	3.4992	1.80702	43.4484
SANS_zero_azote_nitrogen06vsnitrogen03_UP.xlsx		POR6886..scf261_15	117	127	34	259	313	355	1.12905e-07	7.28132e-07	28.139	3.97466	1.99083	6.13779
SANS_zero_azote_nitrogen06vsnitrogen03_UP.xlsx		POR6898..scf227_4	4920	7310	4681	8103	7358	14524	1.51766e-13	1.81324e-12	54.5471	2.24629	1.16754	11.7415
SANS_zero_azote_nitrogen06vsnitrogen03_UP.xlsx		POR6900..scf295_9	9277	14036	11852	21736	17483	21959	1.60339e-18	2.97196e-17	77.1266	2.34516	1.22969	16.527
SANS_zero_azote_nitrogen06vsnitrogen03_UP.xlsx		POR6907..scf209_3	1041	2040	1959	4710	4574	6855	1.64513e-44	1.21141e-42	195.893	4.31485	2.10931	41.9167
SANS_zero_azote_nitrogen06vsnitrogen03_UP.xlsx		POR6917..scf222_8	1455	1791	1512	2462	1885	3209	2.66483e-13	3.12375e-12	53.441	2.04849	1.03456	11.5053
SANS_zero_azote_nitrogen06vsnitrogen03_UP.xlsx		POR6944..scf297_16	8824	13919	12247	20701	18418	30126	5.26989e-37	2.78994e-35	161.519	2.62379	1.39165	34.5544
SANS_zero_azote_nitrogen06vsnitrogen03_UP.xlsx		POR6955..scf295_1	1283	1673	1585	3976	3622	6777	3.33363e-54	3.50681e-52	240.329	4.09096	2.03244	51.4551
SANS_zero_azote_nitrogen06vsnitrogen03_UP.xlsx		POR6983..scf295_1	372	421	619	678	619	1195	6.22113e-10	5.2057e-09	38.2508	2.23266	1.15876	8.28352
SANS_zero_azote_nitrogen06vsnitrogen03_UP.xlsx		POR6991..scf295_1	2312	2847	3086	4481	4120	5638	1.04657e-21	2.45715e-20	91.627	2.29044	1.19562	19.6096
SANS_zero_azote_nitrogen06vsnitrogen03_UP.xlsx		POR7013..scf297_16	4116	5200	4909	14140	12122	20007	2.84362e-73	7.1979e-71	327.837	4.26429	2.09231	70.1428
SANS_zero_azote_nitrogen06vsnitrogen03_UP.xlsx		POR7015..scf244_11	1454	1728	1640	2884	2938	4746	1e-28	1.8e-27	125.026	2.83527	1.50349	26.7484
SANS_zero_azote_nitrogen06vsnitrogen03_UP.xlsx		POR7083..scf209_3	749	991	973	3737	2902	5114	9.91956e-81	3.21394e-78	362.081	5.68598	2.50741	77.493
SANS_zero_azote_nitrogen06vsnitrogen03_UP.xlsx		POR7102..scf229_5	319	521	438	732	598	1067	5.07714e-15	7.02989e-14	61.2304	2.43981	1.28677	13.1531
SANS_zero_azote_nitrogen06vsnitrogen03_UP.xlsx		POR7105..scf295_1	5118	6487	6034	39372	40791	59993	3.01559e-158	3.05329e-155	718.378	10.4566	3.38635	154.515
SANS_zero_azote_nitrogen06vsnitrogen03_UP.xlsx		POR7107..scf229_5	3310	4896	5368	8403	6527	10806	9e-27	2.851e-25	114.724	2.51762	1.33206	24.545
SANS_zero_azote_nitrogen06vsnitrogen03_UP.xlsx		POR7128..scf209_3	1550	2656	2198	4730	3806	4787	1.49405e-22	3.63417e-21	95.4798	2.8146	1.49293	20.4396
SANS_zero_azote_nitrogen06vsnitrogen03_UP.xlsx		POR7158..scf251_18	1456	2033	1965	2941	2712	5052	3.87e-26	1.1875e-24	111.842	2.54117	1.34549	23.9254
SANS_zero_azote_nitrogen06vsnitrogen03_UP.xlsx		POR7169..scf227_4	228	355	197	464	330	476	5.30084e-06	2.64226e-05	20.7254	2.07544	1.05341	4.57802
SANS_zero_azote_nitrogen06vsnitrogen03_UP.xlsx		POR7183..scf222_8	523	941	1035	1320	1432	2405	2.22074e-17	3.76317e-16	71.9379	2.70798	1.43722	15.4244
SANS_zero_azote_nitrogen06vsnitrogen03_UP.xlsx		POR7189..scf236_6	1613	1908	1801	3563	2978	5126	1.0504e-30	4.01332e-29	132.702	2.83812	1.50494	28.3965
SANS_zero_azote_nitrogen06vsnitrogen03_UP.xlsx		POR7232..scf209_3	11751	16158	17533	31293	27489	41400	1.77023e-44	1.28025e-42	195.747	2.93814	1.5549	41.8927
SANS_zero_azote_nitrogen06vsnitrogen03_UP.xlsx		POR7265..scf296_7	877	1272	1271	1528	1596	2075	1.66174e-13	1.97651e-12	54.3689	2.0256	1.01835	11.7041
SANS_zero_azote_nitrogen06vsnitrogen03_UP.xlsx		POR7270..scf229_5	4156	7813	6900	11159	10138	15394	4.82e-26	1.4676e-24	111.407	2.61176	1.38502	23.8334
SANS_zero_azote_nitrogen06vsnitrogen03_UP.xlsx		POR7296..scf208_2	5246	7568	6912	11453	10465	14744	3.44932e-31	1.3629e-29	134.913	2.48085	1.31084	28.8655
SANS_zero_azote_nitrogen06vsnitrogen03_UP.xlsx		POR7306..scf295_1	252	208	336	355	404	616	9.86119e-07	5.54307e-06	23.955	2.14432	1.10052	5.25625
SANS_zero_azote_nitrogen06vsnitrogen03_UP.xlsx		POR7327..scf289_17	378	426	262	628	852	1246	7.89481e-13	8.86935e-12	51.3081	3.18252	1.67017	11.0521
SANS_zero_azote_nitrogen06vsnitrogen03_UP.xlsx		POR7332..scf295_1	2726	3718	3068	5398	4659	6832	2.63696e-22	6.35697e-21	94.3552	2.34201	1.22775	20.1967
SANS_zero_azote_nitrogen06vsnitrogen03_UP.xlsx		POR7342..scf208_2	559	867	830	1377	1508	2382	4e-28	1.4e-26	120.833	3.0665	1.61659	25.853
SANS_zero_azote_nitrogen06vsnitrogen03_UP.xlsx		POR7349..scf208_2	490	662	489	950	609	1101	9.5452e-09	7.02874e-08	32.9317	2.07307	1.05177	7.15312
SANS_zero_azote_nitrogen06vsnitrogen03_UP.xlsx		POR7350..scf227_4	1528	1924	2110	4582	3914	6405	9.54934e-51	8.89077e-49	224.477	3.524	1.81721	48.0511
SANS_zero_azote_nitrogen06vsnitrogen03_UP.xlsx		POR7364..scf210_14	142	148	77	222	160	293	0.000155668	0.000579196	14.3024	2.14609	1.10171	3.23717
SANS_zero_azote_nitrogen06vsnitrogen03_UP.xlsx		POR7395..scf295_1	1399	2499	1965	7320	6524	9457	1.3439e-68	2.7214e-66	306.378	5.35606	2.42117	65.5652
SANS_zero_azote_nitrogen06vsnitrogen03_UP.xlsx		POR7412..scf208_2	3878	4761	5831	6376	5673	10862	6.97222e-15	9.47567e-14	60.606	2.0371	1.02652	13.0234
SANS_zero_azote_nitrogen06vsnitrogen03_UP.xlsx		POR7443..scf227_4	493	561	822	1278	1153	1452	8.24442e-16	1.24357e-14	64.8108	2.74591	1.45729	13.9053
SANS_zero_azote_nitrogen06vsnitrogen03_UP.xlsx		POR7461..scf295_1	9713	14213	12927	26212	23569	38769	9.37674e-56	1.06974e-53	247.442	3.16488	1.66215	52.9707
[truncated: 4,494 more rows]
