# Supplementary material for: Transcriptomic Insights into Metabolic Reprogramming and Exopolysaccharide Synthesis in Porphyridium purpureum Under Gradual Nitrogen Deprivation
Source: Mar Drugs. 2026 Jan 13;24(1):40. doi: 10.3390/md24010040 (PMC12843361; doi:10.3390/md24010040)
Supplement: Supplementary file 1 [file marinedrugs-24-00040-s001.zip › Dataset S5 Differential Regulation of GO Terms (GeneRatio, EF, ES) Across Pairwise Comparisons.xlsx]

## Sheet: NL1 vs. NR
Tag	GO Term	GO Name	GO Category	Nr Test	Nr Reference	Not Annot Test	Not Annot Ref	Adj. P-value	Total Test	Total Reference	GeneRatio	Enrichment Factor (EF)	Enrichment Score (ES)
DOWN	GO:0015074	DNA integration	BIOLOGICAL_PROCESS	158	396	368	5825	1.86165e-50	526	6221	0.30038	4.71885	49.7301
DOWN	GO:0006278	RNA-templated DNA biosynthetic process	BIOLOGICAL_PROCESS	43	105	483	6116	2.26735e-12	526	6221	0.081749	4.84344	11.6445
DOWN	GO:0006508	proteolysis	BIOLOGICAL_PROCESS	62	303	464	5918	3.22064e-07	526	6221	0.117871	2.42005	6.49206
DOWN	GO:0003676	nucleic acid binding	MOLECULAR_FUNCTION	233	1227	293	4994	8.45531e-31	526	6221	0.442966	2.24588	30.0729
DOWN	GO:0008270	zinc ion binding	MOLECULAR_FUNCTION	87	285	439	5936	2.39074e-19	526	6221	0.165399	3.61035	18.6215
DOWN	GO:0004190	aspartic-type endopeptidase activity	MOLECULAR_FUNCTION	45	73	481	6148	3.90615e-18	526	6221	0.0855513	7.29061	17.4083
DOWN	GO:0003964	RNA-directed DNA polymerase activity	MOLECULAR_FUNCTION	43	105	483	6116	2.26735e-12	526	6221	0.081749	4.84344	11.6445
UP	GO:0009765	photosynthesis, light harvesting	BIOLOGICAL_PROCESS	8	0	383	6356	7.861e-08	391	6356	0.0204604	ND	7.10452
UP	GO:0030089	phycobilisome	CELLULAR_COMPONENT	9	4	382	6352	1.59446e-06	391	6356	0.0230179	36.5754	5.79739
UP	GO:0005840	ribosome	CELLULAR_COMPONENT	25	126	366	6230	0.000395647	391	6356	0.0639386	3.22535	3.40269
UP	GO:0009654	photosystem II oxygen evolving complex	CELLULAR_COMPONENT	5	2	386	6354	0.0029223	391	6356	0.0127877	40.6394	2.53428
UP	GO:0003735	structural constituent of ribosome	MOLECULAR_FUNCTION	24	106	367	6250	9.70858e-05	391	6356	0.0613811	3.68055	4.01284
with	Nr Test	n°DEGs annotated to the GO term
	Nr Reference	n° genes annotated to the GO term
	Not Annot Test	n°DEGS not annotated to the GO term
	Not Annot Ref	n° genes not annotated to the GO term
	Total Test	Total number of GO-annotated DEGs in said regulation direction
	Total Reference	Total number of GO-annotated genes in said regulation direction				Total Reference = the number of annotated genes available for enrichment testing in that specific direction

## Sheet: NL2 vs. NR
Tag	GO Term	GO Name	GO Category	Nr Test	Nr Reference	Not Annot Test	Not Annot Ref	Adj. P-value	Total Test	Total Reference	GeneRatio	Enrichment Factor (EF)	Enrichment Score (ES)
DOWN	GO:0015074	DNA integration	BIOLOGICAL_PROCESS	160	394	391	5802	5.9595e-49	551	6196	0.290381	4.5665	48.2248
DOWN	GO:0006278	RNA-templated DNA biosynthetic process	BIOLOGICAL_PROCESS	44	104	507	6092	2.3664e-12	551	6196	0.0798548	4.7575	11.6259
DOWN	GO:0006508	proteolysis	BIOLOGICAL_PROCESS	62	303	489	5893	2.02665e-06	551	6196	0.112523	2.30096	5.69322
DOWN	GO:0015706	nitrate transmembrane transport	BIOLOGICAL_PROCESS	4	0	547	6196	0.00597426	551	6196	0.00725953	ND	2.22372
DOWN	GO:0003676	nucleic acid binding	MOLECULAR_FUNCTION	234	1226	317	4970	1.6865e-27	551	6196	0.424682	2.14627	26.773
DOWN	GO:0008270	zinc ion binding	MOLECULAR_FUNCTION	92	280	459	5916	8.02751e-21	551	6196	0.166969	3.69479	20.0954
DOWN	GO:0004190	aspartic-type endopeptidase activity	MOLECULAR_FUNCTION	47	71	504	6125	6.13311e-19	551	6196	0.0852995	7.44388	18.2123
DOWN	GO:0003964	RNA-directed DNA polymerase activity	MOLECULAR_FUNCTION	44	104	507	6092	2.3664e-12	551	6196	0.0798548	4.7575	11.6259
DOWN	GO:0015112	nitrate transmembrane transporter activity	MOLECULAR_FUNCTION	4	0	547	6196	0.00597426	551	6196	0.00725953	ND	2.22372
UP	GO:0009765	photosynthesis, light harvesting	BIOLOGICAL_PROCESS	8	0	416	6323	1.20929e-07	424	6323	0.0188679	ND	6.91747
UP	GO:0030089	phycobilisome	CELLULAR_COMPONENT	10	3	414	6320	1.20929e-07	424	6323	0.0235849	49.7091	6.91747
UP	GO:0009654	photosystem II oxygen evolving complex	CELLULAR_COMPONENT	6	1	418	6322	0.000122895	424	6323	0.0141509	89.4764	3.91047
UP	GO:0016854	racemase and epimerase activity	MOLECULAR_FUNCTION	6	4	418	6319	0.00295684	424	6323	0.0141509	22.3691	2.52917
with	Nr Test	n°DEGs annotated to the GO term
	Nr Reference	n° genes annotated to the GO term
	Not Annot Test	n°DEGS not annotated to the GO term
	Not Annot Ref	n° genes not annotated to the GO term
	Total Test	Total number of GO-annotated DEGs in said regulation direction
	Total Reference	Total number of GO-annotated genes in said regulation direction

## Sheet: LND vs. NR
Tag	GO Term	GO Name	GO Category	Nr Test	Nr Reference	Not Annot Test	Not Annot Ref	Adj. P-value	Total Test	Total Reference	GeneRatio	Enrichment Factor (EF)	Enrichment Score (ES)
DOWN	GO:0015074	DNA integration	BIOLOGICAL_PROCESS	161	393	582	5611	3.67139e-31	743	6004	0.216689	3.31044	30.4352
DOWN	GO:0006278	RNA-templated DNA biosynthetic process	BIOLOGICAL_PROCESS	44	104	699	5900	7.52629e-08	743	6004	0.0592194	3.41878	7.12342
DOWN	GO:0006508	proteolysis	BIOLOGICAL_PROCESS	72	293	671	5711	6.81178e-05	743	6004	0.0969044	1.98571	4.16674
DOWN	GO:0003676	nucleic acid binding	MOLECULAR_FUNCTION	276	1184	467	4820	1.13985e-21	743	6004	0.371467	1.88369	20.9432
DOWN	GO:0008270	zinc ion binding	MOLECULAR_FUNCTION	95	277	648	5727	2.45121e-13	743	6004	0.12786	2.77138	12.6106
DOWN	GO:0004190	aspartic-type endopeptidase activity	MOLECULAR_FUNCTION	46	72	697	5932	7.47867e-13	743	6004	0.0619112	5.1627	12.1262
DOWN	GO:0003964	RNA-directed DNA polymerase activity	MOLECULAR_FUNCTION	44	104	699	5900	7.52629e-08	743	6004	0.0592194	3.41878	7.12342
UP	GO:0016052	carbohydrate catabolic process	BIOLOGICAL_PROCESS	12	25	421	6289	0.00941895	433	6314	0.0277136	6.99935	2.026
with	Nr Test	n°DEGs annotated to the GO term
	Nr Reference	n° genes annotated to the GO term
	Not Annot Test	n°DEGS not annotated to the GO term
	Not Annot Ref	n° genes not annotated to the GO term
	Total Test	Total number of GO-annotated DEGs in said regulation direction
	Total Reference	Total number of GO-annotated genes in said regulation direction

## Sheet: LND vs. NL1
Tag	GO Term	GO Name	GO Category	Nr Test	Nr Reference	Not Annot Test	Not Annot Ref	Adj. P-value	Total Test	Total Reference	GeneRatio	Enrichment Factor (EF)	Enrichment Score (ES)
DOWN	GO:0006412	translation	BIOLOGICAL_PROCESS	43	250	300	6154	8.1511e-08	343	6404	0.125364	3.21134	7.08878
DOWN	GO:0019684	photosynthesis, light reaction	BIOLOGICAL_PROCESS	9	7	334	6397	5.01302e-06	343	6404	0.0262391	24.005	5.2999
DOWN	GO:0006520	amino acid metabolic process	BIOLOGICAL_PROCESS	28	182	315	6222	0.000444187	343	6404	0.0816327	2.87239	3.35243
DOWN	GO:0043436	oxoacid metabolic process	BIOLOGICAL_PROCESS	37	291	306	6113	0.000598262	343	6404	0.107872	2.37392	3.22311
DOWN	GO:0042651	thylakoid membrane	CELLULAR_COMPONENT	11	15	332	6389	5.41015e-06	343	6404	0.03207	13.6917	5.26679
DOWN	GO:0022627	cytosolic small ribosomal subunit	CELLULAR_COMPONENT	8	5	335	6399	1.12098e-05	343	6404	0.0233236	29.8729	4.9504
DOWN	GO:0015934	large ribosomal subunit	CELLULAR_COMPONENT	11	28	332	6376	0.000454079	343	6404	0.03207	7.33486	3.34287
DOWN	GO:0003735	structural constituent of ribosome	MOLECULAR_FUNCTION	29	101	314	6303	4.46645e-09	343	6404	0.0845481	5.36085	8.35004
UP	GO:0006468	protein phosphorylation	BIOLOGICAL_PROCESS	41	237	270	6199	4.29864e-08	311	6436	0.131833	3.58007	7.36667
UP	GO:0004672	protein kinase activity	MOLECULAR_FUNCTION	38	224	273	6212	2.12165e-07	311	6436	0.122186	3.51068	6.67333
with	Nr Test	n°DEGs annotated to the GO term
	Nr Reference	n° genes annotated to the GO term
	Not Annot Test	n°DEGS not annotated to the GO term
	Not Annot Ref	n° genes not annotated to the GO term
	Total Test	Total number of GO-annotated DEGs in said regulation direction
	Total Reference	Total number of GO-annotated genes in said regulation direction

## Sheet: LND vs. NL2
Tag	GO Term	GO Name	GO Category	Nr Test	Nr Reference	Not Annot Test	Not Annot Ref	Adj. P-value	Total Test	Total Reference	GeneRatio	Enrichment Factor (EF)	Enrichment Score (ES)
DOWN	GO:0006412	translation	BIOLOGICAL_PROCESS	50	243	347	6107	2.44606e-09	397	6350	0.125945	3.29114	8.61153
DOWN	GO:0009765	photosynthesis, light harvesting	BIOLOGICAL_PROCESS	8	0	389	6350	4.74092e-08	397	6350	0.0201511	ND	7.32414
DOWN	GO:1901605	alpha-amino acid metabolic process	BIOLOGICAL_PROCESS	21	97	376	6253	0.000480859	397	6350	0.0528967	3.46283	3.31798
DOWN	GO:0046394	carboxylic acid biosynthetic process	BIOLOGICAL_PROCESS	24	125	373	6225	0.00058802	397	6350	0.0604534	3.07103	3.23061
DOWN	GO:0006782	protoporphyrinogen IX biosynthetic process	BIOLOGICAL_PROCESS	7	7	390	6343	0.000598828	397	6350	0.0176322	15.995	3.2227
DOWN	GO:0006457	protein folding	BIOLOGICAL_PROCESS	15	55	382	6295	0.000999201	397	6350	0.0377834	4.36226	3.00035
DOWN	GO:0022626	cytosolic ribosome	CELLULAR_COMPONENT	14	25	383	6325	3.5011e-06	397	6350	0.0352645	8.95718	5.45579
DOWN	GO:0030089	phycobilisome	CELLULAR_COMPONENT	7	6	390	6344	0.000351138	397	6350	0.0176322	18.6608	3.45452
DOWN	GO:0015935	small ribosomal subunit	CELLULAR_COMPONENT	8	11	389	6339	0.000603249	397	6350	0.0201511	11.6327	3.2195
DOWN	GO:0015934	large ribosomal subunit	CELLULAR_COMPONENT	11	28	386	6322	0.000990748	397	6350	0.0277078	6.28374	3.00404
DOWN	GO:0003735	structural constituent of ribosome	MOLECULAR_FUNCTION	31	99	366	6251	5.2608e-09	397	6350	0.0780856	5.00852	8.27895
UP	GO:0006468	protein phosphorylation	BIOLOGICAL_PROCESS	38	240	304	6165	7.29856e-05	342	6405	0.111111	2.96528	4.13676
UP	GO:0004672	protein kinase activity	MOLECULAR_FUNCTION	34	228	308	6177	0.000533108	342	6405	0.0994152	2.79278	3.27318
with	Nr Test	n°DEGs annotated to the GO term
	Nr Reference	n° genes annotated to the GO term
	Not Annot Test	n°DEGS not annotated to the GO term
	Not Annot Ref	n° genes not annotated to the GO term
	Total Test	Total number of GO-annotated DEGs in said regulation direction
	Total Reference	Total number of GO-annotated genes in said regulation direction
