# Supplementary material for: Transcriptomic Insights into Metabolic Reprogramming and Exopolysaccharide Synthesis in Porphyridium purpureum Under Gradual Nitrogen Deprivation
Source: Mar Drugs. 2026 Jan 13;24(1):40. doi: 10.3390/md24010040 (PMC12843361; doi:10.3390/md24010040)
Supplement: Supplementary file 1 [file marinedrugs-24-00040-s001.zip › Dataset S6. KEGG Annotation Summary and Pathway Enrichment Distribution (%) .xlsx]

## Sheet: KEGG annotation summary
	NL1 vs. NR	NL2 vs. NR	ND vs. NR	ND vs. NL1	ND vs. NL2
Metabolism	65	146	599	64	164
Global and overview maps	33	85	338	30	94
Carbohydrate metabolism	4	6	63	4	18
Energy metabolism	4	8	36	5	9
Lipid metabolism	2	8	20	2	9
Nucleotide metabolism	1	7	12	2	1				ND vs. NR	NL1 vs. NR	NL2 vs. NR	ND vs. NL1	ND vs. NL2
Amino acid metabolism	8	11	53	8	9			Metabolism	599	65	146	64	164
Metabolism of other amino acids	2	5	11	0	2			Genetic Information Processing	101	23	19	12	14
Glycan biosynthesis and metabolism	3	2	8	4	4			Environmental Information Processing	124	1	28	8	9
Metabolism of cofactors and vitamins	5	9	34	2	14			Cellular Processes	88	7	18	10	6
Metabolism of terpenoids and polyketides	0	1	8	1	2
Biosynthesis of other secondary metabolites	0	2	9	5	2
Xenobiotics biodegradation and metabolism	3	2	7	1	0
Genetic Information Processing	23	19	101	12	14
Transcription	0	3	7	1	0
Translation	7	3	28	7	10
Folding, sorting and degradation	6	8	33	2	4
Replication and repair	9	3	29	2	0
Chromosome	1	2	4	0	0
Environmental Information Processing	1	28	124	8	9
Membrane transport	0	3	4	0	1
Signal transduction	1	24	117	7	7
Signaling molecules and interaction	0	1	3	1	1
Cellular Processes	7	18	88	10	6
Transport and catabolism	2	6	32	7	6
Cell growth and death	3	8	33	3	0
Cellular community - eukaryotes	0	3	12	0	0
Cell motility	2	1	11	0	0

## Sheet: NL1 vs NR %
			% (percent of genes)
	Metabolism	65	1
	Global and overview maps	33	0.507692	0.923077
	Amino acid metabolism	8	0.123077
	Metabolism of cofactors and vitamins	5	0.0769231
	Carbohydrate metabolism	4	0.0615385
	Energy metabolism	4	0.0615385
	Glycan biosynthesis and metabolism	3	0.0461538
	Xenobiotics biodegradation and metabolism	3	0.0461538
	Lipid metabolism	2	0.0307692
	Metabolism of other amino acids	2	0.0307692
	Nucleotide metabolism	1	0.0153846
	Metabolism of terpenoids and polyketides	0	0
	Biosynthesis of other secondary metabolites	0	0

## Sheet: NL2 vs. NR %
			% (percent of genes)
	Metabolism	146	1
	Global and overview maps	85	0.582192	0.917808
	Amino acid metabolism	11	0.0753425
	Metabolism of cofactors and vitamins	9	0.0616438
	Energy metabolism	8	0.0547945
	Lipid metabolism	8	0.0547945
	Nucleotide metabolism	7	0.0479452
	Carbohydrate metabolism	6	0.0410959
	Metabolism of other amino acids	5	0.0342466
	Glycan biosynthesis and metabolism	2	0.0136986
	Biosynthesis of other secondary metabolites	2	0.0136986
	Xenobiotics biodegradation and metabolism	2	0.0136986
	Metabolism of terpenoids and polyketides	1	0.00684932

## Sheet: LND vs NR %
			% (percent of genes)
	Metabolism	599	1
	Global and overview maps	338	0.564274	0.90818
	Carbohydrate metabolism	63	0.105175
	Amino acid metabolism	53	0.0884808
	Energy metabolism	36	0.0601002
	Metabolism of cofactors and vitamins	34	0.0567613
	Lipid metabolism	20	0.033389
	Nucleotide metabolism	12	0.0200334
	Metabolism of other amino acids	11	0.0183639
	Biosynthesis of other secondary metabolites	9	0.015025
	Glycan biosynthesis and metabolism	8	0.0133556
	Metabolism of terpenoids and polyketides	8	0.0133556
	Xenobiotics biodegradation and metabolism	7	0.0116861

## Sheet: LND vs NL1 %
			% (percent of genes)
	Metabolism	64	1
	Global and overview maps	30	0.46875	0.90625
	Amino acid metabolism	8	0.125
	Energy metabolism	5	0.078125
	Biosynthesis of other secondary metabolites	5	0.078125
	Carbohydrate metabolism	4	0.0625
	Glycan biosynthesis and metabolism	4	0.0625
	Lipid metabolism	2	0.03125
	Nucleotide metabolism	2	0.03125
	Metabolism of cofactors and vitamins	2	0.03125
	Metabolism of terpenoids and polyketides	1	0.015625
	Xenobiotics biodegradation and metabolism	1	0.015625
	Metabolism of other amino acids	0	0

## Sheet: LND vs NL2 %
		ND vs. NL2	% (percent of genes)
	Metabolism	164	1
	Global and overview maps	94	0.573171	0.932927
	Carbohydrate metabolism	18	0.109756
	Metabolism of cofactors and vitamins	14	0.0853659
	Energy metabolism	9	0.054878
	Lipid metabolism	9	0.054878
	Amino acid metabolism	9	0.054878
	Glycan biosynthesis and metabolism	4	0.0243902
	Metabolism of other amino acids	2	0.0121951
	Metabolism of terpenoids and polyketides	2	0.0121951
	Biosynthesis of other secondary metabolites	2	0.0121951
	Nucleotide metabolism	1	0.00609756
	Xenobiotics biodegradation and metabolism	0	0
