# Supplementary material for: Transcriptomic Insights into Metabolic Reprogramming and Exopolysaccharide Synthesis in Porphyridium purpureum Under Gradual Nitrogen Deprivation
Source: Mar Drugs. 2026 Jan 13;24(1):40. doi: 10.3390/md24010040 (PMC12843361; doi:10.3390/md24010040)
Supplement: Supplementary file 1 [file marinedrugs-24-00040-s001.zip › Dataset S7. Subcellular Localization Prediction of DEGs .xlsx]

## Sheet: Nitrogen metabolism
Unigenes	Prot sequence (FASTA)	NCBI Localization description	Target P - 2.0					DeepLoc - 2.1*										LOCALIZER - 1.0.4				Localization Consensus	Kterm
			Other	Mitochondrial transfer peptide	Signal peptide	Chloroplast transfer peptide	Thylakoid luminal transfer peptide	Nucleus	Cytoplasm	Extracellular	Mitochondrion	Cell membrane	Endoplasmic reticulum	Chloroplast/Plastid	Golgi apparatus	Lysosome/Vacuole	Peroxisome	Chloroplast	Mitochondria	Nuclear & no transit peptide	Nuclear w/ transit peptide
KAA8498336.1	>KAA8498336.1 High affinity nitrate transporter 2.5 [Porphyridium purpureum] MIVSFSRMADTQTESAPTVTMASDVDVNERVGSAGAFVDDERYGPQPIDPETGERLFRLPVDEKHRAMKLEPWRFDKPHMRAFFFAWSTFFTAFFGWFAVSPLMTTIRQSTELGLWNTETNTPNKTAIGNSNVIAVSGTVLMRLIIGPSCDRFGSRVPFAVLMTVFSLPVYLIGTAFNYASFCTARFFIGFLGGTFVITQFWTTQMFSPVIVGTANATSAGWGNLGGGVTNALMPQFFNLMKAFGLNDDKAWRVVMVIPGTMCVAIGICLYFFSQDLPDGQYKDLHASGALQKTDALKSMKRASLNVRSWILFALYAGCFGV…	nsp	0.9981	0.0003	0.0014	0.0001	0	0.0548	0.1693	0.0669	0.0767	0.4596	0.6261	0.0081	0.5444	0.463	0.0044	0	0	0	0	putative Endoplasmic (reticulum, transmembrane protein
KAA8498340.1	>KAA8498340.1 High affinity nitrate transporter 2.5 [Porphyridium purpureum] MASDVDVNERVGSAGAFVDDERYGPQPIDPETGERLFRLPVDEKHRAMKLEPWRFDKPHMRAFFFAWSAFFTAIFGWFAVSPLMTTIRQSTELGLWNTETNTPNKTAIGNSNVIAVSGTVLMRLIIGPICDRFGSRVPFVTLITVFSLPVYLIGTAFNYASFCTARFFIGFLGGTFVITQFWTTQMFSPVIVGTANATSAGWGNLGGGVTNALMPQFFNLMKAFGLNDDKAWRVVMVIPGTMCVAIGLCLYFFSQDLPDGQCKDLHASGALQKTDALKSMKRASQNVRSWILFALYAGCFGVELIMNANLSTYFQDEFSVDQ…	nsp	1	0	0	0	0	0.0517	0.1598	0.0638	0.0783	0.4805	0.588	0.0035	0.5451	0.475	0.0044	0	0	0	0	putative Endoplasmic (reticulum), transmembrane protein
KAA8499042.1	>KAA8499042.1 High affinity nitrate transporter 2.5 [Porphyridium purpureum] MGMVGTDNGAGVVIQTGLDRRSTKEEHSEHHSFSSTTQRSQSSPGVQEECECDDKHSNASHVAVEDEPGACLCSRHHDNPDAVEQTYGPQPVDPETGEQLFRLPVDEKHRALKLQPWRFDKPHMRSFFFAWFGFFTAFFGWFAVSPLMTTIRQSKELGLWDTETNMPNTKAIGNSNVIAVSGTVLMRLIIGPSCDRFGPRIPFVSILTVFSLPVYLIGTAFNYASFCTARFFIGFLGASFVIAQFWTTQTFAPVIVGVANGTVAGWGNLGGGVTNALMPQFFNLMKAFGLDDNSAWRVVMVIPGTMCVTVGLCLYLFSQDLP…	nsp	0.9993	0	0.0005	0	0.0001	0.0753	0.1757	0.0409	0.0689	0.4418	0.5159	0.0086	0.6612	0.5899	0.0095	0	0	0	0	putative Lysosomal/vacuole transmembrane protein
KAA8497679.1	>KAA8497679.1 Glutamate dehydrogenase [Porphyridium purpureum] MNAEVQKIYDKVVARDPNQPEFHQAVMEVLESLGPVVEKDPKYLPVVEAICEPERVLHFRVPWYDDKGMLHVQRGFRVEMSSAIGPYKGGLRFHPTVNLSILKFLAFEQVFKNSLTTLPMGGGKGGSDFDPKGKSDAEVMRFCQSFMMELQRHIGQFTDVPAGDIGVGGREIGYMFGMYKKIKNEFTGILTGKGLDYGGSLIRSEATGYGCVYFVREMLKVKNDDFKGKTCVVSGSGNVAQFTIEKITELGGKCVTASDSSGFVHDPEGISPEKLAYLMELKNVKRGRIQEYAEKYGCTFTPYDAGLDHNPLWLIKCDIAFPSATQNEINEKDAQT…	nsp	0.9999	0	0.0001	0	0	0.2866	0.8189	0.0999	0.613	0.1429	0.2796	0.0646	0.2051	0.2682	0.0017	0	0	0	0	Cytoplasmic
KAA8494869.1	>KAA8494869.1 Glutamine synthetase nodule isozyme [Porphyridium purpureum] MAAFVGAGAAVMTPAVRAAMCVPRGAARAGAGRAAAAPLSMKVENIGRELYDQKLKDKYEKLDLGGQIFAEYVWLGGRAAQMVDGVPVCMDPLDIRSKTKVLSSAPKSVADLPLWNYDGSSTEQAPGTDSEVMLKPQAIFKDPFRGGNNILVLCDTYTPAGTPLPSNMRYPAAQIFDKHKDLVPWFGIEQEYTLLGLDGHPLGWPKQGYPAPQGPYYCGNGATRIYGRELAEAHAAACLYAGIKLSGVNAEVMMSQWEYQVGPCEGIESGDHIWMSRYIMSRMSEEYGIKVSLDVKPMPGEWNGAGCHTNFSTKPMREEGGYEI…	nsp	0.0007	0.0054	0	0.9938	0	0.0704	0.1758	0.0497	0.4814	0.1946	0.024	0.8751	0.0783	0.052	0.0178	1	0	0	0	Chloroplastic, peripheral protein
KAA8499342.1	>KAA8499342.1 High affinity nitrate transporter 2.5 [Porphyridium purpureum] MDKDPHTFASMDSENQADSAPTVTMAPDVDVNERVGSTGAFVDDEKYGPQPIDPETGERLFRLPVDEKHRAMKLEPWRFDKPHMRAFFFAWSAFFTAFFGWFAVSPLMTTIRQSTELGLWNTETNTPNKTAIGNSNVIAVSGTVLMRLIIGPSCDRFGSRVPFAALMTVFSLPVYLIGTAFNYASFCTARFFVGFLGATFVITQFWTTQMFSPVIVGTANATSAGWGNLGGGVTNALMPQFFNLMKAFGLNDDKAWRVVMVIPGTMCVAIGLCLYFFSQDLPDGQYKDLHASGALQKTDALKSMKRASLNVRSWILFALYAG…	nsp	0.9999	0	0.0001	0	0	0.0753	0.1757	0.0409	0.0689	0.4418	0.5159	0.0086	0.6612	0.5899	0.0095	0	0	0	0	putative Endoplasmic (reticulum), transmembrane protein
KAA8493547.1	>KAA8493547.1 Ferredoxin--nitrite reductase, chloroplastic [Porphyridium purpureum] MAAFVSSVTSWTGATHRRAARGTCGQLRMTLAEPEVEVSAGSGLAYLSPAARERATAKNANPVEKLKNAKCGSNIWTEVFEMSRLIREGKTSWEDLNLDDREKRLKWVGLFHREKATPGRFMMRLRVPNGELTAEQLDFFADVVEKYGEIGVIDITTRQNIQLRGIDMGDVEDILNGLKKLGLTSVQSGMDNLRNMVGNPLAGIDPLELVDTRPYMRDIQDMVTRDGLGNPELCNLPRKFNISMNSTGDNFAHTHINDLGLDAIVHPELGLGFNVIVGGMFSGQRVAMSVPMDTFVPADKVVALCKAVLEVFRDF…	Chl	0.0849	0.2654	0.0003	0.6418	0.0077	0.1246	0.2224	0.0993	0.2883	0.1047	0.0402	0.8969	0.0738	0.0437	0.0267	1	0	0	0	Chloroplastic
KAA8498335.1	>KAA8498335.1 Nitrate reductase NADH 2 [Porphyridium purpureum] MATQTIPLSAGRTGSMDSLTDEKVAQAGAGRLDASACIEPVLQPADLYTVAGDADATRENVLAALDSDYR PGGLGPQHVETEALDVDKSTPDAWVPRSKELIRLTGKHPFNCEPEIGLLLDQGFFTPPSIHYIRNHGYAM KDISWETHELTIGGLVGKPMTLSMDQLAAMPSVSLPVTLVCAGNRRKEQNMTKQTIGFSWGPCAVGTHMW TGVRLRDLLLAADVDLSKGKHVCFVGAEDLPKGKYGTSIPISLALDVFGEVLIAYENNGMRLTPDHGFPV RVIIPGWIGGRMVKWLKEITVTEEPSDNYYHFFDNRIMPPHVTAELAEQEG…	nsp	0.9986	0	0.0013	0.0001	0	0.197	0.6865	0.0473	0.2688	0.1076	0.2818	0.0204	0.4614	0.1453	0.0044	0	0	1	0	Cytoplasmic
KAA8498341.1	>KAA8498341.1 Nitrate reductase NADH 1 [Porphyridium purpureum] MATQTIPLSAGRTGSMDSLTDEKVAQAGAGRLDASACIEPVLQPADLYTVAGDADATRENVLAALDSDYR PGGLGPQHVETEALDVDKSTPDAWVPRSKELIRLTGKHPFNCEPEIGLLLDQGFFTPPSIHYIRNHGYAM KDISWETHELTIGGLVGKPMTLSMDQLAAMPSVSLPVTLVCAGNRRKEQNMTKQTIGFSWGPCAVGTHMW TGVRLRDLLLAADVDLSKGKHVCFVGAEDLPKGKYGTSIPISLALDVFGEVLIAYENNGMRLTPDHGFPV RVIIPGWIGGRMVKWLKEITVTEEPSDNYYHFFDNRIMPPHVTAELAEKEG…	nsp	0.9986	0	0.0013	0.0001	0	0.1965	0.6881	0.0495	0.2698	0.11	0.2754	0.021	0.4628	0.1487	0.0043	0	0	1	0	Cytoplasmic
KAA8499343.1	>KAA8499343.1 Nitrate reductase NADH 1 [Porphyridium purpureum] MGRTHKITWSTLREAYVVFLSPVGLFNESLGGYLVVGTAWVREAWREDGREQQGFPKRGQLAQDSRARRY CMATAAPFMMTESRRTSSLDSLTDSKGPAGVNVKHDATTILESVPTPIDLYTVPGDAEKTRTNVLAALHA DYRPGGLGPQHVETEVLDVDKSTPDAWVPRSKELIRLTGKHPFNCEPEIGLLLDQGFFTPPSIHYIRNHG YAMKDISWETHELDIGGLVAKPITLSMDELAAMPSVSLPVSLVCAGNRRKEQNMTKQTIGFSWGPCAVGT HIWTGVRLRDLLLATGVDLSKAKHVCFVGAEDLPKGKYGTSIPISLAMDVF…	nsp	0.9535	0.0244	0.018	0.004	0.0001	0.3534	0.6244	0.1655	0.3054	0.0739	0.305	0.0952	0.4469	0.245	0.0205	0	0	1	0	Cytoplasmic
	*DeepLoc - 2,.1 - Probability thresholds for the subcellular localizations and membrane types. A localization is predicted if its probability is above the threshold shown below:
	Localization	Cytoplasm	Nucleus	Extracellular	Cell membrane	Mitochondrion	Plastid	Endoplasmic reticulum	Lysosome/Vacuole	Golgi apparatus	Peroxisome
	Threshold	0.4695	0.5275	0.6464	0.5237	0.6373	0.6586	0.6278	0.5648	0.6678	0.7168
	Membrane types	Peripheral	Transmembrane	Lipid anchor	Soluble
	Threshold	0.62	0.56	0.65	0.47

## Sheet: PPP
	Prot sequence (FASTA)	NCBI Localization description	Target P - 2.0					DeepLoc - 2.0/2.1										LOCALIZER - 1.0.4				Localization Consensus	Kterm
			Other	Mitochondrial transfer peptide	Signal peptide	Chloroplast transfer peptide	Thylakoid luminal transfer peptide	Nucleus	Cytoplasm	Extracellular	Mitochondrion	Cell membrane	Endoplasmic reticulum	Chloroplast/Plastid	Golgi apparatus	Lysosome/Vacuole	Peroxisome	Chloroplast	Mitochondria	Nuclear & no transit peptide	Nuclear w/ transit peptide
KAA8490860.1	>KAA8490860.1 6-phosphogluconate dehydrogenase, decarboxylating [Porphyridium purpureum] MGEAVGDFGLIGLAVMGQNLVLNMNDHGFTVVVFNRTVSKVDAFLDNEAKGTQVVGAHSIAEFCAKLKRPRRCMLLVKAGSAVDDFIELLLPHLEQGDVIIDGGNSNYNDSERRTKYVESKGLLFVGTGVSGGEEGARYGPSLMPGGSAAAWPTIQSIFQSVAAKSDDEPCCDWVGDGGAGHYVKMVHNGIEYGDMQLICEAYSLLKNVAGCSHEEIASIFAEWNKTELDSYLIEITANILAHKDEDGSPMVDKILDKAGQKGTGKWTVESSLDNAVPVTLIAEAVFARQLSAMKDERVAASSQLAGPKA…	nsp	0.9989	0	0.001	0	0	0.2375	0.6851	0.0329	0.1465	0.0703	0.05	0.0842	0.0635	0.0675	0.1468	0	0	1	0	Cytoplasmic	K00033
KAA8495063.1	>KAA8495063.1 6-phosphogluconate dehydrogenase, decarboxylating 3 [Porphyridium purpureum] MSKHKGFVPVGLREKKERFDCIGMAFVGSIGVASGASARVGAAVGARTNGCGTACAITPALGLTRCRTVRGSAHSRSVAKKAWVVSAAVEPTAQVGLVGLAVMGQNLALNIAEKGFDIAVYNRSYEKTKDTVARAERESLSDKLKGYESVDDFIAALQKPRKIIMLVKAGAPVDATIATLKDKLEPGDMIIDGGNEWYTNTERRGKEMEEKQIAYIGMGVSGGEEGARYGPSMMPGGPKEAYSFIEPIVTKVAAQVNDGPCVTYIGPGGAGNYVKMVHNGIEYGDMQLIGEAYDVLSTIGGLSADQLA…	nsp	0.9377	0.0007	0.0005	0.0609	0.0002	0.0878	0.1318	0.0382	0.255	0.0873	0.0272	0.9787	0.1224	0.0471	0.0488	0	0	1	0	Ambiguous	K00033
KAA8496561.1	>KAA8496561.1 Glucose-6-phosphate 1-dehydrogenase [Porphyridium purpureum] MAEMNGGAAMDKEALLKRVGSEKKLHRVDSCPFLKDHLTVVVIGASGDLAKKKTYPSLFALWKSHFLPEKIKIVGYARSKMSDADLRDRLRPFLVGAKSVHGRTDSQVEDFLEHCVYRSGGYEEAEAWKGVNEDLNEIEANSGMLECNRLFYFAVPPNVFAPAASAIKDNCWNLEGGREGWKRVIMEKPFGTDLSSFESLSQHLSSVFQEEEMYRIDHYLGKEMVANLLYVRFANIMFEPLWNRHYIKSVTITFKEDIGTYGRGGYFDKVGIVRDVMQNHLLQVMSIVAMEAPVRLAGERFDEFIRDEKVKVLECVDAIRPEEV…	nsp	0.9999	0	0.0001	0	0	0.2513	0.6142	0.0502	0.3017	0.1732	0.3108	0.1187	0.2061	0.2254	0.1128	0	0	0	0	Cytoplasmic	K00036
KAA8497955.1	>KAA8497955.1 Ribose-phosphate pyrophosphokinase [Porphyridium purpureum] MAEGNMAFAGAWGSSAWASSSTTGPSSARIGRARGECAARPDAALCERSRVKGSRCPSSRVLRMGVKEHHELGVNVNVDVLSPEELAVRSRLPAFSSRRLRIYGGSSHPELTARVAKQLGLEKPNAITLKRFADGETYVRIDESVRGCDVFLIQSTCGPSVNDNVMELLLMVDACRRAHAAQVTVVIPYYGMARQDRLVAKREALSSKLIANMLVAAGTERVIVMDIHSPQTCGFFDIPLDHIYGSAPLVRHLREAHGDQLKDMVIVSPDVGGVARARALAKLLDDAPLAIIDKRRTAHNVAEVMNLIGEVDGKTAVIVDDMIDT…	nsp	0.7024	0.0003	0.0004	0.2968	0.0002	0.1053	0.1676	0.0239	0.2339	0.0679	0.0371	0.9907	0.1529	0.0424	0.0117	0	0	1	0	Ambiguous	K00948
KAA8499165.1	>KAA8499165.1 6-phosphogluconolactonase [Porphyridium purpureum] MGFVLAPLVRFGVFIQRRRDLGDSPRCHARVTTAMTASRKLDVSPDTDTLSRRVADMVVEHSDDAIRARGAFNVAVSGGSLPSMLAKYLVQPDVADKVQWDKWNLFFADERCVPLDDDESNYKLVKSALLDRISIPDAQVFPIDPALSPEACAAEYQARMLKAETTGSGFVAPSGSGVVFDLVLLGMGPDGHTASLFPGHKLLEEHTKLVAHIEDSPKPPPSRITLTFPVLNAARCVAFLAAGSGKQEMMVRIHQQKDSTLPAQCVQPENGTLIWYMDSAAAEKLPANVA	nsp	0.2636	0.6894	0.0002	0.0454	0.0013	0.1643	0.3817	0.0696	0.537	0.1212	0.0594	0.5556	0.1304	0.166	0.0423	0	1	0	0	Mitochondrial	K01057
KAA8490989.1	>KAA8490989.1 Ribulose-phosphate 3-epimerase, chloroplastic [Porphyridium purpureum] MAAAFVNGWSAAAGRRACAQKKHVCTMAKVDVPAPKSGDCMVSPSILSANFARLGEEVLAIEKAGCDWVHVDVMDGRFVPNITIGPLVVDAIRPITKLPLDVHLMIVEPEQRVADFAKAGADIISVHCEGASTIHLHRTLCQIKDLGCKAGVVLNPGTPLSAIEYVLQEVDLVLLMTVNPGFGGATFIDAVVPKIKALREMCDARGLNPWIEIDGGVKGSNAYIVKDAGANAIVAGSAVFGAPDYAQAIKDIRESAKPKSLKRHRSSPRAQFPCGLYVGGKASFRHVRALDLAPSPCAVSGSNLKIDVYNNRRS…	Chl	0.1298	0.2939	0.0005	0.5718	0.0039	0.1059	0.1648	0.0341	0.1535	0.1388	0.0275	0.9864	0.0613	0.053	0.0346	0	0	1	0	Chloroplastic	K01783
KAA8491266.1	>KAA8491266.1 Ribulose-phosphate 3-epimerase, chloroplastic [Porphyridium purpureum] MAAAFVNGWSAAAGRRACAQKKHVCTMAKVDVPAPKSGDCMVSPSILSANFARLGEEVLAIEKAGCDWVHVDVMDGRFVPNITIGPLVVDAIRPITKLPLDVHLMIVEPEQRVADFAKAGADIISVHCEGASTIHLHRTLCQIKDLGCKAGVVLNPGTPLSAIEYVLQEVDLVLLMTVNPGFGGATFIDAVVPKIKALREMCDARGLNPWIEIDGGVKGSNAYIVKDAGANAIVAGSAVFGAPDYAQAIKDIRESAKPKSLKRHRSSPRAQFPCGLYVGGKASFRHVRALDLAPSPCAVSGSNLKIDVYNNRRS…	Chl	0.1298	0.2939	0.0005	0.5718	0.0039	0.1059	0.1648	0.0341	0.1535	0.1388	0.0275	0.9864	0.0613	0.053	0.0346	0	0	1	0	Chloroplastic	K01783

## Sheet: glycolysisgluconeogenesis
Unigenes	Prot sequence (FASTA)	NCBI Localization description	Target P - 2.0					DeepLoc - 2.0/2.1										LOCALIZER - 1.0.4				Localization Consensus	Kterm
			Other	Mitochondrial transfer peptide	Signal peptide	Chloroplast transfer peptide	Thylakoid luminal transfer peptide	Nucleus	Cytoplasm	Extracellular	Mitochondrion	Cell membrane	Endoplasmic reticulum	Chloroplast/Plastid	Golgi apparatus	Lysosome/Vacuole	Peroxisome	Chloroplast	Mitochondria	Nuclear & no transit peptide	Nuclear w/ transit peptide
KAA8495274.1	>KAA8495274.1 putative soluble pyridine nucleotide transhydrogenase [Porphyridium purpureum] MWNALLSAPLRMLVRQVTRGNPAIYSRPLGAPAARFLSASVDGGSTAKKTEPVPAEAPASAGPKEPVRTS AKQYAEDFLTVTDRLEFDLVVIGSGPAGQKAAINAAKNGKRVVVIDKGTSLGGVYVHTGTVPSKTFREAI VHFTGVKSKGFMSEYSKEIANLSMGDIMQRVITVGQWQSQVVQSQLGRNDVQIMNGAARFLDPHHIEVLS SEDTVRRRVVRAANVLISVGTKPVRPDGWSDLFDGESIFDSDQILSDRWKLPRDMIVVGGGIIGLEYASM FNTLPGTRVTVIDGRPELLSFV…	nsp	0.0007	0	0.9264	0.0729	0	0.1206	0.1994	0.0633	0.9334	0.0822	0.0522	0.0834	0.1026	0.041	0.0181	0	1	0	1	Mitochondria	K00382
KAA8499853.1	>KAA8499853.1 Phosphoglycerate kinase, chloroplastic [Porphyridium purpureum] MCSRLRRARQCPARMAARLWPPARSACRYAAPRRAQLRMAAAAATKKKSIKDLSKADLEGKRVFVRCDLN VPLDGKTITDDTRVRASVPTIKYLMENGAKVILSSHLGRPKSGPEDKFSLAPVSTRLSELLGTNVVMAPD CIGDKVSALVGEMKNGDVMLLENVRFYPEEEKNDKEFAKKLAANADLYVNDAFGTAHRAHGSTAGVTEFV PVSVAGFLLEKELEYLAGAVSEPKRPFAAIVGGSKVSSKIGVIESLMEKVDKIVIGGGMVFTFLKARGLN VGSSLVEEDKLDLAKELEAKAKAKGIKFILPTDVVLA…	Chl	0.0044	0	0.4117	0.5839	0	0.1105	0.1947	0.062	0.7064	0.1203	0.0379	0.6477	0.0499	0.028	0.0235	0	1	0	1	Ambiguous	K00927
KAA8492495.1	>KAA8492495.1 Pyruvate decarboxylase 2 [Porphyridium purpureum] MSKRAAPESGFGDHIGEMAKSVSFRKAFKEFAPERWTVGTYLAARMYEVGIRDYFAVPGDYNLTLLDEIL MNKEMRMIGCCNELNMGYAADGYSRAVGVSCAICTFTVGGLSIINAVAGAYSDNLPMLVISGGINSNDIG SNRVLHHTTGLAKKNQQFEMFEKVCAYAAVISHVGNAKHLIDTAFHVMLREKKPVYLEVSCNLAASPLAR PCPFFYQGTSQSSEEALELAVTAASKFWNDSVKPVIVGGVKLRSHKCIDEFERLASKAGCAVAVMPNAKG MFREDHPNFIGTYWGTVSSPGVANIVESTDLYLFVGPIFNDYSTVGYSALL…	nsp	0.997	0.0029	0.0001	0	0	0.4943	0.579	0.0365	0.0966	0.0665	0.083	0.0323	0.0539	0.0852	0.0175	0	0	0	0	Cytoplasmic	K01568
KAA8490818.1	>KAA8490818.1 Fructose-bisphosphate aldolase 1, chloroplastic [Porphyridium purpureum] MVAGFVCGAAAASGSFVGSKQMCVAPTAGASVAPRRGALRMAMNVGVKGNVSKFADELKSTADKMTLPGK GLLAVDESTATIGKRLASIGVENTEANRQAYRSLLFSCPGLGEYISGAILFEETLYQTDKAGKLFVDILN ENGIVPGIKVDKGLSPLGGAEPIETWCTGLDGLAERTAAYYKQGARFAKWRAVLQISDKTPSKLSIAENT WGLARYAKICQDSGLVPIIEPEILMDGDHDIERTAEVGEEVLASVYKNCDTCGVYLEGSLLKPNMVVPGA EWKGAIQPEDIAKYTIRTLERRLPSSVP…	Chl	0.0006	0	0.0014	0.9979	0.0001	0.0682	0.1205	0.0239	0.2575	0.1226	0.0162	0.9904	0.1018	0.0628	0.0076	1	0	0	0	Chloroplastic	K01623
KAA8495104.1	>KAA8495104.1 Fructose-bisphosphate aldolase [Porphyridium purpureum] MDKYKDELVETALALCAPGRGILASDESTGTVGKRLEAVGLQNTADNRRDFRSLFYTAPGIGQYFAGAIM FHETLYQSTDGKGQEQTPFVDVLVKQQDMLPGIKMDRGLKPLPNAPGETFTEGLDGLADRARQYYEAGAR FAKWRAVIKIEPQLGLPSERAIEECAHGLAMYAATCQAHGLMPMVEPEILIDGAHHIATSAHVAERVIHH VYASLHRYNVLLEATLLKPQMIMPGMSCETRSSSEEIAMFTLRTMRRVVPPAVPGIMFLSGGQSEEEATI NLNTMNSLAHSGLREWRAPWSLSFSYGRALQSSVLSLWKGDPAKV…	nsp	0.9991	0.0008	0.0001	0	0	0.7004	0.748	0.1066	0.4835	0.0419	0.0242	0.0205	0.1194	0.0707	0.0063	0	0	1	0	Cytoplasmic	K01623
KAA8490972.1	>KAA8490972.1 putative glucose-6-phosphate 1-epimerase [Porphyridium purpureum] MAVAFVPSGSAGARRGRVRCGNDAVCVRRASRVTLGSRLARRSVVTALALRDGDGDDGGDAYDDIAKSLA QEFGVQTDADRGAGDLAGGVGSGYAAGAVLAGVPLPVVDDVVVVGTGKNGMQTVTLDHAASSQKVTLYTF GATLTSWTTRGGSVEVFFLSDVAVFDAQKPIRGGIPICFPQFGPGPEMRQHGFCRDSQWKIKERSVMPDG SVACVLGLSSADKLESFGGWADDKAFELEYSVILSYAGLETSLRVRNTGAAPFSFTSAFHNYFRVSDVSQ ARIYGLENTSFVDKLNNNEEGVRGDDGGAGVSIEE…	nsp	0.0114	0	0.0061	0.9753	0.0072	0.0541	0.138	0.0611	0.2999	0.0952	0.0314	0.9513	0.1045	0.0808	0.0152	1	0	0	1	Chloroplastic	K01792
KAA8491994.1	>KAA8491994.1 putative glucose-6-phosphate 1-epimerase [Porphyridium purpureum] MHSCWHMPQERAVPVVAIPPVQIQRAHRLRRSGVRQQLRFGTVVEYSRRAVPCETESPGVSRGGFGELAG TALRRSDLACGRRGTLPLRDTLWERDLVRARGGGRSEQAPVQSGMAGFVGAYALARSDAAARQAWSAHAD RCVPRLSRALVRPAGGRRRASAARLTMDALVGKGNGDLGKVTLSHETSNQTVEVYALGATVTSWKSGKEE NFFTSKVASWDGSKPIRAGIPICWPQFGPYGPLPTHGFARNVTWKVLSTSTEADGSVSATFGLDSSNESE LVKAWAGASFDAQYSVILSGEGLETTLRVKNTGDK…	nsp	0.9814	0.0003	0.0026	0.0156	0.0001	0.0944	0.2605	0.0923	0.2582	0.0725	0.0778	0.8837	0.11	0.0578	0.0753	1	0	0	0	Chloroplastic	K01792
KAA8497169.1	>KAA8497169.1 Triosephosphate isomerase, cytosolic [Porphyridium purpureum] MQAFVTGFSASGAAGRGNDGVAAKSHIRGAPHVTHARRVARVATLSMGADRVFFVGGNWKCNGSKSEIKT LVESFNKDAPTTSDVEVVVGAPLPYLEYTRGLLRSDWGVSAQNCWIGKGGAYTGEVTADMLADVGTDWVI LGHSERRNLPELKESDATIATKTVYAISKGVSVMYCIGELLEERESGQTIAVCERQLKALGDVIGSDWSK IVIAYEPVWAIGTGKVATPEQAEEVHEAIRKWLAANVSQQVADSTRILYGGSVSPANCDELAKKPNIDGF LVGGASLKPDFVKIVESYKQKV	Cyt	0.3762	0.0024	0.0292	0.5916	0.0006	0.0843	0.1713	0.0353	0.0934	0.073	0.0433	0.9953	0.0763	0.0446	0.0204	1	0	0	0	Chloroplastic	K01803
KAA8494850.1	>KAA8494850.1 Fructose-1,6-bisphosphatase, cytosolic [Porphyridium purpureum] MNGLEGIEKTTLSRFILDEQRKNPAAQGDLTLLLSGVQTACKIIESCVRRAGIAQLYGLAGSGNVQGEDQ KKLDILANDVFKEHVASTGKVCIMVSEEEDEPIIVDNAFGTAKYAIAFDPLDGSSNIDANVSIGTIFSIF RIPNPAEIKTAADATKAIMQPGSEMVVAGYCMFGSATNMVLTFNGGKVHGFTLDNTIGEFLMTHPNISIP KDCHIYSVNEGNLILWDEQTTTYINKVKNPGDGKKPYSARYIGSMVADVHRTLLYGGVFMYPADKKTANG KLRLLYEAAPMAMLLENAGGAASSGALNKRILDIVPS…	Cyt	0.9991	0.0008	0.0001	0	0	0.6463	0.6754	0.0393	0.1215	0.088	0.144	0.0037	0.0678	0.1316	0.0097	0	0	0	0	Cytoplasmic	K03841
KAA8499964.1	>KAA8499964.1 Fructose-1,6-bisphosphatase class 1 [Porphyridium purpureum] MSSEVASPMSPLGANVRKGKAATVFPSHVRRSFKHHPTDYTGELVRLLDDLSLVTHGISAHVAEADEQIR YGKVGNQKITSDFVTREVYHSLANDGYACLILSKGTQAPLTFPEYVPHGGYVVCLSPLSYDSLNDHFLSA AGTVFSVYKRKSSASLPGRSMDLQQNLGDQVAAGYCVYSSATTLYYTLGQGLYSFVLHPLARQYFLQPNH KLMWEPNVTCVYLDRNLLREDTPLAHAVKKFVQDHNLRVGDSGCAVVNVALCIQNGGLLVWKDAHLLCEA APISFLVEQGMGVAVSDQGQRVLDLKSVEGNYHAPLTICC…	nsp	0.9911	0.0009	0.0009	0.0063	0.0007	0.4338	0.7103	0.0878	0.2047	0.0703	0.138	0.0305	0.0854	0.3131	0.0914	0	0	1	0	Cytoplasmic	K03841
KAA8498450.1	>KAA8498450.1 Glyceraldehyde-3-phosphate dehydrogenase, cytosolic [Porphyridium purpureum] MVKVGINGFGRIGRLVLRASLEKGTVTVVAVNDPFISLEYMAYMFKYDSVHGVYKGSVEIKDGKLVVDGN PISVHGCRDPSEIPWGADGADYVVESTGVFTTTEKASAHFKGGAKKVIISAPSADAPMFVCGVNLDKYTS DMKVVSNASCTTNCLAPMTKVINDKFGIEEGLMTTVHATTATQKTVDGPSMKDWRGGRGAGQNIIPSSTG AAKAVGKVIPELNGKLTGMAFRVPTPDVSVVDLTVRLKTPATYDEIKAAIKEAAEGPMAGILGYTEDAVV STDFVHDSHSSIFDADAGIMLSPT…	Cyt	0.8424	0.0086	0.1469	0.002	0	0.2757	0.7818	0.0161	0.1633	0.1076	0.0932	0.0062	0.0811	0.1048	0.0236	0	0	0	0	Cytoplasmic	K00134
KAA8496602.1	>KAA8496602.1 Dihydrolipoyl dehydrogenase, mitochondrial [Porphyridium purpureum] MAGMVLRVRAAFLGRRGFASAAAALEEVDLTIIGGGPGGYVAAIKAAQLGLKVACVEKRGALGGTCLNVG CIPSKALLHSSHMYEEATHSFAKHGVMADNVSVNLPKMMEQKDGSVKALTKGIEGLFKKNKITYVKGMGS ITSPNEVKVELTSGETQSIKTKNIVIATGSDVAKLPNVTIDEERIVSSTGALALKEIPPKMVVIGGGVIG IEMGSVWRRLGSEVTVVEFLDKICPSLDNEVSSMFLKILKKQGMKFKLGTKVMGAEMTESGVKLSLESSK GGSNETLEADVVLVAIGRIPYTEKLGLENVGIK…	Mit	0.0023	0	0.9976	0	0	0.0898	0.1233	0.0655	0.8885	0.0972	0.0484	0.016	0.0669	0.046	0.0182	0	1	0	0	Mitochondria	K00382
KAA8499155.1	>KAA8499155.1 Glucokinase [Porphyridium purpureum] MGQEDGALESVVSAPKEMSKSVSKSEEGELFQIGTSQKYLIIAGDIGGTNCRLQLVQSSADSLEDSRILC RRKYDNDKYKLFSDALCEFFADPVVMAAVDANHGHTDVACLAVAGPVDNDHINFTNREGWIIDGRDLEQS FGIGRVSLINDFAANGHGIEALHENDIVTIQHGEKLPGAPIALVGAGTGLGECYLTKARDDDSYQVFATE GGHTDFAPRNDIETELLVWMREKVKGRVSVERIVSGRGLQNVYEFLAHRTQMDDMQLETHKRIMSQTDIP FAISSSRFDYSLAMQAVQMFLSAYGSEVGNVALKYLPRGGLYIAGGIAPKLLDAISETGSGFMV…	nsp	1	0	0	0	0	0.18	0.2697	0.4226	0.7219	0.2202	0.4284	0.6318	0.3765	0.3498	0.3265	0	0	0	0	Ambiguous	K00845
KAA8496864.1	>KAA8496864.1 Pyruvate kinase [Porphyridium purpureum] MEINSGFTRSVSSLRGTNPEDEKQRKTSIICTVGPKVANAGMLGKLLDEGMDVMRLNFSHGDHEYHAGGI AALRKALEARPGKICAIALDTKGPEIRTGMLENDALEVRIEANSEVVLTCDPQYAKSCTAKRVFVDYMDL PTTVKPRSSIYIDDGLLNLEVVHCGTDSVTCLAINSASLGSKKGVNLPGAIVTLPAVSEKDKGDLLFGVE QGVDMIFASFIRRGEQVDEIRQVLGEKGKHIKIFSKIENQEGLDNFDDILRVTDGVMVARGDLGIEIPPS KVFTAQKVIIRKCNIAGKPVICATQMLESMIVNPRPTRAEVSDVGNAIVDGADCVMLSGE…	nsp	0.997	0.0017	0.0008	0.0003	0.0001	0.4952	0.8171	0.102	0.2529	0.114	0.0729	0.0344	0.0938	0.2336	0.0021	0	0	0	0	Cytoplasmic	K00873
KAA8497794.1	>KAA8497794.1 Phosphoglycerate kinase 1 [Porphyridium purpureum] MSLAKKMGIEDIDPKGKRVVMRVDFNVPQDKKTGEITNTARIEAALPTIKAVLEKGAKSVVLMSHLGRPD GSKVDKFSLRPVAPVVEKLLGVPVTFLPDCCGEDVEQACADPAPGTVFLLENLRFHVEEEGKGVDQDGNK VKADKEATAKFRESLSKLGDVYVNDAFGTAHRAHSSMVGVCLPERVAGLLMKKELEYFSKALETPARPFL AILGGAKVADKIQLIMSLLDKVDEMIIAGGMAFTFKKVNGNMPIGTSLYDEEGAKIVPEIMKKAAEKGVK LHLPVDFITADKFDPNAETGEADDSAGIPDGWMGLDAGPKSRALFKEAIL…	nsp	0.9989	0.0009	0.0002	0	0	0.1215	0.8485	0.0775	0.5618	0.3367	0.1427	0.0335	0.0744	0.0673	0.0168	0	0	1	0	Cytoplasmic	K00927
KAA8499861.1	>KAA8499861.1 Fructose-bisphosphate aldolase [Porphyridium purpureum] MGCLDFLKPGVVTGEDLFKLLKYAQKERFAIPSVNVVSSSTINAALETAKKVNSPIMIQFSNGGSAFYAG KGCPVEGQQAAILGAISGAYHVRAMAKHYGVPVVLHSDHCAKKLLPWFDGMLEEDEKYFAVHGEPLFSSH MIDLSEDPLDENIEICEKYLARMSKINCLLEMELGITGGEEDGVNNEGVDETKLYSQPEEVDKVYTALSK ISKNFTVAAAFGNVHGVYKPGNVVLKPAYLKAHQEFIKKAHGLDDEFPVLFVFHGGSGSLVEEIHEAVSY GVIKMNIDTDTQWGYWSGLLDFYKAKEGYLQSQIGNPDGPDKPNK…	nsp	0.9988	0.0002	0.0007	0.0002	0	0.2819	0.948	0.2041	0.2945	0.2323	0.1585	0.1926	0.1331	0.0807	0.0009	0	0	0	0	Cytoplasmic	K01624
KAA8494055.1	>KAA8494055.1 Enolase [Porphyridium purpureum] MASRISDVKARQVFDSRGNPTVEVEVVTEDGVFRAVVPSGASTGVYEAHELRDGGDRYMGKAVQGAVDNV ELLKEEILGMDPTDQEGVDQALIDADGTPNKSKYGANAILGISMAVCRAGAAKKGLPLYKHINNLAGNPN LILPVPCLNVLNGGSHAGNKLAMQEFMLIPTRATTFTEAMMMCSEVYHTLKKIIQKKYGQDAASVGDEGG FAPNIQDNHEALTLLKTAIRQCGYAEQISLGMDIAASEFYDKATGLYDLDFKNDKSDGSMKLTSAELLKL YKTWLAPDEGDEPQIEIVSIEDPFDQDDWQAWSAMTEELGDVLQVVGDDLLVTNPERIEQAEEKDACN…	nsp	0.9939	0.0024	0.0037	0	0	0.1174	0.8051	0.1679	0.3834	0.0644	0.1557	0.072	0.0238	0.0904	0.1947	0	0	0	0	Cytoplasmic	K01689
KAA8494021.1	>KAA8494021.1 Fructose-1,6-bisphosphatase, chloroplastic [Porphyridium purpureum] MQMAAFVGSAALGCGEVRARAASARTAPAAGRRTSRRAAAALSMVTSAKPSRKMSTETSPVTLTRFIIEE GMENADLIHLKDMENLMAAIALACKKISSLVARAGLSNLTGLEEGGGSINVQGEEQKKLDVLSNEVLKNA LRFSGKMGIMASEEEDKPVLVDELTSGSYIAVFDPLDGSSNIDANIATGTIFGIFEDNAECLTQDWEDRI EERELQCMYGTMQPGTNLVASGYCLYSSACMLVLTFGNGVHGFTLDPTIGEFLLTHYDMKIPEDGKIYSF NEANEANWDPVMRDMLSRWKERGYSSRYIGSMV…	Chl	0.0145	0.0003	0.0488	0.9358	0.0006	0.0958	0.1444	0.0514	0.1032	0.0738	0.0181	0.9288	0.0657	0.0396	0.0153	1	0	0	1	Chloroplastic	K03841
KAA8493232.1	>KAA8493232.1 alcohol dehydrogenase [Porphyridium purpureum] MTLPETYKAAVTEGNGAPYVFKQVPTPTPGKGEILMRVHVTGVCHTDLHAKDGDWPVPPKAPLTGGHEGA GEVVAVGEDVTSLKIGDRVGIVWLYSACGECEHCVKGNETVCEKQHNGGYSKDGSFQEYCIADAKYCARI PDGVSYADAAPLLCAGVTTYKALKESEVKAGEYMTIVGAGGGLGHLAVQYAKAMGMNVIAIDGGDEKGAL CKELGAMHYVDFMKTPNTVDEVLKITGGKGAEGVLCLATSNKVFNDCVHMCKRHGCVVLVSLPPGDFSIP IFPVVLKRITVRGSIVGTRQDLAECLEFCAQGKVKPIYKTQHLEDLNEVFQEMH…	nsp	0.9703	0.0272	0.0001	0.0024	0	0.3152	0.6993	0.1143	0.2113	0.1381	0.0731	0.1048	0.1326	0.102	0.018	0	0	0	0	Cytoplasmic	K13953
KAA8497893.1	>KAA8497893.1 alcohol dehydrogenase [Porphyridium purpureum] MAFAQCGAQALDSAATRRKCGSGAVVSHGVRARAGCRSLGIPRNARLVSRRLVRMSGELPETYKAAVTEG NGADYVFKQVPMPSPGKGEILMKVHVTGVCHTDLHAKDGDWPVPPKKPLTGGHEGAGEVVAVGDGVTSLK IGDRVGIVWLYSACGECEHCIKGNETVCEKQQNGGYSKDGSFQEYCIADAKYAARIPDGVSYADAAPILC AGVTTYKALKESEVKAGEYVTIVGAGGGLGHLAVQYAKAMGMNVIAIDGGEEKGAMCKKLGAAHYVDFLT TPNTVDEVLKITGGKGSEGVLCLATSNKVFNDCVQMSKRYGCVVLVSLPPGNFS…	nsp	0.0182	0	0.0091	0.9721	0.0005	0.0918	0.0908	0.0257	0.1593	0.1032	0.0259	0.9743	0.0587	0.0403	0.0134	1	0	0	0	Chloroplastic	K13953
KAA8499584.1	>KAA8499584.1 putative phosphoglucomutase-2 [Porphyridium purpureum] MALATSTMLTLLEQFLALDRGEWSATEARQWSSELRDTDKPPHADRMAEISNRLTQRLAFGTAGLRAKMG CGYDRMNHVTVFQTTQGVLSFLYHLYGVEKVKQRGIAVGYDSRHHSTEFAATVSTVLLEDGVRVHLHSRF VATPLLAMTVLAKECVAGIMITASHNPATDNGYKLYLENGCQINSPHDTAIEDAISANLHPWRDYVPKSI ENLLSDSLVSSPTEEVMQLYVRVMVESLRFRPQQDNAVAPRVVYTAFHGVGEYFVRTLCSSFGFPALVPV VEQVEPNPDFPTVKFPNPEEGKGALQLAIQTADRHGCRYIFANDPD…	nsp	0.9742	0.0148	0.0058	0.0015	0.0038	0.7069	0.821	0.2225	0.4742	0.0172	0.2511	0.0113	0.2176	0.0914	0.0316	0	0	0	0	Cytoplasmic	K15779
KAA8493574.1	>KAA8493574.1 Dihydrolipoyl dehydrogenase 1, chloroplastic [Porphyridium purpureum] MAFQVAHGVECARSRGSGGHAVDRGVGGSAFVGRSSLRQASRMEALHGHQKQLLRPKRAALARTTVMAYD YDLAIVGAGVGGHGAALHARAKGLKVAIFEARDVGGTCVNRGCVPSKALLAAAGRVREMKNEHHLKSLGI TLGEVGYDRAGVANHANGLAERVKGNMTNSLKALGIEVIHARASVEAPHTLKGSDGKTYTATDIILAPGS EPFVPRGIEIDGKTVFTSDGALKLEWVPDWVAIIGSGYIGLEFSDVYTALGSNVTFIEAMPSLMPGFDPE IQRLAQRLLINPRAIDYHTNVFATKVTPGVP…	Chl	0.4275	0.0001	0.0961	0.44886	0.0277	0.1034	0.0984	0.0476	0.1406	0.0715	0.0188	0.9503	0.0488	0.0217	0.0376	1	0	0	1	Chloroplastic	K00382
KAA8494018.1	>KAA8494018.1 Fructose-bisphosphate aldolase [Porphyridium purpureum] MACFLASPAMGLQQHQQHGIAWSTSVRARSAPAVRLVSSSSKRALRRPGNGLVRMAGSLYSCHGGVHLSS EEKTELEKIAEMIGTPGKGITACDEGPGTIGMRFEAVGIENTEENRRAYRQILFETPGIGDYLSAAILDP ETLYQKSSSDGSLFPAKLWSLGIVPGVKPHLKVYELPGQNGATVMQGLDSLAVRCAEYRKAGCRFTKWRS PLTIDERNGQPSDLVIEANMTDLARFALISQAEGLVPIIEPDVSLSGDHDLETAVMINVKIQSSLFKACL EHGVYMEGCVLKSNIVNPGKKCPKKYSVEEIGKANIDTLRRTMPA…	nsp	0.0037	0.0055	0	0.9904	0.0004	0.0821	0.1682	0.0227	0.1164	0.0281	0.03	0.9773	0.897	0.0497	0.0056	1	0	0	0	Chloroplastic	K01623
KAA8494627.1	>KAA8494627.1 putative ribose-5-phosphate isomerase 3, chloroplastic [Porphyridium purpureum] MSAGFAWGCVAAVQSSASVRTAACVTQRSCGFVARRRVTVAVRPAASAKSVMMADVEELKKVVGYKSVDD YVSSGMVVGLGTGSTAYFAVERLGQKLASGELKDVVAIPTSLRTKEQAESLNIPLVTLDTHPKLDVAIDG ADEVDPALNLVKGRGGALLREKMVEVMADKFIVIVDDSKLVDGLGISGAMPVEVTPFCWEFTLNRLKQAK SLTGCDAKLRMADGKPYVTDNDNYIVDLYFTEPIKDAQAAATEINSMVGVVEHGLFLDMTTAVLIAGKNG VEVKLK	Chl	0.0001	0.0055	0	0.9929	0.0015	0.0772	0.1104	0.0626	0.1299	0.0173	0.0193	0.9776	0.1	0.0597	0.0044	1	0	0	0	Chloroplastic	K01807
KAA8495187.1	>KAA8495187.1 Sedoheptulose-1,7-bisphosphatase, chloroplastic [Porphyridium purpureum] MVVAVCEVCEWNRQQECLCIFRWSTGKVRTASANLARYIAMSTTSPPRNIEEELRALQPKIGAEVCRILG ALSHACAEIGDLLRTGEDGLVDAAGNANSFGDAQLRIDLLADALIFKALKQTRCVCTASSEESASEVDIG GDPDSPFSVAFDPLDGSSVIGPNFTVGTIFGVWKGDKLRGVSGKQMVAAGMAIYGPRTVLVLSAQGCEKA GVLQYELRGAAALAGWKFLGEMAAFSDTVKLFAPANLRAAASHPGYGSLIQFYMSEKYTLRYTGALVPDI YQLMYKKGGIYINPTSAVAPAKLRLLYE…	Chl	0.9299	0.0402	0.0004	0.0114	0.0181	0.173	0.6839	0.2341	0.1261	0.1047	0.1166	0.1523	0.3479	0.1718	0.0153	0	0	0	0	ambiguous	K01100
KAA8490818.1	>KAA8490818.1 Fructose-bisphosphate aldolase 1, chloroplastic [Porphyridium purpureum] MVAGFVCGAAAASGSFVGSKQMCVAPTAGASVAPRRGALRMAMNVGVKGNVSKFADELKSTADKMTLPGK GLLAVDESTATIGKRLASIGVENTEANRQAYRSLLFSCPGLGEYISGAILFEETLYQTDKAGKLFVDILN ENGIVPGIKVDKGLSPLGGAEPIETWCTGLDGLAERTAAYYKQGARFAKWRAVLQISDKTPSKLSIAENT WGLARYAKICQDSGLVPIIEPEILMDGDHDIERTAEVGEEVLASVYKNCDTCGVYLEGSLLKPNMVVPGA EWKGAIQPEDIAKYTIRTLERRLPSSVP…	Chl	0.0006	0	0.0014	0.9979	0.0001	0.0682	0.1205	0.0239	0.2575	0.1226	0.0162	0.9904	0.1018	0.0628	0.0076	1	0	0	0	Chloroplastic	K01623
KAA8495104.1	>KAA8495104.1 Fructose-bisphosphate aldolase [Porphyridium purpureum] MDKYKDELVETALALCAPGRGILASDESTGTVGKRLEAVGLQNTADNRRDFRSLFYTAPGIGQYFAGAIM FHETLYQSTDGKGQEQTPFVDVLVKQQDMLPGIKMDRGLKPLPNAPGETFTEGLDGLADRARQYYEAGAR FAKWRAVIKIEPQLGLPSERAIEECAHGLAMYAATCQAHGLMPMVEPEILIDGAHHIATSAHVAERVIHH VYASLHRYNVLLEATLLKPQMIMPGMSCETRSSSEEIAMFTLRTMRRVVPPAVPGIMFLSGGQSEEEATI NLNTMNSLAHSGLREWRAPWSLSFSYGRALQSSVLSLWKGDPAKV…	nsp	0.9991	0.0008	0.0001	0	0	0.7004	0.748	0.1066	0.4835	0.0419	0.0242	0.0205	0.1194	0.0707	0.0063	0	0	1	0	Cytoplasmic	K01623
KAA8499861.1	>KAA8499861.1 Fructose-bisphosphate aldolase [Porphyridium purpureum] MGCLDFLKPGVVTGEDLFKLLKYAQKERFAIPSVNVVSSSTINAALETAKKVNSPIMIQFSNGGSAFYAG KGCPVEGQQAAILGAISGAYHVRAMAKHYGVPVVLHSDHCAKKLLPWFDGMLEEDEKYFAVHGEPLFSSH MIDLSEDPLDENIEICEKYLARMSKINCLLEMELGITGGEEDGVNNEGVDETKLYSQPEEVDKVYTALSK ISKNFTVAAAFGNVHGVYKPGNVVLKPAYLKAHQEFIKKAHGLDDEFPVLFVFHGGSGSLVEEIHEAVSY GVIKMNIDTDTQWGYWSGLLDFYKAKEGYLQSQIGNPDGPDKPNK…	nsp	0.9988	0.007	0.0002	0.0002	0	0.5621	0.8867	0.0256	0.2443	0.1925	0.1065	0.0077	0.0741	0.0617	0.0246	0	0	0	0	Cytoplasmic	K01624
*DeepLoc - 2,.1 - Probability thresholds for the subcellular localizations and membrane types. A localization is predicted if its probability is above the threshold shown below:
Localization	Cytoplasm	Nucleus	Extracellular	Cell membrane	Mitochondrion	Plastid	Endoplasmic reticulum	Lysosome/Vacuole	Golgi apparatus	Peroxisome
Threshold	0.4695	0.5275	0.6464	0.5237	0.6373	0.6586	0.6278	0.5648	0.6678	0.7168
Membrane types	Peripheral	Transmembrane	Lipid anchor	Soluble
Threshold	0.62	0.56	0.65	0.47

## Sheet: Precursors & nucleotide-sugars 
Unigenes	Gene ID	Prot sequence (FASTA)	NCBI Localization description	Target P - 2.0					DeepLoc - 2.0/2.1										LOCALIZER - 1.0.4				Localization Consensus	Kterm
				Other	Mitochondrial transfer peptide	Signal peptide	Chloroplast transfer peptide	Thylakoid luminal transfer peptide	Nucleus	Cytoplasm	Extracellular	Mitochondrion	Cell membrane	Endoplasmic reticulum	Chloroplast/Plastid	Golgi apparatus	Lysosome/Vacuole	Peroxisome	Chloroplast	Mitochondria	Nuclear & no transit peptide	Nuclear w/ transit peptide
KAA8499155.1	POR2873..scf295_1	>KAA8499155.1 Glucokinase [Porphyridium purpureum] MGQEDGALESVVSAPKEMSKSVSKSEEGELFQIGTSQKYLIIAGDIGGTNCRLQLVQSSADSLEDSRILCRRKYDNDKYKLFSDALCEFFADPVVMAAVDANHGHTDVACLAVAGPVDNDHINFTNREGWIIDGRDLEQSFGIGRVSLINDFAANGHGIEALHENDIVTIQHGEKLPGAPIALVGAGTGLGECYLTKARDDDSYQVFATEGGHTDFAPRNDIETELLVWMREKVKGRVSVERIVSGRGLQNVYEFLAHRTQMDDMQLETHKRIMSQTDIPFAISSSRFDYSLAMQAVQMFLSAYGSEVGNVALKYLPRGGLYIAGGIAPKLLDAISETGSGFMVALYD…	nsp	1	0	0	0	0	0.18	0.2697	0.4226	0.7219	0.2202	0.4284	0.6318	0.3765	0.3498	0.3265	0	0	0	0	ambiguous
KAA8490972.1	POR4695..scf289_17	>KAA8490972.1 putative glucose-6-phosphate 1-epimerase [Porphyridium purpureum] MAVAFVPSGSAGARRGRVRCGNDAVCVRRASRVTLGSRLARRSVVTALALRDGDGDDGGDAYDDIAKSLA QEFGVQTDADRGAGDLAGGVGSGYAAGAVLAGVPLPVVDDVVVVGTGKNGMQTVTLDHAASSQKVTLYTF GATLTSWTTRGGSVEVFFLSDVAVFDAQKPIRGGIPICFPQFGPGPEMRQHGFCRDSQWKIKERSVMPDG SVACVLGLSSADKLESFGGWADDKAFELEYSVILSYAGLETSLRVRNTGAAPFSFTSAFHNYFRVSDVSQ ARIYGLENTSFVDKLNNNEEGVRGDDGGAGVSIEE…	nsp	0.0114	0.0061	0	0.9753	0.0072	0.1605	0.1265	0.214	0.0578	0.0307	0.015	0.8192	0.079	0.0452	0.0093	1	0	0	1	Chl (soluble)
KAA8491994.1	POR2196..scf244_11	>KAA8491994.1 putative glucose-6-phosphate 1-epimerase [Porphyridium purpureum] MHSCWHMPQERAVPVVAIPPVQIQRAHRLRRSGVRQQLRFGTVVEYSRRAVPCETESPGVSRGGFGELAG TALRRSDLACGRRGTLPLRDTLWERDLVRARGGGRSEQAPVQSGMAGFVGAYALARSDAAARQAWSAHAD RCVPRLSRALVRPAGGRRRASAARLTMDALVGKGNGDLGKVTLSHETSNQTVEVYALGATVTSWKSGKEE NFFTSKVASWDGSKPIRAGIPICWPQFGPYGPLPTHGFARNVTWKVLSTSTEADGSVSATFGLDSSNESE LVKAWAGASFDAQYSVILSGEGLETTLRVKNTGDK…	nsp	0.9814	0.0026	0.0003	0.0156	0.0001	0.1074	0.1439	0.1024	0.1691	0.0216	0.0461	0.9497	0.1402	0.0635	0.0488	1	0	0	0	Chl (soluble)
KAA8499584.1	POR0605..scf295_1	>KAA8499584.1 putative phosphoglucomutase-2 [Porphyridium purpureum] MALATSTMLTLLEQFLALDRGEWSATEARQWSSELRDTDKPPHADRMAEISNRLTQRLAFGTAGLRAKMGCGYDRMNHVTVFQTTQGVLSFLYHLYGVEKVKQRGIAVGYDSRHHSTEFAATVSTVLLEDGVRVHLHSRFVATPLLAMTVLAKECVAGIMITASHNPATDNGYKLYLENGCQINSPHDTAIEDAISANLHPWRDYVPKSIENLLSDSLVSSPTEEVMQLYVRVMVESLRFRPQQDNAVAPRVVYTAFHGVGEYFVRTLCSSFGFPALVPVVEQVEPNPDFPTVKFPNPEEGKGALQLAIQTADRHGCRYIFANDPDADRF…	nsp	0.9742	0.0058	0.0148	0.0015	0.0038	0.7069	0.821	0.2225	0.4742	0.0172	0.2511	0.0113	0.2176	0.0914	0.0316	0	0	0	0	Cytoplasmic
KAA8497731.1	POR7125..scf295_1	>KAA8497731.1 Phosphomannomutase [Porphyridium purpureum] MGEHAGQKRAATEMRSKDVIVLFDVDGTLTKPRNKVTQDMLETLALLREKVYVGMVGGSDLSKQLEQLGE NVLDLFDYTFSENGLVGFKERELINETSMADFLGEEKLQKLINYILKYFSELTLPVKRGTFIEFRKGMLN VSPIGRNCSQAERDEYERYDLEHGIRKSMVEALKKEFAEMDLVYSIGGQISFDVFPRGWDKTYCLRFLDD FKTIHFFGDKTFAGGNDHEIYESERTVGHSVKTYEDTIRECKALFLDQ	nsp	1	0	0	0	0	0.7125	0.6197	0.116	0.1671	0.2391	0.0818	0.0048	0.0543	0.1026	0.0036	0	0	0	0	Cytoplasmic
KAA8499567.1	POR2992..scf295_1	>KAA8499567.1 UDP-glucose 6-dehydrogenase 4 [Porphyridium purpureum] MVKIACIGAGYVGGPTMAMIAYKCPDIRVTVLDISSSRIAAWNSNNLPIYEPGLMEIVEQVRGKNLFFSD QVDQGIQEADIIFVAVNTPTKKLGLGAGRAADLTFWELAARRIASVATTPKIVVEKSTVPIKTAEAISSV LHAAGKTSFSVLSNPEFLAEGTAITDLTMPDRVLIGGTMDEKGIKAAQALASVYAHWVPRERILTTNVWS SELSKLVANSFLAQRVSSINAVSAICEKSGADVDEVARAVGMDSRIGPKFLKASVGFGGSCFQKDILNLV YLCESMGLADVAEYFHWVVKMNDLQKQKFVERIIHGLFNTVTSKKI…	nsp	0.9496	0.0303	0.0068	0.0131	0.0001	0.3419	0.6859	0.0257	0.2274	0.1723	0.1673	0.0436	0.2589	0.2047	0.0825	0	0	0	0	Cytoplasmic	K00012
KAA8495471.1	POR1962..scf209_3	>KAA8495471.1 UTP--glucose-1-phosphate uridylyltransferase [Porphyridium purpureum] MAAATAQVTEQLGKMTLVSEESMKQKNAAAPANAQMSDMELNGFMQLYERFVRSKGEKKAQLDWAKIQSP DDNMLKPYAELPSPSPEEEAALLNKLVVCKLNGGLGTSMGCKGPKSIIDVRSNATFLDLIVQQIETLNKE NSGVDVPLVLMNSFNTADDTDKIIRKYKDAQVNVLTFNQSRYPRILTETLEPLPWTHSDYDAEDWYPPGH GDVYAALMNSGIVDKMLAEGKEYIFVSNVDNLGAVVDTKILKMMADCNSEYCMELTDKTRADIKGGTLIN YEGKSSLLEVAQVPKEYVGEFKSIKKFKVFN…	nsp	0.9992	0.0002	0.0005	0.0001	0	0.1745	0.8648	0.3175	0.222	0.2559	0.2666	0.0162	0.4264	0.2691	0.0095	0	0	0	0	Cytoplasmic	K00963
KAA8499983.1	POR4056..scf295_1	>KAA8499983.1 Glucosamine 6-phosphate N-acetyltransferase 1 [Porphyridium purpureum] MESDSVGISVRALRESDYDTNLFSLLSQLSIAPVVPREQFEQRFREMFVDSRDYVTLVAEDAAAPGVLLG AATLLVQRKILRGCAIAGHIEDVVVDARQRRTGVGKRLIVALVERARERGCYKVILDCSEENMPFYESCG FTSKHTIFLSVQYIKMISWPLHAAGVSAHIGWGRSTSTSSQSTVPVWSVLDVALKTRVGTSLQSALSEPP SHEHKIPTHTEDEHLSSTSSRGTGHENSSWF	nsp	0.9999	0	0.0001	0	0	0.5185	0.6136	0.0823	0.2233	0.0775	0.2152	0.0513	0.1416	0.3243	0.5483	0	0	0	0	Cytoplasmic
KAA8493288.1	POR2740..scf296_7	>KAA8493288.1 Mannose-1-phosphate guanyltransferase beta [Porphyridium purpureum] MVRLGNRMKALILVGGYGTRLRPLTLSAPKPLVEFANQAMVMHQIQALAKVGVSEVVLAVNYQPNTMRDF LAREQEKLGIKITTSQENEPMGTAGPIKLAEEHLNDGEPFFVLNSDVTCTFPFQQMLEFHKKAGAEGTLL VTKVEEPSAFGVVVYDADGRINRFVEKPKMFVGNRINAGIYLLSPSVFARIPLKPTSIEKEVFPAIAVDG NLFCMELDGFWADVGKPKDFITGTGAYLKHLRNVEPHRLRSGPEFFGNVLVDPSATIGLGCRIGPDVVIG PDCVVENGVCLKRVTMLPRSKVRSHSWVCDSIV…	nsp	0.2342	0.7523	0.0023	0.0112	0.0001	0.4454	0.7401	0.1035	0.1221	0.1208	0.3555	0.032	0.4279	0.2082	0.0994	0	1	0	0	Cytoplasmic
KAA8498749.1	POR1248..scf295_1	>KAA8498749.1 GDP-mannose 3,5-epimerase [Porphyridium purpureum] MAGESKVKVLVTGGGGFIASHLAKRLKESGDYAAVVVADWKENEYFKTEEFCDEFMLLDLRDLDNCIKAV KGCAHVYNLAADMGGMGFIQSNHSVIMYNNTMISFNMLEAARRENVKRFYYASSACIYPEGAQLDPNNPG LKESDAWPAQPQDAYGLEKLASEELAKHYGVDFSMEVRIGRFHNIYGPQGTWKGGREKAPAAFCRKAIVA EKEFEMWGDGKQTRSFCYVDDAVEGVIRLMFSDFKEPLNIGSDEMVSMNEMAEMVMGFGNKELMIKHIPG PEGVRGRNSDNTLCKKVLGWAPEITLKDGLERTYRWIESQIEEEKTAGIV…	nsp	0.9996	0	0.0003	0	0	0.303	0.8069	0.6399	0.0959	0.2191	0.173	0.0321	0.3573	0.1393	0.0286	0	0	0	0	Cytoplasmic
KAA8494194.1	POR4905..scf229_5	>KAA8494194.1 UDP-glucuronic acid decarboxylase 1 [Porphyridium purpureum] MAGNGSAAMVVDVQNPDGHGQDRLARWRQEHAPNRPKKHMRVLVTGGAGFIGSHLCDRLISDGHEVICLD NLFTGKKSNVAHLMSNPNFEFVRHDVTQPYEAEVDAIYHFACPASPVHYKYNAIKTLKTSMLGTMNMLGL AKRTGARILLASTSEVYGDPLQHPQTEEYWGNVNPIGVRSCYDEGKRIAETMAFDYHRQHHVDIAVVRIF NTYGPRMVENDGRVVSNFVGQVIRGEPLTIYGDGKQTRSFCYVSDLVDGIVRLFESGLTGPINCGNPGEF TMIELAEMILELTGSKQPMNFLPATPDDPMKRQPDITKAK…	nsp	0.9988	0	0.0012	0	0	0.412	0.6995	0.0573	0.2285	0.2214	0.199	0.0228	0.0893	0.1654	0.0382	0	0	0	0	Cytoplasmic
KAA8495590.1	POR8988..scf209_3	>KAA8495590.1 UDP-glucuronic acid decarboxylase 3 [Porphyridium purpureum] MELGWWLVMAVAVFGARALLTVPLIVWGLVLAVAALDPIGAQSNAVFQSRLSANSGDSDGAAAKDNFRPL AATVGRTDSTYVEGGITILDEHRPPITQNVPPPQRGPALRICVTGGAGFIGSHLVDKLMSMEEGHTVIVV DNLFTGSKENLAQWFGNPRFEFIRHDVTFPLNLEVDQIYHLACPASPVHYKWNPVKTLKTSFLGTMQMLG LAKRVKARFLLASTSEIYGDPLVHPQAESYWGNVNTLGVRSCYDEGKRAAETLTMDYHRQEGVEIRIARI FNTYGPRMSLSDGRVVSNFVGQAIRGEKLTVQGNGQQSRS…	nsp	0.1418	0.0017	0.8558	0.0005	0.0002	0.1745	0.1642	0.2655	0.2271	0.1072	0.731	0.1006	0.7298	0.365	0.0154	0	0	1	0	Ambiguous (ER/Golgi)
KAA8495168.1	POR0983..scf227_4	>KAA8495168.1 L-xylulose reductase [Porphyridium purpureum] MVRSWRIAELAQSISRPTATQGIDSSDVQRFHFGQFGYSRIAQECWSPKTFLALQYTRVSSGDMAFVSVR VPVAAPPLSPSVAAGAGVAQAACAHEPAYLSWRSRSKARAHARGFGNGCSERSGRGSNRFVLSAIASSAD YLARHDLSGRTAVVTGGNRGIGAAISHALAAHGADVLIVARDEASSLEVLRELRETHGVQGAFVACDLSD AASVARVTPQCVAASPSTLNILVNNAGVALLAPLRDASVVDWDTTMAVNLRAPYILAQHLATHMMDAGTA GAIVNVSSAAGKGALHEHGAYCTSKAALNMLTKVMALEWGPSGVRTNAVCPTVIL…	nsp	0.912	0.0818	0.0028	0.0032	0.0002	0.0855	0.1746	0.0929	0.0861	0.0312	0.0572	0.9679	0.0877	0.0405	0.0095	0	0	0	0	Ambiguous	K03331

## Sheet: Pol, branch and mod
Unigenes	Gene ID	Prot sequence (FASTA)	NCBI Localization description	Target P - 2.0					DeepLoc - 2.0/2.1										LOCALIZER - 1.0.4				Localization Consensus	Kterm
				Other	Mitochondrial transfer peptide	Signal peptide	Chloroplast transfer peptide	Thylakoid luminal transfer peptide	Nucleus	Cytoplasm	Extracellular	Mitochondrion	Cell membrane	Endoplasmic reticulum	Chloroplast/Plastid	Golgi apparatus	Lysosome/Vacuole	Peroxisome	Chloroplast	Mitochondria	Nuclear & no transit peptide	Nuclear w/ transit peptide
KAA8499521.1	POR3626..scf295_1	>KAA8499521.1 Granule-bound starch synthase 1, chloroplastic/amyloplastic [Porphyridium purpureum] MPRLRGDCCCITMSPAVKLSELSGKEVAAKRYQIVFVSAECAPWSQTGGLGAVADGLPIQLAKMGHRVMSITPRYDQYSDAWDTSFSAHCTLGDKGRTKVGFFHTYKQKVDRVFVDHPLFLEKVWGVTKDKLYGPKWGIDFEDNQLRFSIFCQGALAAIKGLPLGGIPYGEDVIIMCNDWQTSLLPIYLKLERQADPSMWRNTKTVFVSHNMVYQGRFPLSTDHAALLNVPQSVVDDMSCFMPLKVGKKHPRTSVLNWMMGGFKYADKLATVSPRYAEEIGTCEEKGVELEEIALAKGGV…	Chl	0.9893	0.0047	0.0048	0.0007	0.0004	0.3398	0.6671	0.1598	0.3538	0.1186	0.1587	0.3105	0.17	0.2339	0.0343	0	0	1	0	Cytoplasmic
KAA8495657.1	POR6823..scf209_3	>KAA8495657.1 Alpha,alpha-trehalose-phosphate synthase UDP-forming A [Porphyridium purpureum] MSTSNDMDAQMRLQQLGPSHEVEATGLSRKAEPDPETGSDDADEVERSASSKSMSLFGSSYQHSLSRDSSVMRQSQQHKNRSSVAGDTTAGPYAQAPLAGRSATARGAGGGAGDDQKTSAAGPISRTKNEIRAELQSLRLILNDLENPDARMDDYSVFKNGGGSGTAVAQSFARDGLGQSASAPVVSGPSPIENLVDLRGERLARSIPHSHGMIRVHSDLNGEQLGPQNHLDQQQDTLLGVPPQQRASVESKRDRDQHSQRQPSTTTSQQPQTAGKSAGLGTKLIVVSNRLPVTIQRDPNTGEFE…	nsp	1	0	0	0	0	0.3031	0.7392	0.2542	0.2476	0.0957	0.0986	0.015	0.2127	0.2493	0.0193	0	0	0	0	Cytoplasmic
KAA8496726.1	POR5075..scf208_2	>KAA8496726.1 Oligosaccharyltransferase complex subunit ostc [Porphyridium purpureum] MKDLVLEGLLLAFRHVLRAPKIRLRGPSSEEGTAWWRPSSLTVLLLLLLSFYIVQSGTIYNILEKPPSVT MEMDPATGLQRPQAVMKRYGAQTITEGMTGGLFYMLGTLGVILIDQAPSLGSKMGFSRNMQLVAIGTGAV LFLGCYKMINVFVSIKLPNYLIYT	nsp	0.9144	0.0137	0.0672	0.0042	0.0006	0.1155	0.0981	0.0212	0.2909	0.1307	0.788	0.0555	0.5848	0.3833	0.0074	0	0	0	0	Ambiguous (ER transmembrane)
KAA8491925.1	POR6123..scf244_11	>KAA8491925.1 Dolichyl-phosphate beta-glucosyltransferase [Porphyridium purpureum] MLIGWVAAGKVSRLRVSRESVRTAQYLCWRRLRTGQIRPTPCLQVRRRCRYLGTSADRRPKLLGQAEGEG NMSSNIPMSEYTYIDPASMRPGRKEMFPSLFSSPAEVRLTVVVPAYNEEARLPAMMDEALAFLEKWGEED NSFTYEIIVANDGSRDKTALVALEYTKRFSAQKVRVLSLAQNAGKGVAVKKGIMAARGAVILFCDADGAT RFADLSILYRQLELIARDQQADSLENAHACVIGSRYHLKSSAERSLVREFVSRVFNLYVQYVGGVRGVRD TQCGFKLFTRRSAQLIFPCMHLDRWAFDVEAL…	nsp	0.2268	0.6461	0.0002	0.1265	0.0003	0.1277	0.2708	0.1765	0.662	0.0343	0.0673	0.703	0.2575	0.1174	0.0573	0	1	0	1	Mitochondrial
KAA8490959.1	POR7179..scf289_17	>KAA8490959.1 Dolichyl-diphosphooligosaccharide--protein glycosyltransferase subunit 2 [Porphyridium purpureum] MGRPARAASALAALLCIAAVAALQVAGDTLRLAEISVDVLRAGSAPVSYGSEQAANGAAVPNQEPLVLRV VSVDEKSTVEIRVDASRDGTSFAPQQAFLRVSDLNQSDHLVVLPARSEKKTKLSFAVSPGKQPTTSSGGA AAPYWKHQHVYSFELLLGDTSTENAIVYQVISALRVDFRKPPPPLPTPGVFDFDMSVKKEPQPEFRWELP APRSSPPMAIIAVFTVLAVLPMLGFVGASASVLGCFPLAIPKSGPALAAFAVFFACLTVIAGILFMFWLR WNI…	nsp	0.0022	0.0007	0.9971	0	0	0.1148	0.1077	0.0416	0.0612	0.1417	0.8413	0.036	0.5706	0.3876	0.0029	0	0	0	0	Ambiguous (ER transmembrane)
KAA8495610.1	POR6603..scf209_3	>KAA8495610.1 Glycogen phosphorylase 1 [Porphyridium purpureum] MAALTKRTASFQDLHKGHVSEPEARYSGTGHTTPNDGVETSEKRNMLLTSLMSQYLSREPQAIQRQIVNHVEYTLARTRYNFDAFGAYQATSLSVRDRLLESWNDTQQFFTERDVKRVYYLSLEFLMGRYLQNALVNMGVRSNFEEALLGLGYKLEDLLEQERDPGLGNGGLGRLAACFMDSLATLNYPGWGYGIRYKYGMFYQKISAEGYQIEVPDYWLTHGNPWEVERLDVTYPVRFFGHIEWSDKGILWTGGEVVRAIAYDSPIPGYDTYNTLNLRLWSAAPATEFDLDSFSRGDYFGAIANKEASEKISSVLYPNDSTDAGKELRLKQQYF…	nsp	0.9124	0.0865	0.0009	0	0.0001	0.2148	0.621	0.1246	0.2885	0.1395	0.1242	0.0812	0.3177	0.3376	0.1359	0	0	1	0	Ambiguous (soluble)
KAA8497781.1	POR0525..scf295_1	>KAA8497781.1 4-alpha-glucanotransferase DPE2 [Porphyridium purpureum] MAEGRGGEVHVRFSVEFNSVYGQIILLSGSAPELGEFQPERALPLRYEHPGVWTADLKIKYPDYDATEELDEPLEYKYVLFEESSKTYKWEAGSPRVIKANFGSLEGDLLLKDVFRNKPDADKEIFSTAAFADVVFRREI GTRMAQKMLEAQESTAITKALVLGKGAYVARFSVFCARVMPDDEVCVSGSTEFLGQNDLAKAVPLADTHFPGWSMCVPMGADDHAVKYRFLIRKKGSTEESDVRAAEPEDYRSIEMNESDSSLINEARSRAVILFTGQEESFHFTTPWRGSGIAIPVFSLRTASSCGVGEFLDLKKMVDVCLAGGFQ…	nsp	0.9847	0.0022	0.0011	0.0099	0.0021	0.3719	0.7331	0.1082	0.2544	0.0932	0.0676	0.4092	0.1499	0.0662	0.0192	0	0	0	0	Cytoplasmic

## Sheet: CAZymes DEGs
Unigenes	Gene ID	CAZyme family according to article correspondance	Prot sequence (FASTA)	NCBI Localization description	Target P - 2.0					DeepLoc - 2.0/2.1										LOCALIZER - 1.0.4				Localization Consensus	Kterm
					Other	Mitochondrial transfer peptide	Signal peptide	Chloroplast transfer peptide	Thylakoid luminal transfer peptide	Nucleus	Cytoplasm	Extracellular	Mitochondrion	Cell membrane	Endoplasmic reticulum	Chloroplast/Plastid	Golgi apparatus	Lysosome/Vacuole	Peroxisome	Chloroplast	Mitochondria	Nuclear & no transit peptide	Nuclear w/ transit peptide
KAA8497781.1	POR0525..scf295_1	GH77	>KAA8497781.1 4-alpha-glucanotransferase DPE2 [Porphyridium purpureum] MAEGRGGEVHVRFSVEFNSVYGQIILLSGSAPELGEFQPERALPLRYEHPGVWTADLKIKYPDYDATEEL DEPLEYKYVLFEESSKTYKWEAGSPRVIKANFGSLEGDLLLKDVFRNKPDADKEIFSTAAFADVVFRREI GTRMAQKMLEAQESTAITKALVLGKGAYVARFSVFCARVMPDDEVCVSGSTEFLGQNDLAKAVPLADTHF PGWSMCVPMGADDHAVKYRFLIRKKGSTEESDVRAAEPEDYRSIEMNESDSSLINEARSRAVILFTGQEE SFHFTTPWRGSGIAIPVFSLRTASSCGVGEFLDLKKMVDVCLAG…	nsp
KAA8498988.1	POR0528..scf295_1	GT23	>KAA8498988.1 hypothetical protein FVE85_6573 [Porphyridium purpureum] MQKAPAELGFPEGKFDRSLSLSSWESAYPQQPYLVGAPPASDPQPRESGVWLQLASDWNAYGPQLPDMYN RAHGQGYSAGLQGPGEGSPAYLRGEELVTTSPSPYRPGQTRGGGGNLSRKTTAPQGAGAYDPLLSSRGSM NTLTAAGIPSANAAFPAGVAGVGGGAMPMQHAATSDSLYREHQSARVSATGSSMRSVGSAYFPNRVYDRS KNHVASGGVRGETSPAMMGGGGGGVPTAATAVLANGIPISIPNTFPSMAAGAGKSYASVIRSPTMRSVML VAVMLLVLRLLFVFLGGNFLGSMSSSGVSVVLACNEHSEKLGVV…	nsp
KAA8498031.1	POR0856..scf295_1	GT4	>KAA8498031.1 putative glycosyltransferase [Porphyridium purpureum] MVASWLVWCTGYVMWRKELVRQRQRHRERGRRRARKAGRERGTMKASGETQTRSGDGAMVAGAGRDIGTG VEGTPSVAAVGAYDTAASVREESAAVPAGEVWKTRTVRVAMLAFESLWTDVVGPVADYVCGVSQLLVAKG HEVHVYVRSEEKKHSSGLAQEQRPPYELINGVHVHRVPCAPFDPSDLFDSCGEVCAQLVYFLGKTEEFMA AHFDVVHALDWMTAHAVINLKLNTTRTCIFHLFSCSRSRNAARSMRTQGELPERIMQLEAEAIQHADRVV CATSALCDELKQAYEFDWEKLRKASLGVDCEQLFDAHALAPKQRRRL…	nsp
KAA8499907.1	POR1493..scf295_1	GT32	>KAA8499907.1 Initiation-specific alpha-1,6-mannosyltransferase [Porphyridium purpureum] MLCENPRFYDNNGVQTSKLHLKQPSWPGCPPMKTRRRLATWIFISTDSHGRQRTAASSEKVKLAVTPGRD RVRAAKMWGGLEIGLCVCFCLHVCFALNALVVGAEPCSAPLCGSNVVTRSLDMDTGAGSEPVQQIPKQIW MFWHDGFENAKEEARLSHMSWRRMNPTYEVHALNSSEAERLTERSKYVSDEVWRRLRIQHKADIFRTLLV HKYGGVWADASTFCGQPLDTWLPKLNQGDLITFLRSDDPDQQERLDIAPWPTNWFLAAQAGSYTIGRMVD IIADPSEQHRFFREYFWWHRAFSELG…	nsp
KAA8497136.1	POR1913..scf208_2	GT19	>KAA8497136.1 Lipid-A-disaccharide synthase [Porphyridium purpureum] MKLLHVLRLYVVAGEASGDRLAARAVTSLAALAREHGVRVEVHGVGGPAMRVSAAAADVIASGTEGASEA GAARSSFRSLLDLSRLSVMGIGHVLLAAPRLWYMQRQVVKDIERIRPHVVLFVDFKAFNKRVAKRVQHMR RFKEGSPRTALLQYVAPSIWAWRSSRAGSLRYASLFDEIMLLFPFERRAWNAFGIAHAFLVGSPAVEVML DARLWTALKRVSQIRQNQREQTGSHIVLMPGSRPDELHHCMPVLTAALKRIAASCTGYTRVASVTCIVAE SVAELFSTTHLSRLVDSLTGSSVTVNVHVNTQAPESSRRIPENLKI…	nsp	0.6941	0.2956	0.0012	0.0074	0.0016	0.1186	0.3404	0.1259	0.8942	0.0952	0.0877	0.2141	0.1078	0.0647	0.2944	0	0	1	0	Ambiguous	K00748
KAA8498581.1	POR3279..scf295_1	GT39	>KAA8498581.1 Stromal cell-derived factor 2-like protein [Porphyridium purpureum] MAQMMRMVRVFAVVVALGLVRIVLGAREDGHTEEVRYVSYGSVIKLEHIPTGTRLFSQDMAYGSGSSQQF TSCNPQIDDENGFWVVKSAHQEPPQAQGTPVPCGATIRLQHLTTRRNLHSHNHASPYKNYEVSCYGDDGN GDLGDNWIVECRTDDQAFWERFATVSFTHKQTGRSLQALAKNKYSDPIANHIEVSCTSKKSANTQWKTNE GIYFVPRT	nsp
KAA8495786.1	POR3489..scf209_3	GT14	>KAA8495786.1 Beta-glucuronosyltransferase GlcAT14B [Porphyridium purpureum] MRTTDGPLSVLVAPCVQSLQYSARSLVLDIGFQHTEAAARMLSRAGRQHGADVEAMTEPVFRGILPVSKR ELPGLRALNHARSRVPPQLLNPVRLCYLVVGICLGIAVGRWTSKRVSTSQTSATNPFAALHTDASTSLYY DLLEPGDGSLLVEKIKGRLRRPSDDHDYAEDSRKGKNVLQVHEQSFVDVSDVIDYENFDPGFASTEERSV PSPPQEIVDGIAFFIQLSAKNMEQLPRLLSALYHEHNAFVIHFDRRVPQAAYELVIFASCKMLESKLKPG EKTRRESKCALPSNVLYLSRDYVTWGGVSIVLNVIRGM…	nsp
KAA8499521.1	POR3626..scf295_1	GT5	>KAA8499521.1 Granule-bound starch synthase 1, chloroplastic/amyloplastic [Porphyridium purpureum] MPRLRGDCCCITMSPAVKLSELSGKEVAAKRYQIVFVSAECAPWSQTGGLGAVADGLPIQLAKMGHRVMS ITPRYDQYSDAWDTSFSAHCTLGDKGRTKVGFFHTYKQKVDRVFVDHPLFLEKVWGVTKDKLYGPKWGID FEDNQLRFSIFCQGALAAIKGLPLGGIPYGEDVIIMCNDWQTSLLPIYLKLERQADPSMWRNTKTVFVSH NMVYQGRFPLSTDHAALLNVPQSVVDDMSCFMPLKVGKKHPRTSVLNWMMGGFKYADKLATVSPRYAEEI GTCEEKGVELEEIALA…	chl/amyloplastic	0.9893	0.0047	0.0048	0.0007	0.0004	0.2785	0.7411	0.3369	0.2139	0.1936	0.3365	0.1529	0.3162	0.1728	0.0189	0	0	1	0	Cytoplasmic	K13679
KAA8494398.1	POR3673..scf227_4	GT78	>KAA8494398.1 Mannosylglycerate synthase [Porphyridium purpureum] MALVCFPFKKEDVDVVMRNVKTAAQHPRVRMVLLVGASENETYVEIDARLPALGAQCDVPIVQMTQLRLG ALREGKGDGMNTALLYFLRAHEYDELFGEPVVSEPLERIHFYDADIESFNSSWITKAEEAADMEYDVIRH YFPRSSTDAQITWQITKVGFSLLFPLSVLPWVQQPLGGELCLTRRCVDVLVSDERVMRQSDWGIDTLYTF VCAQAGMNMIEVYVPEGKLHALYGGLRDLFNMLIECFAALQGLQKCSIRAESVHRIASAEPVPNSVTSKI GYNIEKSLVLLSENWTPRQEELLHVLFPERVAAGLIACRDWPQYSFMDE…	nsp
KAA8491977.1	POR3691..scf244_11	GT77	>KAA8491977.1 Beta-arabinofuranosyltransferase RAY1 [Porphyridium purpureum] MGKLDGRVLRSRVGESVLQYVTQVVAFVSAQCTHRNMSMAWGGVLTTLVLSQLLLPALMQLSFFRSSKYM QGLSTGYSVRTREEIALERFARQTMLLHLSAYDVQTSSHGSTAAAGHASGDTPYTNHNRSSGLNGAWTAQ QVLPNTKASQIHSFTYTVYTAPKPFVGADAINQLRAIESWLALRPKPKVVFLGYAEGYDEVSTKYGIHID ERVDTNFAGVPLFNSMVERANESTASISVLMNSDILLFDDFVDVLIKTQADYEDWMIVGARWDLDQLPDT MGMSAARARRVLVRYVRDFGSLHTYGGIDLWAWNTNGP…	nsp
KAA8495621.1	POR4239..scf209_3	GT13	>KAA8495621.1 Alpha-amylase 3, chloroplastic [Porphyridium purpureum] MASAEFGVNTTEVLFQSFNWTSSKYNGSSGSWYNHIKKLAPEIAELGVTYVWFPPPQDSLSPEGYMPRDI DKLDSKYGSEQELKACVDELKSRGLHCLADTVLNHRCASQKSPNGQWTKFGGKYDWNDDAIINNDPSFHG RGHPGTGVPLAIAPNIDHQQEFVKRDITEWLNYLRHTIGFEAYRIDYARGFSGRFVGEYMKATEPAFAVA EYWDGLAYDGDYMKPNQNEHRKRIAHYVDATEKRAHAFDFTTKGMLMQACKSGEYWRLKDDKGKPSGFLG MWPQKAVSFIDNHDTGSTQAHWPFPNDKVMQGYAYILTHPGMPTV…	Chl
KAA8498423.1	POR4276..scf295_1	GT8	>KAA8498423.1 Glucoside xylosyltransferase 2 [Porphyridium purpureum] MNATRREADKAQAALGRMLRQPRVLLAVVAAGVMFTLSMIMLAASMGGAGPRGAQSQGDVAREKTGAPLL GNIFSFGADVRVMKQHVAVQPIAGAQDASRGVAWRRKQIPAAKQVDLALAVCSSGVWNLAEAVLKSMFLF AATDRHYVLYMFVIDGDVAKTADHFEAVIEEFLDEKPLLSFELQVLPASSDKETNFFKVCSGQRLYIPDA LPHVDRLLYLDADILFLDDVSKMWDMFDQWTPNMLFGLSPEKSDEVPTNLQYCNAGIAMMNLKGLRSFGL LAYAKDLYTRKVPLPFFDQDIFNRICAESDPAWSRCFHLPCSWNF…	nsp	0.9375	0.0093	0.0511	0.0016	0.0005	0.0563	0.1529	0.5426	0.0743	0.2247	0.6645	0.0501	0.944	0.2757	0.0149	0	0	1	0	Ambiguous
KAA8499732.1	POR4547..scf295_1	GT25	>KAA8499732.1 putative inactive glycosyltransferase 25 family member 3 [Porphyridium purpureum] MKQNQAPAAATYDSDDDMEFQTSRRSLEFAGPQAGDARSGNNARKISIHRNESDDTSTRKNPAKSSNGAG LKDKLKAKFAAASTARLERARPISAVERGWDEELASGQGKAFGDLGVDKIYVVNLESCPSRWKLMEKWAR RSGINMTRFLSTSFNNLDWERMPLAVVNLDYDTRFDSVTKGQVGCSMTHVRIMRDAWFSGLQRVLVLEDD VYLTDEMMATLKHDLDEIDERAAVLGKPWHYLFLRRYSLHSVLNDPVYVELSRGLKVTHPQPSWGNSAYV LSRAGMEWLLSHFIAYEVP…	nsp
KAA8493444.1	POR4794..scf296_7	GT13	>KAA8493444.1 Alpha-1,3-mannosyl-glycoprotein 2-beta-N-acetylglucosaminyltransferase [Porphyridium purpureum] MAAAAMACFLTCTLMFMLAAATAAPADSSRSRSAASLDARLAWKVLDAARTFQDCFGAVDVSLWPPETAL QCGRHSRSITNGSSCEGARTAVLLLAYDRPAYLERALSALLERHPLASASSRQRWRNALCAHSFEVFVSQ DLQLVSAHSAEVSRVIERAKARAKVSGSVRVHHWVHDQQVDATVRTFPAVHAAYMRVSRHYFYALWRLFA LRETHADSESESTVYHSACDLEITQRALHPFPRAPLPLETLLGDLSSCSEDASADPDRGAPFAFDDVIVL EDDLE…	nsp
KAA8497965.1	POR5778..scf295_1	GT8	>KAA8497965.1 Glucoside xylosyltransferase 2 [Porphyridium purpureum] MAVRSRVKVPLPAAKAAERAYDEMEAGETTPAHGRQLGNGLDDDDDHDRARVLLKEGAAGAGSRSAGVVA GGGMMKASTVACSIVLLLWMVMLWVFAWNSTVVPESRFSGDWLRKSWRKFGLGDSEQSQSDGGMGWANLP EERQVPAPSEQARINLVQESQAHAPVTHSETPTEAEKQALETASVAALQITSPGVATATATPSPIPLCEK APRLSAPVEWKLGQKKVVNQASMRGISAIVNSGSPVVRVLYTVCNVKESFRDVLFTSLKSMVLFSDRRRK HEVFIVTTANDTDVVESVTRNVQAVSRASNFEFLVVPTNASRPSD…	nsp	0.9985	0.0005	0.001	0.0001	0	0.1208	0.1914	0.364	0.0649	0.2271	0.6416	0.0086	0.8922	0.3903	0.0198	0	0	1	0	Ambiguous
KAA8500037.1	POR5938..scf295_1	GT28	>KAA8500037.1 Monogalactosyldiacylglycerol synthase 1, chloroplastic [Porphyridium purpureum] MALAPGRGERAQCQPRRRAAWSAAACAMELAAVAAFAGAVGPHEKRLVRAWQGDHARKCAGHVAPQTRAA APRAPQWTSGSFAGCALSCARSRARRGVRGRDRILSCANGGGGSGRGGKGGKRDGHGGSGRGEDDGFDEQ LDLAALNLLGLLSWRPWHRDGQECSVQKKKRVLILMSDTGGGHRASAQALEAAFRQLFGAEYEVTISDMF VEIAGRPFHKFPQQYSYAANHPWFWKAVYYYAGFPGTRQITENISYWLMQKKLRDALLEMKPDLVVSVHP LCQELPLRALKKLKRRDVTRF…	Chl
KAA8495593.1	POR5976..scf209_3	GH36	>KAA8495593.1 Alpha-galactosidase [Porphyridium purpureum] MEQTRTPLDWLNTHAVGPPSLSQSTGRHGARPRPRRQHRAGVEAPARSERVLFHTTIARRWPKSDARAFA FVGVLPRRPRAHPPFCVISRSHRELCFRSDWVSTRHARRITANRHGVVLHGSLADHFQHRPEHRVSASQE DIQPHKGTAETSLRRGAFQHRNPASATSIARRFREQKRKRLQGSSVARGTTRSLTGAKQTAYTQHESKQA RERTVTIHLTGANRTMQRHIARVENDDAVLTLYLGPPGGKDGPERLCFRLESKHLDELSIDSHTAFGVLG ECAGKPFHVVFGSEGGKLTVQPTSQAKIAKVGAMQCVRVTQVLPDQLLEVELEFAL…	nsp	0.9999	0	0	0.0001	0	0.2378	0.2708	0.1384	0.1468	0.0795	0.1948	0.7767	0.3098	0.1582	0.261	1	0	0	1	Chl	K07407/K03715
KAA8495610.1	POR6603..scf209_3	GT35	>KAA8495610.1 Glycogen phosphorylase 1 [Porphyridium purpureum] MAALTKRTASFQDLHKGHVSEPEARYSGTGHTTPNDGVETSEKRNMLLTSLMSQYLSREPQAIQRQIVNH VEYTLARTRYNFDAFGAYQATSLSVRDRLLESWNDTQQFFTERDVKRVYYLSLEFLMGRYLQNALVNMGV RSNFEEALLGLGYKLEDLLEQERDPGLGNGGLGRLAACFMDSLATLNYPGWGYGIRYKYGMFYQKISAEG YQIEVPDYWLTHGNPWEVERLDVTYPVRFFGHIEWSDKGILWTGGEVVRAIAYDSPIPGYDTYNTLNLRL WSAAPATEFDLDSFSRGDYFGAIANKEASEKISSVLYPNDSTDAGKELRLK…	nsp
KAA8496035.1	POR6738..scf209_3	GT4	>KAA8496035.1 putative glycosyltransferase [Porphyridium purpureum] MASQGGNAGAGGHADATAHTSLKKVSSGMARAIVQNDMDNDSSKFNVNNIRGAVEAIDKLPGAALIHELL DGDDEGEEEDDVLPANLTAPKKYKIALFAWESLHSIAVGGVAPHLTELAAGLDRRGHEVHAYVRTGAGQK AYELVDGVHLHRVGFDLCSDFVQECTNMCNAMVAAMKETEAFMAQEFDIVHAHDWLAAQALIQIKHTLNR RCVFTVHSTEYGRCGNNNYGGESARIRAIEQEAINCGDRVIGVSGVLCDEVKQQFSFDWNKLRCVYNGIN CYPYDGLLWDPSEVRGTYGVGPMDPMVLFVGRMATQKGPDILVEAVP…	nsp
KAA8495657.1	POR6823..scf209_3	GT20	>KAA8495657.1 Alpha,alpha-trehalose-phosphate synthase UDP-forming A [Porphyridium purpureum] MSTSNDMDAQMRLQQLGPSHEVEATGLSRKAEPDPETGSDDADEVERSASSKSMSLFGSSYQHSLSRDSS VMRQSQQHKNRSSVAGDTTAGPYAQAPLAGRSATARGAGGGAGDDQKTSAAGPISRTKNEIRAELQSLRL ILNDLENPDARMDDYSVFKNGGGSGTAVAQSFARDGLGQSASAPVVSGPSPIENLVDLRGERLARSIPHS HGMIRVHSDLNGEQLGPQNHLDQQQDTLLGVPPQQRASVESKRDRDQHSQRQPSTTTSQQPQTAGKSAGL GTKLIVVSNRLPVTIQRDPNT…	nsp	1	0	0	0	0	0.313	0.7352	0.1508	0.112	0.1264	0.1918	0.018	0.2145	0.384	0.1388	0	0	0	0	Cytoplasmic	K16055
KAA8495671.1	POR8498..scf209_3	GT4	>KAA8495671.1 Digalactosyldiacylglycerol synthase 2, chloroplastic [Porphyridium purpureum] MVAKETLSVIGGCTLVGVRLLQSFFQRQDARRAERAGYLDPGTQDAAAASSESAALGRRAVVVTVAVIAA VQVVDWARSQLRRRKRGKSLQAASDLAQQPREIVVITTACIPWMTGTSINPIMRVLYLALRGHRVTLLAP FVEPLQQKDVFAQDKHFASSLDQEAEVRGWINKHAKGLLTDAEGRPQAVPAFRIAFYPSVYVPEFGSLFP VGDVLDSLPSSQVRDFCIMEEPEHLTWYHTGKYFTDEFKFVAGIVHTNYSAYAKEYGIAGPVRALALKLI NKWVCKVHCHIVVKLSDAIHALP…	Chl	0.9655	0.0088	0.0012	0.0086	0.01149	0.1282	0.3537	0.2349	0.3501	0.3061	0.6327	0.3185	0.3714	0.2123	0.1585	0	0	1	0	Ambiguous	K09480
KAA8494372.1	POR9142..scf227_4	GH13	>KAA8494372.1 hypothetical protein FVE85_2613 [Porphyridium purpureum] MARVGQGLSLYEVSSRAWMYELGVTSLDDVPDAELDKLQEQKMHMIWLQGAFKLGSVGLALDREEKSRME GYKKALPDFTPDDIIGSPYAIVEYVVSDELGGNAAMARFRERCAKRGLKLMLDFVPNHMAVDCAWADDPA CRDFFIRKPDNPADCNPDEFLPDGRAHGKDPYTGAWPDTAQLNYFNPALREAQVDNLLRVASICDVMRLD MAMLLLNKVHEQTWGRELRATGWSAPPTEFWEDAIKRVRAKYPDTIFMAEVYWGLDTELVGLGFDLTYDK YLYDHLASGHMDNLRGYMSSRSLDFLRHSAHFVENHDEPRAVSE…	nsp
KAA8495531.1	POR9558..scf209_3	GT4	>KAA8495531.1 Capsular polysaccharide biosynthesis glycosyltransferase CapM [Porphyridium purpureum] MAGVSELMSRDLDLPAGVDPYEEFDFQPYFQEVKSEDELRRTWRVFTKVKDVLDNGRRLENASWRMWFKE RVRGGALPDDIDETQLSEFEKFDMDLDKSLKQAQESTSRMVGDMFGVEDTKKFETEKKRLDERNMAERTR SLMEIKEKYSMPDEAFNDLLSWIQLDLLSAPEITLDEGVAVLPADLEGAKELLVKEDLKPRKRCAAFGHS LERNGANNFLLYLVRELREELAFTVVAPKDGPMRDDYESMGVPVQLADMKAETYPQDIRALLDGFDFAIA NTIMTTEVIIAGKE…	"capsular PS"

## Sheet: CAZymes KEGG
Unigenes	Prot sequence (FASTA)	NCBI Localization description	Target P - 2.0					DeepLoc - 2.0/2.1										LOCALIZER - 1.0.4				Localization Consensus	Kterm
			Other	Mitochondrial transfer peptide	Signal peptide	Chloroplast transfer peptide	Thylakoid luminal transfer peptide	Nucleus	Cytoplasm	Extracellular	Mitochondrion	Cell membrane	Endoplasmic reticulum	Chloroplast/Plastid	Golgi apparatus	Lysosome/Vacuole	Peroxisome	Chloroplast	Mitochondria	Nuclear & no transit peptide	Nuclear w/ transit peptide
POR1913..scf208_2	>KAA8497136.1 Lipid-A-disaccharide synthase [Porphyridium purpureum] MKLLHVLRLYVVAGEASGDRLAARAVTSLAALAREHGVRVEVHGVGGPAMRVSAAAADVIASGTEGASEA GAARSSFRSLLDLSRLSVMGIGHVLLAAPRLWYMQRQVVKDIERIRPHVVLFVDFKAFNKRVAKRVQHMR RFKEGSPRTALLQYVAPSIWAWRSSRAGSLRYASLFDEIMLLFPFERRAWNAFGIAHAFLVGSPAVEVML DARLWTALKRVSQIRQNQREQTGSHIVLMPGSRPDELHHCMPVLTAALKRIAASCTGYTRVASVTCIVAE SVAELFSTTHLSRLVDSLTGSSVTVNVHVNTQAPESSRRIPENLKI…	nsp	0.6941	0.2956	0.0012	0.0074	0.0016	0.1186	0.3404	0.1259	0.8942	0.0952	0.0877	0.2141	0.1078	0.0647	0.2944	0	0	1	0	Ambiguous	K00748
POR3626..scf295_1	>KAA8499521.1 Granule-bound starch synthase 1, chloroplastic/amyloplastic [Porphyridium purpureum] MPRLRGDCCCITMSPAVKLSELSGKEVAAKRYQIVFVSAECAPWSQTGGLGAVADGLPIQLAKMGHRVMS ITPRYDQYSDAWDTSFSAHCTLGDKGRTKVGFFHTYKQKVDRVFVDHPLFLEKVWGVTKDKLYGPKWGID FEDNQLRFSIFCQGALAAIKGLPLGGIPYGEDVIIMCNDWQTSLLPIYLKLERQADPSMWRNTKTVFVSH NMVYQGRFPLSTDHAALLNVPQSVVDDMSCFMPLKVGKKHPRTSVLNWMMGGFKYADKLATVSPRYAEEI GTCEEKGVELEEIALA…	chl/amyloplastic	0.9893	0.0047	0.0048	0.0007	0.0004	0.2785	0.7411	0.3369	0.2139	0.1936	0.3365	0.1529	0.3162	0.1728	0.0189	0	0	1	0	Cytoplasmic	K13679
POR4276..scf295_1	>KAA8498423.1 Glucoside xylosyltransferase 2 [Porphyridium purpureum] MNATRREADKAQAALGRMLRQPRVLLAVVAAGVMFTLSMIMLAASMGGAGPRGAQSQGDVAREKTGAPLL GNIFSFGADVRVMKQHVAVQPIAGAQDASRGVAWRRKQIPAAKQVDLALAVCSSGVWNLAEAVLKSMFLF AATDRHYVLYMFVIDGDVAKTADHFEAVIEEFLDEKPLLSFELQVLPASSDKETNFFKVCSGQRLYIPDA LPHVDRLLYLDADILFLDDVSKMWDMFDQWTPNMLFGLSPEKSDEVPTNLQYCNAGIAMMNLKGLRSFGL LAYAKDLYTRKVPLPFFDQDIFNRICAESDPAWSRCFHLPCSWNF…	nsp	0.9375	0.0093	0.0511	0.0016	0.0005	0.0563	0.1529	0.5426	0.0743	0.2247	0.6645	0.0501	0.944	0.2757	0.0149	0	0	1	0	Ambiguous	K13676
POR5778..scf295_1	>KAA8497965.1 Glucoside xylosyltransferase 2 [Porphyridium purpureum] MAVRSRVKVPLPAAKAAERAYDEMEAGETTPAHGRQLGNGLDDDDDHDRARVLLKEGAAGAGSRSAGVVA GGGMMKASTVACSIVLLLWMVMLWVFAWNSTVVPESRFSGDWLRKSWRKFGLGDSEQSQSDGGMGWANLP EERQVPAPSEQARINLVQESQAHAPVTHSETPTEAEKQALETASVAALQITSPGVATATATPSPIPLCEK APRLSAPVEWKLGQKKVVNQASMRGISAIVNSGSPVVRVLYTVCNVKESFRDVLFTSLKSMVLFSDRRRK HEVFIVTTANDTDVVESVTRNVQAVSRASNFEFLVVPTNASRPSD…	nsp	0.9985	0.0005	0.001	0.0001	0	0.1208	0.1914	0.364	0.0649	0.2271	0.6416	0.0086	0.8922	0.3903	0.0198	0	0	1	0	Ambiguous
POR5976..scf209_3	>KAA8495593.1 Alpha-galactosidase [Porphyridium purpureum] MEQTRTPLDWLNTHAVGPPSLSQSTGRHGARPRPRRQHRAGVEAPARSERVLFHTTIARRWPKSDARAFA FVGVLPRRPRAHPPFCVISRSHRELCFRSDWVSTRHARRITANRHGVVLHGSLADHFQHRPEHRVSASQE DIQPHKGTAETSLRRGAFQHRNPASATSIARRFREQKRKRLQGSSVARGTTRSLTGAKQTAYTQHESKQA RERTVTIHLTGANRTMQRHIARVENDDAVLTLYLGPPGGKDGPERLCFRLESKHLDELSIDSHTAFGVLG ECAGKPFHVVFGSEGGKLTVQPTSQAKIAKVGAMQCVRVTQVLPDQLLEVELEFAL…	nsp	0.9999	0	0	0.0001	0	0.2378	0.2708	0.1384	0.1468	0.0795	0.1948	0.7767	0.3098	0.1582	0.261	1	0	0	1	Chl	K07407/K03715
POR6823..scf209_3	>KAA8495657.1 Alpha,alpha-trehalose-phosphate synthase UDP-forming A [Porphyridium purpureum] MSTSNDMDAQMRLQQLGPSHEVEATGLSRKAEPDPETGSDDADEVERSASSKSMSLFGSSYQHSLSRDSS VMRQSQQHKNRSSVAGDTTAGPYAQAPLAGRSATARGAGGGAGDDQKTSAAGPISRTKNEIRAELQSLRL ILNDLENPDARMDDYSVFKNGGGSGTAVAQSFARDGLGQSASAPVVSGPSPIENLVDLRGERLARSIPHS HGMIRVHSDLNGEQLGPQNHLDQQQDTLLGVPPQQRASVESKRDRDQHSQRQPSTTTSQQPQTAGKSAGL GTKLIVVSNRLPVTIQRDPNT…	nsp	1	0	0	0	0	0.313	0.7352	0.1508	0.112	0.1264	0.1918	0.018	0.2145	0.384	0.1388	0	0	0	0	Cytoplasmic	K16055
POR8498..scf209_3	>KAA8495671.1 Digalactosyldiacylglycerol synthase 2, chloroplastic [Porphyridium purpureum] MVAKETLSVIGGCTLVGVRLLQSFFQRQDARRAERAGYLDPGTQDAAAASSESAALGRRAVVVTVAVIAA VQVVDWARSQLRRRKRGKSLQAASDLAQQPREIVVITTACIPWMTGTSINPIMRVLYLALRGHRVTLLAP FVEPLQQKDVFAQDKHFASSLDQEAEVRGWINKHAKGLLTDAEGRPQAVPAFRIAFYPSVYVPEFGSLFP VGDVLDSLPSSQVRDFCIMEEPEHLTWYHTGKYFTDEFKFVAGIVHTNYSAYAKEYGIAGPVRALALKLI NKWVCKVHCHIVVKLSDAIHALP…	Chl	0.9655	0.0088	0.0012	0.0086	0.01149	0.1282	0.3537	0.2349	0.3501	0.3061	0.6327	0.3185	0.3714	0.2123	0.1585	0	0	1	0	Ambiguous	K09480
