# Supplementary material for: Transcriptomic Insights into Metabolic Reprogramming and Exopolysaccharide Synthesis in Porphyridium purpureum Under Gradual Nitrogen Deprivation
Source: Mar Drugs. 2026 Jan 13;24(1):40. doi: 10.3390/md24010040 (PMC12843361; doi:10.3390/md24010040)
Supplement: Supplementary file 1 [file marinedrugs-24-00040-s001.zip › Dataset S8. Carbohydrate-activated enzyme (CAZyme) gene annotation in the transcriptome. .xlsx]

## Sheet: CAZyme annotations
protein family	contig_from_article	group from article	Query	Subject	% identity	align. Length	mismatch	gap opens	query start	query length	subject start	subject end	Evalue	bit score
glycoside hydrolase (GH)	Contig_2050.12	GH13	contig_2050.12	POR4239..scf209_3	99.371	318	2	0	1	318	1	318	0	672
glycoside hydrolase (GH)	Contig_2064.4	GH13	contig_2064.4	POR6445..scf236_6	100	723	0	0	1	723	1	723	0	1519
glycoside hydrolase (GH)	Contig_2293.10	GH13	contig_2293.10	POR3737..scf295_1	99.431	1582	9	0	1	1582	1	1582	0	3242		Query	Subject	% identity	align. Length	mismatch	gap opens	query start	query length	subject start	subject end	Evalue	bit score
glycoside hydrolase (GH)	Contig_2306.1	GH13	contig_2306.1	POR5130..scf227_4	100	1803	0	0	1	1803	1	1803	0	3752		contig_3582.1	POR1868..scf289_17	100	646	0	0	1	646	534	1179	0	1335
glycoside hydrolase (GH)	Contig_3410.5	GH13	contig_3410.5	POR2787..scf208_2	100	791	0	0	1	791	1	791	0	1656		contig_3582.1	POR4998..scf261_15	99.845	646	1	0	1	646	538	1183	0	1333
glycoside hydrolase (GH)	Contig_4424.4	GH13	contig_4424.4	POR3640..scf227_4	99.473	759	4	0	1	759	1	759	0	1578		contig_3509.10	POR6019..scf222_8	99.795	976	2	0	1	976	1	976	0	2051
glycoside hydrolase (GH)	Contig_4435.6	GH13	contig_4435.6	POR5380..scf208_2	100	785	0	0	1	785	1	785	0	1651		contig_3509.10	POR4153..scf237_24	99.598	497	2	0	511	1007	1	497	0	1047
glycoside hydrolase (GH)	Contig_4436.5	GH13	contig_4436.5	POR1058..scf227_4	99.845	647	1	0	1	647	1	647	0	1347		contig_3448.1	POR1120..scf295_1	100	957	0	0	1	957	1	957	0	2003
glycoside hydrolase (GH)	Contig_4541.5	GH13	contig_4541.5	POR9142..scf227_4	100	494	0	0	1	494	1	494	0	1025		contig_3448.1	POR7546..scf222_8	99.791	957	2	0	1	957	1	957	0	2001
glycoside hydrolase (GH)	Contig_4446.9	GH14	contig_4446.9	POR3682..scf208_2	100	516	0	0	1	516	1	516	0	1078		contig_2179.7	POR7290..scf218_34	100	564	0	0	1	564	20	583	0	1147
glycoside hydrolase (GH)	Contig_4515.3	GH14	contig_4515.3	POR7822..scf251_18	100	489	0	0	1	489	1	489	0	1019		contig_2179.7	POR7996..scf208_2	99.465	561	3	0	1	561	20	580	0	1130
glycoside hydrolase (GH)	Contig_2075.5	GH2	contig_2075.5	POR2411..scf295_1	100	1023	0	0	1	1023	134	1156	0	2106		contig_3528.2	POR5292..scf261_15	100	574	0	0	1	574	1	574	0	1172
glycoside hydrolase (GH)	Contig_3582.1	GH20	contig_3582.1	POR1868..scf289_17	100	646	0	0	1	646	534	1179	0	1335		contig_3528.2	POR1266..scf289_17	100	574	0	0	1	574	1	574	0	1172
glycoside hydrolase (GH)	Contig_4510.1	GH31	contig_4510.1	POR9306..scf210_14	99.911	1120	1	0	1	1120	1	1120	0	2312		contig_603.1	POR8187..scf295_1	100	921	0	0	1	921	184	1104	0	1909
glycoside hydrolase (GH)	Contig_2034.10	GH35	contig_2034.10	POR0646..scf208_2	100	1166	0	0	1	1166	1	1166	0	2417		contig_603.1	POR7139..scf209_3	99.065	856	8	0	1	856	184	1039	0	1762
glycoside hydrolase (GH)	Contig_2282.11	GH35	contig_2282.11	POR4587..scf208_2	100	770	0	0	1	770	1	770	0	1610
glycoside hydrolase (GH)	Contig_3423.6	GH36	contig_3423.6	POR9254..scf208_2	100	924	0	0	1	924	20	943	0	1913		Query	Subject	% identity	align. Length	mismatch	gap opens	query start	query length	subject start	subject end	Evalue	bit score
glycoside hydrolase (GH)	Contig_3443.4	GH36	contig_3443.4	POR5976..scf209_3	99.804	1023	2	0	1	1023	226	1248	0	2121		contig_2050.12	POR4239..scf209_3	99.371	318	2	0	1	318	1	318	0	672
glycoside hydrolase (GH)	Contig_3509.10	GH36	contig_3509.10	POR6019..scf222_8	99.795	976	2	0	1	976	1	976	0	2051		contig_2343.15	POR4239..scf209_3	100	200	0	0	1	200	322	521	1.19e-145	414
glycoside hydrolase (GH)	Contig_4506.4	GH37	contig_4506.4	POR1764..scf229_5	100	639	0	0	1	639	1	639	0	1314
glycoside hydrolase (GH)	Contig_2104.23	GH5	contig_2104.23	POR1297..scf295_1	99.571	699	3	0	1	699	1	699	0	1457
glycoside hydrolase (GH)	Contig_539.1	GH63	contig_539.1	POR3401..scf297_16	100	506	0	0	1	506	79	584	0	1060
glycoside hydrolase (GH)	Contig_2044.5	GH77	contig_2044.5	POR0525..scf295_1	100	972	0	0	1	972	1	972	0	2026
glycoside hydrolase (GH)	Contig_3391.6	GH77	contig_3391.6	POR1185..scf295_1	100	987	0	0	1	987	1	987	0	2038
glycoside hydrolase (GH)	Contig_3448.1	GH77	contig_3448.1	POR1120..scf295_1	100	957	0	0	1	957	1	957	0	2003
glycoside hydrolase (GH)	Contig_3388.8	GH85	contig_3388.8	POR6173..scf295_1	99.815	541	0	1	1	540	1	541	0	1101
glycoside transferase (GT)	Contig_2179.7	GT1	contig_2179.7	POR7290..scf218_34	100	564	0	0	1	564	20	583	0	1147
glycoside transferase (GT)	Contig_3385.23	GT10	contig_3385.23	POR4449..scf291_13	100	433	0	0	1	433	1	433	0	897
glycoside transferase (GT)	Contig_3442.16	GT10	contig_3442.16	POR9423..scf295_1	100	455	0	0	1	455	1	455	0	936
glycoside transferase (GT)	Contig_2203.2	GT13	contig_2203.2	POR4794..scf296_7	100	527	0	0	1	527	1	527	0	1076
glycoside transferase (GT)	Contig_3528.2	GT13	contig_3528.2	POR5292..scf261_15	100	574	0	0	1	574	1	574	0	1172
glycoside transferase (GT)	Contig_3528.2	GT13	contig_3528.2	POR1266..scf289_17	100	574	0	0	1	574	1	574	0	1172
glycoside transferase (GT)	Contig_2186.9	GT14	contig_2186.9	POR3489..scf209_3	99.635	548	2	0	1	548	41	588	0	1137
glycoside transferase (GT)	Contig_4416.1	GT14	contig_4416.1	POR0279..scf296_7	100	364	0	0	1	364	197	560	0	763
glycoside transferase (GT)	Contig_514.2	GT14	contig_514.2	POR5884..scf295_1	100	571	0	0	1	571	1	571	0	1181
glycoside transferase (GT)	Contig_2274.6	GT17	contig_2274.6	POR6615..scf295_1	99.821	558	1	0	3	560	1	558	0	1151
glycoside transferase (GT)	Contig_4404.23	GT19	contig_4404.23	POR1913..scf208_2	100	458	0	0	1	458	1	458	0	929
glycoside transferase (GT)	Contig_2500.2	GT2	contig_2500.2	POR8262..scf209_3	100	249	0	0	1	249	1	249	0	500
glycoside transferase (GT)	Contig_3446.7	GT2	contig_3446.7	POR5523..scf295_1	99.472	758	4	0	1	758	44	801	0	1563
glycoside transferase (GT)	Contig_3446.8	GT2	contig_3446.8	POR5159..scf295_1	99.576	943	4	0	1	943	26	968	0	1972
glycoside transferase (GT)	Contig_4464.9	GT2	contig_4464.9	POR0357..scf295_1	100	344	0	0	1	344	4	347	0	697
glycoside transferase (GT)	Contig_2050.13	GT20	contig_2050.13	POR5657..scf209_3	100	1107	0	0	1	1107	1	1107	0	2289
glycoside transferase (GT)	Contig_2279.14	GT20	contig_2279.14	POR6070..scf251_18	99.898	985	1	0	1	985	1	985	0	2029
glycoside transferase (GT)	Contig_2500.18	GT20	contig_2500.18	POR4562..scf209_3	100	1425	0	0	1	1425	1	1425	0	2925
glycoside transferase (GT)	Contig_3399.3	GT20	contig_3399.3	POR1454..scf209_3	100	1462	0	0	1	1462	42	1503	0	3004
glycoside transferase (GT)	Contig_3510.4	GT20	contig_3510.4	POR7014..scf295_1	100	979	0	0	1	979	1	979	0	2014
glycoside transferase (GT)	Contig_496.21	GT20	contig_496.21	POR6823..scf209_3	100	1109	0	0	1	1109	1	1109	0	2310
glycoside transferase (GT)	Contig_4418.9	GT23	contig_4418.9	POR0528..scf295_1	99.716	704	2	0	1	704	284	987	0	1459
glycoside transferase (GT)	Contig_469.17	GT23	contig_469.17	POR3389..scf295_1	99.794	485	1	0	1	485	26	510	0	997
glycoside transferase (GT)	Contig_597.4	GT25	contig_597.4	POR4547..scf295_1	99.051	316	3	0	13	328	75	390	0	658
glycoside transferase (GT)	Contig_2111.2	GT28	contig_2111.2	POR2678..scf227_4	100	711	0	0	2	712	1	711	0	1468
glycoside transferase (GT)	Contig_2293.15	GT28	contig_2293.15	POR7326..scf295_1	99.029	412	4	0	1	412	1	412	0	838
glycoside transferase (GT)	Contig_3413.1	GT28	contig_3413.1	POR5938..scf295_1	100	377	0	0	1	377	176	552	0	776
glycoside transferase (GT)	Contig_3416.3	GT28	contig_3416.3	POR3423..scf208_2	99.792	481	1	0	1	481	3	483	0	981
glycoside transferase (GT)	Contig_3450.19	GT28	contig_3450.19	POR9461..scf295_9	100	418	0	0	1	418	12	429	0	868
glycoside transferase (GT)	Contig_635.4	GT28	contig_635.4	POR5619..scf209_3	99.782	458	1	0	1	458	1	458	0	948
glycoside transferase (GT)	Contig_3521.7	GT32	contig_3521.7	POR1493..scf295_1	100	335	0	0	1	335	77	411	0	704
glycoside transferase (GT)	Contig_4476.21	GT32	contig_4476.21	POR6478..scf227_4	100	884	0	0	1	884	28	911	0	1833
glycoside transferase (GT)	Contig_448.16	GT32	contig_448.16	POR3663..scf209_3	100	778	0	0	1	778	9	786	0	1633
glycoside transferase (GT)	Contig_636.1	GT32	contig_636.1	POR8522..scf208_2	100	369	0	0	1	369	1	369	0	771
glycoside transferase (GT)	Contig_2050.1	GT35	contig_2050.1	POR6603..scf209_3	100	876	0	0	1	876	1	876	0	1833
glycoside transferase (GT)	Contig_2090.11	GT39	contig_2090.11	POR3279..scf295_1	100	218	0	0	1	218	1	218	1.4e-169	464
glycoside transferase (GT)	Contig_2293.4	GT39	contig_2293.4	POR9778..scf295_1	99.563	458	2	0	1	458	1	458	0	919
glycoside transferase (GT)	Contig_3467.8	GT39	contig_3467.8	POR0352..scf209_3	100	557	0	0	1	557	1	557	0	1142
glycoside transferase (GT)	Contig_4491.10	GT39	contig_4491.10	POR2850..scf295_1	100	568	0	0	1	568	1	568	0	1161
glycoside transferase (GT)	Contig_2035.17	GT4	contig_2035.17	POR6738..scf209_3	100	493	0	0	1	493	1	493	0	1024
glycoside transferase (GT)	Contig_2108.2	GT4	contig_2108.2	POR0521..scf246_12	100	421	0	0	1	421	1	421	0	855
glycoside transferase (GT)	Contig_3551.5	GT4	contig_3551.5	POR0856..scf295_1	100	506	0	0	1	506	44	549	0	1045
glycoside transferase (GT)	Contig_3569.7	GT4	contig_3569.7	POR6466..scf209_3	100	1239	0	0	1	1239	1	1239	0	2559
glycoside transferase (GT)	Contig_4418.1	GT4	contig_4418.1	POR7266..scf295_1	100	470	0	0	1	470	63	532	0	968
glycoside transferase (GT)	Contig_448.18	GT4	contig_448.18	POR9558..scf209_3	100	585	0	0	1	585	1	585	0	1202
glycoside transferase (GT)	Contig_496.8	GT4	contig_496.8	POR8498..scf209_3	99.462	744	4	0	1	744	1	744	0	1527
glycoside transferase (GT)	Contig_603.1	GT41	contig_603.1	POR8187..scf295_1	100	921	0	0	1	921	184	1104	0	1909
glycoside transferase (GT)	Contig_499.1	GT45	contig_499.1	POR5331..scf295_1	99.697	660	2	0	1	660	1	660	0	1368
glycoside transferase (GT)	Contig_2053.9	GT47	contig_2053.9	POR6353..scf208_2	99.458	369	2	0	1	369	1	369	0	761
glycoside transferase (GT)	Contig_2025.62	GT49	contig_2025.62	POR2443..scf229_5	100	823	0	0	1	823	1	823	0	1699
glycoside transferase (GT)	Contig_2717.1	GT5	contig_2717.1	POR7120..scf295_1	99.569	1625	7	0	1	1625	1	1625	0	3369
glycoside transferase (GT)	Contig_3542.5	GT5	contig_3542.5	POR3626..scf295_1	100	553	0	0	1	553	13	565	0	1144
glycoside transferase (GT)	Contig_3435.11	GT61	contig_3435.11	POR1088..scf222_8	99.683	630	2	0	1	630	16	645	0	1315
glycoside transferase (GT)	Contig_3478.15	GT7	contig_3478.15	POR4888..scf295_1	99.372	955	6	0	1	955	1	955	0	1964
glycoside transferase (GT)	Contig_2068.15	GT77	contig_2068.15	POR4392..scf227_4	99.772	439	1	0	1	439	1	439	0	897
glycoside transferase (GT)	Contig_2111.9	GT77	contig_2111.9	POR2060..scf227_4	100	740	0	0	1	740	1	740	0	1546
glycoside transferase (GT)	Contig_3623.1	GT77	contig_3623.1	POR3691..scf244_11	99.89	906	1	0	1	906	1	906	0	1874
glycoside transferase (GT)	Contig_491.4	GT77	contig_491.4	POR5296..scf295_1	100	755	0	0	1	755	130	884	0	1548
glycoside transferase (GT)	Contig_637.3	GT78	contig_637.3	POR3673..scf227_4	100	449	0	0	1	449	1	449	0	937
glycoside transferase (GT)	Contig_2062.25	GT8	contig_2062.25	POR5778..scf295_1	99.054	634	6	0	1	634	1	634	0	1316
glycoside transferase (GT)	Contig_2088.2	GT8	contig_2088.2	POR2297..scf295_1	100	497	0	0	1	497	1	497	0	1040
glycoside transferase (GT)	Contig_3446.9	GT8	contig_3446.9	POR4276..scf295_1	100	470	0	0	1	470	1	470	0	975
glycoside transferase (GT)	Contig_2035.10	GT90	contig_2035.10	POR6722..scf209_3	100	553	0	0	1	553	1	553	0	1149
