# Supplementary material for: Transcriptomic Insights into Metabolic Reprogramming and Exopolysaccharide Synthesis in Porphyridium purpureum Under Gradual Nitrogen Deprivation
Source: Mar Drugs. 2026 Jan 13;24(1):40. doi: 10.3390/md24010040 (PMC12843361; doi:10.3390/md24010040)
Supplement: Supplementary file 1 [file marinedrugs-24-00040-s001.zip › Dataset S9. CAZyme-coding DEG annotations and (sub)families distribution (%).xlsx]

## Sheet: CAZyme-coding DEGs annotations
gene_id_cazym_DEG	Cazyme family	GenBank acession number	GenBank description
POR6738..scf209_3	GT4-A	KAA8496035.1	putative glycosyltransferase
POR9558..scf209_3	GT4-B	KAA8495531.1	Capsular polysaccharide biosynthesis glycosyltransferase CapM
POR8498..scf209_3	GT4-C	KAA8495671.1	Digalactosyldiacylglycerol synthase 2, chloroplastic
POR0856..scf295_1	GT4-D	KAA8498031.1	putative glycosyltransferase
POR3626..scf295_1	GT5	KAA8499521.1	Granule-bound starch synthase 1, chloroplastic/amyloplastic
POR4276..scf295_1	GT8-A	KAA8498423.1	Glucoside xylosyltransferase 2
POR5778..scf295_1	GT8-B	KAA8497965.1	Glucoside xylosyltransferase 2
POR4794..scf296_7	GT13	KAA8493444.1	Alpha-1,3-mannosyl-glycoprotein 2-beta-N-acetylglucosaminyltransferase
POR3489..scf209_3	GT14	KAA8495786.1	Beta-glucuronosyltransferase GlcAT14B
POR1913..scf208_2	GT19	KAA8497136.1	Lipid-A-disaccharide synthase
POR6823..scf209_3	GT20	KAA8495657.1	Alpha,alpha-trehalose-phosphate synthase UDP-forming A
POR0528..scf295_1	GT23	KAA8498988.1	hypothetical protein FVE85_6573
POR4547..scf295_1	GT25	KAA8499732.1	putative inactive glycosyltransferase 25 family member 3
POR5938..scf295_1	GT28	KAA8500037.1	Monogalactosyldiacylglycerol synthase 1, chloroplastic
POR1493..scf295_1	GT32	KAA8499907.1	Initiation-specific alpha-1,6-mannosyltransferase
POR6603..scf209_3	GT35	KAA8495610.1	Glycogen phosphorylase 1
POR3279..scf295_1	GT39	KAA8498581.1	Stromal cell-derived factor 2-like protein
POR3691..scf244_11	GT77	KAA8491977.1	Beta-arabinofuranosyltransferase RAY1
POR3673..scf227_4	GT78	KAA8494398.1	Mannosylglycerate synthase
POR4239..scf209_3	GH13	KAA8495621.1	Alpha-amylase 3, chloroplastic
POR9142..scf227_4	GH13	KAA8494372.1	hypothetical protein FVE85_2613
POR5976..scf209_3	GH36	KAA8495593.1	Alpha-galactosidase
POR0525..scf295_1	GH77	KAA8497781.1	4-alpha-glucanotransferase DPE2

## Sheet: CAZymes subfamily distribut(%)
CAZyme subfamlies	Number of CAZymes annotated as DEGs	Distribution (%)			n°CAZymes	% CAZymes
GT4	4	0.173913	0.347826	GT	20	0.869565
GT8	2	0.0869565		GH	3	0.130435
GT13	2	0.0869565			23	1
GT5	1	0.0434783
GT14	1	0.0434783
GT19	1	0.0434783
GT20	1	0.0434783
GT23	1	0.0434783
GT25	1	0.0434783
GT28	1	0.0434783
GT32	1	0.0434783
GT35	1	0.0434783
GT39	1	0.0434783
GT77	1	0.0434783
GT78	1	0.0434783
GH13	1	0.0434783
GH36	1	0.0434783
GH77	1	0.0434783
Total Cazyme-coding DEGs	23	1
