# Supplementary material for: Transcriptomic Insights into Metabolic Reprogramming and Exopolysaccharide Synthesis in Porphyridium purpureum Under Gradual Nitrogen Deprivation
Source: Mar Drugs. 2026 Jan 13;24(1):40. doi: 10.3390/md24010040 (PMC12843361; doi:10.3390/md24010040)
Supplement: Supplementary file 1 [file marinedrugs-24-00040-s001.zip › Table S1. Differentially Expressed Genes (DEGs) identified across nitrate conditions.xlsx]

## Sheet: Summary
Table S1. Global DEG summary
		Description	Number
		Total annotated genes	9898
		Unique DEGs (all comparisons)	2769
		Downregulated (in ≥1 comparison)	1.617
		Upregulated (in ≥1 comparison)	1.46
		Percentage of transcriptome	0.279753

## Sheet: Unique DEGs
Unigenes ALL DEG	Unigenes UP only	Unigens DOWN only
2769	1460	1617
POR0004..scf209_3	POR0005..scf209_3	POR0004..scf209_3
POR0008..scf295_1	POR0006..scf249_10	POR0008..scf295_1
POR0034..scf289_17	POR0016..scf295_1	POR0034..scf289_17
POR0035..scf208_2	POR0022..scf209_3	POR0035..scf208_2
POR0047..scf295_1	POR0033..scf295_1	POR0047..scf295_1
POR0048..scf227_4	POR0065..scf222_8	POR0048..scf227_4
POR0062..scf222_8	POR0073..scf295_9	POR0062..scf222_8
POR0063..scf295_1	POR0083..scf227_4	POR0063..scf295_1
POR0067..scf267_23	POR0091..scf295_1	POR0067..scf267_23
POR0069..scf296_7	POR0092..scf291_13	POR0069..scf296_7
POR0082..scf222_8	POR0098..scf208_2	POR0082..scf222_8
POR0117..scf295_1	POR0105..scf209_3	POR0117..scf295_1
POR0132..scf227_4	POR0116..scf227_4	POR0132..scf227_4
POR0178..scf208_2	POR0119..scf222_8	POR0178..scf208_2
POR0205..scf295_1	POR0121..scf222_8	POR0205..scf295_1
POR0213..scf236_6	POR0134..scf295_1	POR0213..scf236_6
POR0216..scf244_11	POR0172..scf261_15	POR0216..scf244_11
POR0222..scf227_4	POR0186..scf222_8	POR0222..scf227_4
POR0237..scf295_1	POR0214..scf295_1	POR0237..scf295_1
POR0242..scf295_1	POR0254..scf295_1	POR0242..scf295_1
POR0252..scf295_1	POR0255..scf295_1	POR0252..scf295_1
POR0323..scf209_3	POR0269..scf236_6	POR0323..scf209_3
POR0343..scf208_2	POR0321..scf208_2	POR0343..scf208_2
POR0354..scf227_4	POR0335..scf295_1	POR0354..scf227_4
POR0363..scf227_4	POR0356..scf297_16	POR0363..scf227_4
POR0366..scf296_7	POR0379..scf209_3	POR0366..scf296_7
POR0373..scf209_3	POR0390..scf208_2	POR0373..scf209_3
POR0392..scf249_10	POR0402..scf246_12	POR0392..scf249_10
POR0412..scf227_4	POR0407..scf295_1	POR0412..scf227_4
POR0420..scf208_2	POR0418..scf295_1	POR0420..scf208_2
POR0446..scf295_9	POR0421..scf249_10	POR0446..scf295_9
POR0471..scf295_9	POR0422..scf295_1	POR0471..scf295_9
POR0484..scf246_12	POR0424..scf244_11	POR0484..scf246_12
POR0493..scf227_4	POR0432..scf295_1	POR0493..scf227_4
POR0498..scf296_7	POR0474..scf209_3	POR0498..scf296_7
POR0500..scf227_4	POR0481..scf295_1	POR0500..scf227_4
POR0507..scf209_3	POR0491..scf295_1	POR0507..scf209_3
POR0545..scf295_1	POR0528..scf295_1	POR0545..scf295_1
POR0568..scf295_9	POR0531..scf261_15	POR0568..scf295_9
POR0608..scf261_15	POR0561..scf209_3	POR0608..scf261_15
POR0616..scf209_3	POR0565..scf295_9	POR0616..scf209_3
POR0624..scf251_18	POR0571..scf236_6	POR0624..scf251_18
POR0630..scf289_17	POR0626..scf208_2	POR0630..scf289_17
POR0648..scf208_2	POR0629..scf227_4	POR0648..scf208_2
POR0663..scf251_18	POR0681..scf295_1	POR0663..scf251_18
POR0668..scf295_1	POR0729..scf208_2	POR0668..scf295_1
POR0674..scf295_1	POR0764..scf295_9	POR0674..scf295_1
POR0702..scf295_1	POR0766..scf295_1	POR0702..scf295_1
POR0713..scf210_14	POR0770..scf296_7	POR0713..scf210_14
POR0714..scf208_2	POR0783..scf295_1	POR0714..scf208_2
POR0765..scf295_1	POR0804..scf209_3	POR0765..scf295_1
POR0813..scf295_1	POR0858..scf261_15	POR0813..scf295_1
POR0837..scf295_1	POR0864..scf222_8	POR0837..scf295_1
POR0845..scf295_1	POR0878..scf209_3	POR0845..scf295_1
POR0856..scf295_1	POR0890..scf208_2	POR0856..scf295_1
POR0865..scf296_7	POR0892..scf295_1	POR0865..scf296_7
POR0868..scf251_18	POR0970..scf209_3	POR0868..scf251_18
POR0875..scf296_7	POR0983..scf227_4	POR0875..scf296_7
POR0877..scf222_8	POR0993..scf229_5	POR0877..scf222_8
POR0891..scf295_1	POR1012..scf222_8	POR0891..scf295_1
POR0925..scf295_1	POR1034..scf227_4	POR0925..scf295_1
POR0931..scf244_11	POR1057..scf229_5	POR0931..scf244_11
POR0942..scf289_17	POR1073..scf208_2	POR0942..scf289_17
POR0984..scf236_6	POR1093..scf295_1	POR0984..scf236_6
POR1019..scf209_3	POR1121..scf289_17	POR1019..scf209_3
POR1020..scf295_1	POR1122..scf295_9	POR1020..scf295_1
POR1048..scf227_4	POR1147..scf222_8	POR1048..scf227_4
POR1055..scf295_1	POR1179..scf208_2	POR1055..scf295_1
POR1067..scf295_1	POR1204..scf295_1	POR1067..scf295_1
POR1069..scf227_4	POR1226..scf296_7	POR1069..scf227_4
POR1076..scf295_1	POR1231..scf295_1	POR1076..scf295_1
POR1082..scf295_1	POR1272..scf271_22	POR1082..scf295_1
POR1097..scf208_2	POR1309..scf244_11	POR1097..scf208_2
POR1119..scf297_16	POR1312..scf246_12	POR1119..scf297_16
POR1129..scf295_1	POR1323..scf249_10	POR1129..scf295_1
POR1132..scf208_2	POR1337..scf295_1	POR1132..scf208_2
POR1135..scf244_11	POR1338..scf209_3	POR1135..scf244_11
POR1143..scf252_32	POR1347..scf225_25	POR1143..scf252_32
POR1149..scf295_1	POR1373..scf295_9	POR1149..scf295_1
POR1167..scf261_15	POR1398..scf295_9	POR1167..scf261_15
POR1216..scf295_1	POR1421..scf229_5	POR1216..scf295_1
POR1229..scf251_18	POR1432..scf209_3	POR1229..scf251_18
POR1234..scf208_2	POR1447..scf244_11	POR1234..scf208_2
POR1246..scf236_6	POR1448..scf295_1	POR1246..scf236_6
POR1249..scf209_3	POR1455..scf250_33	POR1249..scf209_3
POR1276..scf210_14	POR1459..scf295_1	POR1276..scf210_14
POR1283..scf296_7	POR1493..scf295_1	POR1283..scf296_7
POR1324..scf244_11	POR1498..scf208_2	POR1324..scf244_11
POR1341..scf295_9	POR1549..scf208_2	POR1341..scf295_9
POR1348..scf295_1	POR1605..scf208_2	POR1348..scf295_1
POR1354..scf208_2	POR1615..scf244_11	POR1354..scf208_2
POR1355..scf227_4	POR1631..scf237_24	POR1355..scf227_4
POR1368..scf236_6	POR1667..scf297_16	POR1368..scf236_6
POR1372..scf222_8	POR1674..scf209_3	POR1372..scf222_8
POR1380..scf208_2	POR1681..scf209_3	POR1380..scf208_2
POR1382..scf236_6	POR1694..scf249_10	POR1382..scf236_6
POR1391..scf295_1	POR1751..scf295_1	POR1391..scf295_1
POR1393..scf209_3	POR1765..scf209_3	POR1393..scf209_3
POR1396..scf295_1	POR1769..scf226_27	POR1396..scf295_1
POR1401..scf209_3	POR1815..scf295_1	POR1401..scf209_3
POR1414..scf295_1	POR1829..scf295_1	POR1414..scf295_1
POR1419..scf208_2	POR1866..scf261_15	POR1419..scf208_2
POR1427..scf295_1	POR1874..scf209_3	POR1427..scf295_1
POR1437..scf295_1	POR1875..scf227_4	POR1437..scf295_1
POR1438..scf295_9	POR1885..scf209_3	POR1438..scf295_9
POR1449..scf295_1	POR1907..scf236_6	POR1449..scf295_1
POR1491..scf229_5	POR1939..scf295_1	POR1491..scf229_5
POR1494..scf209_3	POR1957..scf295_1	POR1494..scf209_3
POR1519..scf249_10	POR1962..scf209_3	POR1519..scf249_10
POR1523..scf295_1	POR1987..scf244_11	POR1523..scf295_1
POR1575..scf227_4	POR1994..scf291_13	POR1575..scf227_4
POR1576..scf295_1	POR2023..scf251_18	POR1576..scf295_1
POR1577..scf291_13	POR2034..scf222_8	POR1577..scf291_13
POR1580..scf295_1	POR2056..scf244_11	POR1580..scf295_1
POR1602..scf209_3	POR2076..scf208_2	POR1602..scf209_3
POR1608..scf295_1	POR2085..scf249_10	POR1608..scf295_1
POR1621..scf295_1	POR2109..scf295_1	POR1621..scf295_1
POR1651..scf208_2	POR2137..scf295_1	POR1651..scf208_2
POR1652..scf209_3	POR2145..scf208_2	POR1652..scf209_3
POR1707..scf251_18	POR2155..scf208_2	POR1707..scf251_18
POR1717..scf295_9	POR2160..scf295_1	POR1717..scf295_9
POR1727..scf295_1	POR2187..scf295_1	POR1727..scf295_1
POR1749..scf209_3	POR2196..scf244_11	POR1749..scf209_3
POR1776..scf208_2	POR2238..scf227_4	POR1776..scf208_2
POR1823..scf244_11	POR2239..scf208_2	POR1823..scf244_11
POR1833..scf295_1	POR2261..scf295_1	POR1833..scf295_1
POR1835..scf236_6	POR2306..scf209_3	POR1835..scf236_6
POR1845..scf227_4	POR2310..scf229_5	POR1845..scf227_4
POR1851..scf249_10	POR2311..scf209_3	POR1851..scf249_10
POR1899..scf291_13	POR2325..scf295_1	POR1899..scf291_13
POR1913..scf208_2	POR2332..scf251_18	POR1913..scf208_2
POR1920..scf229_5	POR2346..scf209_3	POR1920..scf229_5
POR1935..scf209_3	POR2373..scf291_13	POR1935..scf209_3
POR1940..scf209_3	POR2378..scf295_1	POR1940..scf209_3
POR1954..scf295_1	POR2408..scf295_1	POR1954..scf295_1
POR1964..scf246_12	POR2413..scf296_7	POR1964..scf246_12
POR1974..scf227_4	POR2467..scf295_9	POR1974..scf227_4
POR1997..scf295_1	POR2504..scf249_10	POR1997..scf295_1
POR2008..scf251_18	POR2558..scf295_1	POR2008..scf251_18
POR2024..scf222_8	POR2560..scf295_1	POR2024..scf222_8
POR2050..scf209_3	POR2580..scf227_4	POR2050..scf209_3
POR2059..scf244_11	POR2596..scf208_2	POR2059..scf244_11
POR2071..scf209_3	POR2611..scf208_2	POR2071..scf209_3
POR2078..scf209_3	POR2633..scf295_1	POR2078..scf209_3
POR2090..scf295_1	POR2638..scf297_16	POR2090..scf295_1
POR2092..scf210_14	POR2665..scf244_11	POR2092..scf210_14
POR2114..scf236_6	POR2729..scf208_2	POR2114..scf236_6
POR2118..scf222_8	POR2740..scf296_7	POR2118..scf222_8
POR2124..scf208_2	POR2748..scf295_1	POR2124..scf208_2
POR2140..scf222_8	POR2783..scf261_15	POR2140..scf222_8
POR2151..scf295_1	POR2793..scf229_5	POR2151..scf295_1
POR2240..scf295_1	POR2815..scf295_1	POR2240..scf295_1
POR2265..scf209_3	POR2822..scf229_5	POR2265..scf209_3
POR2278..scf289_17	POR2835..scf295_9	POR2278..scf289_17
POR2301..scf295_1	POR2853..scf208_2	POR2301..scf295_1
POR2347..scf295_1	POR2861..scf227_4	POR2347..scf295_1
POR2356..scf251_18	POR2868..scf295_1	POR2356..scf251_18
POR2367..scf296_7	POR2912..scf227_4	POR2367..scf296_7
POR2368..scf209_3	POR2918..scf295_1	POR2368..scf209_3
POR2372..scf208_2	POR2920..scf295_1	POR2372..scf208_2
POR2386..scf209_3	POR2927..scf249_10	POR2386..scf209_3
POR2394..scf295_1	POR2933..scf208_2	POR2394..scf295_1
POR2419..scf210_14	POR2947..scf295_1	POR2419..scf210_14
POR2422..scf209_3	POR2992..scf295_1	POR2422..scf209_3
POR2434..scf268_49	POR3017..scf208_2	POR2434..scf268_49
POR2451..scf222_8	POR3036..scf295_1	POR2451..scf222_8
POR2464..scf208_2	POR3050..scf295_1	POR2464..scf208_2
POR2503..scf222_8	POR3070..scf295_1	POR2503..scf222_8
POR2520..scf208_2	POR3079..scf295_1	POR2520..scf208_2
POR2523..scf249_10	POR3094..scf244_11	POR2523..scf249_10
POR2527..scf227_4	POR3135..scf227_4	POR2527..scf227_4
POR2552..scf295_1	POR3147..scf249_10	POR2552..scf295_1
POR2557..scf209_3	POR3181..scf251_18	POR2557..scf209_3
POR2588..scf208_2	POR3241..scf295_1	POR2588..scf208_2
POR2599..scf295_1	POR3247..scf249_10	POR2599..scf295_1
POR2600..scf270_19	POR3276..scf295_1	POR2600..scf270_19
POR2609..scf208_2	POR3279..scf295_1	POR2609..scf208_2
POR2616..scf209_3	POR3320..scf295_9	POR2616..scf209_3
POR2629..scf209_3	POR3321..scf227_4	POR2629..scf209_3
POR2644..scf295_1	POR3364..scf295_1	POR2644..scf295_1
POR2646..scf208_2	POR3367..scf295_1	POR2646..scf208_2
POR2647..scf229_5	POR3374..scf227_4	POR2647..scf229_5
POR2648..scf208_2	POR3377..scf295_1	POR2648..scf208_2
POR2650..scf246_12	POR3397..scf295_1	POR2650..scf246_12
POR2690..scf270_19	POR3404..scf229_5	POR2690..scf270_19
POR2703..scf296_7	POR3413..scf295_9	POR2703..scf296_7
POR2719..scf236_6	POR3418..scf295_1	POR2719..scf236_6
POR2737..scf227_4	POR3424..scf295_1	POR2737..scf227_4
POR2752..scf227_4	POR3453..scf208_2	POR2752..scf227_4
POR2755..scf295_1	POR3482..scf227_4	POR2755..scf295_1
POR2774..scf222_8	POR3504..scf229_5	POR2774..scf222_8
POR2775..scf227_4	POR3524..scf209_3	POR2775..scf227_4
POR2789..scf252_32	POR3530..scf222_8	POR2789..scf252_32
POR2823..scf251_18	POR3560..scf209_3	POR2823..scf251_18
POR2829..scf209_3	POR3599..scf295_1	POR2829..scf209_3
POR2830..scf208_2	POR3617..scf291_13	POR2830..scf208_2
POR2836..scf229_5	POR3619..scf229_5	POR2836..scf229_5
POR2845..scf236_6	POR3626..scf295_1	POR2845..scf236_6
POR2847..scf229_5	POR3629..scf289_17	POR2847..scf229_5
POR2855..scf222_8	POR3669..scf246_12	POR2855..scf222_8
POR2872..scf295_1	POR3687..scf295_1	POR2872..scf295_1
POR2880..scf209_3	POR3726..scf297_16	POR2880..scf209_3
POR2901..scf227_4	POR3743..scf244_11	POR2901..scf227_4
POR2919..scf295_1	POR3748..scf295_1	POR2919..scf295_1
POR2925..scf295_1	POR3752..scf227_4	POR2925..scf295_1
POR2931..scf246_12	POR3765..scf210_14	POR2931..scf246_12
POR2935..scf208_2	POR3767..scf295_1	POR2935..scf208_2
POR2952..scf295_1	POR3785..scf209_3	POR2952..scf295_1
POR2954..scf295_1	POR3804..scf227_4	POR2954..scf295_1
POR2964..scf208_2	POR3809..scf295_1	POR2964..scf208_2
POR2982..scf236_6	POR3812..scf227_4	POR2982..scf236_6
POR2989..scf295_1	POR3826..scf209_3	POR2989..scf295_1
POR2990..scf295_9	POR3837..scf295_1	POR2990..scf295_9
POR3002..scf222_8	POR3841..scf236_6	POR3002..scf222_8
POR3021..scf227_4	POR3867..scf208_2	POR3021..scf227_4
POR3030..scf209_3	POR3873..scf209_3	POR3030..scf209_3
POR3040..scf295_1	POR3876..scf295_1	POR3040..scf295_1
POR3043..scf209_3	POR3886..scf222_8	POR3043..scf209_3
POR3067..scf296_7	POR3907..scf208_2	POR3067..scf296_7
POR3087..scf297_16	POR3926..scf209_3	POR3087..scf297_16
POR3089..scf295_1	POR3931..scf295_1	POR3089..scf295_1
POR3105..scf295_1	POR3941..scf209_3	POR3105..scf295_1
POR3115..scf208_2	POR3942..scf209_3	POR3115..scf208_2
POR3116..scf222_8	POR3983..scf291_13	POR3116..scf222_8
POR3118..scf208_2	POR3999..scf208_2	POR3118..scf208_2
POR3119..scf227_4	POR4017..scf295_1	POR3119..scf227_4
POR3120..scf244_11	POR4020..scf227_4	POR3120..scf244_11
POR3126..scf295_1	POR4033..scf229_5	POR3126..scf295_1
POR3141..scf227_4	POR4038..scf236_6	POR3141..scf227_4
POR3155..scf209_3	POR4039..scf209_3	POR3155..scf209_3
POR3166..scf208_2	POR4056..scf295_1	POR3166..scf208_2
POR3169..scf236_6	POR4065..scf297_16	POR3169..scf236_6
POR3172..scf209_3	POR4066..scf295_9	POR3172..scf209_3
POR3188..scf236_6	POR4092..scf261_15	POR3188..scf236_6
POR3214..scf227_4	POR4099..scf295_1	POR3214..scf227_4
POR3220..scf295_1	POR4142..scf209_3	POR3220..scf295_1
POR3228..scf227_4	POR4156..scf229_5	POR3228..scf227_4
POR3250..scf295_1	POR4158..scf295_1	POR3250..scf295_1
POR3252..scf209_3	POR4193..scf295_1	POR3252..scf209_3
POR3253..scf229_5	POR4217..scf209_3	POR3253..scf229_5
POR3260..scf295_1	POR4239..scf209_3	POR3260..scf295_1
POR3263..scf295_9	POR4276..scf295_1	POR3263..scf295_9
POR3266..scf209_3	POR4291..scf209_3	POR3266..scf209_3
POR3270..scf222_8	POR4301..scf229_5	POR3270..scf222_8
POR3271..scf295_1	POR4343..scf295_1	POR3271..scf295_1
POR3285..scf209_3	POR4385..scf229_5	POR3285..scf209_3
POR3307..scf295_1	POR4402..scf295_1	POR3307..scf295_1
POR3319..scf210_14	POR4404..scf208_2	POR3319..scf210_14
POR3324..scf296_7	POR4434..scf208_2	POR3324..scf296_7
POR3351..scf295_1	POR4498..scf267_23	POR3351..scf295_1
POR3371..scf295_1	POR4537..scf208_2	POR3371..scf295_1
POR3409..scf227_4	POR4576..scf209_3	POR3409..scf227_4
POR3426..scf210_14	POR4579..scf295_1	POR3426..scf210_14
POR3440..scf291_13	POR4585..scf250_33	POR3440..scf291_13
POR3445..scf295_1	POR4597..scf295_1	POR3445..scf295_1
POR3456..scf227_4	POR4625..scf246_12	POR3456..scf227_4
POR3489..scf209_3	POR4642..scf246_12	POR3489..scf209_3
POR3506..scf208_2	POR4661..scf229_5	POR3506..scf208_2
POR3535..scf208_2	POR4666..scf251_18	POR3535..scf208_2
POR3549..scf227_4	POR4683..scf295_9	POR3549..scf227_4
POR3554..scf295_1	POR4695..scf289_17	POR3554..scf295_1
POR3576..scf244_11	POR4703..scf208_2	POR3576..scf244_11
POR3577..scf209_3	POR4717..scf209_3	POR3577..scf209_3
POR3584..scf295_9	POR4723..scf295_1	POR3584..scf295_9
POR3604..scf295_1	POR4726..scf295_1	POR3604..scf295_1
POR3615..scf236_6	POR4734..scf261_15	POR3615..scf236_6
POR3627..scf296_7	POR4765..scf244_11	POR3627..scf296_7
POR3653..scf295_1	POR4768..scf209_3	POR3653..scf295_1
POR3673..scf227_4	POR4774..scf209_3	POR3673..scf227_4
POR3676..scf209_3	POR4822..scf209_3	POR3676..scf209_3
POR3683..scf208_2	POR4825..scf296_7	POR3683..scf208_2
POR3691..scf244_11	POR4835..scf295_1	POR3691..scf244_11
POR3692..scf246_12	POR4846..scf208_2	POR3692..scf246_12
POR3694..scf295_1	POR4877..scf261_15	POR3694..scf295_1
POR3719..scf295_1	POR4885..scf295_1	POR3719..scf295_1
POR3720..scf244_11	POR4903..scf209_3	POR3720..scf244_11
POR3723..scf261_15	POR4904..scf229_5	POR3723..scf261_15
POR3728..scf296_7	POR4909..scf227_4	POR3728..scf296_7
POR3739..scf208_2	POR4915..scf295_1	POR3739..scf208_2
POR3766..scf227_4	POR4923..scf295_1	POR3766..scf227_4
POR3776..scf295_1	POR4924..scf209_3	POR3776..scf295_1
POR3788..scf208_2	POR4943..scf295_1	POR3788..scf208_2
POR3794..scf227_4	POR4944..scf227_4	POR3794..scf227_4
POR3803..scf295_9	POR5014..scf295_1	POR3803..scf295_9
POR3807..scf294_26	POR5024..scf295_1	POR3807..scf294_26
POR3821..scf236_6	POR5027..scf295_1	POR3821..scf236_6
POR3840..scf295_1	POR5075..scf208_2	POR3840..scf295_1
POR3843..scf295_1	POR5091..scf249_10	POR3843..scf295_1
POR3844..scf295_1	POR5099..scf295_1	POR3844..scf295_1
POR3850..scf270_19	POR5126..scf227_4	POR3850..scf270_19
POR3853..scf295_1	POR5157..scf249_10	POR3853..scf295_1
POR3869..scf294_26	POR5167..scf209_3	POR3869..scf294_26
POR3900..scf295_1	POR5175..scf295_1	POR3900..scf295_1
POR3916..scf209_3	POR5179..scf229_5	POR3916..scf209_3
POR3919..scf222_8	POR5181..scf229_5	POR3919..scf222_8
POR3928..scf209_3	POR5183..scf208_2	POR3928..scf209_3
POR3992..scf209_3	POR5192..scf209_3	POR3992..scf209_3
POR4032..scf295_1	POR5218..scf209_3	POR4032..scf295_1
POR4035..scf295_1	POR5227..scf250_33	POR4035..scf295_1
POR4042..scf295_1	POR5259..scf295_1	POR4042..scf295_1
POR4057..scf222_8	POR5274..scf209_3	POR4057..scf222_8
POR4063..scf208_2	POR5279..scf289_17	POR4063..scf208_2
POR4100..scf244_11	POR5305..scf295_1	POR4100..scf244_11
POR4106..scf210_14	POR5320..scf295_1	POR4106..scf210_14
POR4107..scf208_2	POR5353..scf236_6	POR4107..scf208_2
POR4123..scf295_1	POR5357..scf261_15	POR4123..scf295_1
POR4127..scf289_17	POR5364..scf244_11	POR4127..scf289_17
POR4140..scf227_4	POR5392..scf295_1	POR4140..scf227_4
POR4154..scf295_1	POR5394..scf295_1	POR4154..scf295_1
POR4157..scf296_7	POR5427..scf227_4	POR4157..scf296_7
POR4190..scf261_15	POR5434..scf296_7	POR4190..scf261_15
POR4201..scf295_1	POR5450..scf208_2	POR4201..scf295_1
POR4212..scf222_8	POR5462..scf209_3	POR4212..scf222_8
POR4213..scf227_4	POR5464..scf295_1	POR4213..scf227_4
POR4219..scf236_6	POR5471..scf209_3	POR4219..scf236_6
POR4227..scf227_4	POR5499..scf295_1	POR4227..scf227_4
POR4228..scf296_7	POR5521..scf297_16	POR4228..scf296_7
POR4235..scf228_30	POR5525..scf227_4	POR4235..scf228_30
POR4244..scf255_21	POR5535..scf295_1	POR4244..scf255_21
POR4268..scf244_11	POR5574..scf295_1	POR4268..scf244_11
POR4269..scf208_2	POR5582..scf246_12	POR4269..scf208_2
POR4272..scf295_1	POR5609..scf295_1	POR4272..scf295_1
POR4279..scf295_1	POR5669..scf209_3	POR4279..scf295_1
POR4297..scf222_8	POR5684..scf295_1	POR4297..scf222_8
POR4302..scf295_1	POR5728..scf296_7	POR4302..scf295_1
POR4325..scf208_2	POR5736..scf236_6	POR4325..scf208_2
POR4327..scf295_1	POR5765..scf295_1	POR4327..scf295_1
POR4336..scf295_9	POR5780..scf227_4	POR4336..scf295_9
POR4360..scf295_1	POR5789..scf209_3	POR4360..scf295_1
POR4361..scf236_6	POR5867..scf226_27	POR4361..scf236_6
POR4363..scf210_14	POR5888..scf295_1	POR4363..scf210_14
POR4390..scf208_2	POR5920..scf222_8	POR4390..scf208_2
POR4420..scf236_6	POR5938..scf295_1	POR4420..scf236_6
POR4443..scf209_3	POR5947..scf297_16	POR4443..scf209_3
POR4505..scf295_9	POR5958..scf295_1	POR4505..scf295_9
POR4521..scf209_3	POR5963..scf229_5	POR4521..scf209_3
POR4544..scf296_7	POR5968..scf295_1	POR4544..scf296_7
POR4547..scf295_1	POR5977..scf209_3	POR4547..scf295_1
POR4550..scf228_30	POR5984..scf209_3	POR4550..scf228_30
POR4553..scf295_1	POR5985..scf261_15	POR4553..scf295_1
POR4560..scf295_1	POR6010..scf295_1	POR4560..scf295_1
POR4561..scf209_3	POR6015..scf236_6	POR4561..scf209_3
POR4570..scf295_1	POR6020..scf209_3	POR4570..scf295_1
POR4574..scf244_11	POR6026..scf295_1	POR4574..scf244_11
POR4578..scf236_6	POR6072..scf295_1	POR4578..scf236_6
POR4589..scf208_2	POR6079..scf208_2	POR4589..scf208_2
POR4602..scf210_14	POR6098..scf229_5	POR4602..scf210_14
POR4604..scf227_4	POR6110..scf222_8	POR4604..scf227_4
POR4626..scf208_2	POR6122..scf249_10	POR4626..scf208_2
POR4636..scf246_12	POR6124..scf295_1	POR4636..scf246_12
POR4638..scf295_1	POR6142..scf236_6	POR4638..scf295_1
POR4639..scf208_2	POR6212..scf229_5	POR4639..scf208_2
POR4640..scf209_3	POR6222..scf246_12	POR4640..scf209_3
POR4718..scf261_15	POR6229..scf227_4	POR4718..scf261_15
POR4737..scf210_14	POR6279..scf295_1	POR4737..scf210_14
POR4745..scf209_3	POR6306..scf295_1	POR4745..scf209_3
POR4761..scf295_1	POR6313..scf227_4	POR4761..scf295_1
POR4763..scf229_5	POR6322..scf295_9	POR4763..scf229_5
POR4772..scf209_3	POR6361..scf236_6	POR4772..scf209_3
POR4780..scf291_13	POR6406..scf227_4	POR4780..scf291_13
POR4793..scf227_4	POR6420..scf295_1	POR4793..scf227_4
POR4815..scf209_3	POR6443..scf209_3	POR4815..scf209_3
POR4841..scf227_4	POR6497..scf209_3	POR4841..scf227_4
POR4842..scf295_1	POR6506..scf209_3	POR4842..scf295_1
POR4861..scf296_7	POR6540..scf236_6	POR4861..scf296_7
POR4880..scf209_3	POR6573..scf244_11	POR4880..scf209_3
POR4890..scf295_1	POR6607..scf209_3	POR4890..scf295_1
POR4902..scf209_3	POR6616..scf249_10	POR4902..scf209_3
POR4922..scf295_1	POR6624..scf295_1	POR4922..scf295_1
POR4955..scf295_1	POR6653..scf295_1	POR4955..scf295_1
POR4961..scf236_6	POR6696..scf295_1	POR4961..scf236_6
POR4962..scf297_16	POR6724..scf295_1	POR4962..scf297_16
POR4964..scf295_9	POR6762..scf227_4	POR4964..scf295_9
POR4980..scf229_5	POR6770..scf295_1	POR4980..scf229_5
POR5004..scf291_13	POR6786..scf236_6	POR5004..scf291_13
POR5008..scf236_6	POR6796..scf209_3	POR5008..scf236_6
POR5013..scf295_1	POR6818..scf227_4	POR5013..scf295_1
POR5016..scf296_7	POR6841..scf295_1	POR5016..scf296_7
POR5020..scf222_8	POR6857..scf295_1	POR5020..scf222_8
POR5036..scf229_5	POR6879..scf295_1	POR5036..scf229_5
POR5055..scf295_1	POR6911..scf295_1	POR5055..scf295_1
POR5063..scf295_9	POR6919..scf289_17	POR5063..scf295_9
POR5096..scf229_5	POR6943..scf295_1	POR5096..scf229_5
POR5108..scf295_9	POR6950..scf227_4	POR5108..scf295_9
POR5163..scf244_11	POR6968..scf295_1	POR5163..scf244_11
POR5184..scf295_1	POR6995..scf209_3	POR5184..scf295_1
POR5186..scf227_4	POR7072..scf246_12	POR5186..scf227_4
POR5187..scf246_12	POR7078..scf295_1	POR5187..scf246_12
POR5203..scf296_7	POR7080..scf222_8	POR5203..scf296_7
POR5208..scf236_6	POR7091..scf296_7	POR5208..scf236_6
POR5230..scf229_5	POR7119..scf244_11	POR5230..scf229_5
POR5236..scf295_1	POR7125..scf295_1	POR5236..scf295_1
POR5238..scf210_14	POR7133..scf295_1	POR5238..scf210_14
POR5239..scf249_10	POR7138..scf249_10	POR5239..scf249_10
POR5241..scf295_1	POR7157..scf295_9	POR5241..scf295_1
POR5243..scf227_4	POR7179..scf289_17	POR5243..scf227_4
POR5250..scf291_13	POR7180..scf296_7	POR5250..scf291_13
POR5261..scf209_3	POR7185..scf209_3	POR5261..scf209_3
POR5276..scf208_2	POR7198..scf229_5	POR5276..scf208_2
POR5283..scf227_4	POR7205..scf295_1	POR5283..scf227_4
POR5284..scf208_2	POR7271..scf222_8	POR5284..scf208_2
POR5293..scf295_1	POR7280..scf236_6	POR5293..scf295_1
POR5317..scf227_4	POR7286..scf222_8	POR5317..scf227_4
POR5323..scf227_4	POR7309..scf209_3	POR5323..scf227_4
POR5327..scf222_8	POR7310..scf244_11	POR5327..scf222_8
POR5333..scf296_7	POR7323..scf246_12	POR5333..scf296_7
POR5334..scf209_3	POR7378..scf236_6	POR5334..scf209_3
POR5338..scf295_1	POR7387..scf295_1	POR5338..scf295_1
POR5344..scf295_9	POR7389..scf289_17	POR5344..scf295_9
POR5387..scf295_1	POR7404..scf276_29	POR5387..scf295_1
POR5395..scf295_1	POR7465..scf276_29	POR5395..scf295_1
POR5435..scf208_2	POR7481..scf208_2	POR5435..scf208_2
POR5439..scf222_8	POR7492..scf249_10	POR5439..scf222_8
POR5442..scf295_1	POR7493..scf295_1	POR5442..scf295_1
POR5449..scf226_27	POR7500..scf295_1	POR5449..scf226_27
POR5455..scf236_6	POR7512..scf295_1	POR5455..scf236_6
POR5456..scf295_1	POR7517..scf295_1	POR5456..scf295_1
POR5465..scf227_4	POR7529..scf249_10	POR5465..scf227_4
POR5475..scf227_4	POR7547..scf295_1	POR5475..scf227_4
POR5495..scf295_1	POR7567..scf208_2	POR5495..scf295_1
POR5575..scf209_3	POR7571..scf295_1	POR5575..scf209_3
POR5580..scf295_1	POR7580..scf208_2	POR5580..scf295_1
POR5583..scf295_9	POR7584..scf295_1	POR5583..scf295_9
POR5593..scf209_3	POR7597..scf208_2	POR5593..scf209_3
POR5611..scf295_9	POR7601..scf289_17	POR5611..scf295_9
POR5616..scf208_2	POR7612..scf229_5	POR5616..scf208_2
POR5637..scf295_1	POR7640..scf209_3	POR5637..scf295_1
POR5647..scf209_3	POR7680..scf227_4	POR5647..scf209_3
POR5658..scf267_23	POR7711..scf227_4	POR5658..scf267_23
POR5665..scf295_1	POR7717..scf244_11	POR5665..scf295_1
POR5670..scf208_2	POR7724..scf295_1	POR5670..scf208_2
POR5671..scf228_30	POR7725..scf295_1	POR5671..scf228_30
POR5682..scf295_1	POR7771..scf209_3	POR5682..scf295_1
POR5683..scf295_1	POR7803..scf208_2	POR5683..scf295_1
POR5693..scf261_15	POR7809..scf295_9	POR5693..scf261_15
POR5701..scf295_9	POR7817..scf209_3	POR5701..scf295_9
POR5726..scf229_5	POR7828..scf244_11	POR5726..scf229_5
POR5751..scf291_13	POR7834..scf297_16	POR5751..scf291_13
POR5799..scf209_3	POR7835..scf295_1	POR5799..scf209_3
POR5800..scf208_2	POR7858..scf246_12	POR5800..scf208_2
POR5805..scf295_1	POR7875..scf209_3	POR5805..scf295_1
POR5824..scf295_1	POR7892..scf244_11	POR5824..scf295_1
POR5833..scf209_3	POR7894..scf209_3	POR5833..scf209_3
POR5838..scf295_1	POR7905..scf295_1	POR5838..scf295_1
POR5839..scf295_1	POR7906..scf209_3	POR5839..scf295_1
POR5847..scf295_1	POR7921..scf208_2	POR5847..scf295_1
POR5851..scf295_1	POR7937..scf208_2	POR5851..scf295_1
POR5857..scf295_1	POR7987..scf295_1	POR5857..scf295_1
POR5858..scf249_10	POR7994..scf295_1	POR5858..scf249_10
POR5862..scf227_4	POR8030..scf208_2	POR5862..scf227_4
POR5870..scf209_3	POR8084..scf244_11	POR5870..scf209_3
POR5873..scf297_16	POR8160..scf208_2	POR5873..scf297_16
POR5909..scf210_14	POR8171..scf295_1	POR5909..scf210_14
POR5923..scf229_5	POR8177..scf227_4	POR5923..scf229_5
POR5935..scf295_1	POR8189..scf209_3	POR5935..scf295_1
POR5942..scf295_1	POR8194..scf295_1	POR5942..scf295_1
POR5965..scf222_8	POR8198..scf227_4	POR5965..scf222_8
POR5967..scf295_1	POR8232..scf295_1	POR5967..scf295_1
POR5992..scf227_4	POR8263..scf295_9	POR5992..scf227_4
POR6037..scf222_8	POR8285..scf229_5	POR6037..scf222_8
POR6045..scf244_11	POR8286..scf227_4	POR6045..scf244_11
POR6074..scf249_10	POR8298..scf244_11	POR6074..scf249_10
POR6076..scf296_7	POR8348..scf208_2	POR6076..scf296_7
POR6082..scf295_1	POR8413..scf267_23	POR6082..scf295_1
POR6088..scf209_3	POR8423..scf208_2	POR6088..scf209_3
POR6117..scf296_7	POR8434..scf229_5	POR6117..scf296_7
POR6150..scf227_4	POR8446..scf209_3	POR6150..scf227_4
POR6174..scf209_3	POR8493..scf295_1	POR6174..scf209_3
POR6175..scf249_10	POR8503..scf249_10	POR6175..scf249_10
POR6177..scf227_4	POR8533..scf229_5	POR6177..scf227_4
POR6179..scf227_4	POR8536..scf227_4	POR6179..scf227_4
POR6186..scf208_2	POR8552..scf209_3	POR6186..scf208_2
POR6198..scf295_1	POR8567..scf295_1	POR6198..scf295_1
POR6202..scf208_2	POR8573..scf227_4	POR6202..scf208_2
POR6236..scf209_3	POR8578..scf229_5	POR6236..scf209_3
POR6243..scf226_27	POR8620..scf208_2	POR6243..scf226_27
POR6261..scf209_3	POR8659..scf225_25	POR6261..scf209_3
POR6275..scf209_3	POR8662..scf236_6	POR6275..scf209_3
POR6286..scf209_3	POR8720..scf208_2	POR6286..scf209_3
POR6298..scf295_1	POR8731..scf227_4	POR6298..scf295_1
POR6335..scf295_1	POR8741..scf295_9	POR6335..scf295_1
POR6340..scf295_1	POR8753..scf244_11	POR6340..scf295_1
POR6350..scf227_4	POR8754..scf236_6	POR6350..scf227_4
POR6357..scf227_4	POR8774..scf236_6	POR6357..scf227_4
POR6363..scf210_14	POR8785..scf295_1	POR6363..scf210_14
POR6373..scf295_1	POR8795..scf209_3	POR6373..scf295_1
POR6375..scf244_11	POR8816..scf244_11	POR6375..scf244_11
POR6381..scf292_37	POR8821..scf209_3	POR6381..scf292_37
POR6384..scf295_1	POR8833..scf269_36	POR6384..scf295_1
POR6390..scf295_1	POR8834..scf208_2	POR6390..scf295_1
POR6408..scf295_1	POR8872..scf295_9	POR6408..scf295_1
POR6431..scf209_3	POR8891..scf227_4	POR6431..scf209_3
POR6440..scf295_1	POR8894..scf227_4	POR6440..scf295_1
POR6457..scf208_2	POR8905..scf295_1	POR6457..scf208_2
POR6462..scf295_1	POR8906..scf209_3	POR6462..scf295_1
POR6484..scf227_4	POR9004..scf295_1	POR6484..scf227_4
POR6494..scf261_15	POR9017..scf227_4	POR6494..scf261_15
POR6508..scf295_1	POR9059..scf295_1	POR6508..scf295_1
POR6527..scf208_2	POR9067..scf209_3	POR6527..scf208_2
POR6538..scf295_1	POR9071..scf244_11	POR6538..scf295_1
POR6539..scf209_3	POR9073..scf227_4	POR6539..scf209_3
POR6547..scf208_2	POR9095..scf229_5	POR6547..scf208_2
POR6599..scf227_4	POR9127..scf295_1	POR6599..scf227_4
POR6605..scf295_1	POR9133..scf249_10	POR6605..scf295_1
POR6626..scf289_17	POR9146..scf295_1	POR6626..scf289_17
POR6641..scf209_3	POR9167..scf295_1	POR6641..scf209_3
POR6644..scf295_1	POR9190..scf249_10	POR6644..scf295_1
POR6659..scf210_14	POR9209..scf208_2	POR6659..scf210_14
POR6683..scf295_1	POR9225..scf208_2	POR6683..scf295_1
POR6687..scf208_2	POR9238..scf296_7	POR6687..scf208_2
POR6693..scf227_4	POR9264..scf295_1	POR6693..scf227_4
POR6702..scf208_2	POR9289..scf209_3	POR6702..scf208_2
POR6703..scf227_4	POR9313..scf236_6	POR6703..scf227_4
POR6707..scf295_1	POR9333..scf261_15	POR6707..scf295_1
POR6711..scf208_2	POR9367..scf295_1	POR6711..scf208_2
POR6715..scf227_4	POR9379..scf209_3	POR6715..scf227_4
POR6725..scf237_24	POR9391..scf229_5	POR6725..scf237_24
POR6737..scf297_16	POR9393..scf295_1	POR6737..scf297_16
POR6749..scf209_3	POR9397..scf208_2	POR6749..scf209_3
POR6776..scf295_1	POR9403..scf295_1	POR6776..scf295_1
POR6779..scf208_2	POR9409..scf222_8	POR6779..scf208_2
POR6798..scf209_3	POR9417..scf291_13	POR6798..scf209_3
POR6806..scf295_9	POR9421..scf209_3	POR6806..scf295_9
POR6808..scf258_39	POR9432..scf295_1	POR6808..scf258_39
POR6810..scf209_3	POR9438..scf295_1	POR6810..scf209_3
POR6812..scf249_10	POR9443..scf227_4	POR6812..scf249_10
POR6817..scf295_1	POR9454..scf291_13	POR6817..scf295_1
POR6824..scf208_2	POR9460..scf295_9	POR6824..scf208_2
POR6839..scf295_1	POR9483..scf295_1	POR6839..scf295_1
POR6852..scf296_7	POR9497..scf209_3	POR6852..scf296_7
POR6898..scf227_4	POR9526..scf227_4	POR6898..scf227_4
POR6902..scf208_2	POR9596..scf209_3	POR6902..scf208_2
POR6921..scf295_9	POR9602..scf295_1	POR6921..scf295_9
POR6938..scf295_1	POR9610..scf209_3	POR6938..scf295_1
POR6988..scf227_4	POR9635..scf261_15	POR6988..scf227_4
POR7040..scf296_7	POR9637..scf289_17	POR7040..scf296_7
POR7065..scf295_1	POR9651..scf209_3	POR7065..scf295_1
POR7082..scf208_2	POR9653..scf229_5	POR7082..scf208_2
POR7089..scf209_3	POR9679..scf295_1	POR7089..scf209_3
POR7105..scf295_1	POR9701..scf250_33	POR7105..scf295_1
POR7164..scf208_2	POR9718..scf208_2	POR7164..scf208_2
POR7174..scf229_5	POR9763..scf227_4	POR7174..scf229_5
POR7209..scf289_17	POR9785..scf208_2	POR7209..scf289_17
POR7223..scf295_9	POR9787..scf229_5	POR7223..scf295_9
POR7224..scf295_1	POR9790..scf209_3	POR7224..scf295_1
POR7227..scf227_4	POR9852..scf295_1	POR7227..scf227_4
POR7258..scf295_1	POR9887..scf222_8	POR7258..scf295_1
POR7269..scf295_1	POR9889..scf244_11	POR7269..scf295_1
POR7281..scf295_1	POR9890..scf295_1	POR7281..scf295_1
POR7283..scf289_17	POR9894..scf208_2	POR7283..scf289_17
POR7292..scf209_3	POR0017..scf208_2	POR7292..scf209_3
POR7298..scf296_7	POR0164..scf295_1	POR7298..scf296_7
POR7339..scf296_7	POR0241..scf295_9	POR7339..scf296_7
POR7346..scf222_8	POR0251..scf295_1	POR7346..scf222_8
POR7355..scf227_4	POR0389..scf209_3	POR7355..scf227_4
POR7360..scf222_8	POR0458..scf208_2	POR7360..scf222_8
POR7364..scf210_14	POR0549..scf295_1	POR7364..scf210_14
POR7370..scf208_2	POR0614..scf208_2	POR7370..scf208_2
POR7388..scf209_3	POR0704..scf229_5	POR7388..scf209_3
POR7405..scf296_7	POR0777..scf229_5	POR7405..scf296_7
POR7425..scf227_4	POR0780..scf295_1	POR7425..scf227_4
POR7435..scf295_1	POR0782..scf227_4	POR7435..scf295_1
POR7440..scf227_4	POR0824..scf295_9	POR7440..scf227_4
POR7442..scf208_2	POR0918..scf209_3	POR7442..scf208_2
POR7443..scf227_4	POR0930..scf295_1	POR7443..scf227_4
POR7444..scf295_1	POR0988..scf295_9	POR7444..scf295_1
POR7447..scf208_2	POR1024..scf295_1	POR7447..scf208_2
POR7457..scf208_2	POR1030..scf295_1	POR7457..scf208_2
POR7460..scf227_4	POR1220..scf295_1	POR7460..scf227_4
POR7477..scf227_4	POR1248..scf295_1	POR7477..scf227_4
POR7489..scf208_2	POR1319..scf208_2	POR7489..scf208_2
POR7497..scf295_9	POR1365..scf227_4	POR7497..scf295_9
POR7518..scf236_6	POR1501..scf227_4	POR7518..scf236_6
POR7526..scf249_10	POR1743..scf208_2	POR7526..scf249_10
POR7530..scf295_1	POR1744..scf208_2	POR7530..scf295_1
POR7538..scf295_1	POR1761..scf295_1	POR7538..scf295_1
POR7553..scf295_1	POR1773..scf236_6	POR7553..scf295_1
POR7613..scf244_11	POR1790..scf295_1	POR7613..scf244_11
POR7616..scf249_10	POR1911..scf209_3	POR7616..scf249_10
POR7660..scf295_1	POR2013..scf297_16	POR7660..scf295_1
POR7678..scf244_11	POR2049..scf244_11	POR7678..scf244_11
POR7694..scf295_1	POR2082..scf289_17	POR7694..scf295_1
POR7707..scf296_7	POR2100..scf229_5	POR7707..scf296_7
POR7713..scf210_14	POR2161..scf295_1	POR7713..scf210_14
POR7716..scf209_3	POR2169..scf222_8	POR7716..scf209_3
POR7733..scf295_1	POR2178..scf295_1	POR7733..scf295_1
POR7738..scf208_2	POR2255..scf208_2	POR7738..scf208_2
POR7749..scf295_1	POR2280..scf295_1	POR7749..scf295_1
POR7754..scf209_3	POR2327..scf295_1	POR7754..scf209_3
POR7770..scf249_10	POR2329..scf209_3	POR7770..scf249_10
POR7775..scf295_1	POR2381..scf296_7	POR7775..scf295_1
POR7779..scf209_3	POR2449..scf208_2	POR7779..scf209_3
POR7788..scf229_5	POR2481..scf209_3	POR7788..scf229_5
POR7810..scf295_9	POR2493..scf225_25	POR7810..scf295_9
POR7839..scf295_1	POR2501..scf209_3	POR7839..scf295_1
POR7856..scf237_24	POR2526..scf295_1	POR7856..scf237_24
POR7917..scf227_4	POR2591..scf209_3	POR7917..scf227_4
POR7931..scf296_7	POR2658..scf208_2	POR7931..scf296_7
POR7957..scf295_1	POR2696..scf229_5	POR7957..scf295_1
POR7968..scf295_1	POR2700..scf208_2	POR7968..scf295_1
POR7981..scf227_4	POR2733..scf295_9	POR7981..scf227_4
POR7998..scf209_3	POR2846..scf295_1	POR7998..scf209_3
POR8005..scf208_2	POR2943..scf297_16	POR8005..scf208_2
POR8028..scf291_13	POR3081..scf251_18	POR8028..scf291_13
POR8031..scf295_1	POR3083..scf208_2	POR8031..scf295_1
POR8042..scf295_9	POR3160..scf227_4	POR8042..scf295_9
POR8043..scf296_7	POR3298..scf249_10	POR8043..scf296_7
POR8094..scf209_3	POR3467..scf229_5	POR8094..scf209_3
POR8101..scf295_1	POR3484..scf296_7	POR8101..scf295_1
POR8104..scf296_7	POR3485..scf295_1	POR8104..scf296_7
POR8105..scf295_1	POR3518..scf244_11	POR8105..scf295_1
POR8116..scf295_9	POR3519..scf249_10	POR8116..scf295_9
POR8131..scf295_1	POR3566..scf208_2	POR8131..scf295_1
POR8133..scf296_7	POR3570..scf295_1	POR8133..scf296_7
POR8143..scf296_7	POR3609..scf209_3	POR8143..scf296_7
POR8181..scf295_1	POR3621..scf227_4	POR8181..scf295_1
POR8191..scf297_16	POR3637..scf229_5	POR8191..scf297_16
POR8218..scf222_8	POR3642..scf208_2	POR8218..scf222_8
POR8240..scf295_1	POR3688..scf208_2	POR8240..scf295_1
POR8292..scf209_3	POR3731..scf227_4	POR8292..scf209_3
POR8300..scf209_3	POR3866..scf295_1	POR8300..scf209_3
POR8306..scf295_1	POR3882..scf244_11	POR8306..scf295_1
POR8312..scf249_10	POR3933..scf295_9	POR8312..scf249_10
POR8316..scf295_1	POR4021..scf297_16	POR8316..scf295_1
POR8333..scf209_3	POR4277..scf227_4	POR8333..scf209_3
POR8347..scf295_1	POR4326..scf209_3	POR8347..scf295_1
POR8354..scf208_2	POR4338..scf209_3	POR8354..scf208_2
POR8358..scf295_1	POR4471..scf296_7	POR8358..scf295_1
POR8419..scf295_1	POR4675..scf209_3	POR8419..scf295_1
POR8420..scf209_3	POR4771..scf295_1	POR8420..scf209_3
POR8421..scf209_3	POR4787..scf296_7	POR8421..scf209_3
POR8458..scf247_41	POR4905..scf229_5	POR8458..scf247_41
POR8469..scf210_14	POR4989..scf295_1	POR8469..scf210_14
POR8504..scf251_18	POR4993..scf295_9	POR8504..scf251_18
POR8517..scf252_32	POR5042..scf227_4	POR8517..scf252_32
POR8546..scf210_14	POR5073..scf295_1	POR8546..scf210_14
POR8574..scf295_1	POR5194..scf295_1	POR8574..scf295_1
POR8585..scf295_1	POR5201..scf295_1	POR8585..scf295_1
POR8587..scf295_9	POR5223..scf208_2	POR8587..scf295_9
POR8588..scf209_3	POR5310..scf244_11	POR8588..scf209_3
POR8618..scf295_1	POR5441..scf208_2	POR8618..scf295_1
POR8629..scf295_1	POR5481..scf297_16	POR8629..scf295_1
POR8633..scf208_2	POR5632..scf297_16	POR8633..scf208_2
POR8643..scf209_3	POR5648..scf295_1	POR8643..scf209_3
POR8653..scf295_1	POR5656..scf295_1	POR8653..scf295_1
POR8658..scf208_2	POR5663..scf209_3	POR8658..scf208_2
POR8680..scf209_3	POR5672..scf297_16	POR8680..scf209_3
POR8708..scf208_2	POR5752..scf209_3	POR8708..scf208_2
POR8709..scf295_1	POR5773..scf209_3	POR8709..scf295_1
POR8726..scf227_4	POR5878..scf249_10	POR8726..scf227_4
POR8749..scf244_11	POR6197..scf291_13	POR8749..scf244_11
POR8778..scf227_4	POR6237..scf295_1	POR8778..scf227_4
POR8780..scf236_6	POR6255..scf208_2	POR8780..scf236_6
POR8800..scf289_17	POR6258..scf295_1	POR8800..scf289_17
POR8806..scf209_3	POR6364..scf295_1	POR8806..scf209_3
POR8822..scf229_5	POR6392..scf295_1	POR8822..scf229_5
POR8829..scf295_1	POR6598..scf296_7	POR8829..scf295_1
POR8845..scf208_2	POR6684..scf227_4	POR8845..scf208_2
POR8884..scf295_1	POR6813..scf295_1	POR8884..scf295_1
POR8885..scf208_2	POR6876..scf295_9	POR8885..scf208_2
POR8928..scf227_4	POR6931..scf295_1	POR8928..scf227_4
POR8938..scf296_7	POR6978..scf295_1	POR8938..scf296_7
POR8941..scf209_3	POR6981..scf208_2	POR8941..scf209_3
POR8948..scf295_1	POR7061..scf209_3	POR8948..scf295_1
POR8965..scf295_1	POR7117..scf296_7	POR8965..scf295_1
POR8996..scf295_1	POR7118..scf208_2	POR8996..scf295_1
POR9019..scf267_23	POR7191..scf295_1	POR9019..scf267_23
POR9034..scf236_6	POR7243..scf208_2	POR9034..scf236_6
POR9043..scf208_2	POR7411..scf255_21	POR9043..scf208_2
POR9130..scf271_22	POR7422..scf295_1	POR9130..scf271_22
POR9138..scf209_3	POR7605..scf227_4	POR9138..scf209_3
POR9158..scf295_1	POR7670..scf208_2	POR9158..scf295_1
POR9171..scf291_13	POR7769..scf295_1	POR9171..scf291_13
POR9193..scf295_1	POR7829..scf208_2	POR9193..scf295_1
POR9203..scf222_8	POR7929..scf295_1	POR9203..scf222_8
POR9228..scf295_9	POR7973..scf295_9	POR9228..scf295_9
POR9234..scf227_4	POR8327..scf227_4	POR9234..scf227_4
POR9257..scf209_3	POR8457..scf209_3	POR9257..scf209_3
POR9261..scf229_5	POR8656..scf209_3	POR9261..scf229_5
POR9286..scf295_9	POR8661..scf295_1	POR9286..scf295_9
POR9293..scf295_1	POR8663..scf271_22	POR9293..scf295_1
POR9294..scf249_10	POR8710..scf296_7	POR9294..scf249_10
POR9303..scf295_1	POR8769..scf236_6	POR9303..scf295_1
POR9308..scf222_8	POR8831..scf222_8	POR9308..scf222_8
POR9314..scf295_1	POR8841..scf209_3	POR9314..scf295_1
POR9320..scf209_3	POR8913..scf209_3	POR9320..scf209_3
POR9323..scf210_14	POR8985..scf222_8	POR9323..scf210_14
POR9348..scf208_2	POR8988..scf209_3	POR9348..scf208_2
POR9350..scf295_1	POR9056..scf236_6	POR9350..scf295_1
POR9351..scf222_8	POR9239..scf295_1	POR9351..scf222_8
POR9372..scf209_3	POR9287..scf208_2	POR9372..scf209_3
POR9382..scf222_8	POR9385..scf295_1	POR9382..scf222_8
POR9396..scf295_1	POR9415..scf222_8	POR9396..scf295_1
POR9413..scf246_12	POR9472..scf295_9	POR9413..scf246_12
POR9422..scf295_9	POR9559..scf208_2	POR9422..scf295_9
POR9447..scf208_2	POR9565..scf244_11	POR9447..scf208_2
POR9449..scf295_1	POR9611..scf236_6	POR9449..scf295_1
POR9457..scf296_7	POR9645..scf297_16	POR9457..scf296_7
POR9468..scf249_10	POR9849..scf208_2	POR9468..scf249_10
POR9487..scf208_2	POR9888..scf244_11	POR9487..scf208_2
POR9495..scf295_1	POR0002..scf296_7	POR9495..scf295_1
POR9504..scf208_2	POR0020..scf208_2	POR9504..scf208_2
POR9523..scf270_19	POR0028..scf249_10	POR9523..scf270_19
POR9539..scf244_11	POR0071..scf227_4	POR9539..scf244_11
POR9544..scf295_1	POR0078..scf295_1	POR9544..scf295_1
POR9560..scf246_12	POR0095..scf295_1	POR9560..scf246_12
POR9562..scf229_5	POR0133..scf229_5	POR9562..scf229_5
POR9591..scf295_1	POR0161..scf295_9	POR9591..scf295_1
POR9603..scf227_4	POR0201..scf295_9	POR9603..scf227_4
POR9604..scf222_8	POR0202..scf208_2	POR9604..scf222_8
POR9613..scf244_11	POR0205..scf295_1	POR9613..scf244_11
POR9615..scf229_5	POR0256..scf208_2	POR9615..scf229_5
POR9619..scf295_1	POR0267..scf208_2	POR9619..scf295_1
POR9620..scf246_12	POR0336..scf295_1	POR9620..scf246_12
POR9625..scf261_15	POR0345..scf222_8	POR9625..scf261_15
POR9628..scf291_13	POR0351..scf209_3	POR9628..scf291_13
POR9655..scf210_14	POR0371..scf295_9	POR9655..scf210_14
POR9672..scf295_1	POR0385..scf295_1	POR9672..scf295_1
POR9686..scf295_1	POR0403..scf296_7	POR9686..scf295_1
POR9722..scf226_27	POR0448..scf249_10	POR9722..scf226_27
POR9726..scf208_2	POR0453..scf208_2	POR9726..scf208_2
POR9739..scf295_1	POR0493..scf227_4	POR9739..scf295_1
POR9758..scf296_7	POR0508..scf208_2	POR9758..scf296_7
POR9770..scf236_6	POR0513..scf209_3	POR9770..scf236_6
POR9784..scf209_3	POR0517..scf227_4	POR9784..scf209_3
POR9811..scf295_1	POR0525..scf295_1	POR9811..scf295_1
POR9812..scf229_5	POR0526..scf295_1	POR9812..scf229_5
POR9819..scf297_16	POR0556..scf251_18	POR9819..scf297_16
POR9823..scf227_4	POR0560..scf209_3	POR9823..scf227_4
POR9838..scf295_1	POR0595..scf295_1	POR9838..scf295_1
POR9853..scf209_3	POR0596..scf295_1	POR9853..scf209_3
POR9893..scf296_7	POR0602..scf251_18	POR9893..scf296_7
POR0005..scf209_3	POR0604..scf209_3	POR0077..scf246_12
POR0006..scf249_10	POR0605..scf295_1	POR0120..scf208_2
POR0016..scf295_1	POR0637..scf295_1	POR0167..scf236_6
POR0022..scf209_3	POR0639..scf295_1	POR0290..scf276_29
POR0033..scf295_1	POR0653..scf244_11	POR0462..scf295_1
POR0065..scf222_8	POR0671..scf289_17	POR0576..scf236_6
POR0073..scf295_9	POR0682..scf243_20	POR0717..scf296_7
POR0083..scf227_4	POR0696..scf208_2	POR0823..scf208_2
POR0091..scf295_1	POR0719..scf236_6	POR0975..scf295_1
POR0092..scf291_13	POR0743..scf227_4	POR0979..scf227_4
POR0098..scf208_2	POR0749..scf227_4	POR1022..scf208_2
POR0105..scf209_3	POR0763..scf296_7	POR1029..scf227_4
POR0116..scf227_4	POR0805..scf227_4	POR1041..scf209_3
POR0119..scf222_8	POR0810..scf295_1	POR1081..scf208_2
POR0121..scf222_8	POR0815..scf228_30	POR1173..scf227_4
POR0134..scf295_1	POR0835..scf295_1	POR1316..scf209_3
POR0172..scf261_15	POR0839..scf295_1	POR1352..scf249_10
POR0186..scf222_8	POR0874..scf295_1	POR1418..scf295_1
POR0214..scf295_1	POR0889..scf208_2	POR1464..scf236_6
POR0254..scf295_1	POR0933..scf249_10	POR1590..scf209_3
POR0255..scf295_1	POR0948..scf295_1	POR1709..scf295_1
POR0269..scf236_6	POR0979..scf227_4	POR1763..scf244_11
POR0321..scf208_2	POR0986..scf222_8	POR1928..scf295_9
POR0335..scf295_1	POR0987..scf208_2	POR1932..scf208_2
POR0356..scf297_16	POR1007..scf236_6	POR1941..scf291_13
POR0379..scf209_3	POR1028..scf209_3	POR1952..scf295_1
POR0390..scf208_2	POR1085..scf291_13	POR2047..scf296_7
POR0402..scf246_12	POR1100..scf295_1	POR2231..scf295_1
POR0407..scf295_1	POR1144..scf229_5	POR2322..scf208_2
POR0418..scf295_1	POR1163..scf222_8	POR2410..scf295_9
POR0421..scf249_10	POR1203..scf209_3	POR2412..scf209_3
POR0422..scf295_1	POR1219..scf295_1	POR2423..scf229_5
POR0424..scf244_11	POR1247..scf295_1	POR2587..scf227_4
POR0432..scf295_1	POR1275..scf249_10	POR2841..scf296_7
POR0474..scf209_3	POR1326..scf227_4	POR2970..scf208_2
POR0481..scf295_1	POR1327..scf249_10	POR3012..scf291_13
POR0491..scf295_1	POR1336..scf209_3	POR3129..scf222_8
POR0528..scf295_1	POR1339..scf227_4	POR3186..scf295_1
POR0531..scf261_15	POR1362..scf222_8	POR3288..scf251_18
POR0561..scf209_3	POR1374..scf227_4	POR3317..scf270_19
POR0565..scf295_9	POR1386..scf210_14	POR3352..scf296_7
POR0571..scf236_6	POR1418..scf295_1	POR3631..scf291_13
POR0626..scf208_2	POR1446..scf296_7	POR3744..scf295_1
POR0629..scf227_4	POR1460..scf208_2	POR3773..scf209_3
POR0681..scf295_1	POR1466..scf209_3	POR3898..scf208_2
POR0729..scf208_2	POR1553..scf209_3	POR3921..scf209_3
POR0764..scf295_9	POR1590..scf209_3	POR3964..scf222_8
POR0766..scf295_1	POR1595..scf295_1	POR3973..scf249_10
POR0770..scf296_7	POR1644..scf297_16	POR3990..scf208_2
POR0783..scf295_1	POR1698..scf295_1	POR3998..scf236_6
POR0804..scf209_3	POR1716..scf208_2	POR4025..scf208_2
POR0858..scf261_15	POR1798..scf249_10	POR4044..scf295_1
POR0864..scf222_8	POR1808..scf295_1	POR4155..scf291_13
POR0878..scf209_3	POR1843..scf295_1	POR4171..scf227_4
POR0890..scf208_2	POR1844..scf208_2	POR4499..scf229_5
POR0892..scf295_1	POR1873..scf249_10	POR4534..scf249_10
POR0970..scf209_3	POR1904..scf243_20	POR4850..scf291_13
POR0983..scf227_4	POR1942..scf295_1	POR4894..scf295_1
POR0993..scf229_5	POR1970..scf249_10	POR4899..scf295_1
POR1012..scf222_8	POR2002..scf209_3	POR4936..scf236_6
POR1034..scf227_4	POR2003..scf222_8	POR4956..scf208_2
POR1057..scf229_5	POR2018..scf227_4	POR5072..scf209_3
POR1073..scf208_2	POR2026..scf295_1	POR5114..scf295_9
POR1093..scf295_1	POR2027..scf295_1	POR5154..scf210_14
POR1121..scf289_17	POR2075..scf291_13	POR5178..scf209_3
POR1122..scf295_9	POR2086..scf208_2	POR5270..scf295_9
POR1147..scf222_8	POR2107..scf295_1	POR5484..scf208_2
POR1179..scf208_2	POR2162..scf229_5	POR5500..scf251_18
POR1204..scf295_1	POR2176..scf208_2	POR5501..scf208_2
POR1226..scf296_7	POR2186..scf209_3	POR5594..scf222_8
POR1231..scf295_1	POR2197..scf209_3	POR5661..scf246_12
POR1272..scf271_22	POR2214..scf229_5	POR5717..scf229_5
POR1309..scf244_11	POR2219..scf208_2	POR5720..scf295_9
POR1312..scf246_12	POR2276..scf208_2	POR5754..scf295_1
POR1323..scf249_10	POR2284..scf255_21	POR5784..scf229_5
POR1337..scf295_1	POR2305..scf249_10	POR5856..scf208_2
POR1338..scf209_3	POR2343..scf209_3	POR5876..scf251_18
POR1347..scf225_25	POR2348..scf295_1	POR5980..scf295_1
POR1373..scf295_9	POR2355..scf208_2	POR5997..scf295_9
POR1398..scf295_9	POR2374..scf227_4	POR6069..scf236_6
POR1421..scf229_5	POR2376..scf295_1	POR6113..scf295_1
POR1432..scf209_3	POR2383..scf251_18	POR6334..scf209_3
POR1447..scf244_11	POR2395..scf295_1	POR6482..scf295_1
POR1448..scf295_1	POR2400..scf295_1	POR6587..scf289_17
POR1455..scf250_33	POR2461..scf222_8	POR6658..scf236_6
POR1459..scf295_1	POR2476..scf208_2	POR6728..scf229_5
POR1493..scf295_1	POR2500..scf295_1	POR6732..scf295_1
POR1498..scf208_2	POR2511..scf295_1	POR6871..scf295_1
POR1549..scf208_2	POR2575..scf236_6	POR7001..scf295_1
POR1605..scf208_2	POR2594..scf227_4	POR7013..scf297_16
POR1615..scf244_11	POR2620..scf251_18	POR7018..scf295_1
POR1631..scf237_24	POR2636..scf227_4	POR7024..scf295_1
POR1667..scf297_16	POR2652..scf227_4	POR7039..scf229_5
POR1674..scf209_3	POR2656..scf295_1	POR7155..scf295_1
POR1681..scf209_3	POR2739..scf295_1	POR7216..scf208_2
POR1694..scf249_10	POR2801..scf208_2	POR7262..scf222_8
POR1751..scf295_1	POR2807..scf209_3	POR7312..scf249_10
POR1765..scf209_3	POR2808..scf208_2	POR7327..scf289_17
POR1769..scf226_27	POR2837..scf295_1	POR7454..scf295_1
POR1815..scf295_1	POR2843..scf222_8	POR7532..scf229_5
POR1829..scf295_1	POR2844..scf208_2	POR7539..scf295_1
POR1866..scf261_15	POR2865..scf249_10	POR7595..scf227_4
POR1874..scf209_3	POR2873..scf295_1	POR7823..scf295_1
POR1875..scf227_4	POR2894..scf209_3	POR7844..scf244_11
POR1885..scf209_3	POR2896..scf296_7	POR7989..scf249_10
POR1907..scf236_6	POR2898..scf297_16	POR7993..scf295_1
POR1939..scf295_1	POR2932..scf295_1	POR8074..scf295_1
POR1957..scf295_1	POR2962..scf249_10	POR8083..scf249_10
POR1962..scf209_3	POR2984..scf208_2	POR8139..scf295_1
POR1987..scf244_11	POR2994..scf295_1	POR8440..scf295_1
POR1994..scf291_13	POR3004..scf227_4	POR8537..scf227_4
POR2023..scf251_18	POR3095..scf222_8	POR8561..scf296_7
POR2034..scf222_8	POR3096..scf209_3	POR8672..scf208_2
POR2056..scf244_11	POR3102..scf296_7	POR8712..scf261_15
POR2076..scf208_2	POR3104..scf295_1	POR8783..scf208_2
POR2085..scf249_10	POR3129..scf222_8	POR8877..scf291_13
POR2109..scf295_1	POR3157..scf295_1	POR8887..scf295_1
POR2137..scf295_1	POR3186..scf295_1	POR8914..scf295_1
POR2145..scf208_2	POR3222..scf208_2	POR8983..scf296_7
POR2155..scf208_2	POR3224..scf295_1	POR9001..scf250_33
POR2160..scf295_1	POR3227..scf227_4	POR9251..scf208_2
POR2187..scf295_1	POR3238..scf208_2	POR9390..scf209_3
POR2196..scf244_11	POR3239..scf246_12	POR9476..scf222_8
POR2238..scf227_4	POR3240..scf295_1	POR9531..scf222_8
POR2239..scf208_2	POR3248..scf208_2	POR9650..scf295_1
POR2261..scf295_1	POR3277..scf295_9	POR9900..scf229_5
POR2306..scf209_3	POR3287..scf209_3	POR0012..scf295_1
POR2310..scf229_5	POR3296..scf208_2	POR0108..scf236_6
POR2311..scf209_3	POR3315..scf295_1	POR0225..scf209_3
POR2325..scf295_1	POR3359..scf209_3	POR0236..scf295_1
POR2332..scf251_18	POR3430..scf208_2	POR0301..scf209_3
POR2346..scf209_3	POR3478..scf236_6	POR0326..scf209_3
POR2373..scf291_13	POR3491..scf295_1	POR0353..scf227_4
POR2378..scf295_1	POR3492..scf208_2	POR0377..scf208_2
POR2408..scf295_1	POR3533..scf229_5	POR0382..scf295_1
POR2413..scf296_7	POR3558..scf222_8	POR0384..scf227_4
POR2467..scf295_9	POR3605..scf291_13	POR0395..scf208_2
POR2504..scf249_10	POR3628..scf295_1	POR0405..scf295_1
POR2558..scf295_1	POR3639..scf222_8	POR0450..scf227_4
POR2560..scf295_1	POR3674..scf229_5	POR0527..scf295_1
POR2580..scf227_4	POR3677..scf209_3	POR0536..scf229_5
POR2596..scf208_2	POR3717..scf222_8	POR0544..scf295_1
POR2611..scf208_2	POR3742..scf227_4	POR0593..scf209_3
POR2633..scf295_1	POR3744..scf295_1	POR0703..scf229_5
POR2638..scf297_16	POR3784..scf236_6	POR0756..scf209_3
POR2665..scf244_11	POR3797..scf208_2	POR0768..scf227_4
POR2729..scf208_2	POR3831..scf209_3	POR0800..scf295_1
POR2740..scf296_7	POR3854..scf249_10	POR0825..scf209_3
POR2748..scf295_1	POR3877..scf295_1	POR0867..scf297_16
POR2783..scf261_15	POR3896..scf208_2	POR0912..scf295_1
POR2793..scf229_5	POR3897..scf209_3	POR0916..scf295_1
POR2815..scf295_1	POR3898..scf208_2	POR0934..scf295_1
POR2822..scf229_5	POR3906..scf249_10	POR0943..scf297_16
POR2835..scf295_9	POR3921..scf209_3	POR0995..scf296_7
POR2853..scf208_2	POR3929..scf208_2	POR1054..scf295_1
POR2861..scf227_4	POR3930..scf295_1	POR1131..scf295_1
POR2868..scf295_1	POR3946..scf209_3	POR1156..scf229_5
POR2912..scf227_4	POR3949..scf226_27	POR1170..scf227_4
POR2918..scf295_1	POR3953..scf209_3	POR1195..scf296_7
POR2920..scf295_1	POR3958..scf295_9	POR1206..scf295_1
POR2927..scf249_10	POR4047..scf208_2	POR1209..scf208_2
POR2933..scf208_2	POR4049..scf209_3	POR1227..scf209_3
POR2947..scf295_1	POR4053..scf209_3	POR1235..scf222_8
POR2992..scf295_1	POR4062..scf295_1	POR1241..scf227_4
POR3017..scf208_2	POR4080..scf295_1	POR1308..scf249_10
POR3036..scf295_1	POR4095..scf295_9	POR1331..scf295_1
POR3050..scf295_1	POR4096..scf209_3	POR1395..scf249_10
POR3070..scf295_1	POR4103..scf209_3	POR1407..scf229_5
POR3079..scf295_1	POR4248..scf295_9	POR1500..scf208_2
POR3094..scf244_11	POR4254..scf295_1	POR1533..scf295_9
POR3135..scf227_4	POR4263..scf208_2	POR1603..scf295_1
POR3147..scf249_10	POR4304..scf295_1	POR1640..scf227_4
POR3181..scf251_18	POR4355..scf208_2	POR1657..scf295_1
POR3241..scf295_1	POR4367..scf295_1	POR1766..scf209_3
POR3247..scf249_10	POR4370..scf295_1	POR1792..scf227_4
POR3276..scf295_1	POR4396..scf208_2	POR1811..scf237_24
POR3279..scf295_1	POR4414..scf297_16	POR1819..scf251_18
POR3320..scf295_9	POR4430..scf208_2	POR1872..scf295_9
POR3321..scf227_4	POR4477..scf295_1	POR1884..scf295_1
POR3364..scf295_1	POR4524..scf227_4	POR1889..scf209_3
POR3367..scf295_1	POR4609..scf295_1	POR1896..scf236_6
POR3374..scf227_4	POR4685..scf251_18	POR1907..scf236_6
POR3377..scf295_1	POR4689..scf295_1	POR1949..scf229_5
POR3397..scf295_1	POR4697..scf267_23	POR1961..scf295_1
POR3404..scf229_5	POR4704..scf208_2	POR1969..scf209_3
POR3413..scf295_9	POR4708..scf295_1	POR2013..scf297_16
POR3418..scf295_1	POR4722..scf296_7	POR2036..scf295_1
POR3424..scf295_1	POR4739..scf295_1	POR2061..scf209_3
POR3453..scf208_2	POR4740..scf289_17	POR2066..scf295_1
POR3482..scf227_4	POR4745..scf209_3	POR2192..scf295_1
POR3504..scf229_5	POR4758..scf295_1	POR2198..scf261_15
POR3524..scf209_3	POR4784..scf208_2	POR2199..scf208_2
POR3530..scf222_8	POR4809..scf295_1	POR2242..scf208_2
POR3560..scf209_3	POR4817..scf295_1	POR2298..scf296_7
POR3599..scf295_1	POR4830..scf229_5	POR2299..scf295_1
POR3617..scf291_13	POR4832..scf295_1	POR2315..scf295_1
POR3619..scf229_5	POR4840..scf295_1	POR2359..scf295_9
POR3626..scf295_1	POR4907..scf295_1	POR2399..scf295_1
POR3629..scf289_17	POR4926..scf244_11	POR2418..scf222_8
POR3669..scf246_12	POR4932..scf209_3	POR2424..scf236_6
POR3687..scf295_1	POR4951..scf209_3	POR2445..scf236_6
POR3726..scf297_16	POR4974..scf208_2	POR2448..scf209_3
POR3743..scf244_11	POR5030..scf295_1	POR2459..scf227_4
POR3748..scf295_1	POR5060..scf295_1	POR2494..scf218_34
POR3752..scf227_4	POR5066..scf209_3	POR2548..scf229_5
POR3765..scf210_14	POR5080..scf295_1	POR2564..scf295_9
POR3767..scf295_1	POR5093..scf291_13	POR2604..scf209_3
POR3785..scf209_3	POR5107..scf227_4	POR2622..scf227_4
POR3804..scf227_4	POR5110..scf295_1	POR2657..scf208_2
POR3809..scf295_1	POR5115..scf210_14	POR2685..scf295_9
POR3812..scf227_4	POR5118..scf295_1	POR2717..scf295_1
POR3826..scf209_3	POR5127..scf249_10	POR2766..scf295_1
POR3837..scf295_1	POR5152..scf261_15	POR2767..scf295_1
POR3841..scf236_6	POR5153..scf295_1	POR2797..scf209_3
POR3867..scf208_2	POR5172..scf295_1	POR2827..scf208_2
POR3873..scf209_3	POR5173..scf295_1	POR2869..scf295_1
POR3876..scf295_1	POR5190..scf236_6	POR2870..scf208_2
POR3886..scf222_8	POR5234..scf296_7	POR2887..scf236_6
POR3907..scf208_2	POR5258..scf227_4	POR2913..scf244_11
POR3926..scf209_3	POR5270..scf295_9	POR2922..scf295_1
POR3931..scf295_1	POR5354..scf208_2	POR2983..scf296_7
POR3941..scf209_3	POR5504..scf295_1	POR2998..scf295_9
POR3942..scf209_3	POR5560..scf295_1	POR3006..scf209_3
POR3983..scf291_13	POR5618..scf222_8	POR3077..scf295_1
POR3999..scf208_2	POR5678..scf209_3	POR3088..scf210_14
POR4017..scf295_1	POR5688..scf209_3	POR3108..scf295_9
POR4020..scf227_4	POR5766..scf236_6	POR3158..scf295_1
POR4033..scf229_5	POR5786..scf295_1	POR3171..scf209_3
POR4038..scf236_6	POR5791..scf295_1	POR3179..scf295_1
POR4039..scf209_3	POR5795..scf208_2	POR3197..scf209_3
POR4056..scf295_1	POR5801..scf227_4	POR3218..scf295_1
POR4065..scf297_16	POR5846..scf244_11	POR3243..scf295_1
POR4066..scf295_9	POR5860..scf209_3	POR3261..scf297_16
POR4092..scf261_15	POR5874..scf296_7	POR3300..scf227_4
POR4099..scf295_1	POR5887..scf209_3	POR3328..scf222_8
POR4142..scf209_3	POR5916..scf295_1	POR3331..scf295_1
POR4156..scf229_5	POR5921..scf208_2	POR3338..scf295_1
POR4158..scf295_1	POR5936..scf295_1	POR3421..scf209_3
POR4193..scf295_1	POR5976..scf209_3	POR3441..scf210_14
POR4217..scf209_3	POR5991..scf209_3	POR3451..scf229_5
POR4239..scf209_3	POR5993..scf208_2	POR3481..scf227_4
POR4276..scf295_1	POR6002..scf295_1	POR3498..scf208_2
POR4291..scf209_3	POR6012..scf222_8	POR3531..scf209_3
POR4301..scf229_5	POR6025..scf295_1	POR3594..scf208_2
POR4343..scf295_1	POR6038..scf208_2	POR3660..scf295_1
POR4385..scf229_5	POR6047..scf295_1	POR3689..scf295_1
POR4402..scf295_1	POR6068..scf209_3	POR3702..scf208_2
POR4404..scf208_2	POR6090..scf295_1	POR3709..scf227_4
POR4434..scf208_2	POR6099..scf295_1	POR3715..scf295_1
POR4498..scf267_23	POR6108..scf251_18	POR3730..scf208_2
POR4537..scf208_2	POR6123..scf244_11	POR3733..scf222_8
POR4576..scf209_3	POR6135..scf295_1	POR3751..scf295_1
POR4579..scf295_1	POR6162..scf295_1	POR3780..scf227_4
POR4585..scf250_33	POR6163..scf227_4	POR3795..scf227_4
POR4597..scf295_1	POR6169..scf295_1	POR3864..scf208_2
POR4625..scf246_12	POR6190..scf209_3	POR3888..scf289_17
POR4642..scf246_12	POR6193..scf295_1	POR3933..scf295_9
POR4661..scf229_5	POR6201..scf209_3	POR3951..scf236_6
POR4666..scf251_18	POR6249..scf295_1	POR4001..scf236_6
POR4683..scf295_9	POR6281..scf295_9	POR4108..scf249_10
POR4695..scf289_17	POR6294..scf227_4	POR4110..scf236_6
POR4703..scf208_2	POR6343..scf229_5	POR4122..scf208_2
POR4717..scf209_3	POR6362..scf226_27	POR4133..scf249_10
POR4723..scf295_1	POR6369..scf295_1	POR4165..scf227_4
POR4726..scf295_1	POR6480..scf209_3	POR4170..scf295_1
POR4734..scf261_15	POR6505..scf209_3	POR4178..scf297_16
POR4765..scf244_11	POR6592..scf222_8	POR4187..scf227_4
POR4768..scf209_3	POR6603..scf209_3	POR4260..scf208_2
POR4774..scf209_3	POR6625..scf227_4	POR4298..scf236_6
POR4822..scf209_3	POR6665..scf296_7	POR4354..scf229_5
POR4825..scf296_7	POR6669..scf208_2	POR4359..scf209_3
POR4835..scf295_1	POR6677..scf226_27	POR4373..scf210_14
POR4846..scf208_2	POR6694..scf209_3	POR4374..scf291_13
POR4877..scf261_15	POR6699..scf209_3	POR4409..scf229_5
POR4885..scf295_1	POR6721..scf209_3	POR4433..scf295_9
POR4903..scf209_3	POR6732..scf295_1	POR4463..scf295_1
POR4904..scf229_5	POR6744..scf208_2	POR4464..scf295_1
POR4909..scf227_4	POR6753..scf295_1	POR4468..scf249_10
POR4915..scf295_1	POR6755..scf229_5	POR4488..scf208_2
POR4923..scf295_1	POR6756..scf222_8	POR4516..scf295_9
POR4924..scf209_3	POR6790..scf295_1	POR4529..scf295_1
POR4943..scf295_1	POR6823..scf209_3	POR4538..scf210_14
POR4944..scf227_4	POR6830..scf244_11	POR4556..scf295_1
POR5014..scf295_1	POR6842..scf209_3	POR4644..scf209_3
POR5024..scf295_1	POR6886..scf261_15	POR4698..scf295_1
POR5027..scf295_1	POR6900..scf295_9	POR4715..scf295_1
POR5075..scf208_2	POR6907..scf209_3	POR4732..scf209_3
POR5091..scf249_10	POR6940..scf209_3	POR4738..scf208_2
POR5099..scf295_1	POR6944..scf297_16	POR4743..scf227_4
POR5126..scf227_4	POR6948..scf295_1	POR4759..scf295_1
POR5157..scf249_10	POR6955..scf295_1	POR4794..scf296_7
POR5167..scf209_3	POR6964..scf222_8	POR4811..scf295_1
POR5175..scf295_1	POR6991..scf295_1	POR4826..scf295_9
POR5179..scf229_5	POR7015..scf244_11	POR4833..scf209_3
POR5181..scf229_5	POR7030..scf209_3	POR4856..scf295_1
POR5183..scf208_2	POR7049..scf295_1	POR4859..scf236_6
POR5192..scf209_3	POR7057..scf208_2	POR4864..scf209_3
POR5218..scf209_3	POR7088..scf295_9	POR4896..scf295_1
POR5227..scf250_33	POR7102..scf229_5	POR5003..scf229_5
POR5259..scf295_1	POR7105..scf295_1	POR5007..scf227_4
POR5274..scf209_3	POR7127..scf295_1	POR5065..scf209_3
POR5279..scf289_17	POR7128..scf209_3	POR5067..scf209_3
POR5305..scf295_1	POR7131..scf229_5	POR5076..scf295_1
POR5320..scf295_1	POR7147..scf227_4	POR5117..scf209_3
POR5353..scf236_6	POR7158..scf251_18	POR5129..scf209_3
POR5357..scf261_15	POR7232..scf209_3	POR5142..scf295_1
POR5364..scf244_11	POR7270..scf229_5	POR5149..scf229_5
POR5392..scf295_1	POR7284..scf296_7	POR5171..scf227_4
POR5394..scf295_1	POR7287..scf229_5	POR5188..scf295_1
POR5427..scf227_4	POR7296..scf208_2	POR5189..scf222_8
POR5434..scf296_7	POR7327..scf289_17	POR5225..scf295_1
POR5450..scf208_2	POR7332..scf295_1	POR5245..scf295_1
POR5462..scf209_3	POR7350..scf227_4	POR5272..scf295_1
POR5464..scf295_1	POR7351..scf249_10	POR5324..scf295_1
POR5471..scf209_3	POR7368..scf295_1	POR5353..scf236_6
POR5499..scf295_1	POR7412..scf208_2	POR5362..scf236_6
POR5521..scf297_16	POR7445..scf208_2	POR5376..scf249_10
POR5525..scf227_4	POR7461..scf295_1	POR5393..scf295_1
POR5535..scf295_1	POR7471..scf229_5	POR5416..scf208_2
POR5574..scf295_1	POR7478..scf295_1	POR5430..scf227_4
POR5582..scf246_12	POR7519..scf295_1	POR5461..scf209_3
POR5609..scf295_1	POR7555..scf209_3	POR5481..scf297_16
POR5669..scf209_3	POR7565..scf291_13	POR5516..scf209_3
POR5684..scf295_1	POR7615..scf295_1	POR5529..scf295_1
POR5728..scf296_7	POR7642..scf295_1	POR5543..scf295_1
POR5736..scf236_6	POR7695..scf227_4	POR5586..scf296_7
POR5765..scf295_1	POR7700..scf209_3	POR5601..scf244_11
POR5780..scf227_4	POR7748..scf227_4	POR5626..scf209_3
POR5789..scf209_3	POR7790..scf295_1	POR5744..scf296_7
POR5867..scf226_27	POR7794..scf295_1	POR5757..scf229_5
POR5888..scf295_1	POR7808..scf291_13	POR5764..scf295_1
POR5920..scf222_8	POR7813..scf295_1	POR5768..scf295_1
POR5938..scf295_1	POR7844..scf244_11	POR5772..scf291_13
POR5947..scf297_16	POR7852..scf209_3	POR5778..scf295_1
POR5958..scf295_1	POR7883..scf295_1	POR5803..scf295_1
POR5963..scf229_5	POR7885..scf229_5	POR5806..scf295_1
POR5968..scf295_1	POR7918..scf295_1	POR5830..scf295_1
POR5977..scf209_3	POR7935..scf295_1	POR5875..scf227_4
POR5984..scf209_3	POR7936..scf295_1	POR5903..scf295_1
POR5985..scf261_15	POR7957..scf295_1	POR5922..scf296_7
POR6010..scf295_1	POR7959..scf209_3	POR5932..scf227_4
POR6015..scf236_6	POR7972..scf289_17	POR5933..scf295_1
POR6020..scf209_3	POR7979..scf257_31	POR5941..scf270_19
POR6026..scf295_1	POR8016..scf244_11	POR5961..scf295_1
POR6072..scf295_1	POR8021..scf229_5	POR6011..scf222_8
POR6079..scf208_2	POR8123..scf209_3	POR6016..scf295_1
POR6098..scf229_5	POR8130..scf295_9	POR6021..scf227_4
POR6110..scf222_8	POR8138..scf295_1	POR6042..scf291_13
POR6122..scf249_10	POR8142..scf244_11	POR6048..scf295_1
POR6124..scf295_1	POR8161..scf208_2	POR6057..scf295_9
POR6142..scf236_6	POR8186..scf295_9	POR6130..scf261_15
POR6212..scf229_5	POR8188..scf227_4	POR6131..scf291_13
POR6222..scf246_12	POR8235..scf208_2	POR6189..scf208_2
POR6229..scf227_4	POR8239..scf229_5	POR6272..scf249_10
POR6279..scf295_1	POR8349..scf295_1	POR6287..scf295_1
POR6306..scf295_1	POR8362..scf208_2	POR6289..scf209_3
POR6313..scf227_4	POR8391..scf295_1	POR6332..scf227_4
POR6322..scf295_9	POR8408..scf295_1	POR6344..scf261_15
POR6361..scf236_6	POR8444..scf208_2	POR6348..scf209_3
POR6406..scf227_4	POR8470..scf227_4	POR6438..scf296_7
POR6420..scf295_1	POR8481..scf227_4	POR6519..scf208_2
POR6443..scf209_3	POR8486..scf249_10	POR6568..scf295_1
POR6497..scf209_3	POR8502..scf295_1	POR6579..scf209_3
POR6506..scf209_3	POR8526..scf295_1	POR6620..scf295_1
POR6540..scf236_6	POR8559..scf295_1	POR6656..scf295_1
POR6573..scf244_11	POR8614..scf295_1	POR6738..scf209_3
POR6607..scf209_3	POR8617..scf295_1	POR6741..scf244_11
POR6616..scf249_10	POR8685..scf295_9	POR6778..scf296_7
POR6624..scf295_1	POR8716..scf222_8	POR6787..scf295_1
POR6653..scf295_1	POR8724..scf209_3	POR6838..scf295_1
POR6696..scf295_1	POR8738..scf208_2	POR6848..scf246_12
POR6724..scf295_1	POR8744..scf229_5	POR6897..scf295_1
POR6762..scf227_4	POR8799..scf295_1	POR6912..scf244_11
POR6770..scf295_1	POR8823..scf295_1	POR6915..scf209_3
POR6786..scf236_6	POR8844..scf209_3	POR6923..scf296_7
POR6796..scf209_3	POR8868..scf208_2	POR6958..scf236_6
POR6818..scf227_4	POR8907..scf244_11	POR6969..scf246_12
POR6841..scf295_1	POR8919..scf229_5	POR6982..scf209_3
POR6857..scf295_1	POR8973..scf209_3	POR6993..scf210_14
POR6879..scf295_1	POR9018..scf209_3	POR7009..scf208_2
POR6911..scf295_1	POR9033..scf291_13	POR7079..scf236_6
POR6919..scf289_17	POR9036..scf209_3	POR7086..scf227_4
POR6943..scf295_1	POR9048..scf222_8	POR7090..scf237_24
POR6950..scf227_4	POR9049..scf222_8	POR7093..scf236_6
POR6968..scf295_1	POR9096..scf295_1	POR7132..scf295_1
POR6995..scf209_3	POR9131..scf227_4	POR7176..scf289_17
POR7072..scf246_12	POR9132..scf295_9	POR7204..scf296_7
POR7078..scf295_1	POR9136..scf295_1	POR7220..scf297_16
POR7080..scf222_8	POR9142..scf227_4	POR7222..scf295_1
POR7091..scf296_7	POR9149..scf208_2	POR7268..scf294_26
POR7119..scf244_11	POR9162..scf209_3	POR7278..scf296_7
POR7125..scf295_1	POR9178..scf295_1	POR7289..scf243_20
POR7133..scf295_1	POR9224..scf295_1	POR7297..scf227_4
POR7138..scf249_10	POR9258..scf208_2	POR7374..scf208_2
POR7157..scf295_9	POR9259..scf227_4	POR7376..scf295_1
POR7179..scf289_17	POR9276..scf227_4	POR7386..scf295_1
POR7180..scf296_7	POR9278..scf295_1	POR7392..scf295_1
POR7185..scf209_3	POR9295..scf295_1	POR7420..scf208_2
POR7198..scf229_5	POR9304..scf229_5	POR7421..scf296_7
POR7205..scf295_1	POR9352..scf261_15	POR7436..scf208_2
POR7271..scf222_8	POR9416..scf251_18	POR7464..scf291_13
POR7280..scf236_6	POR9480..scf229_5	POR7470..scf295_1
POR7286..scf222_8	POR9516..scf227_4	POR7495..scf295_1
POR7309..scf209_3	POR9518..scf209_3	POR7524..scf209_3
POR7310..scf244_11	POR9543..scf227_4	POR7552..scf295_1
POR7323..scf246_12	POR9545..scf210_14	POR7582..scf227_4
POR7378..scf236_6	POR9552..scf229_5	POR7596..scf208_2
POR7387..scf295_1	POR9590..scf209_3	POR7600..scf210_14
POR7389..scf289_17	POR9598..scf208_2	POR7634..scf229_5
POR7404..scf276_29	POR9599..scf291_13	POR7637..scf295_1
POR7465..scf276_29	POR9605..scf208_2	POR7641..scf208_2
POR7481..scf208_2	POR9607..scf208_2	POR7668..scf236_6
POR7492..scf249_10	POR9614..scf244_11	POR7682..scf208_2
POR7493..scf295_1	POR9618..scf208_2	POR7689..scf291_13
POR7500..scf295_1	POR9663..scf209_3	POR7702..scf227_4
POR7512..scf295_1	POR9754..scf295_1	POR7740..scf236_6
POR7517..scf295_1	POR9828..scf295_1	POR7745..scf229_5
POR7529..scf249_10	POR9835..scf244_11	POR7796..scf271_22
POR7547..scf295_1	POR9884..scf295_1	POR7798..scf295_1
POR7567..scf208_2	POR0030..scf295_1	POR7811..scf209_3
POR7571..scf295_1	POR0177..scf295_1	POR7825..scf297_16
POR7580..scf208_2	POR0262..scf229_5	POR7851..scf222_8
POR7584..scf295_1	POR0275..scf222_8	POR7866..scf208_2
POR7597..scf208_2	POR0290..scf276_29	POR7878..scf209_3
POR7601..scf289_17	POR0324..scf208_2	POR7890..scf208_2
POR7612..scf229_5	POR0329..scf295_1	POR7911..scf295_1
POR7640..scf209_3	POR0339..scf250_33	POR7930..scf295_1
POR7680..scf227_4	POR0343..scf208_2	POR7934..scf222_8
POR7711..scf227_4	POR0396..scf227_4	POR7963..scf209_3
POR7717..scf244_11	POR0401..scf295_1	POR7991..scf208_2
POR7724..scf295_1	POR0429..scf222_8	POR8014..scf291_13
POR7725..scf295_1	POR0492..scf209_3	POR8058..scf295_1
POR7771..scf209_3	POR0574..scf295_1	POR8070..scf295_1
POR7803..scf208_2	POR0609..scf295_1	POR8092..scf295_1
POR7809..scf295_9	POR0658..scf296_7	POR8140..scf249_10
POR7817..scf209_3	POR0662..scf295_9	POR8174..scf295_1
POR7828..scf244_11	POR0668..scf295_1	POR8219..scf295_1
POR7834..scf297_16	POR0672..scf208_2	POR8221..scf296_7
POR7835..scf295_1	POR0688..scf209_3	POR8225..scf295_1
POR7858..scf246_12	POR0706..scf291_13	POR8251..scf295_1
POR7875..scf209_3	POR0736..scf208_2	POR8254..scf295_9
POR7892..scf244_11	POR0752..scf208_2	POR8255..scf295_1
POR7894..scf209_3	POR0767..scf295_1	POR8271..scf208_2
POR7905..scf295_1	POR0801..scf208_2	POR8278..scf209_3
POR7906..scf209_3	POR0821..scf209_3	POR8295..scf295_1
POR7921..scf208_2	POR0868..scf251_18	POR8303..scf244_11
POR7937..scf208_2	POR0910..scf244_11	POR8313..scf227_4
POR7987..scf295_1	POR0927..scf251_18	POR8441..scf289_17
POR7994..scf295_1	POR0964..scf208_2	POR8473..scf295_1
POR8030..scf208_2	POR1023..scf296_7	POR8478..scf295_1
POR8084..scf244_11	POR1029..scf227_4	POR8488..scf222_8
POR8160..scf208_2	POR1044..scf297_16	POR8498..scf209_3
POR8171..scf295_1	POR1225..scf295_1	POR8548..scf227_4
POR8177..scf227_4	POR1240..scf296_7	POR8568..scf261_15
POR8189..scf209_3	POR1316..scf209_3	POR8600..scf227_4
POR8194..scf295_1	POR1618..scf229_5	POR8611..scf209_3
POR8198..scf227_4	POR1630..scf222_8	POR8793..scf208_2
POR8232..scf295_1	POR1649..scf227_4	POR8879..scf295_1
POR8263..scf295_9	POR1659..scf267_23	POR8925..scf222_8
POR8285..scf229_5	POR1669..scf225_25	POR8957..scf295_1
POR8286..scf227_4	POR1742..scf208_2	POR8958..scf208_2
POR8298..scf244_11	POR1826..scf209_3	POR8966..scf295_1
POR8348..scf208_2	POR1892..scf236_6	POR8968..scf208_2
POR8413..scf267_23	POR1895..scf208_2	POR8978..scf295_1
POR8423..scf208_2	POR1940..scf209_3	POR9023..scf295_1
POR8434..scf229_5	POR1952..scf295_1	POR9052..scf296_7
POR8446..scf209_3	POR2012..scf222_8	POR9088..scf249_10
POR8493..scf295_1	POR2090..scf295_1	POR9104..scf227_4
POR8503..scf249_10	POR2099..scf295_1	POR9165..scf295_1
POR8533..scf229_5	POR2170..scf227_4	POR9179..scf236_6
POR8536..scf227_4	POR2183..scf209_3	POR9182..scf222_8
POR8552..scf209_3	POR2217..scf251_18	POR9204..scf236_6
POR8567..scf295_1	POR2265..scf209_3	POR9232..scf222_8
POR8573..scf227_4	POR2452..scf229_5	POR9237..scf261_15
POR8578..scf229_5	POR2482..scf295_1	POR9270..scf222_8
POR8620..scf208_2	POR2602..scf208_2	POR9292..scf227_4
POR8659..scf225_25	POR2609..scf208_2	POR9309..scf251_18
POR8662..scf236_6	POR2648..scf208_2	POR9310..scf229_5
POR8720..scf208_2	POR2705..scf295_9	POR9335..scf229_5
POR8731..scf227_4	POR2711..scf227_4	POR9401..scf295_1
POR8741..scf295_9	POR2718..scf269_36	POR9429..scf208_2
POR8753..scf244_11	POR2732..scf295_1	POR9445..scf208_2
POR8754..scf236_6	POR2755..scf295_1	POR9471..scf246_12
POR8774..scf236_6	POR2789..scf252_32	POR9474..scf295_1
POR8785..scf295_1	POR2812..scf295_1	POR9482..scf295_9
POR8795..scf209_3	POR2852..scf295_1	POR9499..scf209_3
POR8816..scf244_11	POR2886..scf295_1	POR9522..scf227_4
POR8821..scf209_3	POR2888..scf229_5	POR9529..scf295_1
POR8833..scf269_36	POR2934..scf295_1	POR9535..scf295_1
POR8834..scf208_2	POR3074..scf229_5	POR9540..scf295_1
POR8872..scf295_9	POR3105..scf295_1	POR9566..scf295_1
POR8891..scf227_4	POR3169..scf236_6	POR9606..scf255_21
POR8894..scf227_4	POR3182..scf209_3	POR9608..scf229_5
POR8905..scf295_1	POR3250..scf295_1	POR9630..scf227_4
POR8906..scf209_3	POR3293..scf297_16	POR9642..scf222_8
POR9004..scf295_1	POR3313..scf208_2	POR9658..scf222_8
POR9017..scf227_4	POR3351..scf295_1	POR9662..scf227_4
POR9059..scf295_1	POR3425..scf295_1	POR9689..scf209_3
POR9067..scf209_3	POR3438..scf208_2	POR9870..scf295_1
POR9071..scf244_11	POR3576..scf244_11	POR9878..scf297_16
POR9073..scf227_4	POR3652..scf295_1	POR0024..scf297_16
POR9095..scf229_5	POR3673..scf227_4	POR0050..scf208_2
POR9127..scf295_1	POR3739..scf208_2	POR0166..scf297_16
POR9133..scf249_10	POR3749..scf209_3	POR0172..scf261_15
POR9146..scf295_1	POR3775..scf295_9	POR0186..scf222_8
POR9167..scf295_1	POR3803..scf295_9	POR0194..scf295_1
POR9190..scf249_10	POR3853..scf295_1	POR0234..scf227_4
POR9209..scf208_2	POR3917..scf209_3	POR0254..scf295_1
POR9225..scf208_2	POR3918..scf208_2	POR0335..scf295_1
POR9238..scf296_7	POR4027..scf295_1	POR0344..scf208_2
POR9264..scf295_1	POR4042..scf295_1	POR0356..scf297_16
POR9289..scf209_3	POR4052..scf295_9	POR0407..scf295_1
POR9313..scf236_6	POR4141..scf295_1	POR0415..scf209_3
POR9333..scf261_15	POR4160..scf209_3	POR0417..scf229_5
POR9367..scf295_1	POR4171..scf227_4	POR0418..scf295_1
POR9379..scf209_3	POR4259..scf208_2	POR0422..scf295_1
POR9391..scf229_5	POR4269..scf208_2	POR0439..scf295_1
POR9393..scf295_1	POR4306..scf289_17	POR0451..scf209_3
POR9397..scf208_2	POR4311..scf295_1	POR0489..scf244_11
POR9403..scf295_1	POR4332..scf295_1	POR0501..scf296_7
POR9409..scf222_8	POR4399..scf227_4	POR0528..scf295_1
POR9417..scf291_13	POR4417..scf227_4	POR0561..scf209_3
POR9421..scf209_3	POR4500..scf229_5	POR0626..scf208_2
POR9432..scf295_1	POR4521..scf209_3	POR0689..scf295_1
POR9438..scf295_1	POR4548..scf244_11	POR0795..scf227_4
POR9443..scf227_4	POR4611..scf222_8	POR0858..scf261_15
POR9454..scf291_13	POR4681..scf227_4	POR0890..scf208_2
POR9460..scf295_9	POR4848..scf244_11	POR0983..scf227_4
POR9483..scf295_1	POR4858..scf295_9	POR0993..scf229_5
POR9497..scf209_3	POR4861..scf296_7	POR1002..scf291_13
POR9526..scf227_4	POR4963..scf295_1	POR1062..scf227_4
POR9596..scf209_3	POR4964..scf295_9	POR1179..scf208_2
POR9602..scf295_1	POR4991..scf208_2	POR1204..scf295_1
POR9610..scf209_3	POR5013..scf295_1	POR1245..scf227_4
POR9635..scf261_15	POR5018..scf208_2	POR1265..scf295_9
POR9637..scf289_17	POR5045..scf208_2	POR1301..scf208_2
POR9651..scf209_3	POR5055..scf295_1	POR1373..scf295_9
POR9653..scf229_5	POR5072..scf209_3	POR1421..scf229_5
POR9679..scf295_1	POR5116..scf296_7	POR1468..scf208_2
POR9701..scf250_33	POR5151..scf295_1	POR1493..scf295_1
POR9718..scf208_2	POR5391..scf296_7	POR1502..scf208_2
POR9763..scf227_4	POR5407..scf209_3	POR1536..scf295_1
POR9785..scf208_2	POR5411..scf289_17	POR1549..scf208_2
POR9787..scf229_5	POR5435..scf208_2	POR1568..scf295_1
POR9790..scf209_3	POR5479..scf295_1	POR1585..scf208_2
POR9852..scf295_1	POR5615..scf295_1	POR1592..scf297_16
POR9887..scf222_8	POR5631..scf208_2	POR1615..scf244_11
POR9889..scf244_11	POR5633..scf295_9	POR1623..scf295_1
POR9890..scf295_1	POR5666..scf208_2	POR1631..scf237_24
POR9894..scf208_2	POR5683..scf295_1	POR1681..scf209_3
POR0077..scf246_12	POR5700..scf295_1	POR1751..scf295_1
POR0120..scf208_2	POR5717..scf229_5	POR1765..scf209_3
POR0167..scf236_6	POR5738..scf236_6	POR1777..scf208_2
POR0290..scf276_29	POR5754..scf295_1	POR1784..scf295_1
POR0462..scf295_1	POR5853..scf295_1	POR1815..scf295_1
POR0576..scf236_6	POR5885..scf295_1	POR1829..scf295_1
POR0717..scf296_7	POR6030..scf209_3	POR1957..scf295_1
POR0823..scf208_2	POR6053..scf208_2	POR2049..scf244_11
POR0975..scf295_1	POR6094..scf227_4	POR2085..scf249_10
POR0979..scf227_4	POR6096..scf209_3	POR2134..scf271_22
POR1022..scf208_2	POR6121..scf296_7	POR2143..scf295_1
POR1029..scf227_4	POR6141..scf229_5	POR2145..scf208_2
POR1041..scf209_3	POR6175..scf249_10	POR2178..scf295_1
POR1081..scf208_2	POR6231..scf295_1	POR2190..scf236_6
POR1173..scf227_4	POR6298..scf295_1	POR2261..scf295_1
POR1316..scf209_3	POR6328..scf295_1	POR2329..scf209_3
POR1352..scf249_10	POR6377..scf295_1	POR2346..scf209_3
POR1418..scf295_1	POR6388..scf208_2	POR2371..scf208_2
POR1464..scf236_6	POR6390..scf295_1	POR2373..scf291_13
POR1590..scf209_3	POR6431..scf209_3	POR2437..scf295_1
POR1709..scf295_1	POR6513..scf227_4	POR2469..scf222_8
POR1763..scf244_11	POR6538..scf295_1	POR2504..scf249_10
POR1928..scf295_9	POR6548..scf209_3	POR2558..scf295_1
POR1932..scf208_2	POR6652..scf229_5	POR2603..scf295_1
POR1941..scf291_13	POR6664..scf295_1	POR2611..scf208_2
POR1952..scf295_1	POR6701..scf289_17	POR2733..scf295_9
POR2047..scf296_7	POR6728..scf229_5	POR2815..scf295_1
POR2231..scf295_1	POR6898..scf227_4	POR2889..scf236_6
POR2322..scf208_2	POR6917..scf222_8	POR2912..scf227_4
POR2410..scf295_9	POR6983..scf295_1	POR2920..scf295_1
POR2412..scf209_3	POR7013..scf297_16	POR2933..scf208_2
POR2423..scf229_5	POR7083..scf209_3	POR2957..scf208_2
POR2587..scf227_4	POR7107..scf229_5	POR2959..scf210_14
POR2841..scf296_7	POR7169..scf227_4	POR2963..scf295_1
POR2970..scf208_2	POR7183..scf222_8	POR2992..scf295_1
POR3012..scf291_13	POR7189..scf236_6	POR3017..scf208_2
POR3129..scf222_8	POR7265..scf296_7	POR3018..scf208_2
POR3186..scf295_1	POR7306..scf295_1	POR3050..scf295_1
POR3288..scf251_18	POR7342..scf208_2	POR3055..scf295_1
POR3317..scf270_19	POR7349..scf208_2	POR3147..scf249_10
POR3352..scf296_7	POR7364..scf210_14	POR3309..scf210_14
POR3631..scf291_13	POR7395..scf295_1	POR3323..scf208_2
POR3744..scf295_1	POR7443..scf227_4	POR3327..scf244_11
POR3773..scf209_3	POR7468..scf296_7	POR3345..scf227_4
POR3898..scf208_2	POR7538..scf295_1	POR3372..scf295_1
POR3921..scf209_3	POR7660..scf295_1	POR3407..scf296_7
POR3964..scf222_8	POR7699..scf209_3	POR3418..scf295_1
POR3973..scf249_10	POR7742..scf209_3	POR3517..scf208_2
POR3990..scf208_2	POR7800..scf222_8	POR3518..scf244_11
POR3998..scf236_6	POR7820..scf295_1	POR3566..scf208_2
POR4025..scf208_2	POR7886..scf295_1	POR3603..scf295_1
POR4044..scf295_1	POR7914..scf209_3	POR3617..scf291_13
POR4155..scf291_13	POR7956..scf295_1	POR3654..scf295_1
POR4171..scf227_4	POR7969..scf236_6	POR3743..scf244_11
POR4499..scf229_5	POR7997..scf229_5	POR3748..scf295_1
POR4534..scf249_10	POR7998..scf209_3	POR3765..scf210_14
POR4850..scf291_13	POR8001..scf210_14	POR3804..scf227_4
POR4894..scf295_1	POR8010..scf297_16	POR3859..scf227_4
POR4899..scf295_1	POR8074..scf295_1	POR3882..scf244_11
POR4936..scf236_6	POR8153..scf208_2	POR3886..scf222_8
POR4956..scf208_2	POR8310..scf295_1	POR3942..scf209_3
POR5072..scf209_3	POR8346..scf209_3	POR3957..scf295_1
POR5114..scf295_9	POR8410..scf295_1	POR3980..scf297_16
POR5154..scf210_14	POR8420..scf209_3	POR4029..scf295_9
POR5178..scf209_3	POR8507..scf244_11	POR4033..scf229_5
POR5270..scf295_9	POR8523..scf295_1	POR4056..scf295_1
POR5484..scf208_2	POR8588..scf209_3	POR4064..scf227_4
POR5500..scf251_18	POR8652..scf297_16	POR4065..scf297_16
POR5501..scf208_2	POR8670..scf208_2	POR4077..scf295_1
POR5594..scf222_8	POR8708..scf208_2	POR4144..scf236_6
POR5661..scf246_12	POR8712..scf261_15	POR4276..scf295_1
POR5717..scf229_5	POR8784..scf208_2	POR4289..scf295_9
POR5720..scf295_9	POR8794..scf295_1	POR4385..scf229_5
POR5754..scf295_1	POR8822..scf229_5	POR4401..scf222_8
POR5784..scf229_5	POR8845..scf208_2	POR4434..scf208_2
POR5856..scf208_2	POR8941..scf209_3	POR4482..scf249_10
POR5876..scf251_18	POR8951..scf261_15	POR4515..scf295_1
POR5980..scf295_1	POR8997..scf209_3	POR4569..scf209_3
POR5997..scf295_9	POR9045..scf295_1	POR4608..scf208_2
POR6069..scf236_6	POR9076..scf227_4	POR4642..scf246_12
POR6113..scf295_1	POR9125..scf209_3	POR4647..scf244_11
POR6334..scf209_3	POR9234..scf227_4	POR4650..scf209_3
POR6482..scf295_1	POR9249..scf295_1	POR4726..scf295_1
POR6587..scf289_17	POR9293..scf295_1	POR4768..scf209_3
POR6658..scf236_6	POR9350..scf295_1	POR4774..scf209_3
POR6728..scf229_5	POR9353..scf226_27	POR4788..scf244_11
POR6732..scf295_1	POR9363..scf222_8	POR4825..scf296_7
POR6871..scf295_1	POR9365..scf295_1	POR4846..scf208_2
POR7001..scf295_1	POR9390..scf209_3	POR4847..scf255_21
POR7013..scf297_16	POR9459..scf291_13	POR4904..scf229_5
POR7018..scf295_1	POR9495..scf295_1	POR4923..scf295_1
POR7024..scf295_1	POR9521..scf295_1	POR4924..scf209_3
POR7039..scf229_5	POR9532..scf295_9	POR4992..scf227_4
POR7155..scf295_1	POR9600..scf209_3	POR4993..scf295_9
POR7216..scf208_2	POR9620..scf246_12	POR5014..scf295_1
POR7262..scf222_8	POR9684..scf227_4	POR5024..scf295_1
POR7312..scf249_10	POR9687..scf249_10	POR5027..scf295_1
POR7327..scf289_17	POR9722..scf226_27	POR5046..scf209_3
POR7454..scf295_1	POR9784..scf209_3	POR5071..scf295_9
POR7532..scf229_5	POR9819..scf297_16	POR5091..scf249_10
POR7539..scf295_1	POR9857..scf295_1	POR5099..scf295_1
POR7595..scf227_4	POR0498..scf296_7	POR5133..scf208_2
POR7823..scf295_1	POR0553..scf209_3	POR5246..scf208_2
POR7844..scf244_11	POR0852..scf295_1	POR5316..scf295_1
POR7989..scf249_10	POR0951..scf249_10	POR5364..scf244_11
POR7993..scf295_1	POR0959..scf209_3	POR5392..scf295_1
POR8074..scf295_1	POR1413..scf296_7	POR5441..scf208_2
POR8083..scf249_10	POR1594..scf295_1	POR5462..scf209_3
POR8139..scf295_1	POR2047..scf296_7	POR5488..scf209_3
POR8440..scf295_1	POR2248..scf296_7	POR5736..scf236_6
POR8537..scf227_4	POR2300..scf208_2	POR5748..scf295_1
POR8561..scf296_7	POR2470..scf295_1	POR5781..scf209_3
POR8672..scf208_2	POR2883..scf296_7	POR5789..scf209_3
POR8712..scf261_15	POR2909..scf261_15	POR5938..scf295_1
POR8783..scf208_2	POR2925..scf295_1	POR5963..scf229_5
POR8877..scf291_13	POR3001..scf249_10	POR5985..scf261_15
POR8887..scf295_1	POR3009..scf297_16	POR5987..scf295_1
POR8914..scf295_1	POR3204..scf295_1	POR5998..scf208_2
POR8983..scf296_7	POR3317..scf270_19	POR6098..scf229_5
POR9001..scf250_33	POR3684..scf295_1	POR6142..scf236_6
POR9251..scf208_2	POR3805..scf295_1	POR6181..scf295_1
POR9390..scf209_3	POR3820..scf297_16	POR6237..scf295_1
POR9476..scf222_8	POR3905..scf295_1	POR6238..scf246_12
POR9531..scf222_8	POR3995..scf295_1	POR6239..scf295_1
POR9650..scf295_1	POR4022..scf209_3	POR6313..scf227_4
POR9900..scf229_5	POR4209..scf295_1	POR6322..scf295_9
POR0017..scf208_2	POR4327..scf295_1	POR6379..scf295_1
POR0164..scf295_1	POR4383..scf208_2	POR6456..scf295_1
POR0241..scf295_9	POR4420..scf236_6	POR6498..scf227_4
POR0251..scf295_1	POR4462..scf251_18	POR6560..scf244_11
POR0389..scf209_3	POR4535..scf209_3	POR6562..scf295_1
POR0458..scf208_2	POR4623..scf295_1	POR6566..scf209_3
POR0549..scf295_1	POR4880..scf209_3	POR6573..scf244_11
POR0614..scf208_2	POR4887..scf295_1	POR6600..scf246_12
POR0704..scf229_5	POR5008..scf236_6	POR6602..scf295_9
POR0777..scf229_5	POR5036..scf229_5	POR6653..scf295_1
POR0780..scf295_1	POR5057..scf208_2	POR6696..scf295_1
POR0782..scf227_4	POR5215..scf209_3	POR6742..scf209_3
POR0824..scf295_9	POR5583..scf295_9	POR6786..scf236_6
POR0918..scf209_3	POR5594..scf222_8	POR6857..scf295_1
POR0930..scf295_1	POR5604..scf209_3	POR6858..scf295_1
POR0988..scf295_9	POR5870..scf209_3	POR6868..scf222_8
POR1024..scf295_1	POR5980..scf295_1	POR6878..scf295_1
POR1030..scf295_1	POR5999..scf261_15	POR6879..scf295_1
POR1220..scf295_1	POR6133..scf237_24	POR6943..scf295_1
POR1248..scf295_1	POR6191..scf295_1	POR6963..scf244_11
POR1319..scf208_2	POR6312..scf229_5	POR6970..scf295_1
POR1365..scf227_4	POR6350..scf227_4	POR6995..scf209_3
POR1501..scf227_4	POR6355..scf209_3	POR7072..scf246_12
POR1743..scf208_2	POR6582..scf209_3	POR7078..scf295_1
POR1744..scf208_2	POR6729..scf244_11	POR7080..scf222_8
POR1761..scf295_1	POR6924..scf209_3	POR7091..scf296_7
POR1773..scf236_6	POR6925..scf222_8	POR7118..scf208_2
POR1790..scf295_1	POR7162..scf227_4	POR7137..scf229_5
POR1911..scf209_3	POR7178..scf295_1	POR7179..scf289_17
POR2013..scf297_16	POR7216..scf208_2	POR7198..scf229_5
POR2049..scf244_11	POR7477..scf227_4	POR7310..scf244_11
POR2082..scf289_17	POR7523..scf295_1	POR7323..scf246_12
POR2100..scf229_5	POR7539..scf295_1	POR7324..scf295_1
POR2161..scf295_1	POR7589..scf236_6	POR7348..scf295_1
POR2169..scf222_8	POR7721..scf208_2	POR7387..scf295_1
POR2178..scf295_1	POR8083..scf249_10	POR7389..scf289_17
POR2255..scf208_2	POR8107..scf244_11	POR7492..scf249_10
POR2280..scf295_1	POR8192..scf244_11	POR7499..scf243_20
POR2327..scf295_1	POR8307..scf295_1	POR7500..scf295_1
POR2329..scf209_3	POR8319..scf208_2	POR7529..scf249_10
POR2381..scf296_7	POR8553..scf295_9	POR7571..scf295_1
POR2449..scf208_2	POR8609..scf222_8	POR7605..scf227_4
POR2481..scf209_3	POR8684..scf295_1	POR7614..scf229_5
POR2493..scf225_25	POR8715..scf208_2	POR7680..scf227_4
POR2501..scf209_3	POR9028..scf236_6	POR7725..scf295_1
POR2526..scf295_1	POR9223..scf249_10	POR7801..scf227_4
POR2591..scf209_3	POR9251..scf208_2	POR7803..scf208_2
POR2658..scf208_2	POR9286..scf295_9	POR7858..scf246_12
POR2696..scf229_5	POR9425..scf295_9	POR7902..scf257_31
POR2700..scf208_2	POR9436..scf296_7	POR7906..scf209_3
POR2733..scf295_9	POR9569..scf295_1	POR7922..scf295_1
POR2846..scf295_1	POR9690..scf208_2	POR7937..scf208_2
POR2943..scf297_16		POR8019..scf295_1
POR3081..scf251_18		POR8148..scf208_2
POR3083..scf208_2		POR8162..scf209_3
POR3160..scf227_4		POR8198..scf227_4
POR3298..scf249_10		POR8201..scf295_1
POR3467..scf229_5		POR8247..scf229_5
POR3484..scf296_7		POR8252..scf295_1
POR3485..scf295_1		POR8263..scf295_9
POR3518..scf244_11		POR8286..scf227_4
POR3519..scf249_10		POR8413..scf267_23
POR3566..scf208_2		POR8423..scf208_2
POR3570..scf295_1		POR8426..scf295_1
POR3609..scf209_3		POR8436..scf227_4
POR3621..scf227_4		POR8446..scf209_3
POR3637..scf229_5		POR8493..scf295_1
POR3642..scf208_2		POR8503..scf249_10
POR3688..scf208_2		POR8573..scf227_4
POR3731..scf227_4		POR8655..scf208_2
POR3866..scf295_1		POR8754..scf236_6
POR3882..scf244_11		POR8757..scf295_1
POR3933..scf295_9		POR8789..scf295_9
POR4021..scf297_16		POR8821..scf209_3
POR4277..scf227_4		POR8841..scf209_3
POR4326..scf209_3		POR9017..scf227_4
POR4338..scf209_3		POR9084..scf210_14
POR4471..scf296_7		POR9146..scf295_1
POR4675..scf209_3		POR9225..scf208_2
POR4771..scf295_1		POR9264..scf295_1
POR4787..scf296_7		POR9282..scf227_4
POR4905..scf229_5		POR9370..scf222_8
POR4989..scf295_1		POR9379..scf209_3
POR4993..scf295_9		POR9393..scf295_1
POR5042..scf227_4		POR9394..scf295_1
POR5073..scf295_1		POR9451..scf209_3
POR5194..scf295_1		POR9460..scf295_9
POR5201..scf295_1		POR9602..scf295_1
POR5223..scf208_2		POR9635..scf261_15
POR5310..scf244_11		POR9645..scf297_16
POR5441..scf208_2		POR9710..scf295_1
POR5481..scf297_16		POR9724..scf291_13
POR5632..scf297_16		POR9728..scf236_6
POR5648..scf295_1		POR9783..scf227_4
POR5656..scf295_1		POR9852..scf295_1
POR5663..scf209_3		POR9872..scf295_9
POR5672..scf297_16		POR9887..scf222_8
POR5752..scf209_3		POR9889..scf244_11
POR5773..scf209_3		POR0170..scf295_1
POR5878..scf249_10		POR0241..scf295_9
POR6197..scf291_13		POR0365..scf244_11
POR6237..scf295_1		POR0408..scf209_3
POR6255..scf208_2		POR0577..scf229_5
POR6258..scf295_1		POR0614..scf208_2
POR6364..scf295_1		POR0909..scf295_1
POR6392..scf295_1		POR0988..scf295_9
POR6598..scf296_7		POR1018..scf208_2
POR6684..scf227_4		POR1077..scf295_1
POR6813..scf295_1		POR1182..scf295_9
POR6876..scf295_9		POR1306..scf208_2
POR6931..scf295_1		POR1358..scf295_1
POR6978..scf295_1		POR1498..scf208_2
POR6981..scf208_2		POR1683..scf209_3
POR7061..scf209_3		POR1744..scf208_2
POR7117..scf296_7		POR1786..scf209_3
POR7118..scf208_2		POR1790..scf295_1
POR7191..scf295_1		POR1875..scf227_4
POR7243..scf208_2		POR2203..scf227_4
POR7411..scf255_21		POR2263..scf208_2
POR7422..scf295_1		POR2280..scf295_1
POR7605..scf227_4		POR2320..scf295_1
POR7670..scf208_2		POR2381..scf296_7
POR7769..scf295_1		POR2526..scf295_1
POR7829..scf208_2		POR2560..scf295_1
POR7929..scf295_1		POR2740..scf296_7
POR7973..scf295_9		POR2835..scf295_9
POR8327..scf227_4		POR2891..scf222_8
POR8457..scf209_3		POR3014..scf295_1
POR8656..scf209_3		POR3083..scf208_2
POR8661..scf295_1		POR3170..scf236_6
POR8663..scf271_22		POR3194..scf296_7
POR8710..scf296_7		POR3484..scf296_7
POR8769..scf236_6		POR3487..scf295_1
POR8831..scf222_8		POR3581..scf295_1
POR8841..scf209_3		POR3626..scf295_1
POR8913..scf209_3		POR3648..scf227_4
POR8985..scf222_8		POR3656..scf295_1
POR8988..scf209_3		POR3688..scf208_2
POR9056..scf236_6		POR3931..scf295_1
POR9239..scf295_1		POR4017..scf295_1
POR9287..scf208_2		POR4020..scf227_4
POR9385..scf295_1		POR4086..scf208_2
POR9415..scf222_8		POR4147..scf295_1
POR9472..scf295_9		POR4156..scf229_5
POR9559..scf208_2		POR4280..scf295_9
POR9565..scf244_11		POR4320..scf295_1
POR9611..scf236_6		POR4753..scf208_2
POR9645..scf297_16		POR4771..scf295_1
POR9849..scf208_2		POR4787..scf296_7
POR9888..scf244_11		POR4905..scf229_5
POR0012..scf295_1		POR5254..scf222_8
POR0108..scf236_6		POR5298..scf209_3
POR0225..scf209_3		POR5357..scf261_15
POR0236..scf295_1		POR5422..scf229_5
POR0301..scf209_3		POR5434..scf296_7
POR0326..scf209_3		POR5451..scf222_8
POR0353..scf227_4		POR5471..scf209_3
POR0377..scf208_2		POR5474..scf295_1
POR0382..scf295_1		POR5648..scf295_1
POR0384..scf227_4		POR5765..scf295_1
POR0395..scf208_2		POR5892..scf295_1
POR0405..scf295_1		POR5966..scf209_3
POR0450..scf227_4		POR6084..scf269_36
POR0527..scf295_1		POR6132..scf295_1
POR0536..scf229_5		POR6230..scf261_15
POR0544..scf295_1		POR6279..scf295_1
POR0593..scf209_3		POR6364..scf295_1
POR0703..scf229_5		POR6493..scf227_4
POR0756..scf209_3		POR6523..scf209_3
POR0768..scf227_4		POR6597..scf295_9
POR0800..scf295_1		POR6770..scf295_1
POR0825..scf209_3		POR6816..scf295_1
POR0867..scf297_16		POR6911..scf295_1
POR0912..scf295_1		POR7061..scf209_3
POR0916..scf295_1		POR7125..scf295_1
POR0934..scf295_1		POR7144..scf295_9
POR0943..scf297_16		POR7157..scf295_9
POR0995..scf296_7		POR7236..scf295_1
POR1054..scf295_1		POR7424..scf249_10
POR1131..scf295_1		POR7430..scf295_1
POR1156..scf229_5		POR7493..scf295_1
POR1170..scf227_4		POR7674..scf208_2
POR1195..scf296_7		POR7711..scf227_4
POR1206..scf295_1		POR7829..scf208_2
POR1209..scf208_2		POR8398..scf295_1
POR1227..scf209_3		POR8468..scf208_2
POR1235..scf222_8		POR8620..scf208_2
POR1241..scf227_4		POR8656..scf209_3
POR1308..scf249_10		POR8659..scf225_25
POR1331..scf295_1		POR8661..scf295_1
POR1395..scf249_10		POR8731..scf227_4
POR1407..scf229_5		POR8875..scf209_3
POR1500..scf208_2		POR8917..scf222_8
POR1533..scf295_9		POR8988..scf209_3
POR1603..scf295_1		POR9006..scf236_6
POR1640..scf227_4		POR9059..scf295_1
POR1657..scf295_1		POR9089..scf236_6
POR1766..scf209_3		POR9140..scf209_3
POR1792..scf227_4		POR9145..scf295_1
POR1811..scf237_24		POR9377..scf229_5
POR1819..scf251_18		POR9415..scf222_8
POR1872..scf295_9		POR9421..scf209_3
POR1884..scf295_1		POR9426..scf227_4
POR1889..scf209_3		POR9466..scf229_5
POR1896..scf236_6		POR9513..scf297_16
POR1949..scf229_5		POR9558..scf209_3
POR1961..scf295_1		POR9681..scf296_7
POR1969..scf209_3		POR9849..scf208_2
POR2036..scf295_1		POR9894..scf208_2
POR2061..scf209_3
POR2066..scf295_1
POR2192..scf295_1
POR2198..scf261_15
POR2199..scf208_2
POR2242..scf208_2
POR2298..scf296_7
POR2299..scf295_1
POR2315..scf295_1
POR2359..scf295_9
POR2399..scf295_1
POR2418..scf222_8
POR2424..scf236_6
POR2445..scf236_6
POR2448..scf209_3
POR2459..scf227_4
POR2494..scf218_34
POR2548..scf229_5
POR2564..scf295_9
POR2604..scf209_3
POR2622..scf227_4
POR2657..scf208_2
POR2685..scf295_9
POR2717..scf295_1
POR2766..scf295_1
POR2767..scf295_1
POR2797..scf209_3
POR2827..scf208_2
POR2869..scf295_1
POR2870..scf208_2
POR2887..scf236_6
POR2913..scf244_11
POR2922..scf295_1
POR2983..scf296_7
POR2998..scf295_9
POR3006..scf209_3
POR3077..scf295_1
POR3088..scf210_14
POR3108..scf295_9
POR3158..scf295_1
POR3171..scf209_3
POR3179..scf295_1
POR3197..scf209_3
POR3218..scf295_1
POR3243..scf295_1
POR3261..scf297_16
POR3300..scf227_4
POR3328..scf222_8
POR3331..scf295_1
POR3338..scf295_1
POR3421..scf209_3
POR3441..scf210_14
POR3451..scf229_5
POR3481..scf227_4
POR3498..scf208_2
POR3531..scf209_3
POR3594..scf208_2
POR3660..scf295_1
POR3689..scf295_1
POR3702..scf208_2
POR3709..scf227_4
POR3715..scf295_1
POR3730..scf208_2
POR3733..scf222_8
POR3751..scf295_1
POR3780..scf227_4
POR3795..scf227_4
POR3864..scf208_2
POR3888..scf289_17
POR3951..scf236_6
POR4001..scf236_6
POR4108..scf249_10
POR4110..scf236_6
POR4122..scf208_2
POR4133..scf249_10
POR4165..scf227_4
POR4170..scf295_1
POR4178..scf297_16
POR4187..scf227_4
POR4260..scf208_2
POR4298..scf236_6
POR4354..scf229_5
POR4359..scf209_3
POR4373..scf210_14
POR4374..scf291_13
POR4409..scf229_5
POR4433..scf295_9
POR4463..scf295_1
POR4464..scf295_1
POR4468..scf249_10
POR4488..scf208_2
POR4516..scf295_9
POR4529..scf295_1
POR4538..scf210_14
POR4556..scf295_1
POR4644..scf209_3
POR4698..scf295_1
POR4715..scf295_1
POR4732..scf209_3
POR4738..scf208_2
POR4743..scf227_4
POR4759..scf295_1
POR4794..scf296_7
POR4811..scf295_1
POR4826..scf295_9
POR4833..scf209_3
POR4856..scf295_1
POR4859..scf236_6
POR4864..scf209_3
POR4896..scf295_1
POR5003..scf229_5
POR5007..scf227_4
POR5065..scf209_3
POR5067..scf209_3
POR5076..scf295_1
POR5117..scf209_3
POR5129..scf209_3
POR5142..scf295_1
POR5149..scf229_5
POR5171..scf227_4
POR5188..scf295_1
POR5189..scf222_8
POR5225..scf295_1
POR5245..scf295_1
POR5272..scf295_1
POR5324..scf295_1
POR5362..scf236_6
POR5376..scf249_10
POR5393..scf295_1
POR5416..scf208_2
POR5430..scf227_4
POR5461..scf209_3
POR5516..scf209_3
POR5529..scf295_1
POR5543..scf295_1
POR5586..scf296_7
POR5601..scf244_11
POR5626..scf209_3
POR5744..scf296_7
POR5757..scf229_5
POR5764..scf295_1
POR5768..scf295_1
POR5772..scf291_13
POR5778..scf295_1
POR5803..scf295_1
POR5806..scf295_1
POR5830..scf295_1
POR5875..scf227_4
POR5903..scf295_1
POR5922..scf296_7
POR5932..scf227_4
POR5933..scf295_1
POR5941..scf270_19
POR5961..scf295_1
POR6011..scf222_8
POR6016..scf295_1
POR6021..scf227_4
POR6042..scf291_13
POR6048..scf295_1
POR6057..scf295_9
POR6130..scf261_15
POR6131..scf291_13
POR6189..scf208_2
POR6272..scf249_10
POR6287..scf295_1
POR6289..scf209_3
POR6332..scf227_4
POR6344..scf261_15
POR6348..scf209_3
POR6438..scf296_7
POR6519..scf208_2
POR6568..scf295_1
POR6579..scf209_3
POR6620..scf295_1
POR6656..scf295_1
POR6738..scf209_3
POR6741..scf244_11
POR6778..scf296_7
POR6787..scf295_1
POR6838..scf295_1
POR6848..scf246_12
POR6897..scf295_1
POR6912..scf244_11
POR6915..scf209_3
POR6923..scf296_7
POR6958..scf236_6
POR6969..scf246_12
POR6982..scf209_3
POR6993..scf210_14
POR7009..scf208_2
POR7079..scf236_6
POR7086..scf227_4
POR7090..scf237_24
POR7093..scf236_6
POR7132..scf295_1
POR7176..scf289_17
POR7204..scf296_7
POR7220..scf297_16
POR7222..scf295_1
POR7268..scf294_26
POR7278..scf296_7
POR7289..scf243_20
POR7297..scf227_4
POR7374..scf208_2
POR7376..scf295_1
POR7386..scf295_1
POR7392..scf295_1
POR7420..scf208_2
POR7421..scf296_7
POR7436..scf208_2
POR7464..scf291_13
POR7470..scf295_1
POR7495..scf295_1
POR7524..scf209_3
POR7552..scf295_1
POR7582..scf227_4
POR7596..scf208_2
POR7600..scf210_14
POR7634..scf229_5
POR7637..scf295_1
POR7641..scf208_2
POR7668..scf236_6
POR7682..scf208_2
POR7689..scf291_13
POR7702..scf227_4
POR7740..scf236_6
POR7745..scf229_5
POR7796..scf271_22
POR7798..scf295_1
POR7811..scf209_3
POR7825..scf297_16
POR7851..scf222_8
POR7866..scf208_2
POR7878..scf209_3
POR7890..scf208_2
POR7911..scf295_1
POR7930..scf295_1
POR7934..scf222_8
POR7963..scf209_3
POR7991..scf208_2
POR8014..scf291_13
POR8058..scf295_1
POR8070..scf295_1
POR8092..scf295_1
POR8140..scf249_10
POR8174..scf295_1
POR8219..scf295_1
POR8221..scf296_7
POR8225..scf295_1
POR8251..scf295_1
POR8254..scf295_9
POR8255..scf295_1
POR8271..scf208_2
POR8278..scf209_3
POR8295..scf295_1
POR8303..scf244_11
POR8313..scf227_4
POR8441..scf289_17
POR8473..scf295_1
POR8478..scf295_1
POR8488..scf222_8
POR8498..scf209_3
POR8548..scf227_4
POR8568..scf261_15
POR8600..scf227_4
POR8611..scf209_3
POR8793..scf208_2
POR8879..scf295_1
POR8925..scf222_8
POR8957..scf295_1
POR8958..scf208_2
POR8966..scf295_1
POR8968..scf208_2
POR8978..scf295_1
POR9023..scf295_1
POR9052..scf296_7
POR9088..scf249_10
POR9104..scf227_4
POR9165..scf295_1
POR9179..scf236_6
POR9182..scf222_8
POR9204..scf236_6
POR9232..scf222_8
POR9237..scf261_15
POR9270..scf222_8
POR9292..scf227_4
POR9309..scf251_18
POR9310..scf229_5
POR9335..scf229_5
POR9401..scf295_1
POR9429..scf208_2
POR9445..scf208_2
POR9471..scf246_12
POR9474..scf295_1
POR9482..scf295_9
POR9499..scf209_3
POR9522..scf227_4
POR9529..scf295_1
POR9535..scf295_1
POR9540..scf295_1
POR9566..scf295_1
POR9606..scf255_21
POR9608..scf229_5
POR9630..scf227_4
POR9642..scf222_8
POR9658..scf222_8
POR9662..scf227_4
POR9689..scf209_3
POR9870..scf295_1
POR9878..scf297_16
POR0002..scf296_7
POR0020..scf208_2
POR0028..scf249_10
POR0071..scf227_4
POR0078..scf295_1
POR0095..scf295_1
POR0133..scf229_5
POR0161..scf295_9
POR0201..scf295_9
POR0202..scf208_2
POR0256..scf208_2
POR0267..scf208_2
POR0336..scf295_1
POR0345..scf222_8
POR0351..scf209_3
POR0371..scf295_9
POR0385..scf295_1
POR0403..scf296_7
POR0448..scf249_10
POR0453..scf208_2
POR0508..scf208_2
POR0513..scf209_3
POR0517..scf227_4
POR0525..scf295_1
POR0526..scf295_1
POR0556..scf251_18
POR0560..scf209_3
POR0595..scf295_1
POR0596..scf295_1
POR0602..scf251_18
POR0604..scf209_3
POR0605..scf295_1
POR0637..scf295_1
POR0639..scf295_1
POR0653..scf244_11
POR0671..scf289_17
POR0682..scf243_20
POR0696..scf208_2
POR0719..scf236_6
POR0743..scf227_4
POR0749..scf227_4
POR0763..scf296_7
POR0805..scf227_4
POR0810..scf295_1
POR0815..scf228_30
POR0835..scf295_1
POR0839..scf295_1
POR0874..scf295_1
POR0889..scf208_2
POR0933..scf249_10
POR0948..scf295_1
POR0986..scf222_8
POR0987..scf208_2
POR1007..scf236_6
POR1028..scf209_3
POR1085..scf291_13
POR1100..scf295_1
POR1144..scf229_5
POR1163..scf222_8
POR1203..scf209_3
POR1219..scf295_1
POR1247..scf295_1
POR1275..scf249_10
POR1326..scf227_4
POR1327..scf249_10
POR1336..scf209_3
POR1339..scf227_4
POR1362..scf222_8
POR1374..scf227_4
POR1386..scf210_14
POR1446..scf296_7
[truncated: 771 more rows]

## Sheet: DEGs NL1 vs. NR
Gene	log2FC	log10padj	NCBI Description
POR0004..scf209_3	-2.28115	23.1906
POR0008..scf295_1	-1.58817	10.9463			Repeated genes	No
POR0034..scf289_17	-1.01207	3.65994			Total genes differentially expressed from 1.48 to 0,6		1282
POR0035..scf208_2	-1.66414	11.9362
POR0047..scf295_1	-3.141	91.3583
POR0048..scf227_4	-1.76212	9.54144
POR0062..scf222_8	-1.4531	4.39678
POR0063..scf295_1	-1.25039	12.8949			Sum of	DOWN regulation	732
POR0067..scf267_23	-2.759	14.928				UP regulation	550
POR0069..scf296_7	-2.00887	7.98989
POR0082..scf222_8	-1.05615	5.62006
POR0117..scf295_1	-2.54089	12.6848
POR0132..scf227_4	-1.08678	2.57242
POR0178..scf208_2	-1.17683	10.2608
POR0205..scf295_1	-1.30992	10.0216
POR0213..scf236_6	-1.63922	21.2834
POR0216..scf244_11	-1.4725	5.06032
POR0222..scf227_4	-1.8253	12.9011
POR0237..scf295_1	-2.98049	57.1447
POR0242..scf295_1	-1.03152	11.5447
POR0252..scf295_1	-1.46709	11.2332
POR0323..scf209_3	-1.54985	25.6503
POR0343..scf208_2	-1.17727	2.4987
POR0354..scf227_4	-1.36454	5.36773
POR0363..scf227_4	-1.47698	6.52197
POR0366..scf296_7	-2.13995	12.7154
POR0373..scf209_3	-1.92444	10.263
POR0392..scf249_10	-1.5589	9.35711
POR0412..scf227_4	-1.06143	2.4845
POR0420..scf208_2	-3.22735	40.5279
POR0446..scf295_9	-2.26404	18.1187
POR0471..scf295_9	-1.03149	2.72674
POR0484..scf246_12	-3.51624	84.8947
POR0493..scf227_4	-1.17881	2.79307
POR0498..scf296_7	-1.00157	4.51728
POR0500..scf227_4	-1.17521	8.61852
POR0507..scf209_3	-1.14768	5.21595
POR0545..scf295_1	-1.82259	4.37483
POR0568..scf295_9	-2.3252	13.2774
POR0608..scf261_15	-2.2186	14.8294
POR0616..scf209_3	-4.72086	21.4719
POR0624..scf251_18	-1.05962	7.28653
POR0630..scf289_17	-1.6363	17.9542
POR0648..scf208_2	-1.06312	6.71648
POR0663..scf251_18	-2.6521	62.6879
POR0668..scf295_1	-1.19298	3.64958
POR0674..scf295_1	-2.56175	51.3608
POR0702..scf295_1	-1.84856	25.5817
POR0713..scf210_14	-4.54661	17.7861
POR0714..scf208_2	-1.01843	3.30367
POR0765..scf295_1	-4.87343	128.915	Retrovirus-related Pol polyprotein from transposon TNT 1-94 [Porphyridium purpureum]
POR0813..scf295_1	-1.10161	3.08635
POR0837..scf295_1	-1.68048	13.5506
POR0845..scf295_1	-1.15734	7.95704
POR0856..scf295_1	-1.63629	10.3709
POR0865..scf296_7	-1.37857	6.26994
POR0868..scf251_18	-1.14739	9.10621
POR0875..scf296_7	-1.45405	10.2783
POR0877..scf222_8	-1.62775	6.90893
POR0891..scf295_1	-1.71484	9.40052
POR0925..scf295_1	-1.23896	6.90147
POR0931..scf244_11	-4.75381	49.3197
POR0942..scf289_17	-2.63916	8.08622
POR0984..scf236_6	-3.13059	8.3544
POR1019..scf209_3	-2.7169	11.5203
POR1020..scf295_1	-1.32326	7.29151
POR1048..scf227_4	-1.09041	2.85099
POR1055..scf295_1	-2.32051	29.5855
POR1067..scf295_1	-1.26009	4.36246
POR1069..scf227_4	-1.10012	5.1278
POR1076..scf295_1	-1.14571	8.81248
POR1082..scf295_1	-3.4384	84.0223
POR1097..scf208_2	-1.13783	3.29338
POR1119..scf297_16	-2.70519	13.5585
POR1129..scf295_1	-1.73076	4.71529
POR1132..scf208_2	-3.19953	76.5457
POR1135..scf244_11	-1.13476	3.93451
POR1143..scf252_32	-2.18234	14.3169
POR1149..scf295_1	-1.29368	9.46533
POR1167..scf261_15	-3.17246	9.8057
POR1216..scf295_1	-2.11087	9.18311
POR1229..scf251_18	-1.13911	13.5326
POR1234..scf208_2	-1.56663	4.04782
POR1246..scf236_6	-2.20386	31.5432
POR1249..scf209_3	-1.03937	5.37238
POR1276..scf210_14	-2.03091	17.9215
POR1283..scf296_7	-1.97819	15.7942
POR1324..scf244_11	-1.61435	21.2181
POR1341..scf295_9	-1.04848	5.12421
POR1348..scf295_1	-1.40948	14.8173
POR1354..scf208_2	-2.6558	18.3443
POR1355..scf227_4	-1.7055	19.4958
POR1368..scf236_6	-1.06904	10.326
POR1372..scf222_8	-1.54807	7.94106
POR1380..scf208_2	-1.11629	12.2548
POR1382..scf236_6	-1.51565	12.9153
POR1391..scf295_1	-1.14423	5.43592
POR1393..scf209_3	-1.09787	5.53826
POR1396..scf295_1	-1.14144	7.86176
POR1401..scf209_3	-1.9414	4.76995
POR1414..scf295_1	-2.08759	8.34848
POR1419..scf208_2	-1.85221	20.2594
POR1427..scf295_1	-2.21759	22.2954
POR1437..scf295_1	-1.62569	7.57652
POR1438..scf295_9	-1.13989	10.4807
POR1449..scf295_1	-1.42291	7.52922
POR1491..scf229_5	-1.03676	7.84236
POR1494..scf209_3	-1.9339	24.6404
POR1519..scf249_10	-1.54967	8.24416
POR1523..scf295_1	-2.07948	23.6074
POR1575..scf227_4	-2.0448	12.5864
POR1576..scf295_1	-1.09169	6.14229
POR1577..scf291_13	-1.6634	14.1771
POR1580..scf295_1	-1.95372	39.4326
POR1602..scf209_3	-1.93106	10.0325
POR1608..scf295_1	-1.97765	22.7375
POR1621..scf295_1	-1.76221	11.2522
POR1651..scf208_2	-1.08986	5.64541
POR1652..scf209_3	-1.35098	9.57419
POR1707..scf251_18	-3.64418	26.8287
POR1717..scf295_9	-1.0801	3.65933
POR1727..scf295_1	-1.39185	3.27524
POR1749..scf209_3	-1.10769	6.02612
POR1776..scf208_2	-4.68409	45.2756
POR1823..scf244_11	-2.4296	17.9857
POR1833..scf295_1	-1.85683	24.6127
POR1835..scf236_6	-1.42468	2.69262
POR1845..scf227_4	-1.44171	18.2712
POR1851..scf249_10	-1.58631	19.5459
POR1899..scf291_13	-1.15023	4.75178
POR1913..scf208_2	-2.25609	28.8512
POR1920..scf229_5	-1.31991	6.43034
POR1935..scf209_3	-1.64867	17.2555
POR1940..scf209_3	-1.73726	13.5893
POR1954..scf295_1	-2.13695	13.3437
POR1964..scf246_12	-3.40253	21.8322
POR1974..scf227_4	-1.08257	4.43945
POR1997..scf295_1	-1.53424	17.5336
POR2008..scf251_18	-3.17743	25.343
POR2024..scf222_8	-1.70424	14.073
POR2050..scf209_3	-1.094	8.69976
POR2059..scf244_11	-1.96366	19.1824
POR2071..scf209_3	-1.47363	7.13346
POR2078..scf209_3	-3.19637	86.0168
POR2090..scf295_1	-1.18887	6.19725
POR2092..scf210_14	-4.51632	21.3295
POR2114..scf236_6	-1.79862	7.41819
POR2118..scf222_8	-1.09719	10.6718
POR2124..scf208_2	-1.60881	11.2669
POR2140..scf222_8	-2.0376	14.0743
POR2151..scf295_1	-1.13975	4.83757
POR2240..scf295_1	-1.20397	10.029
POR2265..scf209_3	-1.55113	15.3579
POR2278..scf289_17	-2.12358	40.6738
POR2301..scf295_1	-1.11247	4.56003
POR2347..scf295_1	-1.35594	12.2717
POR2356..scf251_18	-2.39224	7.9817
POR2367..scf296_7	-1.11314	4.5785
POR2368..scf209_3	-1.21758	10.1619
POR2372..scf208_2	-2.10823	6.59338
POR2386..scf209_3	-1.22888	7.26078
POR2394..scf295_1	-4.51407	34.5488
POR2419..scf210_14	-3.44838	38.9948
POR2422..scf209_3	-1.83937	11.5916
POR2434..scf268_49	-1.36451	4.97798
POR2451..scf222_8	-1.49567	6.82379
POR2464..scf208_2	-1.55128	9.62998
POR2503..scf222_8	-1.03185	8.45386
POR2520..scf208_2	-1.87389	8.20529
POR2523..scf249_10	-1.12201	6.76203
POR2527..scf227_4	-1.80958	5.36336
POR2552..scf295_1	-1.26881	7.97895
POR2557..scf209_3	-2.30147	10.8311
POR2588..scf208_2	-1.92495	3.99849
POR2599..scf295_1	-1.79997	15.7879
POR2600..scf270_19	-1.75578	11.0334
POR2609..scf208_2	-1.63582	22.1052
POR2616..scf209_3	-1.43671	16.4444
POR2629..scf209_3	-1.15069	4.84368
POR2644..scf295_1	-1.16425	6.33544
POR2646..scf208_2	-2.18211	18.9926
POR2647..scf229_5	-1.31959	4.60964
POR2648..scf208_2	-2.70298	50.5233
POR2650..scf246_12	-3.27191	4.66065
POR2690..scf270_19	-1.08136	8.39251
POR2703..scf296_7	-2.48182	23.079
POR2719..scf236_6	-1.00366	6.91316
POR2737..scf227_4	-3.09969	20.3677
POR2752..scf227_4	-3.56392	113.267	Transposon Ty3-I Gag-Pol polyprotein [Porphyridium purpureum]
POR2755..scf295_1	-1.47197	12.8978
POR2774..scf222_8	-2.48311	65.5939
POR2775..scf227_4	-2.64424	21.9946
POR2789..scf252_32	-1.27433	2.92708
POR2823..scf251_18	-1.75644	8.55635
POR2829..scf209_3	-1.37669	7.39508
POR2830..scf208_2	-4.19813	42.5377
POR2836..scf229_5	-1.07714	6.67404
POR2845..scf236_6	-1.44953	7.8524
POR2847..scf229_5	-2.89051	35.8038
POR2855..scf222_8	-1.11925	3.93532
POR2872..scf295_1	-1.64861	15.5359
POR2880..scf209_3	-2.53646	11.9774
POR2901..scf227_4	-2.29333	10.1121
POR2919..scf295_1	-1.28522	13.4001
POR2925..scf295_1	-1.48672	21.7771
POR2931..scf246_12	-3.98593	17.5807
POR2935..scf208_2	-1.10122	4.78463
POR2952..scf295_1	-1.54695	7.52508
POR2954..scf295_1	-2.668	28.9691
POR2964..scf208_2	-2.15686	5.69911
POR2982..scf236_6	-1.66321	8.93241
POR2989..scf295_1	-1.01202	2.56261
POR2990..scf295_9	-1.90012	20.0474
POR3002..scf222_8	-1.29662	12.6753
POR3021..scf227_4	-1.14677	10.6467
POR3030..scf209_3	-1.83234	19.3839
POR3040..scf295_1	-1.97846	15.9229
POR3043..scf209_3	-2.27237	16.602
POR3067..scf296_7	-2.93688	25.7709
POR3087..scf297_16	-1.36742	5.16824
POR3089..scf295_1	-2.00296	11.7598
POR3105..scf295_1	-1.37117	10.3703
POR3115..scf208_2	-1.81347	8.17998
POR3116..scf222_8	-1.4129	6.0825
POR3118..scf208_2	-1.01926	2.88085
POR3119..scf227_4	-1.25066	9.53557
POR3120..scf244_11	-4.08967	19.8225
POR3126..scf295_1	-2.16789	20.5477
POR3141..scf227_4	-1.37706	10.7287
POR3155..scf209_3	-1.43267	17.8995
POR3166..scf208_2	-2.52869	36.7553
POR3169..scf236_6	-1.67543	6.88514
POR3172..scf209_3	-1.24302	4.38099
POR3188..scf236_6	-1.59326	5.51852
POR3214..scf227_4	-1.41565	8.29169
POR3220..scf295_1	-3.29618	9.27004
POR3228..scf227_4	-2.47927	26.1128
POR3250..scf295_1	-1.25973	10.6034
POR3252..scf209_3	-3.45237	53.3054
POR3253..scf229_5	-2.86855	14.0034
POR3260..scf295_1	-1.5284	4.84993
POR3263..scf295_9	-1.08267	6.25065
POR3266..scf209_3	-1.59892	4.2905
POR3270..scf222_8	-2.61632	29.5669
POR3271..scf295_1	-2.108	40.9621
POR3285..scf209_3	-1.8157	17.038
POR3307..scf295_1	-1.15099	3.32951
POR3319..scf210_14	-2.11881	14.2256
POR3324..scf296_7	-1.15923	8.70582
POR3351..scf295_1	-3.66142	81.3111
POR3371..scf295_1	-1.48004	4.2526
POR3409..scf227_4	-1.05987	4.53337
POR3426..scf210_14	-2.36671	13.7376
POR3440..scf291_13	-3.56408	34.3641
POR3445..scf295_1	-1.08196	4.45963
POR3456..scf227_4	-4.18666	13.1508
POR3489..scf209_3	-1.40886	11.7114
POR3506..scf208_2	-2.757	22.3102
POR3535..scf208_2	-2.24005	10.695
POR3549..scf227_4	-1.45926	9.98703
POR3554..scf295_1	-1.04612	3.99218
POR3576..scf244_11	-1.20152	3.30302
POR3577..scf209_3	-1.00166	6.79901
POR3584..scf295_9	-1.37718	4.51956
POR3604..scf295_1	-2.20423	32.1893
POR3615..scf236_6	-2.38943	40.1176
POR3627..scf296_7	-1.10065	5.5921
POR3653..scf295_1	-1.26144	6.0407
POR3673..scf227_4	-1.32598	5.56376
POR3676..scf209_3	-2.7388	51.3753
POR3683..scf208_2	-2.10992	10.2922
POR3691..scf244_11	-1.20313	6.23909
POR3692..scf246_12	-2.72229	57.9404
POR3694..scf295_1	-1.09689	5.83785
POR3719..scf295_1	-1.46355	3.89976
POR3720..scf244_11	-3.01953	5.28686
POR3723..scf261_15	-3.34553	9.24721
POR3728..scf296_7	-1.74215	8.23813
POR3739..scf208_2	-1.01454	7.24485
POR3766..scf227_4	-2.67801	9.21988
POR3776..scf295_1	-4.55227	36.7067
POR3788..scf208_2	-1.3006	8.82578
POR3794..scf227_4	-1.41925	2.90065
POR3803..scf295_9	-4.35282	30.9952
POR3807..scf294_26	-1.84561	3.57734
POR3821..scf236_6	-4.18058	68.3365
POR3840..scf295_1	-1.49196	4.76003
POR3843..scf295_1	-1.65537	7.24018
POR3844..scf295_1	-1.27841	2.57802
POR3850..scf270_19	-2.64143	28.7892
POR3853..scf295_1	-2.18579	32.5352
POR3869..scf294_26	-2.06134	8.28987
POR3900..scf295_1	-1.13702	3.4657
POR3916..scf209_3	-1.47835	14.6373
POR3919..scf222_8	-1.80057	9.95433
POR3928..scf209_3	-1.09555	9.79937
POR3992..scf209_3	-2.18821	8.1002
POR4032..scf295_1	-1.34705	23.2718
POR4035..scf295_1	-1.22158	7.23952
POR4042..scf295_1	-1.61262	16.2891
POR4057..scf222_8	-1.03888	2.13826
POR4063..scf208_2	-1.03967	3.01936
POR4100..scf244_11	-1.15122	5.11912
POR4106..scf210_14	-2.61786	9.93968
POR4107..scf208_2	-3.19241	5.42355
POR4123..scf295_1	-2.88855	51.5359
POR4127..scf289_17	-1.8374	6.62145
POR4140..scf227_4	-2.86889	12.7941
POR4154..scf295_1	-1.01565	6.86836
POR4157..scf296_7	-1.11651	5.85089
POR4190..scf261_15	-1.2008	8.92517
POR4201..scf295_1	-1.53776	16.6403
POR4212..scf222_8	-2.46072	41.3441
POR4213..scf227_4	-1.54714	23.8795
POR4219..scf236_6	-3.05879	7.63822
POR4227..scf227_4	-1.10394	3.53899
POR4228..scf296_7	-2.27941	32.9253
POR4235..scf228_30	-2.57611	12.981
POR4244..scf255_21	-2.35781	13.5663
POR4268..scf244_11	-2.13605	8.27072
POR4269..scf208_2	-1.10088	2.67714
POR4272..scf295_1	-1.02308	4.64035
POR4279..scf295_1	-1.20795	5.32917
POR4297..scf222_8	-1.4601	6.56885
POR4302..scf295_1	-2.46455	41.7735
POR4325..scf208_2	-1.77486	10.3425
POR4327..scf295_1	-1.34837	3.6678
POR4336..scf295_9	-1.39973	17.4134
POR4360..scf295_1	-2.79295	15.0782
POR4361..scf236_6	-1.25392	6.64184
POR4363..scf210_14	-2.64754	21.8083
POR4390..scf208_2	-2.19906	9.06398
POR4420..scf236_6	-2.30022	10.5767
POR4443..scf209_3	-2.12937	6.9332
POR4505..scf295_9	-1.44593	2.49979
POR4521..scf209_3	-1.69168	11.9262
POR4544..scf296_7	-2.29045	23.0123
POR4547..scf295_1	-1.93378	8.67676
POR4550..scf228_30	-1.86822	6.46625
POR4553..scf295_1	-1.97124	4.9786
POR4560..scf295_1	-1.77784	28.0914
POR4561..scf209_3	-4.83551	16.3183
POR4570..scf295_1	-4.88702	123.448	Retrovirus-related Pol polyprotein from transposon TNT 1-94
POR4574..scf244_11	-4.20808	19.3271
POR4578..scf236_6	-1.88893	9.62244
POR4589..scf208_2	-1.24702	4.02029
POR4602..scf210_14	-2.27967	9.96355
POR4604..scf227_4	-2.31628	20.2043
POR4626..scf208_2	-1.33619	12.5205
POR4636..scf246_12	-3.03955	43.2411
POR4638..scf295_1	-3.24968	17.6456
POR4639..scf208_2	-1.49646	13.8876
POR4640..scf209_3	-2.0284	30.8932
POR4718..scf261_15	-1.48736	17.546
POR4737..scf210_14	-1.92884	9.11473
POR4745..scf209_3	-1.03328	2.68805
POR4761..scf295_1	-1.60991	4.40794
POR4763..scf229_5	-2.55612	10.9097
POR4772..scf209_3	-1.06462	2.47047
POR4780..scf291_13	-2.33281	18.0567
POR4793..scf227_4	-1.63897	7.332
POR4815..scf209_3	-1.0865	2.96439
POR4841..scf227_4	-3.09624	61.0564
POR4842..scf295_1	-1.14462	3.53624
POR4861..scf296_7	-1.07106	10.1983
POR4880..scf209_3	-1.20358	7.99984
POR4890..scf295_1	-1.78961	10.1325
POR4902..scf209_3	-1.69998	9.286
POR4922..scf295_1	-1.47	12.9956
POR4955..scf295_1	-1.92705	5.13913
POR4961..scf236_6	-1.52714	17.2441
POR4962..scf297_16	-2.6826	13.9733
POR4964..scf295_9	-1.22364	9.80417
POR4980..scf229_5	-2.44196	45.2512
POR5004..scf291_13	-2.38805	20.1264
POR5008..scf236_6	-1.49327	8.86274
POR5013..scf295_1	-2.56912	37.9778
POR5016..scf296_7	-2.35925	4.41428
POR5020..scf222_8	-2.0004	6.24888
POR5036..scf229_5	-3.36008	35.2252
POR5055..scf295_1	-1.55684	12.6979
POR5063..scf295_9	-2.33466	8.7521
POR5096..scf229_5	-1.68056	12.2974
POR5108..scf295_9	-1.34589	2.49106
POR5163..scf244_11	-1.26698	7.79791
POR5184..scf295_1	-1.54287	15.9813
POR5186..scf227_4	-1.2212	7.11679
POR5187..scf246_12	-1.43128	7.29713
POR5203..scf296_7	-1.77234	32.6087
POR5208..scf236_6	-1.72337	13.2355
POR5230..scf229_5	-1.83513	2.00352
POR5236..scf295_1	-1.41228	11.1703
POR5238..scf210_14	-1.7847	8.69093
POR5239..scf249_10	-1.06959	8.68549
POR5241..scf295_1	-1.03434	3.48002
POR5243..scf227_4	-2.13111	14.9247
POR5250..scf291_13	-2.88136	19.9978
POR5261..scf209_3	-1.01756	4.6647
POR5276..scf208_2	-1.03038	3.5381
POR5283..scf227_4	-1.26682	6.51021
POR5284..scf208_2	-1.55075	18.2378
POR5293..scf295_1	-2.86173	67.6935
POR5317..scf227_4	-1.72328	14.5437
POR5323..scf227_4	-1.25705	5.92086
POR5327..scf222_8	-1.68834	4.48772
POR5333..scf296_7	-1.77099	10.1499
POR5334..scf209_3	-2.45172	28.7534
POR5338..scf295_1	-1.37667	11.0349
POR5344..scf295_9	-2.22884	30.3898
POR5387..scf295_1	-1.79969	9.05213
POR5395..scf295_1	-2.35927	21.4441
POR5435..scf208_2	-1.02258	2.5284
POR5439..scf222_8	-1.22235	13.6084
POR5442..scf295_1	-4.15498	16.4936
POR5449..scf226_27	-5.05366	208.775	Retrovirus-related Pol polyprotein from transposon TNT 1-94
POR5455..scf236_6	-1.41884	4.66831
POR5456..scf295_1	-2.40196	6.62182
POR5465..scf227_4	-1.59459	10.1201
POR5475..scf227_4	-1.43386	6.72425
POR5495..scf295_1	-1.94845	23.1909
POR5575..scf209_3	-1.51129	7.27248
POR5580..scf295_1	-1.72834	6.2945
POR5583..scf295_9	-1.73924	8.71192
POR5593..scf209_3	-1.28787	10.7336
POR5611..scf295_9	-1.09985	6.64219
POR5616..scf208_2	-1.92953	11.3204
POR5637..scf295_1	-2.0641	8.72115
POR5647..scf209_3	-1.53941	4.2221
POR5658..scf267_23	-1.94144	18.0055
POR5665..scf295_1	-1.46025	8.52891
POR5670..scf208_2	-3.27863	18.8629
POR5671..scf228_30	-2.34242	8.4051
POR5682..scf295_1	-1.49749	8.9952
POR5683..scf295_1	-1.11015	3.39328
POR5693..scf261_15	-1.00431	7.42901
POR5701..scf295_9	-1.13101	3.33936
POR5726..scf229_5	-1.20891	7.23524
POR5751..scf291_13	-1.14555	3.83535
POR5799..scf209_3	-1.49202	4.8473
POR5800..scf208_2	-1.94451	10.908
POR5805..scf295_1	-2.4833	46.279
POR5824..scf295_1	-1.00898	2.46673
POR5833..scf209_3	-1.77619	19.4254
POR5838..scf295_1	-1.88817	18.4662
POR5839..scf295_1	-1.30517	13.8704
POR5847..scf295_1	-1.17758	5.65955
POR5851..scf295_1	-2.06595	13.1023
POR5857..scf295_1	-1.41543	7.22481
POR5858..scf249_10	-2.01184	23.0108
POR5862..scf227_4	-1.07245	4.38868
POR5870..scf209_3	-1.53529	10.1363
POR5873..scf297_16	-1.18529	5.60173
POR5909..scf210_14	-2.47823	28.1175
POR5923..scf229_5	-1.6114	20.8836
POR5935..scf295_1	-3.23124	7.62814
POR5942..scf295_1	-1.00949	2.28064
POR5965..scf222_8	-1.69373	8.83515
POR5967..scf295_1	-2.34029	28.3208
POR5992..scf227_4	-1.89725	9.10497
POR6037..scf222_8	-1.64622	10.9498
POR6045..scf244_11	-2.61819	62.7396
POR6074..scf249_10	-1.04485	7.45987
POR6076..scf296_7	-2.90556	10.7002
POR6082..scf295_1	-1.47621	13.1804
POR6088..scf209_3	-1.4599	6.47489
POR6117..scf296_7	-2.16107	20.5048
POR6150..scf227_4	-1.06223	2.95996
POR6174..scf209_3	-1.16505	3.91799
POR6175..scf249_10	-2.0175	21.8284
POR6177..scf227_4	-2.5315	10.2016
POR6179..scf227_4	-1.27213	5.79192
POR6186..scf208_2	-1.19546	6.58595
POR6198..scf295_1	-1.22736	10.2675
POR6202..scf208_2	-1.91777	28.9079
POR6236..scf209_3	-1.0107	7.43161
POR6243..scf226_27	-1.11464	2.2597
POR6261..scf209_3	-1.90813	20.3295
POR6275..scf209_3	-1.59768	14.9603
POR6286..scf209_3	-1.54526	2.71479
POR6298..scf295_1	-1.90375	8.93952
POR6335..scf295_1	-1.06212	6.68093
POR6340..scf295_1	-1.97137	9.84984
POR6350..scf227_4	-1.8867	18.3358
POR6357..scf227_4	-1.76722	15.6384
POR6363..scf210_14	-3.55216	83.702
POR6373..scf295_1	-2.51092	56.454
POR6375..scf244_11	-1.39781	8.27437
POR6381..scf292_37	-2.43728	32.4637
POR6384..scf295_1	-2.01989	22.3844
POR6390..scf295_1	-2.45053	13.3226
POR6408..scf295_1	-1.55103	8.25487
POR6431..scf209_3	-1.6538	8.27072
POR6440..scf295_1	-3.21852	29.9695
POR6457..scf208_2	-1.14071	2.45897
POR6462..scf295_1	-2.14177	19.5301
POR6484..scf227_4	-1.07485	5.59959
POR6494..scf261_15	-2.03717	24.4047
POR6508..scf295_1	-2.27863	10.0057
POR6527..scf208_2	-1.14199	11.4642
POR6538..scf295_1	-2.13496	10.7511
POR6539..scf209_3	-1.10688	4.33183
POR6547..scf208_2	-1.03328	6.93754
POR6599..scf227_4	-1.04114	5.1132
POR6605..scf295_1	-1.09726	2.96076
POR6626..scf289_17	-1.56989	9.78293
POR6641..scf209_3	-2.65994	58.3322
POR6644..scf295_1	-1.06938	2.87928
POR6659..scf210_14	-1.02277	5.28247
POR6683..scf295_1	-1.77355	22.9707
POR6687..scf208_2	-1.35051	12.7162
POR6693..scf227_4	-1.63224	12.8491
POR6702..scf208_2	-1.16692	8.16207
POR6703..scf227_4	-3.5123	31.2326
POR6707..scf295_1	-2.04806	9.71241
POR6711..scf208_2	-4.07901	43.1335
POR6715..scf227_4	-2.41406	29.9695
POR6725..scf237_24	-1.4955	7.77526
POR6737..scf297_16	-1.52808	10.8653
POR6749..scf209_3	-1.11928	7.52184
POR6776..scf295_1	-1.78396	26.0587
POR6779..scf208_2	-1.54028	6.22571
POR6798..scf209_3	-1.09224	4.39603
POR6806..scf295_9	-2.75132	32.4637
POR6808..scf258_39	-2.55874	59.2596
POR6810..scf209_3	-1.33452	7.13107
POR6812..scf249_10	-3.54009	14.3717
POR6817..scf295_1	-1.28597	6.1849
POR6824..scf208_2	-2.19117	31.9152
POR6839..scf295_1	-1.94796	19.0514
POR6852..scf296_7	-1.4618	3.96427
POR6898..scf227_4	-1.68933	12.316
POR6902..scf208_2	-1.07605	3.11966
POR6921..scf295_9	-1.77884	8.91329
POR6938..scf295_1	-1.7379	30.3234
POR6988..scf227_4	-1.17239	6.32369
POR7040..scf296_7	-2.85956	8.66728
POR7065..scf295_1	-2.6022	55.5597
POR7082..scf208_2	-2.47268	33.2325
POR7089..scf209_3	-1.28998	7.80245
POR7105..scf295_1	-2.12981	19.2014
POR7164..scf208_2	-1.50234	11.3807
POR7174..scf229_5	-1.29901	3.04298
POR7209..scf289_17	-1.24554	6.63007
POR7223..scf295_9	-1.28231	6.29163
POR7224..scf295_1	-1.07312	6.89631
POR7227..scf227_4	-1.15482	5.24187
POR7258..scf295_1	-1.04566	5.9614
POR7269..scf295_1	-1.67835	13.7223
POR7281..scf295_1	-1.4161	8.506
POR7283..scf289_17	-1.31588	4.06693
POR7292..scf209_3	-1.16483	8.72227
POR7298..scf296_7	-2.53695	9.07972
POR7339..scf296_7	-2.06478	13.8633
POR7346..scf222_8	-1.46153	4.07786
POR7355..scf227_4	-1.00287	4.66387
POR7360..scf222_8	-1.13011	3.03714
POR7364..scf210_14	-2.92703	15.0725
POR7370..scf208_2	-1.22354	5.24187
POR7388..scf209_3	-1.87519	17.2471
POR7405..scf296_7	-2.27316	10.6845
POR7425..scf227_4	-3.43441	9.36947
POR7435..scf295_1	-2.26935	12.8608
POR7440..scf227_4	-1.63449	7.02208
POR7442..scf208_2	-1.91685	12.1623
POR7443..scf227_4	-1.41333	9.48822
POR7444..scf295_1	-2.15654	16.1283
POR7447..scf208_2	-1.70511	9.68107
POR7457..scf208_2	-1.08319	7.20136
POR7460..scf227_4	-2.5192	25.9296
POR7477..scf227_4	-1.10544	3.8732
POR7489..scf208_2	-1.73618	13.918
POR7497..scf295_9	-1.83282	4.22594
POR7518..scf236_6	-1.34263	3.47194
POR7526..scf249_10	-2.15202	38.932
POR7530..scf295_1	-1.86082	5.49237
POR7538..scf295_1	-2.5728	26.9145
POR7553..scf295_1	-1.88698	23.8041
POR7613..scf244_11	-1.40092	10.3539
POR7616..scf249_10	-1.65597	4.69595
POR7660..scf295_1	-1.50183	17.1635
POR7678..scf244_11	-1.06641	6.17232
POR7694..scf295_1	-2.65737	15.2107
POR7707..scf296_7	-1.82734	7.49596
POR7713..scf210_14	-2.04209	10.7095
POR7716..scf209_3	-1.21114	7.85797
POR7733..scf295_1	-1.20699	9.28865
POR7738..scf208_2	-1.14149	8.29412
POR7749..scf295_1	-1.11173	6.87575
POR7754..scf209_3	-1.52442	5.19195
POR7770..scf249_10	-1.84967	7.70566
POR7775..scf295_1	-1.04055	3.50871
POR7779..scf209_3	-1.11025	2.73636
POR7788..scf229_5	-1.07219	8.00422
POR7810..scf295_9	-1.09358	2.41181
POR7839..scf295_1	-2.17346	30.4336
POR7856..scf237_24	-2.03516	17.1002
POR7917..scf227_4	-1.22249	3.22357
POR7931..scf296_7	-2.0523	22.2318
POR7957..scf295_1	-1.04083	2.84544
POR7968..scf295_1	-2.01415	17.7593
POR7981..scf227_4	-1.3161	3.46831
POR7998..scf209_3	-1.50329	15.428
POR8005..scf208_2	-1.46575	11.6461
POR8028..scf291_13	-1.11094	5.48745
POR8031..scf295_1	-2.10549	40.3614
POR8042..scf295_9	-1.30529	9.20054
POR8043..scf296_7	-1.09601	4.60826
POR8094..scf209_3	-2.08229	27.1707
POR8101..scf295_1	-1.07492	4.70522
POR8104..scf296_7	-1.53675	4.79316
POR8105..scf295_1	-1.64224	15.513
POR8116..scf295_9	-1.00517	3.85434
POR8131..scf295_1	-1.14313	10.2048
POR8133..scf296_7	-3.4495	11.7616
POR8143..scf296_7	-1.32627	3.62008
POR8181..scf295_1	-1.08983	7.68946
POR8191..scf297_16	-2.36411	9.46311
POR8218..scf222_8	-1.07564	5.93927
POR8240..scf295_1	-3.33069	21.5059
POR8292..scf209_3	-1.11221	2.86418
POR8300..scf209_3	-1.60123	22.1236
POR8306..scf295_1	-3.01074	12.7184
POR8312..scf249_10	-1.98612	22.3149
POR8316..scf295_1	-1.35638	8.62981
POR8333..scf209_3	-1.15935	4.80066
POR8347..scf295_1	-1.93622	38.8015
POR8354..scf208_2	-3.44175	34.9666
POR8358..scf295_1	-1.941	28.123
POR8419..scf295_1	-1.79501	5.61425
POR8420..scf209_3	-2.10468	15.1183
POR8421..scf209_3	-2.12723	27.4828
POR8458..scf247_41	-1.67318	3.8265
POR8469..scf210_14	-1.40545	7.37791
POR8504..scf251_18	-1.89354	19.0319
POR8517..scf252_32	-2.54017	21.3393
POR8546..scf210_14	-2.79122	60.2699
POR8574..scf295_1	-1.01219	4.90405
POR8585..scf295_1	-2.70778	58.28
POR8587..scf295_9	-1.45833	4.96902
POR8588..scf209_3	-1.35316	6.78353
POR8618..scf295_1	-1.28022	8.83174
POR8629..scf295_1	-1.83743	23.0108
POR8633..scf208_2	-2.69569	32.3283
POR8643..scf209_3	-1.02858	6.5717
POR8653..scf295_1	-1.68331	19.1824
POR8658..scf208_2	-1.48107	11.813
POR8680..scf209_3	-2.96736	10.8888
POR8708..scf208_2	-1.35194	3.45331
POR8709..scf295_1	-1.75369	18.7308
POR8726..scf227_4	-1.363	6.54195
POR8749..scf244_11	-2.09959	21.0101
POR8778..scf227_4	-2.28982	37.6555
POR8780..scf236_6	-1.35142	9.23322
POR8800..scf289_17	-2.5431	34.075
POR8806..scf209_3	-1.664	11.4901
POR8822..scf229_5	-4.00884	22.9418
POR8829..scf295_1	-1.96433	19.4737
POR8845..scf208_2	-2.48805	22.8223
POR8884..scf295_1	-1.26886	6.97859
POR8885..scf208_2	-1.77659	21.6449
POR8928..scf227_4	-4.87576	19.6229
POR8938..scf296_7	-1.79951	9.45669
POR8941..scf209_3	-1.61446	9.81064
POR8948..scf295_1	-1.76289	11.3994
POR8965..scf295_1	-1.46547	5.9797
POR8996..scf295_1	-2.2318	6.53111
POR9019..scf267_23	-1.44731	5.19465
POR9034..scf236_6	-1.59138	9.67998
POR9043..scf208_2	-1.94061	34.8126
POR9130..scf271_22	-2.70864	25.3087
POR9138..scf209_3	-1.08915	4.70421
POR9158..scf295_1	-1.08317	10.9493
POR9171..scf291_13	-1.80699	10.0681
POR9193..scf295_1	-2.7281	41.3489
POR9203..scf222_8	-1.53421	13.0091
POR9228..scf295_9	-1.55334	8.63035
POR9234..scf227_4	-2.64011	13.29
POR9257..scf209_3	-1.32916	11.6791
POR9261..scf229_5	-2.60407	11.0692
POR9286..scf295_9	-1.27044	5.66792
POR9293..scf295_1	-2.68029	52.396
POR9294..scf249_10	-2.50673	12.476
POR9303..scf295_1	-1.15843	2.69339
POR9308..scf222_8	-1.48743	10.8517
POR9314..scf295_1	-2.64975	33.2668
POR9320..scf209_3	-1.56055	9.79596
POR9323..scf210_14	-1.21461	11.3189
POR9348..scf208_2	-1.12037	3.51381
POR9350..scf295_1	-1.2716	3.88825
POR9351..scf222_8	-1.57702	11.3285
POR9372..scf209_3	-1.03116	6.07277
POR9382..scf222_8	-1.1866	9.92843
POR9396..scf295_1	-1.47946	6.3313
POR9413..scf246_12	-1.15839	3.4361
POR9422..scf295_9	-1.87111	38.7482
POR9447..scf208_2	-1.25681	13.8991
POR9449..scf295_1	-1.08019	3.67573
POR9457..scf296_7	-1.66038	19.9868
POR9468..scf249_10	-2.55219	5.37583
POR9487..scf208_2	-1.05049	2.83451
POR9495..scf295_1	-1.38435	7.16952
POR9504..scf208_2	-1.7156	22.1615
POR9523..scf270_19	-1.87606	10.7084
POR9539..scf244_11	-1.04237	7.4599
POR9544..scf295_1	-1.61229	11.2901
POR9560..scf246_12	-1.95415	22.8423
POR9562..scf229_5	-1.63459	7.12015
POR9591..scf295_1	-3.04661	12.6577
POR9603..scf227_4	-1.29425	8.11188
POR9604..scf222_8	-1.0815	5.46923
POR9613..scf244_11	-3.04596	34.075
POR9615..scf229_5	-3.06279	58.6179
POR9619..scf295_1	-1.6229	18.5449
POR9620..scf246_12	-1.85756	36.9277
POR9625..scf261_15	-1.52136	5.08604
POR9628..scf291_13	-2.76281	9.03203
POR9655..scf210_14	-4.50482	91.7616
POR9672..scf295_1	-1.45234	6.90691
POR9686..scf295_1	-5.03398	56.6136
POR9722..scf226_27	-1.08781	3.02568
POR9726..scf208_2	-1.17083	10.2675
POR9739..scf295_1	-1.26679	11.7369
POR9758..scf296_7	-2.44143	11.7641
POR9770..scf236_6	-1.26862	5.97679
POR9784..scf209_3	-1.3417	9.62645
POR9811..scf295_1	-2.53117	40.1148
POR9812..scf229_5	-1.12269	7.1534
POR9819..scf297_16	-1.0895	5.91179
POR9823..scf227_4	-1.21982	6.46009
POR9838..scf295_1	-1.28385	3.36292
POR9853..scf209_3	-1.53419	4.96713
POR9893..scf296_7	-1.1985	5.33215
POR0005..scf209_3	1.09946	3.88364
POR0006..scf249_10	1.08091	6.7591
POR0016..scf295_1	1.44084	14.0623
POR0022..scf209_3	1.14995	5.24156
POR0033..scf295_1	1.36601	7.58897
POR0065..scf222_8	1.50788	5.88121
POR0073..scf295_9	1.37694	11.7148
POR0083..scf227_4	1.11099	8.26483
POR0091..scf295_1	1.16351	4.68528
POR0092..scf291_13	1.10592	3.5989
POR0098..scf208_2	1.39529	8.89675
POR0105..scf209_3	1.32569	10.1983
POR0116..scf227_4	1.147	2.34552
POR0119..scf222_8	1.80184	16.3635
POR0121..scf222_8	1.83903	18.4613
POR0134..scf295_1	1.42665	6.99179
POR0172..scf261_15	1.18102	5.2716
POR0186..scf222_8	1.40218	8.40363
POR0214..scf295_1	1.10958	2.6156
POR0254..scf295_1	2.51846	36.1987
POR0255..scf295_1	1.34402	10.6595
POR0269..scf236_6	1.36549	6.89646
POR0321..scf208_2	1.44126	9.23838
POR0335..scf295_1	1.73672	10.8136
POR0356..scf297_16	2.15457	42.3066
POR0379..scf209_3	1.05117	4.49371
POR0390..scf208_2	1.54668	8.79192
POR0402..scf246_12	1.62056	5.5839
POR0407..scf295_1	1.51209	11.3006
POR0418..scf295_1	1.56925	5.69968
POR0421..scf249_10	2.4714	20.8207
POR0422..scf295_1	1.73691	5.7959
POR0424..scf244_11	1.28224	3.06242
POR0432..scf295_1	1.46099	9.5537
POR0474..scf209_3	1.19206	5.94509
POR0481..scf295_1	1.17244	12.3433
POR0491..scf295_1	1.01765	3.74007
POR0528..scf295_1	1.09915	10.9655
POR0531..scf261_15	2.74899	3.89451
POR0561..scf209_3	2.23149	33.056
POR0565..scf295_9	1.20166	6.13467
POR0571..scf236_6	1.09643	2.92561
POR0626..scf208_2	1.45394	7.52808
POR0629..scf227_4	1.35338	14.0499
POR0681..scf295_1	1.48787	12.0024
POR0729..scf208_2	1.18666	3.51022
POR0764..scf295_9	1.36428	4.03304
POR0766..scf295_1	3.28579	14.3275
POR0770..scf296_7	1.05749	6.72269
POR0783..scf295_1	1.39753	12.3457
POR0804..scf209_3	1.08215	3.1983
POR0858..scf261_15	1.54284	6.26043
POR0864..scf222_8	1.03616	4.93132
POR0878..scf209_3	1.43372	12.4372
POR0890..scf208_2	1.75636	11.3903
POR0892..scf295_1	1.42803	14.4342
POR0970..scf209_3	1.05763	5.12474
POR0983..scf227_4	1.12728	4.99265
POR0993..scf229_5	1.10554	6.52036
POR1012..scf222_8	1.13368	2.28769
POR1034..scf227_4	1.0584	5.27191
POR1057..scf229_5	1.72284	2.3146
POR1073..scf208_2	2.05787	21.5113
POR1093..scf295_1	1.06833	3.54171
POR1121..scf289_17	1.07968	3.4361
POR1122..scf295_9	1.0997	5.66792
POR1147..scf222_8	1.01957	3.94201
POR1179..scf208_2	1.11305	3.92242
POR1204..scf295_1	1.85033	8.7521
POR1226..scf296_7	1.07701	6.60784
POR1231..scf295_1	1.65709	8.40363
POR1272..scf271_22	1.3988	11.1498
POR1309..scf244_11	1.85492	5.37866
POR1312..scf246_12	1.33952	5.04168
POR1323..scf249_10	1.40512	6.1329
POR1337..scf295_1	1.55232	22.1058
POR1338..scf209_3	1.13895	8.68999
POR1347..scf225_25	1.27121	9.65799
POR1373..scf295_9	1.74689	13.9685
POR1398..scf295_9	1.09876	12.439
POR1421..scf229_5	1.76694	12.9652
POR1432..scf209_3	1.60453	7.53517
POR1447..scf244_11	1.59308	10.4977
POR1448..scf295_1	1.72262	4.64562
POR1455..scf250_33	2.19337	2.25253
POR1459..scf295_1	1.36746	7.71849
POR1493..scf295_1	1.51515	10.6557
POR1498..scf208_2	1.26331	2.78719
POR1549..scf208_2	1.82514	9.81983
POR1605..scf208_2	2.71931	20.4798
POR1615..scf244_11	1.29021	5.15349
POR1631..scf237_24	1.21367	2.30462
POR1667..scf297_16	1.15821	2.53392
POR1674..scf209_3	1.05064	6.11714
POR1681..scf209_3	1.13613	5.95964
POR1694..scf249_10	1.10604	8.88471
POR1751..scf295_1	1.96641	14.4248
POR1765..scf209_3	1.89095	19.5597
POR1769..scf226_27	1.0793	4.18403
POR1815..scf295_1	1.19157	7.90933
POR1829..scf295_1	1.32673	10.3025
POR1866..scf261_15	1.42983	7.77566
POR1874..scf209_3	1.419	10.7569
POR1875..scf227_4	1.67562	9.29295
POR1885..scf209_3	2.62795	4.63278
POR1907..scf236_6	1.76899	14.3185
POR1939..scf295_1	1.35157	9.62413
POR1957..scf295_1	1.56643	19.4799
POR1962..scf209_3	1.06757	6.17231
POR1987..scf244_11	1.24069	4.4617
POR1994..scf291_13	1.55249	17.8976
POR2023..scf251_18	2.21512	3.19331
POR2034..scf222_8	1.24703	2.29655
POR2056..scf244_11	1.44158	3.41233
POR2076..scf208_2	1.14851	4.89544
POR2085..scf249_10	4.94509	133.392	hypothetical protein FVE85_3637 [Porphyridium purpureum]
POR2109..scf295_1	1.24926	10.402
POR2137..scf295_1	1.07647	8.5031
POR2145..scf208_2	1.31082	3.83431
POR2155..scf208_2	1.76693	12.476
POR2160..scf295_1	1.48235	21.1177
POR2187..scf295_1	1.20914	2.05175
POR2196..scf244_11	1.67595	15.7879
POR2238..scf227_4	1.77485	10.4138
POR2239..scf208_2	2.43588	25.5886
POR2261..scf295_1	1.36613	10.5564
POR2306..scf209_3	1.54542	8.57468
POR2310..scf229_5	1.10102	4.30614
POR2311..scf209_3	1.12245	2.32595
POR2325..scf295_1	1.05896	3.00337
POR2332..scf251_18	1.20772	5.16405
POR2346..scf209_3	2.14735	11.6021
POR2373..scf291_13	2.10007	13.6895
POR2378..scf295_1	1.07173	4.37662
POR2408..scf295_1	1.55781	7.57245
POR2413..scf296_7	1.62515	5.65446
POR2467..scf295_9	1.02819	4.21623
POR2504..scf249_10	1.28789	6.20396
POR2558..scf295_1	1.35646	17.7942
POR2560..scf295_1	1.65373	12.1972
POR2580..scf227_4	1.25593	2.58189
POR2596..scf208_2	1.31372	11.0493
POR2611..scf208_2	1.50078	24.5335
POR2633..scf295_1	1.21508	4.54457
POR2638..scf297_16	1.07387	2.73636
POR2665..scf244_11	1.09841	10.0979
POR2729..scf208_2	1.07572	3.28282
POR2740..scf296_7	1.45617	8.92367
POR2748..scf295_1	1.29083	5.47615
POR2783..scf261_15	1.22228	5.76663
POR2793..scf229_5	1.28873	10.1657
POR2815..scf295_1	1.92651	9.40657
POR2822..scf229_5	1.67952	2.8187
POR2835..scf295_9	1.98902	14.4248
POR2853..scf208_2	1.60774	19.2743
POR2861..scf227_4	1.83082	15.3567
POR2868..scf295_1	1.86932	12.3878
POR2912..scf227_4	2.51035	12.0198
POR2918..scf295_1	1.19646	7.72629
POR2920..scf295_1	1.04932	5.23652
POR2927..scf249_10	1.49489	10.3139
POR2933..scf208_2	1.89586	12.3746
POR2947..scf295_1	1.06281	7.47785
POR2992..scf295_1	1.83396	8.28925
POR3017..scf208_2	2.56202	18.7989
POR3036..scf295_1	1.29301	4.36678
POR3050..scf295_1	2.31121	11.4663
POR3070..scf295_1	1.33609	9.57179
POR3079..scf295_1	1.42209	5.73671
POR3094..scf244_11	1.41561	7.48017
POR3135..scf227_4	1.03785	3.93503
POR3147..scf249_10	1.55299	5.10128
POR3181..scf251_18	1.61308	15.3267
POR3241..scf295_1	1.02332	6.2945
POR3247..scf249_10	1.16175	9.33321
POR3276..scf295_1	1.00527	4.32905
POR3279..scf295_1	1.75589	11.4361
POR3320..scf295_9	1.01993	6.98004
POR3321..scf227_4	1.37736	13.0478
POR3364..scf295_1	1.26682	6.82464
POR3367..scf295_1	1.08433	5.64319
POR3374..scf227_4	1.24578	4.07888
POR3377..scf295_1	1.17673	3.16076
POR3397..scf295_1	1.00913	4.28018
POR3404..scf229_5	1.93667	22.2843
POR3413..scf295_9	1.73021	16.6549
POR3418..scf295_1	1.0058	7.22481
POR3424..scf295_1	1.75643	5.4802
POR3453..scf208_2	1.07587	5.69968
POR3482..scf227_4	2.12125	11.9294
POR3504..scf229_5	1.08195	6.1167
POR3524..scf209_3	1.41247	10.8946
POR3530..scf222_8	1.05015	5.17912
POR3560..scf209_3	1.29904	6.26304
POR3599..scf295_1	1.0077	4.34134
POR3617..scf291_13	4.15845	65.5539
POR3619..scf229_5	1.13972	3.9404
POR3626..scf295_1	1.84571	10.6158
POR3629..scf289_17	1.21956	7.6037
POR3669..scf246_12	1.5392	2.85104
POR3687..scf295_1	1.30641	9.00909
POR3726..scf297_16	1.29195	4.99736
POR3743..scf244_11	1.75237	10.4147
POR3748..scf295_1	1.18347	5.49917
POR3752..scf227_4	1.23635	4.23945
POR3765..scf210_14	1.62962	8.51012
POR3767..scf295_1	1.53442	4.60723
POR3785..scf209_3	1.28308	7.14666
POR3804..scf227_4	1.7313	8.49806
POR3809..scf295_1	1.26027	4.50654
POR3812..scf227_4	2.17528	28.6126
POR3826..scf209_3	1.50155	21.0567
POR3837..scf295_1	1.13191	2.02485
POR3841..scf236_6	1.08831	4.37113
POR3867..scf208_2	1.11422	8.92063
POR3873..scf209_3	1.22602	2.62127
POR3876..scf295_1	2.73059	6.21903
POR3886..scf222_8	1.2956	3.26812
POR3907..scf208_2	1.3414	11.5256
POR3926..scf209_3	1.07533	4.37704
POR3931..scf295_1	1.5717	9.69944
POR3941..scf209_3	1.17526	11.1814
POR3942..scf209_3	1.03173	6.36896
POR3983..scf291_13	1.43219	2.43024
POR3999..scf208_2	1.44673	3.95387
POR4017..scf295_1	1.42328	8.24416
POR4020..scf227_4	1.03381	4.38547
POR4033..scf229_5	1.26404	5.69249
POR4038..scf236_6	1.11459	6.68978
POR4039..scf209_3	1.01448	5.38244
POR4056..scf295_1	1.13053	3.32772
POR4065..scf297_16	1.33082	6.48481
POR4066..scf295_9	1.41926	7.22271
POR4092..scf261_15	1.12037	2.18694
POR4099..scf295_1	1.07021	6.08078
POR4142..scf209_3	1.01861	3.54759
POR4156..scf229_5	1.9703	25.3549
POR4158..scf295_1	1.02122	3.70281
POR4193..scf295_1	1.05206	4.76505
POR4217..scf209_3	1.6236	11.1465
POR4239..scf209_3	1.06362	8.9087
POR4276..scf295_1	1.01518	5.55568
POR4291..scf209_3	1.30983	7.56453
POR4301..scf229_5	1.6317	3.70654
POR4343..scf295_1	1.50195	13.4164
POR4385..scf229_5	1.76795	7.09462
POR4402..scf295_1	1.6621	12.9667
POR4404..scf208_2	1.05977	6.99281
POR4434..scf208_2	1.27539	4.12031
POR4498..scf267_23	1.4562	6.67391
POR4537..scf208_2	2.17916	20.4867
POR4576..scf209_3	1.01519	3.28695
POR4579..scf295_1	1.49734	6.5096
POR4585..scf250_33	3.86577	81.0423
POR4597..scf295_1	1.2542	14.4329
POR4625..scf246_12	2.1036	18.0698
POR4642..scf246_12	2.80575	41.9824
POR4661..scf229_5	1.21691	2.70989
POR4666..scf251_18	1.67136	11.942
POR4683..scf295_9	1.27752	5.93117
POR4695..scf289_17	1.15424	4.97358
POR4703..scf208_2	1.14477	5.94718
POR4717..scf209_3	1.08166	5.79322
POR4723..scf295_1	1.49304	3.26366
POR4726..scf295_1	1.95983	15.6555
POR4734..scf261_15	1.44726	5.32767
POR4765..scf244_11	1.93409	10.6375
POR4768..scf209_3	1.79858	22.4693
POR4774..scf209_3	1.59831	6.93718
POR4822..scf209_3	1.77391	11.6791
POR4825..scf296_7	1.63208	4.83009
POR4835..scf295_1	1.16039	6.64994
POR4846..scf208_2	1.41356	11.7121
POR4877..scf261_15	1.18579	10.369
POR4885..scf295_1	1.05539	9.3298
POR4903..scf209_3	1.29371	7.97711
POR4904..scf229_5	1.97695	13.6084
POR4909..scf227_4	1.61362	13.2225
POR4915..scf295_1	2.88215	25.7714
POR4923..scf295_1	1.5146	21.5165
POR4924..scf209_3	1.07309	4.23896
POR4943..scf295_1	1.20121	4.32886
POR4944..scf227_4	1.0253	3.32145
POR5014..scf295_1	1.30909	9.35755
POR5024..scf295_1	1.29715	12.5412
POR5027..scf295_1	1.07529	8.40363
POR5075..scf208_2	1.93978	7.20049
POR5091..scf249_10	1.29382	3.56383
POR5099..scf295_1	2.37752	25.2798
POR5126..scf227_4	1.16648	11.6859
POR5157..scf249_10	1.20361	5.2878
POR5167..scf209_3	1.13042	9.27004
POR5175..scf295_1	1.38393	5.37866
POR5179..scf229_5	1.22746	7.51273
POR5181..scf229_5	2.70226	10.8537
POR5183..scf208_2	1.10638	3.22337
POR5192..scf209_3	1.12744	9.3943
POR5218..scf209_3	1.08745	2.58586
POR5227..scf250_33	4.82199	10.4105
POR5259..scf295_1	1.3357	6.15575
POR5274..scf209_3	1.2907	12.3575
POR5279..scf289_17	1.79618	12.6979
POR5305..scf295_1	1.08056	5.66779
POR5320..scf295_1	1.23091	10.6594
POR5353..scf236_6	1.4494	13.3476
POR5357..scf261_15	1.31241	6.83505
POR5364..scf244_11	5.5093	199.957	hypothetical protein FVE85_8440 [Porphyridium purpureum]
POR5392..scf295_1	1.53372	7.48393
POR5394..scf295_1	1.50346	7.60082
POR5427..scf227_4	1.93342	21.1016
POR5434..scf296_7	1.16463	4.98515
POR5450..scf208_2	1.26857	13.1329
POR5462..scf209_3	1.715	4.56161
POR5464..scf295_1	1.05026	4.45626
POR5471..scf209_3	1.48076	11.7403
POR5499..scf295_1	1.04727	2.0902
POR5521..scf297_16	1.46086	7.6736
POR5525..scf227_4	1.05372	6.85218
POR5535..scf295_1	1.20185	2.99348
POR5574..scf295_1	1.42336	14.9743
POR5582..scf246_12	1.51185	4.32886
POR5609..scf295_1	1.57166	4.78344
POR5669..scf209_3	1.33742	14.5395
POR5684..scf295_1	1.81316	15.6971
POR5728..scf296_7	1.34568	9.99361
POR5736..scf236_6	1.45119	5.548
POR5765..scf295_1	1.78596	11.9294
POR5780..scf227_4	1.07546	4.48096
POR5789..scf209_3	1.48249	11.5825
POR5867..scf226_27	1.89313	4.26184
POR5888..scf295_1	1.14838	8.26227
POR5920..scf222_8	1.29854	3.25901
POR5938..scf295_1	1.01164	3.40979
POR5947..scf297_16	3.03274	14.0034
POR5958..scf295_1	1.03852	5.45329
POR5963..scf229_5	1.76291	12.2319
POR5968..scf295_1	1.69121	17.6599
POR5977..scf209_3	2.47842	15.4743
POR5984..scf209_3	1.18537	2.94311
POR5985..scf261_15	1.01048	5.42355
POR6010..scf295_1	1.3943	7.81719
POR6015..scf236_6	1.16721	5.05464
POR6020..scf209_3	1.08874	9.05406
POR6026..scf295_1	1.43423	18.1969
POR6072..scf295_1	1.56238	3.90348
POR6079..scf208_2	1.27221	8.2212
POR6098..scf229_5	2.5298	11.7148
POR6110..scf222_8	1.23857	5.62911
POR6122..scf249_10	1.05833	6.12279
POR6124..scf295_1	1.74809	13.7401
POR6142..scf236_6	1.25505	11.4864
POR6212..scf229_5	1.14353	3.50012
POR6222..scf246_12	1.45289	18.2016
POR6229..scf227_4	1.28443	14.4281
POR6279..scf295_1	1.6948	4.5785
POR6306..scf295_1	1.1473	4.52136
POR6313..scf227_4	1.02041	3.83317
POR6322..scf295_9	2.28993	27.1755
POR6361..scf236_6	1.11589	11.6431
POR6406..scf227_4	1.1403	5.57472
POR6420..scf295_1	1.3439	7.2689
POR6443..scf209_3	1.40697	9.58246
POR6497..scf209_3	1.32529	13.3449
POR6506..scf209_3	1.21949	2.12384
POR6540..scf236_6	1.32099	9.28865
POR6573..scf244_11	1.73139	10.0216
POR6607..scf209_3	1.53071	5.98484
POR6616..scf249_10	1.75347	17.5336
POR6624..scf295_1	1.26109	10.787
POR6653..scf295_1	2.14613	26.9469
POR6696..scf295_1	1.18424	2.20553
POR6724..scf295_1	1.28014	10.3496
POR6762..scf227_4	1.24046	7.22585
POR6770..scf295_1	1.06664	5.08657
POR6786..scf236_6	1.18965	4.10057
POR6796..scf209_3	1.03432	4.16897
POR6818..scf227_4	2.24886	9.21981
POR6841..scf295_1	2.86426	71.1031
POR6857..scf295_1	2.16655	31.0736
POR6879..scf295_1	1.81964	28.701
POR6911..scf295_1	1.16315	4.01701
POR6919..scf289_17	1.57908	2.13913
POR6943..scf295_1	1.09808	3.23528
POR6950..scf227_4	1.29166	4.37067
POR6968..scf295_1	1.2635	4.30691
POR6995..scf209_3	1.18449	8.13598
POR7072..scf246_12	2.96579	34.9666
POR7078..scf295_1	1.40154	7.0639
POR7080..scf222_8	1.89985	12.3118
POR7091..scf296_7	1.42893	11.6292
POR7119..scf244_11	1.38213	6.95905
POR7125..scf295_1	1.57189	19.9012
POR7133..scf295_1	1.19829	11.6021
POR7138..scf249_10	1.62597	9.79232
POR7157..scf295_9	1.672	13.2126
POR7179..scf289_17	1.21337	4.20814
POR7180..scf296_7	1.41916	13.8356
POR7185..scf209_3	1.33339	9.17641
POR7198..scf229_5	1.69246	10.3845
POR7205..scf295_1	1.07727	5.91737
POR7271..scf222_8	5.65364	178.031	hypothetical protein FVE85_9028 [Porphyridium purpureum]
POR7280..scf236_6	1.02052	6.53306
POR7286..scf222_8	1.07115	8.65257
POR7309..scf209_3	1.50794	18.6849
POR7310..scf244_11	2.91646	49.1695
POR7323..scf246_12	3.4892	43.8007
POR7378..scf236_6	1.27904	5.86612
POR7387..scf295_1	2.1053	13.7988
POR7389..scf289_17	1.00841	3.48604
POR7404..scf276_29	2.55021	15.6346
POR7465..scf276_29	1.74375	25.6286
POR7481..scf208_2	1.40497	5.8374
POR7492..scf249_10	1.08237	8.38856
POR7493..scf295_1	1.2999	9.63376
POR7500..scf295_1	1.06017	2.32775
POR7512..scf295_1	1.08292	3.81959
POR7517..scf295_1	1.18209	13.8326
POR7529..scf249_10	1.41972	16.886
POR7547..scf295_1	1.05355	4.86898
POR7567..scf208_2	1.52376	5.70896
POR7571..scf295_1	1.72247	10.309
POR7580..scf208_2	1.35124	10.1009
POR7584..scf295_1	1.56386	10.0297
POR7597..scf208_2	1.13582	7.75043
POR7601..scf289_17	2.16453	23.1906
POR7612..scf229_5	1.16906	5.8879
POR7640..scf209_3	1.21806	11.398
POR7680..scf227_4	1.06584	3.95229
POR7711..scf227_4	1.17853	4.10223
POR7717..scf244_11	1.69525	11.7076
POR7724..scf295_1	1.10823	10.2795
POR7725..scf295_1	1.0651	2.8886
POR7771..scf209_3	1.27157	7.37224
POR7803..scf208_2	2.13821	16.0072
POR7809..scf295_9	1.17621	6.99281
POR7817..scf209_3	1.26552	8.35777
POR7828..scf244_11	1.76225	17.734
POR7834..scf297_16	1.0131	2.76009
POR7835..scf295_1	2.74168	2.92366
POR7858..scf246_12	4.59582	66.9991
POR7875..scf209_3	1.17035	6.82286
POR7892..scf244_11	1.03614	3.1529
POR7894..scf209_3	1.18365	3.10744
POR7905..scf295_1	1.0992	8.67911
POR7906..scf209_3	1.13812	6.2945
POR7921..scf208_2	1.51285	8.49479
POR7937..scf208_2	1.41695	12.5579
POR7987..scf295_1	1.18381	3.03736
POR7994..scf295_1	1.36981	5.03814
POR8030..scf208_2	1.41353	9.92094
POR8084..scf244_11	1.03175	5.88121
POR8160..scf208_2	1.0452	6.13517
POR8171..scf295_1	1.02457	5.51829
POR8177..scf227_4	1.13045	3.94339
POR8189..scf209_3	1.04451	8.46404
POR8194..scf295_1	1.07591	7.84194
POR8198..scf227_4	1.00196	8.91628
POR8232..scf295_1	1.78657	15.952
POR8263..scf295_9	1.51155	8.09552
POR8285..scf229_5	1.41629	6.37808
POR8286..scf227_4	1.20138	8.14261
POR8298..scf244_11	1.59294	5.64337
POR8348..scf208_2	1.19533	9.23428
POR8413..scf267_23	1.06458	6.03228
POR8423..scf208_2	1.32719	4.01621
POR8434..scf229_5	1.32576	4.58819
POR8446..scf209_3	1.50099	11.0692
POR8493..scf295_1	1.36556	4.75478
POR8503..scf249_10	1.32379	3.17266
POR8533..scf229_5	1.01168	4.62461
POR8536..scf227_4	1.00475	4.75284
POR8552..scf209_3	1.51473	9.25926
POR8567..scf295_1	1.04819	3.21545
POR8573..scf227_4	1.28133	3.9865
POR8578..scf229_5	1.00744	7.61386
POR8620..scf208_2	1.07951	6.88005
POR8659..scf225_25	1.44394	4.02265
POR8662..scf236_6	1.17056	4.00873
POR8720..scf208_2	1.04801	7.47351
POR8731..scf227_4	1.87609	16.073
POR8741..scf295_9	3.68309	45.3989
POR8753..scf244_11	1.00558	5.50623
POR8754..scf236_6	3.2093	58.1345
POR8774..scf236_6	1.11946	8.58937
POR8785..scf295_1	1.11429	2.36253
POR8795..scf209_3	2.11609	17.3001
POR8816..scf244_11	1.2208	7.0134
POR8821..scf209_3	1.04325	5.70508
POR8833..scf269_36	1.00977	4.67593
POR8834..scf208_2	1.66298	6.08236
POR8872..scf295_9	1.00692	3.88216
POR8891..scf227_4	1.48945	17.5928
POR8894..scf227_4	1.4717	9.8057
POR8905..scf295_1	1.31296	4.64306
POR8906..scf209_3	1.52226	6.2308
POR9004..scf295_1	1.12544	9.0169
POR9017..scf227_4	1.07727	7.53472
POR9059..scf295_1	1.77404	5.27437
POR9067..scf209_3	1.5379	5.39316
POR9071..scf244_11	2.99694	19.0357
POR9073..scf227_4	1.25725	5.51789
POR9095..scf229_5	1.31174	6.95781
POR9127..scf295_1	1.17766	7.86329
POR9133..scf249_10	2.58209	2.10329
POR9146..scf295_1	1.21513	8.19596
POR9167..scf295_1	1.32796	8.16537
POR9190..scf249_10	1.08346	2.66102
POR9209..scf208_2	1.31945	5.60802
POR9225..scf208_2	1.119	4.96029
POR9238..scf296_7	1.41816	5.677
POR9264..scf295_1	1.668	22.2101
POR9289..scf209_3	1.28623	6.11396
POR9313..scf236_6	1.35356	6.67404
POR9333..scf261_15	1.20756	5.36884
POR9367..scf295_1	1.39673	5.07202
POR9379..scf209_3	1.77804	12.586
POR9391..scf229_5	1.15609	7.41611
POR9393..scf295_1	2.0843	29.2737
POR9397..scf208_2	1.02082	3.23907
POR9403..scf295_1	1.77156	15.4719
POR9409..scf222_8	1.41771	5.41967
POR9417..scf291_13	1.18964	3.30309
POR9421..scf209_3	1.56457	2.07341
POR9432..scf295_1	1.23856	7.30197
POR9438..scf295_1	1.2898	7.08851
POR9443..scf227_4	1.23243	6.64507
POR9454..scf291_13	1.76794	10.4633
POR9460..scf295_9	1.33743	3.97513
POR9483..scf295_1	1.1655	10.2398
POR9497..scf209_3	1.53172	6.11412
POR9526..scf227_4	1.06482	4.64306
POR9596..scf209_3	2.61218	2.25253
POR9602..scf295_1	1.03522	4.1439
POR9610..scf209_3	1.47279	14.7137
POR9635..scf261_15	1.9011	7.05926
POR9637..scf289_17	1.19666	5.34697
POR9651..scf209_3	1.80468	12.2958
POR9653..scf229_5	1.26297	7.42899
POR9679..scf295_1	1.17187	7.07454
POR9701..scf250_33	2.14891	12.3218
POR9718..scf208_2	1.62293	12.5079
POR9763..scf227_4	1.05751	4.19062
POR9785..scf208_2	1.21837	8.76112
POR9787..scf229_5	1.01688	6.71534
POR9790..scf209_3	1.17984	6.27934
POR9852..scf295_1	1.52602	9.8057
POR9887..scf222_8	1.13238	10.9463
POR9889..scf244_11	4.19997	37.4571
POR9890..scf295_1	1.40243	7.5612
POR9894..scf208_2	1.96273	13.012

## Sheet: DEGs NL2 vs. NR
Gene	log2FC	log10padj	NCBI Description
POR0004..scf209_3	-2.16217	52.2866
POR0008..scf295_1	-1.58094	11.9189
POR0034..scf289_17	-1.05919	4.86143			Repeated genes	No
POR0035..scf208_2	-1.86402	17.6132			Total genes differentially expressed from 1.48 to 0,5		1394
POR0047..scf295_1	-3.18155	85.8666
POR0048..scf227_4	-2.42778	17.0285
POR0062..scf222_8	-1.76488	8.7482
POR0063..scf295_1	-1.39918	12.8193
POR0067..scf267_23	-2.07604	7.51535			Sum of	DOWN regulation	786
POR0069..scf296_7	-2.1139	10.7014				UP regulation	608
POR0077..scf246_12	-4.36749	28.3195
POR0082..scf222_8	-1.50608	8.30716
POR0117..scf295_1	-2.94678	13.8685
POR0120..scf208_2	-1.06513	5.40375
POR0167..scf236_6	-1.1328	13.0694
POR0178..scf208_2	-1.13892	10.9635
POR0205..scf295_1	-1.34299	9.31689
POR0213..scf236_6	-1.93584	22.2056
POR0216..scf244_11	-1.20581	4.57286
POR0222..scf227_4	-1.63926	8.98384
POR0237..scf295_1	-2.99312	51.9908
POR0242..scf295_1	-1.19358	15.2756
POR0252..scf295_1	-1.45894	13.219
POR0290..scf276_29	-1.02538	4.13838
POR0323..scf209_3	-1.51122	18.2358
POR0343..scf208_2	-1.2856	3.07089
POR0354..scf227_4	-1.85956	7.11027
POR0363..scf227_4	-1.494	6.73756
POR0366..scf296_7	-2.55842	18.8033
POR0373..scf209_3	-2.08116	8.75634
POR0392..scf249_10	-2.02765	10.2475
POR0420..scf208_2	-2.97266	30.7788
POR0446..scf295_9	-2.42067	22.2265
POR0462..scf295_1	-1.097	9.54354
POR0471..scf295_9	-1.21277	4.40331
POR0484..scf246_12	-3.85789	112.188
POR0493..scf227_4	-1.54143	5.05598
POR0498..scf296_7	-1.19277	7.17425
POR0500..scf227_4	-1.31807	7.1256
POR0507..scf209_3	-1.38644	12.2382
POR0545..scf295_1	-2.30814	8.78453
POR0568..scf295_9	-2.86545	18.272
POR0576..scf236_6	-1.25357	6.06683
POR0608..scf261_15	-2.59741	9.54481
POR0616..scf209_3	-5.28631	30.9397
POR0624..scf251_18	-1.14692	9.28822
POR0630..scf289_17	-1.73385	19.4234
POR0648..scf208_2	-1.06655	6.48665
POR0663..scf251_18	-2.72454	76.7497
POR0668..scf295_1	-1.59109	4.8497
POR0674..scf295_1	-2.76835	68.1035
POR0702..scf295_1	-1.82909	25.5683
POR0713..scf210_14	-4.8286	26.7284
POR0714..scf208_2	-1.16236	3.76298
POR0717..scf296_7	-1.11785	9.10646
POR0765..scf295_1	-5.17719	131.621
POR0813..scf295_1	-1.85862	16.2791
POR0823..scf208_2	-1.05649	4.35004
POR0837..scf295_1	-1.53409	15.1143
POR0856..scf295_1	-1.77383	12.1978
POR0865..scf296_7	-1.26278	5.27635
POR0868..scf251_18	-1.26353	12.2269
POR0875..scf296_7	-1.61326	18.8632
POR0877..scf222_8	-1.22472	6.1258
POR0891..scf295_1	-1.89389	18.1258
POR0925..scf295_1	-1.48472	8.5612
POR0931..scf244_11	-5.40546	84.287
POR0942..scf289_17	-3.22453	18.2294
POR0975..scf295_1	-1.39519	6.02222
POR0979..scf227_4	-1.02325	3.27837
POR0984..scf236_6	-3.48941	10.3394
POR1019..scf209_3	-4.05511	20.9902
POR1020..scf295_1	-1.12468	7.1623
POR1022..scf208_2	-1.22407	2.93183
POR1029..scf227_4	-1.18557	7.20648
POR1041..scf209_3	-1.31024	7.63351
POR1048..scf227_4	-1.48368	4.57487
POR1055..scf295_1	-2.40644	34.1495
POR1067..scf295_1	-1.15521	5.71174
POR1069..scf227_4	-1.10592	5.86071
POR1076..scf295_1	-1.03441	8.08206
POR1081..scf208_2	-1.07544	2.31211
POR1082..scf295_1	-3.91859	61.6631
POR1097..scf208_2	-1.01925	2.66813
POR1119..scf297_16	-2.37756	18.7481
POR1129..scf295_1	-2.6003	8.46364
POR1132..scf208_2	-3.48554	102.896
POR1135..scf244_11	-1.4462	5.65465
POR1143..scf252_32	-2.49439	21.9856
POR1149..scf295_1	-1.00985	5.78217
POR1167..scf261_15	-4.96988	18.6302
POR1173..scf227_4	-1.10619	12.2308
POR1216..scf295_1	-2.36604	17.0521
POR1229..scf251_18	-1.28255	10.0855
POR1234..scf208_2	-1.18747	2.88316
POR1246..scf236_6	-2.25336	39.5103
POR1276..scf210_14	-2.1601	24.8527
POR1283..scf296_7	-2.02794	18.1369
POR1316..scf209_3	-1.08772	4.46722
POR1324..scf244_11	-1.68584	23.0931
POR1341..scf295_9	-1.08064	6.5445
POR1348..scf295_1	-1.58505	20.4878
POR1352..scf249_10	-1.09927	3.5354
POR1354..scf208_2	-3.28119	41.1455
POR1355..scf227_4	-1.79649	18.919
POR1368..scf236_6	-1.22119	16.1746
POR1372..scf222_8	-1.31036	4.72315
POR1380..scf208_2	-1.20209	14.1829
POR1382..scf236_6	-1.48688	13.7044
POR1391..scf295_1	-1.10772	5.86071
POR1396..scf295_1	-1.33643	7.03874
POR1401..scf209_3	-2.02219	7.86156
POR1414..scf295_1	-2.08121	8.45366
POR1418..scf295_1	-1.04738	3.92519
POR1419..scf208_2	-1.90134	23.0338
POR1427..scf295_1	-2.40713	27.6334
POR1437..scf295_1	-1.0339	3.82636
POR1438..scf295_9	-1.31222	11.4192
POR1449..scf295_1	-1.78023	17.1542
POR1464..scf236_6	-1.26685	4.36649
POR1491..scf229_5	-1.1561	12.7765
POR1494..scf209_3	-2.30156	39.9371
POR1519..scf249_10	-1.79225	10.8952
POR1523..scf295_1	-2.14918	16.2261
POR1575..scf227_4	-2.03038	11.5354
POR1576..scf295_1	-1.29208	9.9104
POR1577..scf291_13	-2.03795	17.0282
POR1580..scf295_1	-2.0305	44.6146
POR1590..scf209_3	-1.46256	5.08956
POR1602..scf209_3	-1.74427	14.0216
POR1608..scf295_1	-1.91055	18.8714
POR1621..scf295_1	-1.70872	11.4303
POR1651..scf208_2	-1.01668	4.82379
POR1652..scf209_3	-1.36611	8.59704
POR1707..scf251_18	-3.71239	13.7573
POR1709..scf295_1	-1.01347	3.60394
POR1749..scf209_3	-1.00222	5.95998
POR1763..scf244_11	-1.15381	4.80553
POR1776..scf208_2	-4.46725	50.2517
POR1823..scf244_11	-2.52012	8.46804
POR1833..scf295_1	-2.09725	29.0873
POR1835..scf236_6	-1.82299	5.13561
POR1845..scf227_4	-1.39789	20.4666
POR1851..scf249_10	-1.85389	13.2869
POR1913..scf208_2	-2.52758	37.9165
POR1920..scf229_5	-1.57876	16.7466
POR1928..scf295_9	-1.11681	7.70439
POR1932..scf208_2	-1.09426	2.96459
POR1935..scf209_3	-1.59714	17.1216
POR1940..scf209_3	-2.0697	16.1395
POR1941..scf291_13	-1.05279	4.50421
POR1952..scf295_1	-1.0027	7.26445
POR1954..scf295_1	-2.53433	34.7778
POR1964..scf246_12	-3.75755	14.9157
POR1974..scf227_4	-1.05149	3.71642
POR1997..scf295_1	-1.60417	21.8824
POR2008..scf251_18	-3.39124	25.6046
POR2024..scf222_8	-1.69285	13.8756
POR2047..scf296_7	-1.17888	3.96078
POR2050..scf209_3	-1.31385	8.21563
POR2059..scf244_11	-2.19848	26.6236
POR2071..scf209_3	-1.32574	8.80441
POR2078..scf209_3	-3.51343	110.883
POR2090..scf295_1	-1.0593	5.22387
POR2092..scf210_14	-4.48897	11.0837
POR2114..scf236_6	-2.25459	9.97878
POR2124..scf208_2	-1.08861	3.96102
POR2140..scf222_8	-2.14085	13.7979
POR2151..scf295_1	-1.53568	8.67178
POR2231..scf295_1	-1.21163	9.04901
POR2265..scf209_3	-1.51605	13.9642
POR2278..scf289_17	-2.36368	54.3658
POR2301..scf295_1	-1.5239	23.728
POR2322..scf208_2	-1.38529	5.99173
POR2347..scf295_1	-1.62695	15.4376
POR2356..scf251_18	-2.50107	7.69368
POR2367..scf296_7	-1.19233	6.49657
POR2372..scf208_2	-1.88732	6.74689
POR2386..scf209_3	-1.00592	6.25072
POR2394..scf295_1	-5.04987	27.3085
POR2410..scf295_9	-1.00886	12.7611
POR2412..scf209_3	-1.38974	9.86329
POR2419..scf210_14	-3.45087	24.8788
POR2422..scf209_3	-2.36446	14.6838
POR2423..scf229_5	-1.08475	5.39298
POR2434..scf268_49	-2.03813	14.7277
POR2451..scf222_8	-2.07716	14.575
POR2464..scf208_2	-1.3685	9.45724
POR2503..scf222_8	-1.05156	10.1867
POR2520..scf208_2	-2.57003	10.8302
POR2523..scf249_10	-1.23472	7.79526
POR2527..scf227_4	-1.76349	5.98488
POR2552..scf295_1	-1.82221	16.5102
POR2557..scf209_3	-2.72379	6.75416
POR2587..scf227_4	-1.18625	9.02016
POR2599..scf295_1	-1.86434	19.5845
POR2600..scf270_19	-1.52566	9.9752
POR2609..scf208_2	-1.49922	23.8872
POR2616..scf209_3	-1.08189	10.4535
POR2644..scf295_1	-1.2075	6.46304
POR2646..scf208_2	-2.56313	31.4932
POR2647..scf229_5	-1.16338	3.76924
POR2648..scf208_2	-2.9728	71.7833
POR2650..scf246_12	-3.42569	18.0157
POR2690..scf270_19	-1.12246	9.78711
POR2703..scf296_7	-2.73858	30.4518
POR2737..scf227_4	-3.72274	30.8058
POR2752..scf227_4	-3.27267	52.895
POR2755..scf295_1	-1.73347	17.1863
POR2774..scf222_8	-2.5159	58.4637
POR2775..scf227_4	-2.86855	16.117
POR2789..scf252_32	-1.04072	2.23041
POR2823..scf251_18	-1.86108	10.9805
POR2830..scf208_2	-5.11551	42.546
POR2841..scf296_7	-1.09579	3.2802
POR2845..scf236_6	-1.72622	16.1909
POR2847..scf229_5	-3.14176	38.4901
POR2872..scf295_1	-1.69899	13.135
POR2880..scf209_3	-3.00187	16.6487
POR2901..scf227_4	-2.59636	5.91119
POR2919..scf295_1	-1.33411	12.531
POR2925..scf295_1	-1.66786	28.3921
POR2931..scf246_12	-3.56253	22.3738
POR2952..scf295_1	-2.03971	18.1163
POR2954..scf295_1	-2.74321	29.3606
POR2964..scf208_2	-2.95056	10.5476
POR2970..scf208_2	-1.00041	2.94439
POR2982..scf236_6	-1.60019	7.68039
POR2989..scf295_1	-1.16671	5.66146
POR2990..scf295_9	-1.98683	31.5079
POR3002..scf222_8	-1.07505	9.59467
POR3012..scf291_13	-1.09039	6.7031
POR3021..scf227_4	-1.09906	12.712
POR3030..scf209_3	-2.23628	31.3797
POR3040..scf295_1	-1.85495	16.1632
POR3043..scf209_3	-2.39783	20.8279
POR3067..scf296_7	-3.35409	30.7259
POR3087..scf297_16	-1.51125	6.33134
POR3089..scf295_1	-1.99012	11.1621
POR3105..scf295_1	-1.50113	14.0418
POR3115..scf208_2	-2.91504	13.6239
POR3116..scf222_8	-1.26198	7.04395
POR3119..scf227_4	-1.3725	8.91963
POR3120..scf244_11	-5.2134	35.5341
POR3126..scf295_1	-2.36097	22.2083
POR3129..scf222_8	-1.15478	5.92075
POR3141..scf227_4	-1.41291	12.916
POR3155..scf209_3	-1.4268	23.4369
POR3166..scf208_2	-2.90658	52.7477
POR3169..scf236_6	-2.23656	11.9766
POR3186..scf295_1	-1.14491	6.70063
POR3188..scf236_6	-1.44997	3.8952
POR3214..scf227_4	-1.67639	10.5564
POR3220..scf295_1	-2.61848	5.2227
POR3228..scf227_4	-2.84631	34.8887
POR3250..scf295_1	-1.54575	12.944
POR3252..scf209_3	-3.57888	73.5512
POR3253..scf229_5	-3.98477	12.6152
POR3260..scf295_1	-1.98503	9.2415
POR3263..scf295_9	-1.14696	6.55985
POR3266..scf209_3	-1.2094	3.51486
POR3270..scf222_8	-2.59056	25.2913
POR3271..scf295_1	-2.41464	57.388
POR3285..scf209_3	-1.70264	20.9902
POR3288..scf251_18	-1.5691	4.50868
POR3317..scf270_19	-1.01865	3.91613
POR3319..scf210_14	-2.32591	23.3045
POR3351..scf295_1	-3.38038	79.7199
POR3352..scf296_7	-1.3466	13.9127
POR3371..scf295_1	-1.45494	4.26083
POR3426..scf210_14	-1.89086	12.4209
POR3440..scf291_13	-3.0439	38.5967
POR3456..scf227_4	-5.10239	50.3007
POR3489..scf209_3	-1.27183	8.09308
POR3506..scf208_2	-2.71828	14.7217
POR3535..scf208_2	-1.93956	11.7922
POR3549..scf227_4	-2.1708	15.7273
POR3584..scf295_9	-1.35446	4.7594
POR3604..scf295_1	-2.09129	40.3526
POR3615..scf236_6	-2.72429	37.9534
POR3627..scf296_7	-1.44121	12.5877
POR3631..scf291_13	-1.34191	12.0382
POR3653..scf295_1	-1.17303	6.41854
POR3673..scf227_4	-1.34682	4.46085
POR3676..scf209_3	-2.25211	15.5863
POR3683..scf208_2	-1.98919	7.47821
POR3691..scf244_11	-1.14977	5.77359
POR3692..scf246_12	-2.91092	36.218
POR3719..scf295_1	-1.18819	3.03324
POR3720..scf244_11	-2.36654	12.2881
POR3723..scf261_15	-3.31139	16.7305
POR3728..scf296_7	-1.93427	9.06712
POR3739..scf208_2	-1.2179	11.1665
POR3744..scf295_1	-1.00675	3.49448
POR3766..scf227_4	-3.00703	14.7164
POR3773..scf209_3	-1.10007	5.00318
POR3776..scf295_1	-5.43994	46.2049
POR3788..scf208_2	-1.27299	7.98421
POR3803..scf295_9	-5.22016	29.4128
POR3807..scf294_26	-1.82049	5.38544
POR3821..scf236_6	-4.62963	90.9163
POR3840..scf295_1	-1.07854	3.41923
POR3843..scf295_1	-2.31276	16.1931
POR3844..scf295_1	-1.19005	3.46676
POR3850..scf270_19	-3.03712	43.2871
POR3853..scf295_1	-2.72839	50.8939
POR3869..scf294_26	-1.68984	7.29768
POR3898..scf208_2	-1.21362	11.9195
POR3916..scf209_3	-1.578	16.947
POR3919..scf222_8	-2.13789	12.012
POR3921..scf209_3	-1.22064	4.41755
POR3964..scf222_8	-1.16341	4.67855
POR3973..scf249_10	-1.01145	6.62758
POR3990..scf208_2	-1.13801	5.79657
POR3992..scf209_3	-2.193	7.70505
POR3998..scf236_6	-1.02161	11.9218
POR4025..scf208_2	-1.03263	3.55896
POR4032..scf295_1	-1.4113	30.6572
POR4035..scf295_1	-1.10786	5.72039
POR4042..scf295_1	-1.67165	20.8324
POR4044..scf295_1	-1.49745	8.14986
POR4100..scf244_11	-1.13223	4.82959
POR4106..scf210_14	-3.11552	11.0381
POR4107..scf208_2	-3.19662	15.1691
POR4123..scf295_1	-2.87711	60.6192
POR4127..scf289_17	-1.77281	4.82389
POR4140..scf227_4	-2.99006	12.1415
POR4154..scf295_1	-1.1043	8.76199
POR4155..scf291_13	-1.20986	11.0103
POR4171..scf227_4	-1.09084	4.8319
POR4190..scf261_15	-1.14908	9.05604
POR4201..scf295_1	-1.52595	18.9638
POR4212..scf222_8	-2.69224	66.0848
POR4213..scf227_4	-1.82	28.7754
POR4219..scf236_6	-3.47078	11.7112
POR4228..scf296_7	-2.32417	36.1972
POR4235..scf228_30	-2.97537	28.8517
POR4244..scf255_21	-2.69087	5.35604
POR4268..scf244_11	-2.49527	14.351
POR4269..scf208_2	-1.24639	3.38902
POR4297..scf222_8	-1.75077	10.1002
POR4302..scf295_1	-2.30994	36.1604
POR4325..scf208_2	-1.7467	11.0918
POR4327..scf295_1	-1.84385	5.69362
POR4336..scf295_9	-1.78303	14.98
POR4360..scf295_1	-2.93238	21.9865
POR4363..scf210_14	-2.65098	14.5213
POR4390..scf208_2	-2.72195	12.2367
POR4420..scf236_6	-3.34879	10.8592
POR4443..scf209_3	-1.67425	5.47041
POR4499..scf229_5	-1.17502	6.81236
POR4505..scf295_9	-1.57749	3.08756
POR4521..scf209_3	-1.72627	13.8219
POR4534..scf249_10	-1.10757	5.11701
POR4544..scf296_7	-2.97111	40.9468
POR4547..scf295_1	-1.73877	7.80024
POR4550..scf228_30	-1.79352	7.16581
POR4553..scf295_1	-2.96075	14.0421
POR4560..scf295_1	-2.15204	46.065
POR4561..scf209_3	-4.8027	25.9908
POR4570..scf295_1	-5.10926	110.027
POR4574..scf244_11	-4.82564	48.2631
POR4578..scf236_6	-2.25124	17.5303
POR4589..scf208_2	-1.46042	5.77961
POR4602..scf210_14	-2.28229	15.7124
POR4604..scf227_4	-2.27513	27.2197
POR4626..scf208_2	-1.40641	20.3388
POR4636..scf246_12	-2.96326	25.5421
POR4638..scf295_1	-3.90117	29.5394
POR4639..scf208_2	-1.50764	18.2109
POR4640..scf209_3	-2.08651	39.628
POR4718..scf261_15	-1.5217	23.192
POR4737..scf210_14	-2.05478	9.29972
POR4745..scf209_3	-1.13514	3.39602
POR4761..scf295_1	-2.0933	10.8987
POR4763..scf229_5	-1.59349	2.88743
POR4780..scf291_13	-2.95735	42.3589
POR4793..scf227_4	-1.91362	12.9464
POR4841..scf227_4	-2.95298	62.2135
POR4842..scf295_1	-1.03377	3.01613
POR4850..scf291_13	-1.11591	4.19175
POR4861..scf296_7	-1.21226	8.49638
POR4880..scf209_3	-1.54689	13.8756
POR4890..scf295_1	-1.7131	10.4254
POR4894..scf295_1	-1.17502	4.91268
POR4899..scf295_1	-1.00191	9.15446
POR4902..scf209_3	-1.66087	13.5811
POR4922..scf295_1	-1.55718	12.6487
POR4936..scf236_6	-1.03073	2.56999
POR4955..scf295_1	-2.13714	5.71544
POR4956..scf208_2	-1.35876	5.36906
POR4961..scf236_6	-1.82251	28.933
POR4962..scf297_16	-3.40208	21.8905
POR4964..scf295_9	-1.15359	12.3868
POR4980..scf229_5	-2.49431	37.7683
POR5004..scf291_13	-2.54489	25.3825
POR5008..scf236_6	-1.98136	15.0918
POR5013..scf295_1	-2.47629	37.2615
POR5016..scf296_7	-2.06212	6.12118
POR5020..scf222_8	-2.73399	13.0836
POR5036..scf229_5	-3.65786	52.895
POR5055..scf295_1	-1.61294	15.3375
POR5063..scf295_9	-3.77162	13.4924
POR5072..scf209_3	-1.08599	8.28611
POR5096..scf229_5	-1.91507	25.8021
POR5114..scf295_9	-1.13215	14.1308
POR5154..scf210_14	-1.04815	2.33163
POR5163..scf244_11	-1.52493	7.30441
POR5178..scf209_3	-1.05349	2.44515
POR5184..scf295_1	-1.92734	24.719
POR5186..scf227_4	-1.51108	12.8512
POR5187..scf246_12	-1.76397	9.78677
POR5203..scf296_7	-2.01913	47.7623
POR5208..scf236_6	-2.11424	17.3015
POR5230..scf229_5	-2.87375	3.56864
POR5236..scf295_1	-1.2727	9.66306
POR5238..scf210_14	-1.95639	11.6883
POR5239..scf249_10	-1.49363	13.7867
POR5243..scf227_4	-1.49746	13.2624
POR5250..scf291_13	-3.30889	15.3562
POR5261..scf209_3	-1.10342	6.87573
POR5270..scf295_9	-1.36006	9.12626
POR5283..scf227_4	-1.24187	6.3712
POR5284..scf208_2	-1.68543	26.92
POR5293..scf295_1	-2.64969	72.8929
POR5317..scf227_4	-1.80666	22.8438
POR5323..scf227_4	-1.32084	5.11514
POR5327..scf222_8	-1.55552	3.23335
POR5333..scf296_7	-1.19394	8.98384
POR5334..scf209_3	-2.83436	44.8271
POR5338..scf295_1	-1.27716	6.85248
POR5344..scf295_9	-2.47821	31.2615
POR5387..scf295_1	-1.50037	7.37394
POR5395..scf295_1	-2.3587	29.3657
POR5435..scf208_2	-1.1068	3.20931
POR5439..scf222_8	-1.19459	16.074
POR5442..scf295_1	-4.96181	25.1221
POR5449..scf226_27	-5.35801	181.471
POR5455..scf236_6	-1.78106	5.5441
POR5456..scf295_1	-3.38617	9.50487
POR5465..scf227_4	-2.06175	18.5535
POR5475..scf227_4	-1.87291	10.1447
POR5484..scf208_2	-1.63446	8.81376
POR5495..scf295_1	-2.01638	26.6794
POR5500..scf251_18	-1.10104	7.77075
POR5501..scf208_2	-1.23505	7.15665
POR5575..scf209_3	-1.44601	7.08504
POR5580..scf295_1	-2.26874	10.2742
POR5583..scf295_9	-2.28901	14.868
POR5593..scf209_3	-1.26895	9.22968
POR5594..scf222_8	-1.4567	4.45568
POR5611..scf295_9	-1.2445	6.08946
POR5616..scf208_2	-2.84687	20.5267
POR5637..scf295_1	-2.15636	11.3541
POR5647..scf209_3	-1.47526	4.47934
POR5658..scf267_23	-2.22541	20.529
POR5661..scf246_12	-1.1639	9.3304
POR5665..scf295_1	-1.13671	6.67728
POR5670..scf208_2	-2.6637	16.0132
POR5671..scf228_30	-2.18048	11.816
POR5682..scf295_1	-1.34694	7.74213
POR5683..scf295_1	-1.26873	4.68724
POR5693..scf261_15	-1.18121	5.86946
POR5701..scf295_9	-1.31045	5.97226
POR5717..scf229_5	-1.10913	5.12494
POR5720..scf295_9	-1.06861	3.48408
POR5751..scf291_13	-1.42434	6.95998
POR5754..scf295_1	-1.27581	3.44898
POR5784..scf229_5	-1.03311	11.7247
POR5799..scf209_3	-1.2579	4.09431
POR5800..scf208_2	-2.19035	27.0974
POR5805..scf295_1	-2.68084	63.4827
POR5824..scf295_1	-1.28791	4.82496
POR5833..scf209_3	-1.70572	30.6114
POR5838..scf295_1	-1.98925	13.6046
POR5839..scf295_1	-1.46661	22.7207
POR5847..scf295_1	-1.13553	9.8821
POR5851..scf295_1	-1.57302	10.2703
POR5856..scf208_2	-1.11071	8.69864
POR5857..scf295_1	-1.6043	9.50135
POR5858..scf249_10	-1.91124	15.2348
POR5862..scf227_4	-1.7102	11.6693
POR5870..scf209_3	-1.70835	12.3174
POR5873..scf297_16	-1.21977	5.49415
POR5876..scf251_18	-1.04703	3.89567
POR5909..scf210_14	-2.59205	35.5358
POR5923..scf229_5	-1.79088	27.5047
POR5935..scf295_1	-2.3395	5.15117
POR5942..scf295_1	-1.05743	2.32626
POR5965..scf222_8	-1.72611	7.72817
POR5967..scf295_1	-2.27848	37.8586
POR5980..scf295_1	-1.55619	8.78206
POR5992..scf227_4	-1.87608	12.6874
POR5997..scf295_9	-1.42946	2.8946
POR6037..scf222_8	-1.34958	9.47476
POR6045..scf244_11	-2.81174	84.8428
POR6069..scf236_6	-1.01606	3.21925
POR6074..scf249_10	-1.04125	5.69372
POR6076..scf296_7	-3.37709	20.2464
POR6082..scf295_1	-1.61774	16.409
POR6088..scf209_3	-1.58905	7.97873
POR6113..scf295_1	-1.33299	11.0089
POR6117..scf296_7	-2.64063	22.0977
POR6150..scf227_4	-1.07295	5.21113
POR6174..scf209_3	-1.25587	7.16699
POR6175..scf249_10	-1.89686	13.1669
POR6177..scf227_4	-3.68364	17.3705
POR6198..scf295_1	-1.52888	16.8946
POR6202..scf208_2	-1.94456	28.4841
POR6261..scf209_3	-1.57435	15.7088
POR6275..scf209_3	-1.95813	27.0599
POR6286..scf209_3	-2.60055	10.6797
POR6298..scf295_1	-1.72182	9.58212
POR6334..scf209_3	-1.27479	8.31187
POR6335..scf295_1	-1.25669	10.8592
POR6340..scf295_1	-2.01802	17.4418
POR6350..scf227_4	-2.23506	36.8
POR6357..scf227_4	-1.91189	19.7173
POR6363..scf210_14	-3.91353	109.705
POR6373..scf295_1	-2.69549	64.5554
POR6375..scf244_11	-1.14814	9.88279
POR6381..scf292_37	-2.93645	51.8367
POR6384..scf295_1	-2.25316	33.0643
POR6390..scf295_1	-2.87731	15.5007
POR6408..scf295_1	-1.25501	7.00376
POR6431..scf209_3	-1.61666	8.16137
POR6440..scf295_1	-3.94395	48.7655
POR6462..scf295_1	-2.19943	23.8647
POR6482..scf295_1	-1.01923	5.02237
POR6484..scf227_4	-1.19113	6.82054
POR6494..scf261_15	-2.09837	25.1423
POR6508..scf295_1	-2.4463	11.7081
POR6527..scf208_2	-1.32836	14.9422
POR6538..scf295_1	-1.78773	16.5757
POR6539..scf209_3	-1.31906	7.80254
POR6587..scf289_17	-1.18529	4.56092
POR6599..scf227_4	-1.3093	6.72042
POR6605..scf295_1	-1.16688	3.77098
POR6626..scf289_17	-1.68612	13.8867
POR6641..scf209_3	-2.76322	65.4061
POR6644..scf295_1	-1.67118	4.84369
POR6658..scf236_6	-1.06717	10.0156
POR6659..scf210_14	-1.33945	7.29814
POR6683..scf295_1	-1.73186	22.911
POR6687..scf208_2	-1.64133	19.8617
POR6693..scf227_4	-2.01551	20.3367
POR6702..scf208_2	-1.19101	9.64174
POR6703..scf227_4	-3.85228	39.8439
POR6707..scf295_1	-2.33751	13.5311
POR6711..scf208_2	-3.63478	19.1913
POR6715..scf227_4	-2.59312	33.6211
POR6725..scf237_24	-1.58801	9.19202
POR6728..scf229_5	-1.2816	6.33846
POR6732..scf295_1	-1.06371	7.31218
POR6737..scf297_16	-1.96069	24.4076
POR6749..scf209_3	-1.09759	5.40053
POR6776..scf295_1	-1.98299	35.4776
POR6779..scf208_2	-2.21104	13.1794
POR6798..scf209_3	-1.03991	4.91125
POR6806..scf295_9	-3.23757	41.4908
POR6808..scf258_39	-2.73137	64.8425
POR6810..scf209_3	-1.73588	19.4373
POR6812..scf249_10	-3.59652	31.8603
POR6817..scf295_1	-1.37888	7.70453
POR6824..scf208_2	-2.2232	33.8417
POR6839..scf295_1	-1.93868	20.5333
POR6852..scf296_7	-1.51328	4.30298
POR6871..scf295_1	-1.0397	10.2559
POR6898..scf227_4	-1.89267	23.8238
POR6921..scf295_9	-2.12973	9.77933
POR6938..scf295_1	-1.88521	41.4252
POR6988..scf227_4	-1.60435	13.7624
POR7001..scf295_1	-1.04138	2.67198
POR7013..scf297_16	-1.23141	5.44242
POR7018..scf295_1	-1.01429	6.00003
POR7024..scf295_1	-1.18828	7.85982
POR7039..scf229_5	-1.07525	2.39288
POR7040..scf296_7	-2.78921	21.9673
POR7065..scf295_1	-2.99026	81.8744
POR7082..scf208_2	-2.54244	48.4411
POR7089..scf209_3	-1.09726	7.47735
POR7105..scf295_1	-2.57656	28.0644
POR7155..scf295_1	-1.07779	2.45063
POR7164..scf208_2	-1.64443	14.0551
POR7174..scf229_5	-1.13022	2.70918
POR7209..scf289_17	-1.63203	6.39965
POR7216..scf208_2	-1.06036	2.89417
POR7223..scf295_9	-1.42453	8.34248
POR7224..scf295_1	-1.1084	7.10182
POR7258..scf295_1	-1.0452	4.03637
POR7262..scf222_8	-1.04167	3.5051
POR7269..scf295_1	-2.1864	33.9971
POR7281..scf295_1	-1.94178	13.3259
POR7283..scf289_17	-1.41817	4.32642
POR7292..scf209_3	-1.05139	6.69682
POR7298..scf296_7	-1.93317	6.11247
POR7312..scf249_10	-1.0314	2.62654
POR7327..scf289_17	-1.07915	2.512
POR7339..scf296_7	-1.80023	10.2522
POR7360..scf222_8	-1.2535	4.92579
POR7364..scf210_14	-2.96985	21.8642
POR7370..scf208_2	-1.03234	3.69713
POR7388..scf209_3	-2.21019	36.12
POR7405..scf296_7	-2.96194	25.4704
POR7425..scf227_4	-2.86548	8.41803
POR7435..scf295_1	-2.80646	21.03
POR7440..scf227_4	-1.54856	5.71379
POR7442..scf208_2	-2.7794	18.082
POR7443..scf227_4	-1.72996	16.9981
POR7444..scf295_1	-2.12061	19.5366
POR7447..scf208_2	-1.89895	13.4194
POR7454..scf295_1	-1.01942	8.23384
POR7460..scf227_4	-2.98998	29.3188
POR7477..scf227_4	-1.76598	10.8093
POR7489..scf208_2	-1.89302	17.0169
POR7497..scf295_9	-2.281	8.97023
POR7518..scf236_6	-1.17905	2.94104
POR7526..scf249_10	-2.03038	29.0042
POR7530..scf295_1	-2.44564	15.995
POR7532..scf229_5	-1.02245	4.35276
POR7538..scf295_1	-2.84502	15.4345
POR7539..scf295_1	-1.54511	6.98702
POR7553..scf295_1	-1.82394	25.7871
POR7595..scf227_4	-1.06322	7.68499
POR7613..scf244_11	-1.33302	15.0197
POR7616..scf249_10	-1.77416	4.30887
POR7660..scf295_1	-1.27451	14.0561
POR7694..scf295_1	-2.54388	16.6345
POR7707..scf296_7	-1.28677	3.67013
POR7713..scf210_14	-3.12224	15.8427
POR7716..scf209_3	-1.02924	6.34584
POR7738..scf208_2	-1.09869	5.09063
POR7749..scf295_1	-1.3192	8.92919
POR7770..scf249_10	-2.09995	9.49307
POR7775..scf295_1	-1.44087	10.052
POR7788..scf229_5	-1.18326	6.91355
POR7823..scf295_1	-1.19695	3.51428
POR7839..scf295_1	-2.38338	40.6323
POR7844..scf244_11	-1.44154	7.19296
POR7856..scf237_24	-2.00995	15.751
POR7917..scf227_4	-1.30268	3.30213
POR7931..scf296_7	-2.35593	16.8946
POR7957..scf295_1	-1.42751	5.10256
POR7968..scf295_1	-2.33836	27.4105
POR7981..scf227_4	-1.02874	3.1257
POR7989..scf249_10	-1.08686	8.15018
POR7993..scf295_1	-1.35404	4.60692
POR7998..scf209_3	-1.63485	16.3415
POR8005..scf208_2	-1.84488	16.9702
POR8028..scf291_13	-1.13815	5.99173
POR8031..scf295_1	-2.16766	47.4852
POR8042..scf295_9	-1.37439	8.96758
POR8074..scf295_1	-1.00362	2.70252
POR8083..scf249_10	-2.17297	9.92148
POR8094..scf209_3	-1.85716	21.7489
POR8101..scf295_1	-1.16493	4.25785
POR8104..scf296_7	-1.60213	5.11669
POR8105..scf295_1	-1.72038	17.8928
POR8116..scf295_9	-1.51639	18.7733
POR8131..scf295_1	-1.11098	10.6446
POR8133..scf296_7	-3.00784	8.78695
POR8139..scf295_1	-1.29207	6.55985
POR8143..scf296_7	-1.18372	3.39686
POR8181..scf295_1	-1.20857	10.0598
POR8191..scf297_16	-1.91681	5.57591
POR8240..scf295_1	-3.83759	22.7182
POR8292..scf209_3	-1.09091	4.50388
POR8300..scf209_3	-1.62385	19.876
POR8306..scf295_1	-3.01374	19.2333
POR8312..scf249_10	-2.12558	25.9735
POR8333..scf209_3	-1.09327	6.78864
POR8347..scf295_1	-1.99724	43.5497
POR8354..scf208_2	-3.21619	85.3998
POR8358..scf295_1	-2.13352	37.8865
POR8419..scf295_1	-1.93772	6.48665
POR8420..scf209_3	-2.50139	22.7256
POR8421..scf209_3	-2.50498	40.5439
POR8440..scf295_1	-1.15895	2.86516
POR8458..scf247_41	-2.13361	4.75632
POR8504..scf251_18	-1.71688	25.0702
POR8517..scf252_32	-2.64765	27.6301
POR8537..scf227_4	-1.1164	3.18184
POR8546..scf210_14	-3.07095	97.5532
POR8561..scf296_7	-1.19967	3.72005
POR8585..scf295_1	-2.95283	61.6631
POR8587..scf295_9	-1.27836	5.10258
POR8588..scf209_3	-1.04713	7.51657
POR8618..scf295_1	-1.62371	13.7914
POR8629..scf295_1	-1.8937	27.2706
POR8633..scf208_2	-2.99589	45.1117
POR8643..scf209_3	-1.16404	14.2882
POR8653..scf295_1	-1.7835	21.4726
POR8658..scf208_2	-1.67964	18.3793
POR8672..scf208_2	-1.15407	11.3882
POR8680..scf209_3	-2.36351	10.8869
POR8708..scf208_2	-1.18166	4.65502
POR8709..scf295_1	-1.98356	18.9949
POR8712..scf261_15	-1.21878	4.82917
POR8726..scf227_4	-1.59926	6.52359
POR8749..scf244_11	-2.54175	33.3685
POR8778..scf227_4	-2.35075	41.9709
POR8783..scf208_2	-1.09151	5.68812
POR8800..scf289_17	-2.52138	28.4649
POR8806..scf209_3	-1.49592	16.0636
POR8822..scf229_5	-3.55235	15.8521
POR8829..scf295_1	-2.25948	16.9883
POR8845..scf208_2	-2.56315	36.2073
POR8877..scf291_13	-1.02165	2.95431
POR8884..scf295_1	-1.30604	7.8983
POR8885..scf208_2	-1.97821	28.0758
POR8887..scf295_1	-1.28137	12.0579
POR8914..scf295_1	-1.0658	3.08227
POR8928..scf227_4	-4.0565	19.2509
POR8938..scf296_7	-2.00633	11.7296
POR8941..scf209_3	-1.48705	9.5078
POR8948..scf295_1	-1.65858	17.9198
POR8965..scf295_1	-1.63714	7.39432
POR8983..scf296_7	-1.25135	3.40181
POR8996..scf295_1	-2.26478	8.59681
POR9001..scf250_33	-1.01202	3.57003
POR9019..scf267_23	-2.00924	10.4477
POR9034..scf236_6	-2.20561	18.7814
POR9043..scf208_2	-2.05825	46.1579
POR9130..scf271_22	-3.09701	33.189
POR9158..scf295_1	-1.23884	18.614
POR9171..scf291_13	-1.90362	7.99034
POR9193..scf295_1	-2.871	47.6434
POR9203..scf222_8	-1.58021	11.6514
POR9228..scf295_9	-1.27717	5.53544
POR9234..scf227_4	-2.20393	13.1801
POR9251..scf208_2	-1.32688	2.58234
POR9257..scf209_3	-1.75948	20.4971
POR9261..scf229_5	-3.00026	12.0803
POR9286..scf295_9	-1.99573	22.1448
POR9293..scf295_1	-2.5353	64.187
POR9294..scf249_10	-3.4177	24.5833
POR9308..scf222_8	-1.52491	14.2264
POR9314..scf295_1	-2.35742	25.1252
POR9320..scf209_3	-1.36339	11.3333
POR9323..scf210_14	-1.54814	10.8244
POR9348..scf208_2	-1.57902	5.12934
POR9351..scf222_8	-1.51212	6.66378
POR9372..scf209_3	-1.06136	11.0284
POR9382..scf222_8	-1.25343	11.7053
POR9390..scf209_3	-1.13065	5.47008
POR9396..scf295_1	-1.21691	5.42752
POR9422..scf295_9	-2.14268	45.2739
POR9447..scf208_2	-1.36102	12.6317
POR9449..scf295_1	-1.32391	4.8875
POR9457..scf296_7	-1.69159	17.1672
POR9468..scf249_10	-2.80414	11.999
POR9476..scf222_8	-1.07548	2.72597
POR9495..scf295_1	-1.42267	8.07554
POR9504..scf208_2	-2.05202	16.945
POR9523..scf270_19	-1.58311	8.79749
POR9531..scf222_8	-1.05643	4.18486
POR9544..scf295_1	-1.96468	19.565
POR9560..scf246_12	-2.34303	34.3214
POR9562..scf229_5	-1.30732	8.35795
POR9591..scf295_1	-2.73647	11.9962
POR9603..scf227_4	-1.17945	10.7266
POR9604..scf222_8	-1.04927	5.06669
POR9613..scf244_11	-3.50959	24.7829
POR9615..scf229_5	-3.09459	47.2594
POR9619..scf295_1	-1.81085	19.791
POR9620..scf246_12	-2.01596	50.8588
POR9625..scf261_15	-1.60771	5.21252
POR9628..scf291_13	-3.20577	11.033
POR9650..scf295_1	-1.20594	12.6969
POR9655..scf210_14	-5.27552	146.035
POR9672..scf295_1	-1.5891	8.0906
POR9686..scf295_1	-5.49316	59.2237
POR9722..scf226_27	-1.22236	4.25735
POR9726..scf208_2	-1.11902	10.0959
POR9739..scf295_1	-1.37862	15.8096
POR9758..scf296_7	-2.2142	9.12626
POR9770..scf236_6	-1.74012	10.0307
POR9784..scf209_3	-1.16571	7.31874
POR9811..scf295_1	-2.70732	50.8765
POR9812..scf229_5	-1.21393	9.22968
POR9819..scf297_16	-1.04736	5.13875
POR9823..scf227_4	-1.14921	8.90654
POR9838..scf295_1	-1.20722	2.67808
POR9853..scf209_3	-1.91821	6.82311
POR9893..scf296_7	-1.53989	10.8981
POR9900..scf229_5	-1.20414	2.51228
POR0005..scf209_3	1.09656	3.62022
POR0006..scf249_10	1.15726	5.36271
POR0016..scf295_1	1.49255	24.8527
POR0017..scf208_2	1.01607	2.82958
POR0033..scf295_1	1.34232	8.66904
POR0065..scf222_8	1.06178	3.44696
POR0073..scf295_9	1.46068	13.7536
POR0091..scf295_1	1.10466	4.8849
POR0092..scf291_13	1.20779	4.29063
POR0098..scf208_2	1.44063	10.2452
POR0105..scf209_3	1.31251	11.0596
POR0119..scf222_8	1.02149	7.14371
POR0121..scf222_8	1.7581	13.7625
POR0134..scf295_1	1.32134	6.55042
POR0164..scf295_1	1.18948	7.02421
POR0172..scf261_15	1.25712	8.80441
POR0186..scf222_8	1.52678	11.5647
POR0214..scf295_1	1.01537	2.40838
POR0241..scf295_9	1.38333	6.67373
POR0251..scf295_1	1.12369	8.94215
POR0254..scf295_1	2.56752	40.2273
POR0255..scf295_1	1.15755	9.11807
POR0269..scf236_6	1.43725	8.39677
POR0321..scf208_2	1.55072	11.3725
POR0335..scf295_1	1.85899	16.041
POR0356..scf297_16	2.27816	53.9126
POR0389..scf209_3	1.03437	2.37465
POR0390..scf208_2	1.68451	10.7705
POR0402..scf246_12	1.76605	7.64938
POR0407..scf295_1	1.42308	12.0563
POR0418..scf295_1	1.87652	11.9286
POR0421..scf249_10	1.68372	8.73322
POR0422..scf295_1	1.878	7.81402
POR0424..scf244_11	1.65275	4.84369
POR0432..scf295_1	1.5036	12.0566
POR0458..scf208_2	1.18553	6.75903
POR0481..scf295_1	1.38428	21.9441
POR0528..scf295_1	1.19762	13.0602
POR0549..scf295_1	1.15002	5.9572
POR0561..scf209_3	1.92214	6.84358
POR0614..scf208_2	1.34262	6.24048
POR0626..scf208_2	1.89089	15.9049
POR0629..scf227_4	1.3705	14.8643
POR0681..scf295_1	1.51407	14.2
POR0704..scf229_5	1.01665	5.85424
POR0764..scf295_9	1.41265	4.77189
POR0766..scf295_1	3.08109	15.7148
POR0770..scf296_7	1.35226	12.1155
POR0777..scf229_5	1.15997	3.58289
POR0780..scf295_1	1.09938	4.26874
POR0782..scf227_4	1.15565	7.98257
POR0783..scf295_1	1.46023	13.0819
POR0824..scf295_9	1.14008	7.34995
POR0858..scf261_15	1.31274	4.21533
POR0864..scf222_8	1.16508	8.96195
POR0878..scf209_3	1.08874	8.05715
POR0890..scf208_2	2.06909	42.9861
POR0892..scf295_1	1.50625	16.2167
POR0918..scf209_3	1.29458	5.33673
POR0930..scf295_1	1.32471	22.5444
POR0988..scf295_9	1.03019	6.73756
POR0993..scf229_5	1.10754	5.37301
POR1024..scf295_1	1.02026	6.24561
POR1030..scf295_1	1.18779	18.0719
POR1057..scf229_5	1.80405	2.55831
POR1073..scf208_2	2.00419	19.8617
POR1093..scf295_1	1.11584	4.01173
POR1122..scf295_9	1.00066	6.13978
POR1147..scf222_8	1.17661	5.55173
POR1179..scf208_2	1.3741	7.35484
POR1204..scf295_1	2.24858	28.3674
POR1220..scf295_1	1.15988	7.01153
POR1231..scf295_1	2.08962	15.5299
POR1248..scf295_1	1.13596	8.44371
POR1272..scf271_22	1.46133	12.5453
POR1309..scf244_11	1.33099	3.25827
POR1312..scf246_12	1.20551	3.85981
POR1319..scf208_2	1.13543	4.23639
POR1323..scf249_10	1.41242	10.023
POR1337..scf295_1	1.13135	14.162
POR1347..scf225_25	1.18243	8.93762
POR1365..scf227_4	1.05432	6.91355
POR1373..scf295_9	1.90745	24.9773
POR1398..scf295_9	1.18273	16.4524
POR1421..scf229_5	1.91738	18.7455
POR1432..scf209_3	1.47115	5.05322
POR1447..scf244_11	1.9293	18.7733
POR1448..scf295_1	1.46643	4.58417
POR1459..scf295_1	1.4951	9.38619
POR1493..scf295_1	1.43665	10.019
POR1498..scf208_2	1.83466	6.66551
POR1501..scf227_4	1.0929	2.48285
POR1549..scf208_2	2.04295	19.2663
POR1605..scf208_2	2.59199	36.0558
POR1615..scf244_11	1.68838	11.178
POR1667..scf297_16	1.19632	2.78039
POR1681..scf209_3	1.49547	15.762
POR1694..scf249_10	1.11312	10.0548
POR1743..scf208_2	1.17988	3.00475
POR1744..scf208_2	1.0717	5.63599
POR1751..scf295_1	1.93902	11.6605
POR1761..scf295_1	1.00925	7.4763
POR1765..scf209_3	1.95911	27.11
POR1773..scf236_6	1.07286	4.63228
POR1790..scf295_1	1.17559	8.22586
POR1815..scf295_1	1.37676	16.6089
POR1829..scf295_1	1.22455	8.89466
POR1866..scf261_15	1.29554	6.14323
POR1874..scf209_3	1.5088	11.4922
POR1875..scf227_4	2.04606	20.523
POR1885..scf209_3	2.70117	4.97617
POR1907..scf236_6	1.90509	22.2999
POR1911..scf209_3	1.02418	2.43615
POR1939..scf295_1	1.37407	10.7449
POR1957..scf295_1	1.82839	30.5181
POR1962..scf209_3	1.32405	10.8127
POR1987..scf244_11	1.53598	7.56176
POR1994..scf291_13	1.3673	16.179
POR2013..scf297_16	1.5126	20.5218
POR2023..scf251_18	1.5922	16.1517
POR2049..scf244_11	1.2797	9.69123
POR2082..scf289_17	1.04903	16.9766
POR2085..scf249_10	5.02238	189.904	hypothetical protein FVE85_3637 [Porphyridium purpureum]
POR2100..scf229_5	1.0477	2.82608
POR2109..scf295_1	1.03824	5.67974
POR2145..scf208_2	1.13466	2.93692
POR2155..scf208_2	2.17193	19.9847
POR2160..scf295_1	1.51078	22.6991
POR2161..scf295_1	1.27332	2.26235
POR2169..scf222_8	1.189	14.0113
POR2178..scf295_1	1.03864	4.84946
POR2196..scf244_11	1.60696	15.5307
POR2238..scf227_4	1.41267	6.45958
POR2239..scf208_2	2.45578	28.5251
POR2255..scf208_2	1.26487	4.65328
POR2261..scf295_1	1.51096	12.9306
POR2280..scf295_1	1.14418	7.3366
POR2306..scf209_3	1.54256	12.3517
POR2311..scf209_3	1.23699	2.79959
POR2325..scf295_1	1.09192	4.73516
POR2327..scf295_1	1.0106	9.12626
POR2329..scf209_3	1.06011	6.88198
POR2332..scf251_18	1.01084	3.41677
POR2346..scf209_3	2.48374	21.8905
POR2373..scf291_13	2.45723	51.3168
POR2378..scf295_1	1.41891	10.8492
POR2381..scf296_7	1.11299	3.53358
POR2408..scf295_1	1.43619	8.03321
POR2413..scf296_7	1.32941	3.79197
POR2449..scf208_2	1.16559	8.32678
POR2481..scf209_3	1.2911	21.2508
POR2493..scf225_25	1.14041	4.88357
POR2501..scf209_3	1.14142	3.35841
POR2504..scf249_10	1.54566	11.7145
POR2526..scf295_1	1.0002	3.15896
POR2558..scf295_1	1.36821	18.6926
POR2560..scf295_1	1.73145	14.4796
POR2580..scf227_4	1.25185	2.58916
POR2591..scf209_3	1.02745	3.09455
POR2596..scf208_2	1.28435	7.92499
POR2611..scf208_2	1.85844	30.6084
POR2633..scf295_1	1.29887	6.01994
POR2638..scf297_16	1.02057	2.56827
POR2658..scf208_2	1.11724	3.21956
POR2665..scf244_11	1.15825	13.3297
POR2696..scf229_5	1.10626	13.4263
POR2700..scf208_2	1.11345	4.00552
POR2729..scf208_2	1.18854	4.12533
POR2733..scf295_9	1.11716	4.44535
POR2740..scf296_7	1.60908	11.8868
POR2783..scf261_15	1.11702	4.63325
POR2793..scf229_5	1.07623	6.02054
POR2815..scf295_1	2.26102	18.6359
POR2822..scf229_5	1.81448	3.13692
POR2835..scf295_9	2.16913	26.0188
POR2846..scf295_1	1.05129	5.10559
POR2853..scf208_2	1.52956	19.5835
POR2861..scf227_4	2.0736	21.9856
POR2868..scf295_1	1.81054	12.9784
POR2912..scf227_4	2.42721	9.90685
POR2918..scf295_1	1.23016	7.52747
POR2920..scf295_1	1.12959	5.75787
POR2927..scf249_10	1.13976	5.88314
POR2933..scf208_2	1.90488	14.3595
POR2943..scf297_16	1.00506	6.27564
POR2947..scf295_1	1.00462	5.06137
POR2992..scf295_1	2.30114	13.2116
POR3017..scf208_2	2.73885	29.9128
POR3036..scf295_1	1.04783	2.53295
POR3050..scf295_1	2.664	22.1061
POR3079..scf295_1	1.03441	3.99596
POR3081..scf251_18	1.16539	2.18153
POR3083..scf208_2	1.45486	5.72477
POR3094..scf244_11	1.60155	9.92799
POR3147..scf249_10	2.09359	15.2354
POR3160..scf227_4	1.07025	7.61255
POR3181..scf251_18	1.57538	13.0601
POR3247..scf249_10	1.17676	9.87778
POR3276..scf295_1	1.00081	4.8454
POR3279..scf295_1	1.68944	11.2708
POR3298..scf249_10	1.64302	3.30423
POR3321..scf227_4	1.38177	27.3066
POR3364..scf295_1	1.22843	5.80964
POR3367..scf295_1	1.10286	6.13834
POR3374..scf227_4	1.39866	5.41299
POR3377..scf295_1	1.41965	4.86221
POR3404..scf229_5	1.98657	29.5288
POR3413..scf295_9	1.71386	12.1559
POR3424..scf295_1	1.97872	6.81347
POR3467..scf229_5	1.26093	5.80964
POR3482..scf227_4	2.28199	20.4497
POR3484..scf296_7	1.12666	3.15353
POR3485..scf295_1	1.16699	12.4844
POR3518..scf244_11	1.17015	5.77856
POR3519..scf249_10	1.0399	4.03887
POR3524..scf209_3	1.5839	17.5967
POR3530..scf222_8	1.01152	6.55522
POR3560..scf209_3	1.29331	6.50459
POR3566..scf208_2	1.39125	7.66201
POR3570..scf295_1	1.27477	6.74758
POR3609..scf209_3	1.00901	11.4705
POR3617..scf291_13	3.59445	47.0152
POR3621..scf227_4	1.44769	11.9397
POR3626..scf295_1	2.10102	18.5574
POR3629..scf289_17	1.31452	10.4567
POR3637..scf229_5	1.15875	6.29387
POR3642..scf208_2	1.0168	7.28537
POR3669..scf246_12	1.39758	2.36933
POR3687..scf295_1	1.1724	10.3558
POR3688..scf208_2	1.83494	26.9258
POR3726..scf297_16	1.38785	6.06865
POR3731..scf227_4	1.06516	2.04218
POR3743..scf244_11	1.92985	16.5827
POR3748..scf295_1	1.31774	8.8243
POR3752..scf227_4	1.09252	7.64168
POR3765..scf210_14	1.35916	4.09453
POR3767..scf295_1	1.41331	4.08612
POR3785..scf209_3	1.23855	7.39419
POR3804..scf227_4	1.77911	9.85506
POR3809..scf295_1	1.1142	3.14239
POR3812..scf227_4	2.05841	31.8067
POR3826..scf209_3	1.22234	12.299
POR3837..scf295_1	1.3538	2.40371
POR3866..scf295_1	1.20662	6.40031
POR3867..scf208_2	1.12053	7.86467
POR3873..scf209_3	1.39071	3.36597
POR3876..scf295_1	2.30797	4.69177
POR3882..scf244_11	1.01327	7.74933
POR3886..scf222_8	1.03339	11.6786
POR3907..scf208_2	1.3354	9.78546
POR3931..scf295_1	2.02789	25.4537
POR3933..scf295_9	1.21353	10.6169
POR3941..scf209_3	1.08639	11.709
POR3999..scf208_2	1.16875	2.87162
POR4017..scf295_1	1.46692	8.64336
POR4020..scf227_4	1.38911	13.2104
POR4021..scf297_16	1.27302	5.38001
POR4033..scf229_5	1.64247	19.8617
POR4039..scf209_3	1.37689	17.2833
POR4065..scf297_16	1.41709	10.4565
POR4066..scf295_9	1.62742	11.2167
POR4099..scf295_1	1.03764	3.9971
POR4142..scf209_3	1.2169	5.4194
POR4156..scf229_5	2.15233	52.5337
POR4158..scf295_1	1.08841	4.066
POR4217..scf209_3	1.43814	10.1656
POR4239..scf209_3	1.06638	9.81368
POR4276..scf295_1	1.33451	9.50519
POR4277..scf227_4	1.0384	4.00112
POR4291..scf209_3	1.35603	9.22968
POR4326..scf209_3	1.08537	2.05295
POR4338..scf209_3	1.09703	6.28933
POR4343..scf295_1	1.58402	18.8853
POR4385..scf229_5	2.30162	14.7328
POR4402..scf295_1	1.39996	8.49486
POR4404..scf208_2	1.25945	10.9182
POR4434..scf208_2	1.21999	3.35324
POR4471..scf296_7	1.01631	7.28197
POR4498..scf267_23	1.28625	5.75216
POR4537..scf208_2	2.43271	23.3646
POR4576..scf209_3	1.05833	3.8586
POR4579..scf295_1	1.73442	8.65708
POR4585..scf250_33	3.16684	64.6945
POR4597..scf295_1	1.32702	18.8204
POR4625..scf246_12	1.99154	19.2058
POR4642..scf246_12	3.05063	59.4362
POR4661..scf229_5	1.32253	3.29923
POR4666..scf251_18	1.71429	12.2581
POR4675..scf209_3	1.07823	6.14687
POR4683..scf295_9	1.25764	10.9159
POR4695..scf289_17	1.21032	5.71437
POR4703..scf208_2	1.24524	5.90772
POR4717..scf209_3	1.03028	5.24664
POR4723..scf295_1	1.77585	5.96366
POR4726..scf295_1	2.26458	32.4159
POR4734..scf261_15	1.83104	9.48889
POR4765..scf244_11	1.94725	11.3891
POR4768..scf209_3	2.08594	33.9754
POR4771..scf295_1	1.15347	7.44429
POR4774..scf209_3	1.70799	8.24977
POR4787..scf296_7	1.04654	5.44738
POR4822..scf209_3	1.76649	10.8302
POR4825..scf296_7	1.79808	3.14603
POR4835..scf295_1	1.63176	16.9508
POR4846..scf208_2	1.55127	13.4843
POR4877..scf261_15	1.25475	13.8981
POR4903..scf209_3	1.11574	5.71544
POR4904..scf229_5	2.16533	22.0995
POR4905..scf229_5	1.26198	19.9002
POR4909..scf227_4	1.37409	10.4403
POR4915..scf295_1	2.94793	27.6569
POR4923..scf295_1	1.5842	23.5355
POR4924..scf209_3	1.24929	6.97833
POR4943..scf295_1	1.37101	5.96377
POR4989..scf295_1	1.02812	9.43697
POR4993..scf295_9	1.16445	9.90883
POR5014..scf295_1	1.22118	9.3288
POR5024..scf295_1	1.5361	16.1909
POR5027..scf295_1	1.20138	16.6274
POR5042..scf227_4	1.2524	6.89158
POR5073..scf295_1	1.02875	7.37888
POR5075..scf208_2	1.43249	3.63129
POR5091..scf249_10	1.34358	4.06844
POR5099..scf295_1	2.30104	31.9296
POR5126..scf227_4	1.31862	26.6627
POR5175..scf295_1	1.42591	5.95998
POR5181..scf229_5	2.27567	22.3554
POR5194..scf295_1	1.05585	8.03173
POR5201..scf295_1	1.00217	2.64648
POR5223..scf208_2	1.20807	3.98331
POR5227..scf250_33	4.18934	33.7887
POR5259..scf295_1	1.44739	7.72777
POR5274..scf209_3	1.05178	5.85838
POR5279..scf289_17	1.88128	12.6499
POR5305..scf295_1	1.11357	6.41489
POR5310..scf244_11	1.14565	5.41299
POR5320..scf295_1	1.16511	9.97526
POR5353..scf236_6	1.56781	13.2953
POR5357..scf261_15	1.44569	8.49776
POR5364..scf244_11	5.75914	203.944	hypothetical protein FVE85_8440 [Porphyridium purpureum]
POR5392..scf295_1	1.90134	18.7042
POR5394..scf295_1	1.24179	6.44196
POR5427..scf227_4	1.53732	16.8946
POR5434..scf296_7	1.31874	7.31168
POR5441..scf208_2	1.03555	11.3064
POR5450..scf208_2	1.3395	14.1416
POR5462..scf209_3	1.66847	5.37279
POR5464..scf295_1	1.17016	5.55547
POR5471..scf209_3	1.89795	24.6112
POR5481..scf297_16	1.16985	12.6084
POR5521..scf297_16	1.28179	6.39861
POR5525..scf227_4	1.02164	6.7388
POR5574..scf295_1	1.56995	20.2913
POR5609..scf295_1	1.76093	7.05227
POR5632..scf297_16	1.12682	10.4752
POR5648..scf295_1	1.59871	13.6156
POR5656..scf295_1	1.09025	8.92919
POR5663..scf209_3	1.03942	3.00142
POR5669..scf209_3	1.38006	19.3008
POR5672..scf297_16	1.18886	10.1916
POR5684..scf295_1	1.71183	10.1388
POR5736..scf236_6	1.41249	5.28627
POR5752..scf209_3	1.08848	8.39431
POR5765..scf295_1	2.04534	41.9908
POR5773..scf209_3	1.03518	2.96219
POR5780..scf227_4	1.31595	7.16389
POR5789..scf209_3	1.00265	2.41347
POR5878..scf249_10	1.00516	5.4264
POR5888..scf295_1	1.09344	5.94644
POR5920..scf222_8	1.61568	4.90042
POR5938..scf295_1	1.1754	5.61712
POR5947..scf297_16	2.30054	12.1982
POR5963..scf229_5	1.96715	16.1791
POR5968..scf295_1	1.68694	16.3661
POR5977..scf209_3	2.54004	16.6345
POR5984..scf209_3	1.37838	3.83867
POR5985..scf261_15	1.10395	9.8565
POR6010..scf295_1	1.36235	11.0742
POR6015..scf236_6	1.17949	6.05273
POR6020..scf209_3	1.39034	9.86551
POR6026..scf295_1	1.36922	14.7909
POR6072..scf295_1	1.6738	4.52611
POR6079..scf208_2	1.32306	8.35254
POR6098..scf229_5	2.91286	22.4547
POR6110..scf222_8	1.07392	5.60101
POR6122..scf249_10	1.24505	10.2703
POR6124..scf295_1	1.6149	8.08726
POR6142..scf236_6	1.86375	29.383
POR6197..scf291_13	1.38344	6.50597
POR6212..scf229_5	1.03187	2.94104
POR6222..scf246_12	1.33272	13.49
POR6229..scf227_4	1.19166	13.2809
POR6237..scf295_1	1.02252	7.14371
POR6255..scf208_2	1.22146	5.4383
POR6258..scf295_1	1.19157	9.93512
POR6279..scf295_1	2.10727	7.1233
POR6313..scf227_4	1.0577	4.32133
POR6322..scf295_9	2.46367	33.8333
POR6361..scf236_6	1.14958	11.7819
POR6364..scf295_1	1.09168	9.21237
POR6392..scf295_1	1.17787	9.93353
POR6406..scf227_4	1.24895	6.94954
POR6420..scf295_1	1.31802	8.84421
POR6443..scf209_3	1.35419	8.55392
POR6497..scf209_3	1.3627	13.8219
POR6540..scf236_6	1.23071	7.74129
POR6573..scf244_11	2.22896	33.0102
POR6598..scf296_7	1.18067	3.73757
POR6607..scf209_3	1.59251	6.21245
POR6616..scf249_10	1.08185	6.43166
POR6624..scf295_1	1.25411	10.7181
POR6653..scf295_1	2.3789	34.6524
POR6684..scf227_4	1.01851	5.63774
POR6696..scf295_1	1.62654	6.18928
POR6724..scf295_1	1.22704	11.1666
POR6762..scf227_4	1.11391	8.39452
POR6770..scf295_1	1.43973	24.4129
POR6786..scf236_6	1.14273	4.81076
POR6813..scf295_1	1.20841	8.89274
POR6818..scf227_4	2.11637	9.16244
POR6841..scf295_1	2.92179	82.0132
POR6857..scf295_1	2.17414	32.5522
POR6876..scf295_9	1.04875	8.69492
POR6879..scf295_1	1.70666	35.5308
POR6911..scf295_1	1.61107	10.8127
POR6919..scf289_17	1.55099	2.10855
POR6931..scf295_1	1.04352	4.73107
POR6943..scf295_1	1.12497	3.38584
POR6950..scf227_4	1.53413	5.26493
POR6978..scf295_1	1.38207	17.067
POR6981..scf208_2	1.09111	6.19655
POR6995..scf209_3	1.47405	15.764
POR7061..scf209_3	1.00409	11.0077
POR7072..scf246_12	3.08314	58.1314
POR7078..scf295_1	1.65876	11.5968
POR7080..scf222_8	2.06413	15.4489
POR7091..scf296_7	1.66154	19.4356
POR7117..scf296_7	1.15141	12.661
POR7118..scf208_2	1.03751	5.06669
POR7119..scf244_11	1.70516	13.4025
POR7125..scf295_1	1.67067	24.1333
POR7133..scf295_1	1.18894	11.8979
POR7138..scf249_10	1.38994	6.74088
POR7157..scf295_9	1.89756	33.9894
POR7180..scf296_7	1.23053	10.2553
POR7185..scf209_3	1.49411	16.6138
POR7191..scf295_1	1.07911	9.17385
POR7198..scf229_5	1.38221	3.67903
POR7205..scf295_1	1.29783	9.66283
POR7243..scf208_2	1.12045	6.26963
POR7271..scf222_8	5.13015	197.19	hypothetical protein FVE85_9028 [Porphyridium purpureum]
POR7286..scf222_8	1.2118	8.72166
POR7309..scf209_3	1.45186	19.4567
POR7310..scf244_11	2.67664	74.4212
POR7323..scf246_12	3.30963	47.2433
POR7378..scf236_6	1.2452	3.7205
POR7387..scf295_1	2.17732	13.9831
POR7389..scf289_17	1.1352	4.36965
POR7404..scf276_29	2.48011	15.1933
POR7411..scf255_21	1.38233	2.92788
POR7422..scf295_1	1.03035	10.2779
POR7465..scf276_29	1.63077	23.1096
POR7481..scf208_2	1.52008	6.8224
POR7493..scf295_1	1.32782	13.3624
POR7500..scf295_1	1.60994	5.2658
POR7512..scf295_1	1.10008	3.86454
POR7517..scf295_1	1.21723	13.6059
POR7529..scf249_10	1.49521	20.3414
POR7547..scf295_1	1.05768	5.44416
POR7567..scf208_2	1.24376	3.91482
POR7571..scf295_1	1.4008	4.13376
POR7580..scf208_2	1.51018	14.0017
POR7584..scf295_1	1.80777	13.5856
POR7597..scf208_2	1.11176	8.75634
POR7601..scf289_17	1.7384	16.191
POR7605..scf227_4	1.21615	14.0462
POR7612..scf229_5	1.24475	6.68967
POR7640..scf209_3	1.34436	12.4321
POR7670..scf208_2	1.28604	10.1656
POR7680..scf227_4	1.46125	20.8548
POR7711..scf227_4	1.71803	15.8653
POR7717..scf244_11	1.96611	20.626
POR7769..scf295_1	1.183	2.03462
POR7771..scf209_3	1.4788	10.8907
POR7803..scf208_2	2.66949	74.6676
POR7809..scf295_9	1.30069	8.70562
POR7817..scf209_3	1.43377	16.6124
POR7828..scf244_11	1.52454	18.6621
POR7829..scf208_2	1.43167	8.99577
POR7835..scf295_1	2.12441	36.7185
POR7858..scf246_12	4.55851	77.4628
POR7875..scf209_3	1.12967	6.67
POR7892..scf244_11	1.15903	3.99809
POR7894..scf209_3	1.09802	2.95147
POR7906..scf209_3	1.20069	6.43258
POR7921..scf208_2	1.96459	15.0319
POR7929..scf295_1	1.1037	3.41923
POR7937..scf208_2	1.64358	23.9449
POR7973..scf295_9	1.00527	8.79305
POR7987..scf295_1	1.19347	3.18547
POR7994..scf295_1	1.14797	3.83139
POR8030..scf208_2	1.51388	11.6182
POR8160..scf208_2	1.18968	9.65265
POR8171..scf295_1	1.23949	8.39022
POR8189..scf209_3	1.01998	8.61399
POR8198..scf227_4	1.06816	10.5612
POR8232..scf295_1	1.95376	25.1878
POR8263..scf295_9	1.56617	9.3135
POR8285..scf229_5	1.34905	4.85517
POR8286..scf227_4	1.07749	4.48042
POR8327..scf227_4	1.24416	13.7979
POR8348..scf208_2	1.09339	7.38556
POR8423..scf208_2	1.26758	3.97085
POR8434..scf229_5	1.66342	13.4902
POR8446..scf209_3	1.30807	5.73066
POR8457..scf209_3	1.09927	10.3639
POR8503..scf249_10	1.51362	4.25504
POR8533..scf229_5	1.10359	5.76133
POR8552..scf209_3	1.58343	8.98597
POR8573..scf227_4	1.09754	3.14802
POR8578..scf229_5	1.01268	7.2663
POR8620..scf208_2	1.30077	11.6541
POR8656..scf209_3	1.18142	6.69233
POR8659..scf225_25	1.51495	4.15872
POR8661..scf295_1	1.45214	11.115
POR8663..scf271_22	1.14549	4.87356
POR8710..scf296_7	1.03894	2.09041
POR8720..scf208_2	1.13858	10.3263
POR8731..scf227_4	2.09726	38.1328
POR8741..scf295_9	3.34499	38.603
POR8753..scf244_11	1.02522	6.10477
POR8754..scf236_6	3.20316	58.0801
POR8769..scf236_6	1.00175	5.65153
POR8785..scf295_1	1.64281	4.87298
POR8795..scf209_3	2.32428	18.0888
POR8816..scf244_11	1.09324	4.54969
POR8821..scf209_3	1.24379	8.58592
POR8831..scf222_8	1.02702	7.00257
POR8834..scf208_2	1.60391	5.90246
POR8841..scf209_3	1.19196	2.16433
POR8891..scf227_4	1.82661	38.603
POR8894..scf227_4	1.49087	11.4811
POR8906..scf209_3	1.61421	7.73243
POR8913..scf209_3	1.01335	4.27157
POR8985..scf222_8	1.04308	2.43646
POR8988..scf209_3	1.28205	11.4488
POR9017..scf227_4	1.20182	9.29027
POR9056..scf236_6	1.0106	3.53127
POR9059..scf295_1	2.26883	11.2991
POR9067..scf209_3	1.36711	4.81208
POR9073..scf227_4	1.38963	5.75369
POR9095..scf229_5	1.70749	18.2703
POR9127..scf295_1	1.28905	11.8911
POR9133..scf249_10	1.36526	5.37229
POR9146..scf295_1	1.53301	9.3304
POR9167..scf295_1	1.35014	10.548
POR9209..scf208_2	1.50999	7.55646
POR9225..scf208_2	1.38133	7.39419
POR9238..scf296_7	1.05191	3.79148
POR9239..scf295_1	1.10054	7.31249
POR9264..scf295_1	1.79369	24.3459
POR9287..scf208_2	1.06693	5.52627
POR9289..scf209_3	1.51147	9.72383
POR9313..scf236_6	1.2504	4.96151
POR9333..scf261_15	1.17672	5.71437
POR9367..scf295_1	1.14967	3.64741
POR9379..scf209_3	2.05454	46.6262
POR9385..scf295_1	1.06258	7.49873
POR9391..scf229_5	1.20717	9.96523
POR9393..scf295_1	2.06946	33.6927
POR9397..scf208_2	1.26135	5.28638
POR9403..scf295_1	1.88075	20.7433
POR9409..scf222_8	1.34895	7.15022
POR9415..scf222_8	1.00472	3.4645
POR9421..scf209_3	1.90781	2.72948
POR9432..scf295_1	1.24096	6.5777
POR9438..scf295_1	1.34577	9.00671
POR9443..scf227_4	1.28217	6.58739
POR9454..scf291_13	1.70722	12.3325
POR9460..scf295_9	1.52108	5.08247
POR9472..scf295_9	1.06031	3.24988
POR9483..scf295_1	1.16864	7.42659
POR9497..scf209_3	1.54387	6.29949
POR9559..scf208_2	1.01525	7.84992
POR9565..scf244_11	1.01367	6.28532
POR9596..scf209_3	1.71387	24.4923
POR9602..scf295_1	1.4484	8.28285
POR9610..scf209_3	1.52673	20.5948
POR9611..scf236_6	1.23375	4.32667
POR9635..scf261_15	1.6871	6.2559
POR9637..scf289_17	1.33682	8.12129
POR9645..scf297_16	1.04909	6.02128
POR9651..scf209_3	2.0083	22.6309
POR9653..scf229_5	1.1176	6.12081
POR9679..scf295_1	1.45242	12.3325
POR9701..scf250_33	1.69412	5.62781
POR9718..scf208_2	1.86692	20.0532
POR9763..scf227_4	1.59463	14.3426
POR9785..scf208_2	1.08081	7.89449
POR9787..scf229_5	1.02087	6.64155
POR9790..scf209_3	1.09316	6.59748
POR9849..scf208_2	1.26667	5.96025
POR9852..scf295_1	1.43955	8.39243
POR9887..scf222_8	1.31433	9.04091
POR9888..scf244_11	1.06956	6.50459
POR9889..scf244_11	3.63233	31.8067
POR9890..scf295_1	1.35835	7.07357
POR9894..scf208_2	2.20484	19.8909

## Sheet: DEGs LND vs NR
Gene	log2FC	log10padj	NCBI Description
POR0004..scf209_3	-2.47549	66.4703
POR0012..scf295_1	-1.82892	33.1487
POR0034..scf289_17	-1.10699	5.35254			Repeated genes	No
POR0035..scf208_2	-1.64052	11.8618			Total genes differentially expressed from 1.48 to 0,3		1687
POR0047..scf295_1	-3.20533	105.14
POR0048..scf227_4	-2.25534	15.9127
POR0062..scf222_8	-2.46235	14.3285
POR0063..scf295_1	-1.48598	18.9893
POR0067..scf267_23	-3.08985	18.3511			Sum of	DOWN regulation	1004
POR0069..scf296_7	-3.55044	15.3092				UP regulation	683
POR0077..scf246_12	-5.58191	15.1528
POR0082..scf222_8	-1.33428	8.80682
POR0108..scf236_6	-1.53757	17.1234
POR0117..scf295_1	-2.03391	11.0589
POR0120..scf208_2	-1.40598	9.66331
POR0178..scf208_2	-1.59098	18.8177
POR0213..scf236_6	-2.60722	42.2604
POR0216..scf244_11	-1.73163	8.75275
POR0222..scf227_4	-1.88385	12.1155
POR0225..scf209_3	-3.35486	47.508
POR0236..scf295_1	-2.12766	5.77118
POR0237..scf295_1	-3.4948	31.2307
POR0242..scf295_1	-1.41047	13.7566
POR0252..scf295_1	-1.5081	15.4851
POR0301..scf209_3	-2.37169	50.21
POR0323..scf209_3	-1.03626	9.782
POR0326..scf209_3	-1.63296	5.58303
POR0353..scf227_4	-1.46938	5.7225
POR0354..scf227_4	-1.7341	7.5617
POR0363..scf227_4	-2.40321	14.8391
POR0366..scf296_7	-3.14434	24.8663
POR0373..scf209_3	-2.21955	15.3056
POR0377..scf208_2	-1.38077	2.31557
POR0382..scf295_1	-1.04344	4.50259
POR0384..scf227_4	-3.01211	46.8456
POR0392..scf249_10	-2.53585	18.3484
POR0395..scf208_2	-1.06915	2.42646
POR0405..scf295_1	-1.43039	20.6646
POR0412..scf227_4	-1.72316	6.07572
POR0420..scf208_2	-4.18425	66.5751
POR0446..scf295_9	-3.13114	33.8845
POR0450..scf227_4	-2.39994	28.64
POR0471..scf295_9	-1.02307	3.73447
POR0484..scf246_12	-3.87852	71.3079
POR0500..scf227_4	-2.18582	25.8411
POR0507..scf209_3	-1.03008	6.8043
POR0527..scf295_1	-1.17706	17.9611
POR0536..scf229_5	-2.0366	24.2588
POR0544..scf295_1	-1.14	10.5336
POR0545..scf295_1	-2.7135	11.3861
POR0568..scf295_9	-3.62624	23.6063
POR0576..scf236_6	-1.47158	7.92781
POR0593..scf209_3	-1.11597	7.20186
POR0608..scf261_15	-3.70775	10.7006
POR0616..scf209_3	-4.66467	22.0005
POR0630..scf289_17	-2.01561	24.2089
POR0663..scf251_18	-2.76314	58.5224
POR0674..scf295_1	-3.2105	77.0815
POR0702..scf295_1	-2.63491	36.0552
POR0703..scf229_5	-1.07305	6.30445
POR0713..scf210_14	-4.58949	27.271
POR0714..scf208_2	-1.67376	4.60051
POR0756..scf209_3	-2.00822	25.283
POR0765..scf295_1	-4.7842	90.3137
POR0768..scf227_4	-1.21769	2.8
POR0800..scf295_1	-1.04893	5.8996
POR0813..scf295_1	-2.13541	19.2723
POR0823..scf208_2	-1.72596	8.27525
POR0825..scf209_3	-1.59263	17.4457
POR0845..scf295_1	-1.756	26.3714
POR0856..scf295_1	-1.03114	4.8368
POR0865..scf296_7	-1.72917	6.57907
POR0867..scf297_16	-1.3106	8.39308
POR0875..scf296_7	-1.5736	19.0559
POR0877..scf222_8	-1.72965	7.6593
POR0891..scf295_1	-1.70315	14.7902
POR0912..scf295_1	-1.37891	9.66351
POR0916..scf295_1	-1.81743	18.3589
POR0925..scf295_1	-1.81025	15.6039
POR0931..scf244_11	-5.01042	41.4247
POR0934..scf295_1	-1.25479	3.83418
POR0942..scf289_17	-3.27948	12.5565
POR0943..scf297_16	-1.57262	4.14961
POR0975..scf295_1	-1.55306	6.74445
POR0984..scf236_6	-3.21935	12.5402
POR0995..scf296_7	-1.4473	11.1089
POR1019..scf209_3	-4.30155	20.3799
POR1020..scf295_1	-1.22581	10.0716
POR1048..scf227_4	-1.99109	6.80115
POR1054..scf295_1	-1.8832	9.49767
POR1055..scf295_1	-2.90347	43.5492
POR1067..scf295_1	-1.49676	7.21658
POR1069..scf227_4	-1.78488	11.5732
POR1082..scf295_1	-3.90549	60.1818
POR1119..scf297_16	-2.79909	8.8125
POR1129..scf295_1	-2.18224	7.1897
POR1131..scf295_1	-2.9097	41.6499
POR1132..scf208_2	-3.49121	64.4344
POR1135..scf244_11	-1.0888	3.34114
POR1143..scf252_32	-2.91876	22.7425
POR1149..scf295_1	-1.99326	18.6879
POR1156..scf229_5	-1.08071	3.84924
POR1167..scf261_15	-4.48753	12.7361
POR1170..scf227_4	-1.32344	3.91182
POR1173..scf227_4	-3.46147	62.4806
POR1195..scf296_7	-1.53644	3.69476
POR1206..scf295_1	-1.20624	6.62477
POR1209..scf208_2	-1.45538	10.1147
POR1216..scf295_1	-2.54613	19.2791
POR1227..scf209_3	-1.72503	12.7134
POR1234..scf208_2	-1.29854	3.45024
POR1235..scf222_8	-1.27892	16.5576
POR1241..scf227_4	-1.96727	5.85483
POR1246..scf236_6	-2.34755	37.3257
POR1249..scf209_3	-1.00711	4.02061
POR1276..scf210_14	-2.48963	29.7654
POR1283..scf296_7	-2.48495	18.8492
POR1308..scf249_10	-1.52728	5.99973
POR1324..scf244_11	-2.01088	27.3045
POR1331..scf295_1	-1.69426	19.146
POR1341..scf295_9	-1.92835	18.3484
POR1348..scf295_1	-1.32667	16.8992
POR1352..scf249_10	-1.92028	5.15048
POR1354..scf208_2	-3.9989	41.2889
POR1355..scf227_4	-2.37045	38.9489
POR1368..scf236_6	-1.81693	33.969
POR1372..scf222_8	-1.27847	5.97525
POR1382..scf236_6	-1.18891	9.28931
POR1391..scf295_1	-1.42878	8.70106
POR1393..scf209_3	-2.00822	13.8284
POR1395..scf249_10	-1.23276	9.59906
POR1396..scf295_1	-1.99426	22.4608
POR1401..scf209_3	-2.69918	19.7982
POR1407..scf229_5	-1.08451	3.87661
POR1414..scf295_1	-2.17381	10.6178
POR1419..scf208_2	-1.31407	14.0135
POR1427..scf295_1	-3.84926	36.8679
POR1437..scf295_1	-2.38563	17.3472
POR1438..scf295_9	-1.40574	11.3053
POR1449..scf295_1	-1.87382	16.6244
POR1494..scf209_3	-2.87964	33.948
POR1500..scf208_2	-1.05027	4.59099
POR1519..scf249_10	-2.09542	14.8935
POR1523..scf295_1	-2.08707	20.6271
POR1533..scf295_9	-1.02699	2.14858
POR1575..scf227_4	-2.19225	12.9791
POR1576..scf295_1	-1.40878	10.6544
POR1577..scf291_13	-1.87377	14.1026
POR1580..scf295_1	-2.47522	70.8858
POR1602..scf209_3	-2.9621	31.9925
POR1603..scf295_1	-1.00993	2.28866
POR1608..scf295_1	-2.83097	38.316
POR1621..scf295_1	-1.56168	12.5252
POR1640..scf227_4	-1.28363	13.5392
POR1651..scf208_2	-1.24293	5.89264
POR1657..scf295_1	-1.02117	5.62397
POR1707..scf251_18	-4.00058	39.5041
POR1727..scf295_1	-2.23592	22.3731
POR1766..scf209_3	-1.15141	6.62943
POR1776..scf208_2	-4.33519	46.603
POR1792..scf227_4	-1.10624	4.84197
POR1811..scf237_24	-1.39917	11.9238
POR1819..scf251_18	-1.39839	15.2094
POR1823..scf244_11	-2.14796	19.1933
POR1833..scf295_1	-2.69548	48.6889
POR1845..scf227_4	-2.01786	28.2584
POR1851..scf249_10	-1.55858	13.2788
POR1872..scf295_9	-1.04944	4.48767
POR1884..scf295_1	-1.56581	10.6421
POR1889..scf209_3	-1.44567	3.59908
POR1896..scf236_6	-1.10817	6.39989
POR1899..scf291_13	-1.08812	3.56467
POR1907..scf236_6	-1.86507	16.8992
POR1913..scf208_2	-3.07461	39.3996
POR1920..scf229_5	-1.50723	13.6231
POR1928..scf295_9	-1.97779	26.2127
POR1935..scf209_3	-1.58114	15.6609
POR1949..scf229_5	-1.15755	4.7404
POR1954..scf295_1	-2.34819	37.4257
POR1961..scf295_1	-1.79904	9.45266
POR1964..scf246_12	-3.90935	21.5318
POR1969..scf209_3	-2.02576	8.75122
POR1974..scf227_4	-1.27947	6.32927
POR1997..scf295_1	-2.01685	29.6291
POR2008..scf251_18	-3.55552	30.1412
POR2013..scf297_16	-1.19232	9.65337
POR2024..scf222_8	-2.09998	19.6968
POR2036..scf295_1	-1.0401	7.96845
POR2050..scf209_3	-2.19932	19.4084
POR2059..scf244_11	-2.92373	40.6815
POR2061..scf209_3	-1.06263	4.34935
POR2066..scf295_1	-1.31968	5.12947
POR2071..scf209_3	-1.55577	11.0005
POR2078..scf209_3	-3.57398	102.259
POR2092..scf210_14	-4.00645	17.2067
POR2114..scf236_6	-2.98905	15.9116
POR2118..scf222_8	-1.23033	16.3367
POR2124..scf208_2	-1.16453	6.64798
POR2140..scf222_8	-3.64283	38.809
POR2151..scf295_1	-1.30745	7.24601
POR2192..scf295_1	-1.26875	6.46953
POR2198..scf261_15	-1.06032	2.77769
POR2199..scf208_2	-1.94599	7.67193
POR2240..scf295_1	-1.38566	12.6942
POR2242..scf208_2	-1.78073	19.8025
POR2278..scf289_17	-2.79553	57.1889
POR2298..scf296_7	-1.81043	19.6887
POR2299..scf295_1	-1.12172	8.33206
POR2301..scf295_1	-1.58448	21.7551
POR2315..scf295_1	-1.07553	12.3096
POR2356..scf251_18	-3.28027	12.6875
POR2359..scf295_9	-1.84807	17.7367
POR2367..scf296_7	-1.07603	6.18836
POR2372..scf208_2	-2.50006	9.27206
POR2394..scf295_1	-4.37294	32.3373
POR2399..scf295_1	-1.08917	2.71131
POR2418..scf222_8	-1.18158	5.08422
POR2419..scf210_14	-4.39664	64.3743
POR2422..scf209_3	-2.75177	18.4682
POR2424..scf236_6	-1.23463	2.35884
POR2434..scf268_49	-2.04852	8.30254
POR2445..scf236_6	-1.46061	18.5372
POR2448..scf209_3	-1.09213	6.7907
POR2451..scf222_8	-1.43546	7.24358
POR2459..scf227_4	-1.22301	6.39127
POR2464..scf208_2	-1.73895	13.2836
POR2494..scf218_34	-1.04438	2.73705
POR2503..scf222_8	-1.22579	11.8972
POR2520..scf208_2	-2.0989	10.3601
POR2523..scf249_10	-1.37813	8.30759
POR2527..scf227_4	-2.31719	9.5629
POR2548..scf229_5	-1.32577	10.9573
POR2552..scf295_1	-1.4099	9.29411
POR2557..scf209_3	-2.8401	17.8304
POR2564..scf295_9	-1.27613	4.48688
POR2588..scf208_2	-3.31311	28.0658
POR2599..scf295_1	-2.13206	23.4468
POR2600..scf270_19	-2.22868	19.7388
POR2604..scf209_3	-1.17252	5.44294
POR2616..scf209_3	-2.30021	34.1347
POR2622..scf227_4	-3.1168	20.143
POR2646..scf208_2	-3.07803	33.8438
POR2647..scf229_5	-1.43804	5.5228
POR2650..scf246_12	-3.94692	11.8618
POR2657..scf208_2	-1.17033	11.5651
POR2685..scf295_9	-1.24775	7.92081
POR2703..scf296_7	-3.08796	34.8281
POR2717..scf295_1	-2.82607	49.1107
POR2719..scf236_6	-2.41628	29.4448
POR2737..scf227_4	-3.49062	42.6764
POR2752..scf227_4	-3.76205	83.0244
POR2766..scf295_1	-1.22249	7.91524
POR2767..scf295_1	-1.02687	6.52619
POR2774..scf222_8	-3.00332	73.733
POR2775..scf227_4	-3.44377	29.8132
POR2797..scf209_3	-1.05846	3.46987
POR2823..scf251_18	-1.92024	12.3732
POR2827..scf208_2	-1.3651	5.82578
POR2830..scf208_2	-4.40922	33.3569
POR2841..scf296_7	-1.21227	3.49689
POR2845..scf236_6	-1.41964	10.6864
POR2847..scf229_5	-3.79475	41.0945
POR2869..scf295_1	-1.23932	9.12754
POR2870..scf208_2	-1.62502	3.13621
POR2872..scf295_1	-2.61533	35.803
POR2880..scf209_3	-2.71102	15.6518
POR2887..scf236_6	-1.41239	8.78908
POR2901..scf227_4	-2.82567	10.748
POR2913..scf244_11	-1.58132	7.00162
POR2919..scf295_1	-1.96803	30.5669
POR2922..scf295_1	-1.58993	10.2577
POR2931..scf246_12	-4.62591	34.6757
POR2935..scf208_2	-1.74057	22.0019
POR2952..scf295_1	-1.75494	9.4775
POR2954..scf295_1	-3.0786	29.6093
POR2964..scf208_2	-3.51698	13.7966
POR2982..scf236_6	-1.20309	5.82578
POR2983..scf296_7	-2.01833	5.96394
POR2989..scf295_1	-1.15633	4.77781
POR2990..scf295_9	-1.23891	11.755
POR2998..scf295_9	-1.09685	12.0908
POR3002..scf222_8	-1.11544	6.92042
POR3006..scf209_3	-1.42116	3.72733
POR3030..scf209_3	-2.82339	52.7168
POR3040..scf295_1	-2.2005	21.5612
POR3043..scf209_3	-3.04337	23.9505
POR3067..scf296_7	-3.31899	34.1677
POR3077..scf295_1	-1.23621	3.77739
POR3087..scf297_16	-1.5929	7.97207
POR3088..scf210_14	-1.77817	21.2823
POR3089..scf295_1	-2.83054	21.9393
POR3108..scf295_9	-1.1101	6.68696
POR3115..scf208_2	-3.18885	10.33
POR3116..scf222_8	-1.8671	17.7787
POR3118..scf208_2	-1.60665	6.42942
POR3120..scf244_11	-4.80145	30.5359
POR3126..scf295_1	-2.7443	33.173
POR3141..scf227_4	-1.11702	7.70011
POR3155..scf209_3	-1.21227	17.703
POR3158..scf295_1	-1.225	6.47514
POR3166..scf208_2	-3.25998	56.1397
POR3171..scf209_3	-1.01149	7.64525
POR3172..scf209_3	-1.65399	20.6788
POR3179..scf295_1	-1.40152	5.54312
POR3197..scf209_3	-2.80539	27.3385
POR3214..scf227_4	-2.26058	18.5855
POR3218..scf295_1	-1.86745	18.4212
POR3220..scf295_1	-4.05852	11.2025
POR3228..scf227_4	-2.69374	26.2208
POR3243..scf295_1	-1.27518	8.49655
POR3252..scf209_3	-3.64828	50.0112
POR3253..scf229_5	-3.49442	17.7681
POR3260..scf295_1	-1.27303	4.64304
POR3261..scf297_16	-1.02847	4.94334
POR3263..scf295_9	-1.67569	11.8673
POR3270..scf222_8	-3.04423	35.1536
POR3271..scf295_1	-1.73055	38.423
POR3285..scf209_3	-2.09235	20.1209
POR3300..scf227_4	-1.0946	6.02054
POR3307..scf295_1	-3.22321	13.5351
POR3319..scf210_14	-3.073	23.7328
POR3324..scf296_7	-1.51544	15.5381
POR3328..scf222_8	-1.21259	4.09633
POR3331..scf295_1	-1.01294	7.16982
POR3338..scf295_1	-1.0929	7.2849
POR3351..scf295_1	-2.38873	41.9756
POR3409..scf227_4	-2.35944	23.75
POR3421..scf209_3	-1.54904	11.0556
POR3426..scf210_14	-2.60261	23.2496
POR3440..scf291_13	-3.51942	32.5902
POR3441..scf210_14	-2.07831	5.20184
POR3445..scf295_1	-1.16668	5.00095
POR3451..scf229_5	-1.12793	4.76145
POR3456..scf227_4	-4.82745	52.2431
POR3481..scf227_4	-1.21122	2.68115
POR3489..scf209_3	-1.13496	8.46426
POR3498..scf208_2	-1.17345	7.24358
POR3506..scf208_2	-3.67394	33.7238
POR3531..scf209_3	-1.26825	3.48251
POR3535..scf208_2	-3.20049	17.8902
POR3549..scf227_4	-1.29158	8.80317
POR3584..scf295_9	-1.46486	6.16439
POR3594..scf208_2	-1.05497	4.69068
POR3604..scf295_1	-2.61401	61.8984
POR3615..scf236_6	-3.10236	67.6556
POR3627..scf296_7	-1.56202	12.9584
POR3653..scf295_1	-1.17257	6.51291
POR3660..scf295_1	-1.27657	7.76855
POR3676..scf209_3	-2.75402	17.8841
POR3683..scf208_2	-2.95628	16.6554
POR3689..scf295_1	-1.56839	6.4022
POR3691..scf244_11	-1.20852	6.36294
POR3692..scf246_12	-3.36184	91.3539
POR3694..scf295_1	-1.31606	10.6948
POR3702..scf208_2	-1.23956	13.7026
POR3709..scf227_4	-1.4317	5.31104
POR3715..scf295_1	-1.44979	8.50357
POR3719..scf295_1	-1.51291	4.71275
POR3720..scf244_11	-3.96764	22.7478
POR3723..scf261_15	-4.17627	16.7283
POR3728..scf296_7	-1.38485	5.82177
POR3730..scf208_2	-1.21721	4.88431
POR3733..scf222_8	-1.11628	3.71122
POR3751..scf295_1	-1.03057	5.69153
POR3766..scf227_4	-3.02763	14.345
POR3773..scf209_3	-1.18692	7.16154
POR3776..scf295_1	-5.01098	39.4202
POR3780..scf227_4	-1.12659	4.38195
POR3788..scf208_2	-2.56895	21.5945
POR3794..scf227_4	-1.23757	2.53515
POR3795..scf227_4	-1.41502	3.62899
POR3803..scf295_9	-2.79357	16.6359
POR3807..scf294_26	-3.03939	8.6231
POR3821..scf236_6	-4.05363	67.39
POR3840..scf295_1	-1.26408	7.19181
POR3843..scf295_1	-2.58956	16.3072
POR3844..scf295_1	-1.78691	5.23834
POR3850..scf270_19	-3.36441	43.0504
POR3864..scf208_2	-1.53364	12.4187
POR3869..scf294_26	-2.47778	9.29411
POR3888..scf289_17	-1.33808	3.80418
POR3916..scf209_3	-1.66756	25.4466
POR3919..scf222_8	-2.60083	18.1473
POR3928..scf209_3	-1.31009	12.4949
POR3933..scf295_9	-1.55357	18.5824
POR3951..scf236_6	-1.15918	4.63641
POR3964..scf222_8	-1.21822	7.7584
POR3992..scf209_3	-2.9059	15.2743
POR4001..scf236_6	-1.03818	5.69905
POR4025..scf208_2	-1.10177	3.4937
POR4032..scf295_1	-2.00146	35.9631
POR4035..scf295_1	-1.11695	4.93526
POR4044..scf295_1	-1.57211	9.64293
POR4063..scf208_2	-1.01064	3.23686
POR4106..scf210_14	-3.28898	6.23138
POR4107..scf208_2	-2.68704	5.33372
POR4108..scf249_10	-1.01003	4.77185
POR4110..scf236_6	-1.81245	11.1417
POR4122..scf208_2	-1.057	2.68913
POR4123..scf295_1	-3.75338	116.784
POR4127..scf289_17	-2.01714	6.4603
POR4133..scf249_10	-1.99403	9.51712
POR4140..scf227_4	-2.89485	13.4907
POR4154..scf295_1	-1.42527	13.1964
POR4157..scf296_7	-1.39804	8.75293
POR4165..scf227_4	-1.36785	5.59857
POR4170..scf295_1	-2.01851	2.36397
POR4178..scf297_16	-1.2305	10.0141
POR4187..scf227_4	-1.00392	8.13121
POR4190..scf261_15	-2.63456	18.4564
POR4201..scf295_1	-1.00462	8.01496
POR4212..scf222_8	-3.27639	84.4391
POR4213..scf227_4	-2.32927	38.2617
POR4219..scf236_6	-4.11589	13.85
POR4227..scf227_4	-2.47619	20.9218
POR4228..scf296_7	-2.06684	28.2953
POR4235..scf228_30	-3.25981	12.7146
POR4244..scf255_21	-2.27224	8.0171
POR4260..scf208_2	-1.08365	5.63194
POR4268..scf244_11	-2.72744	7.33018
POR4272..scf295_1	-1.5161	11.5966
POR4297..scf222_8	-1.05181	4.76628
POR4298..scf236_6	-2.07274	13.2451
POR4302..scf295_1	-2.88908	57.8062
POR4325..scf208_2	-2.35012	20.0411
POR4354..scf229_5	-1.54826	3.34005
POR4359..scf209_3	-1.10633	3.47165
POR4360..scf295_1	-2.50724	14.7027
POR4361..scf236_6	-1.613	11.3718
POR4363..scf210_14	-3.42993	21.6529
POR4373..scf210_14	-2.2609	13.3784
POR4374..scf291_13	-1.03892	6.43414
POR4390..scf208_2	-2.9367	16.0527
POR4409..scf229_5	-1.09492	4.18063
POR4420..scf236_6	-1.50561	3.32128
POR4433..scf295_9	-1.45809	6.13227
POR4443..scf209_3	-1.91267	6.06337
POR4463..scf295_1	-1.07991	13.3844
POR4464..scf295_1	-1.36413	7.64526
POR4468..scf249_10	-1.12201	3.30999
POR4488..scf208_2	-1.03078	5.72042
POR4505..scf295_9	-1.19533	2.24961
POR4516..scf295_9	-1.34888	5.24872
POR4529..scf295_1	-1.17173	6.27566
POR4538..scf210_14	-1.78015	8.09799
POR4544..scf296_7	-2.84786	34.3281
POR4547..scf295_1	-2.01897	10.6345
POR4550..scf228_30	-2.28909	8.79342
POR4553..scf295_1	-2.51929	6.39989
POR4556..scf295_1	-1.04714	11.7235
POR4560..scf295_1	-3.98025	94.2088
POR4561..scf209_3	-4.5683	21.1694
POR4570..scf295_1	-4.75694	77.2123
POR4574..scf244_11	-5.25401	26.9571
POR4578..scf236_6	-2.3218	14.6691
POR4602..scf210_14	-3.19279	18.8667
POR4604..scf227_4	-3.24183	43.0832
POR4626..scf208_2	-1.42815	19.2159
POR4636..scf246_12	-3.57111	43.4122
POR4638..scf295_1	-4.17877	19.044
POR4639..scf208_2	-2.43861	41.0405
POR4640..scf209_3	-1.4625	18.0813
POR4644..scf209_3	-1.97276	18.8537
POR4698..scf295_1	-1.14625	2.68115
POR4715..scf295_1	-1.00112	3.18709
POR4718..scf261_15	-1.72567	28.9038
POR4732..scf209_3	-1.50235	11.107
POR4737..scf210_14	-2.37561	7.60157
POR4738..scf208_2	-1.24522	4.11917
POR4743..scf227_4	-1.08393	10.1112
POR4759..scf295_1	-1.02204	10.4299
POR4761..scf295_1	-2.22338	13.5225
POR4763..scf229_5	-2.18645	11.2217
POR4772..scf209_3	-1.31369	11.2738
POR4780..scf291_13	-3.40294	54.6566
POR4793..scf227_4	-2.46107	25.4071
POR4794..scf296_7	-1.0744	6.67878
POR4811..scf295_1	-1.08588	10.7087
POR4815..scf209_3	-1.30453	4.18849
POR4826..scf295_9	-1.12274	6.91712
POR4833..scf209_3	-1.0484	3.95535
POR4841..scf227_4	-3.16887	48.375
POR4856..scf295_1	-2.28469	21.4613
POR4859..scf236_6	-1.47449	15.0158
POR4864..scf209_3	-1.07246	5.75725
POR4890..scf295_1	-1.78511	8.43672
POR4896..scf295_1	-1.08219	3.58669
POR4902..scf209_3	-1.95613	17.6113
POR4922..scf295_1	-1.43768	15.3742
POR4955..scf295_1	-3.27039	12.5734
POR4956..scf208_2	-1.23373	4.39997
POR4961..scf236_6	-2.19844	36.3406
POR4962..scf297_16	-3.35009	20.7746
POR4980..scf229_5	-3.15121	87.3477
POR5003..scf229_5	-1.23442	5.96019
POR5004..scf291_13	-2.57669	27.6962
POR5007..scf227_4	-1.15315	7.95256
POR5016..scf296_7	-1.86023	5.54388
POR5020..scf222_8	-3.32646	15.2315
POR5036..scf229_5	-2.49964	18.8473
POR5063..scf295_9	-3.02831	10.7313
POR5065..scf209_3	-1.06883	5.83936
POR5067..scf209_3	-1.27252	4.29493
POR5076..scf295_1	-1.29016	3.89445
POR5096..scf229_5	-1.6639	14.0842
POR5108..scf295_9	-2.26901	5.70863
POR5117..scf209_3	-2.5841	7.56912
POR5129..scf209_3	-1.57975	16.1853
POR5142..scf295_1	-1.44519	5.82177
POR5149..scf229_5	-1.08607	7.35269
POR5163..scf244_11	-1.54534	7.63423
POR5171..scf227_4	-2.34235	27.4988
POR5184..scf295_1	-1.34507	15.3863
POR5186..scf227_4	-2.12709	18.484
POR5187..scf246_12	-1.63479	9.87174
POR5188..scf295_1	-1.03288	5.75608
POR5189..scf222_8	-1.23958	2.12721
POR5203..scf296_7	-1.49584	30.7893
POR5208..scf236_6	-1.94477	16.8114
POR5225..scf295_1	-1.3531	9.87493
POR5230..scf229_5	-3.30254	5.0123
POR5238..scf210_14	-3.22614	24.8527
POR5239..scf249_10	-1.28392	12.1664
POR5241..scf295_1	-1.68733	10.4397
POR5243..scf227_4	-5.27847	55.422
POR5245..scf295_1	-1.00884	5.19228
POR5250..scf291_13	-3.71932	34.8439
POR5261..scf209_3	-1.17022	7.82566
POR5272..scf295_1	-1.12593	6.52369
POR5276..scf208_2	-1.53083	8.52941
POR5283..scf227_4	-1.29639	6.26487
POR5284..scf208_2	-1.47236	22.7276
POR5293..scf295_1	-3.14472	90.619
POR5317..scf227_4	-1.50344	13.0983
POR5323..scf227_4	-1.35713	6.77281
POR5324..scf295_1	-1.11475	3.95088
POR5327..scf222_8	-1.09037	3.10361
POR5333..scf296_7	-1.70596	23.4498
POR5334..scf209_3	-3.14774	47.6449
POR5338..scf295_1	-1.90448	13.7862
POR5344..scf295_9	-3.13123	50.5227
POR5353..scf236_6	-1.09325	7.63822
POR5362..scf236_6	-1.52308	4.76309
POR5376..scf249_10	-2.65596	18.6265
POR5387..scf295_1	-1.64117	9.56612
POR5393..scf295_1	-1.78974	15.8899
POR5395..scf295_1	-2.07597	24.8327
POR5416..scf208_2	-1.11772	6.24096
POR5430..scf227_4	-1.0315	2.48965
POR5442..scf295_1	-3.95561	13.7149
POR5449..scf226_27	-4.83668	90.2401
POR5455..scf236_6	-1.10003	2.67584
POR5456..scf295_1	-3.30461	6.51831
POR5461..scf209_3	-1.34268	11.4188
POR5465..scf227_4	-1.21934	5.73997
POR5475..scf227_4	-1.90239	10.2687
POR5481..scf297_16	-1.42915	15.7555
POR5484..scf208_2	-1.86413	12.0462
POR5495..scf295_1	-2.38863	29.6712
POR5500..scf251_18	-1.12892	7.18016
POR5516..scf209_3	-1.1228	8.13743
POR5529..scf295_1	-1.19482	6.80489
POR5543..scf295_1	-1.34226	7.0239
POR5575..scf209_3	-1.01829	4.13716
POR5580..scf295_1	-1.81298	10.5998
POR5583..scf295_9	-1.155	4.45954
POR5586..scf296_7	-1.22509	4.18574
POR5593..scf209_3	-1.79124	18.6539
POR5601..scf244_11	-1.0748	5.83245
POR5611..scf295_9	-1.56994	13.1396
POR5616..scf208_2	-3.16234	44.1485
POR5626..scf209_3	-1.02417	5.26883
POR5637..scf295_1	-1.95235	8.60929
POR5647..scf209_3	-1.39156	3.64506
POR5658..scf267_23	-3.13191	43.7086
POR5665..scf295_1	-1.77227	16.0346
POR5670..scf208_2	-4.43938	37.7443
POR5671..scf228_30	-3.03314	18.3904
POR5682..scf295_1	-1.17689	5.80755
POR5701..scf295_9	-1.83625	7.3009
POR5726..scf229_5	-1.21344	7.60558
POR5744..scf296_7	-1.50146	5.44346
POR5751..scf291_13	-1.03596	3.91217
POR5757..scf229_5	-1.17945	5.26556
POR5764..scf295_1	-1.36918	11.8191
POR5768..scf295_1	-1.04062	3.50347
POR5772..scf291_13	-1.77196	12.334
POR5778..scf295_1	-1.07463	6.27422
POR5799..scf209_3	-1.66035	6.76361
POR5800..scf208_2	-2.30012	33.4996
POR5803..scf295_1	-1.59246	4.66218
POR5805..scf295_1	-3.0332	65.3738
POR5806..scf295_1	-1.15526	7.70013
POR5830..scf295_1	-1.34441	5.96233
POR5833..scf209_3	-1.19974	16.8102
POR5838..scf295_1	-3.13551	24.1286
POR5839..scf295_1	-1.51226	12.2991
POR5847..scf295_1	-1.58276	13.2272
POR5851..scf295_1	-1.1963	6.12015
POR5856..scf208_2	-1.06498	7.27648
POR5857..scf295_1	-2.58512	21.054
POR5858..scf249_10	-2.52853	29.6508
POR5862..scf227_4	-1.19881	5.81874
POR5873..scf297_16	-1.77005	10.9089
POR5875..scf227_4	-1.01089	5.67542
POR5903..scf295_1	-1.26031	3.17618
POR5909..scf210_14	-3.14786	38.1631
POR5922..scf296_7	-1.19328	4.0382
POR5923..scf229_5	-2.09179	36.9124
POR5932..scf227_4	-1.49651	11.4946
POR5933..scf295_1	-1.25604	12.1009
POR5935..scf295_1	-2.17383	6.74698
POR5941..scf270_19	-1.28282	3.4577
POR5961..scf295_1	-1.58224	3.53709
POR5965..scf222_8	-1.71071	5.94725
POR5967..scf295_1	-2.94442	57.9466
POR5992..scf227_4	-2.5374	19.944
POR6011..scf222_8	-1.22883	6.77661
POR6016..scf295_1	-1.10767	7.10766
POR6021..scf227_4	-1.944	17.4184
POR6037..scf222_8	-1.29178	6.74392
POR6042..scf291_13	-1.02565	8.60064
POR6045..scf244_11	-3.15248	114.216
POR6048..scf295_1	-1.80652	13.0403
POR6057..scf295_9	-1.06536	8.5973
POR6069..scf236_6	-1.44342	4.50052
POR6076..scf296_7	-3.83899	22.9443
POR6082..scf295_1	-1.60968	11.8614
POR6088..scf209_3	-1.15483	4.54068
POR6113..scf295_1	-1.14082	6.52026
POR6117..scf296_7	-2.25371	13.9228
POR6130..scf261_15	-1.07931	6.28696
POR6131..scf291_13	-1.01216	9.27282
POR6174..scf209_3	-1.68733	8.67945
POR6177..scf227_4	-3.35116	20.0285
POR6179..scf227_4	-1.13189	13.2219
POR6189..scf208_2	-1.0045	4.01991
POR6198..scf295_1	-1.31373	14.5155
POR6202..scf208_2	-2.29619	24.0097
POR6243..scf226_27	-1.70114	8.54545
POR6261..scf209_3	-1.20551	12.713
POR6272..scf249_10	-1.21154	6.52564
POR6275..scf209_3	-2.36663	24.5645
POR6286..scf209_3	-2.79819	12.5607
POR6287..scf295_1	-1.31219	6.4636
POR6289..scf209_3	-1.01494	2.97744
POR6332..scf227_4	-1.67185	10.2769
POR6340..scf295_1	-2.55146	29.3442
POR6344..scf261_15	-1.00539	6.45704
POR6348..scf209_3	-1.75425	23.9641
POR6350..scf227_4	-1.12343	11.9579
POR6357..scf227_4	-2.17286	21.5318
POR6363..scf210_14	-3.92621	78.1207
POR6373..scf295_1	-2.94436	84.3514
POR6375..scf244_11	-2.82251	34.1053
POR6381..scf292_37	-2.96473	49.2776
POR6384..scf295_1	-2.38259	36.3854
POR6390..scf295_1	-1.38296	5.75608
POR6408..scf295_1	-1.22784	6.14683
POR6438..scf296_7	-1.72084	8.82338
POR6440..scf295_1	-4.24687	45.2394
POR6462..scf295_1	-2.71814	40.1357
POR6484..scf227_4	-1.29749	9.34272
POR6494..scf261_15	-3.22506	32.8625
POR6508..scf295_1	-4.12145	14.446
POR6519..scf208_2	-1.15158	10.3854
POR6547..scf208_2	-1.23206	9.65337
POR6568..scf295_1	-1.17693	6.47476
POR6579..scf209_3	-1.23757	10.798
POR6587..scf289_17	-1.43434	6.06728
POR6599..scf227_4	-1.66727	12.0687
POR6605..scf295_1	-1.03829	3.10631
POR6620..scf295_1	-1.17628	3.67529
POR6626..scf289_17	-1.66702	11.9479
POR6641..scf209_3	-3.20788	83.1544
POR6644..scf295_1	-1.01436	2.78619
POR6656..scf295_1	-2.08749	22.845
POR6659..scf210_14	-1.15484	6.39637
POR6683..scf295_1	-1.63087	20.3349
POR6693..scf227_4	-2.261	22.0026
POR6702..scf208_2	-1.96663	20.7566
POR6703..scf227_4	-3.77123	30.9157
POR6707..scf295_1	-2.06408	10.897
POR6711..scf208_2	-4.97869	6.40009
POR6715..scf227_4	-2.69726	27.5215
POR6725..scf237_24	-1.37311	7.20304
POR6737..scf297_16	-1.53886	19.1995
POR6738..scf209_3	-1.31542	3.87889
POR6741..scf244_11	-1.31512	9.65337
POR6749..scf209_3	-1.08611	5.01679
POR6776..scf295_1	-2.59123	54.4154
POR6778..scf296_7	-1.13481	7.12962
POR6779..scf208_2	-2.29691	16.915
POR6787..scf295_1	-2.67356	23.9264
POR6798..scf209_3	-1.53397	10.1555
POR6806..scf295_9	-3.01136	36.9139
POR6808..scf258_39	-3.10946	72.3779
POR6810..scf209_3	-1.9524	20.4429
POR6812..scf249_10	-3.86514	29.3555
POR6817..scf295_1	-1.38335	7.1897
POR6824..scf208_2	-2.12364	33.6411
POR6838..scf295_1	-1.05941	3.25653
POR6839..scf295_1	-1.82614	20.6999
POR6848..scf246_12	-1.16466	4.71977
POR6852..scf296_7	-2.03386	6.83962
POR6897..scf295_1	-2.95108	43.4892
POR6912..scf244_11	-1.15534	3.25609
POR6915..scf209_3	-1.77295	18.2688
POR6921..scf295_9	-1.88376	6.03096
POR6923..scf296_7	-1.19134	3.61798
POR6938..scf295_1	-1.00305	11.9782
POR6958..scf236_6	-1.45598	8.60315
POR6969..scf246_12	-1.13277	4.99844
POR6982..scf209_3	-1.52336	19.6855
POR6993..scf210_14	-1.04676	6.13036
POR7001..scf295_1	-1.26043	3.25119
POR7009..scf208_2	-1.25568	3.79706
POR7018..scf295_1	-1.33042	9.95938
POR7024..scf295_1	-1.10267	7.30579
POR7040..scf296_7	-3.83558	37.8861
POR7065..scf295_1	-2.39084	58.8991
POR7079..scf236_6	-1.00112	3.31824
POR7082..scf208_2	-3.22609	52.7168
POR7086..scf227_4	-1.25194	8.86872
POR7089..scf209_3	-1.30316	7.50284
POR7090..scf237_24	-1.04074	3.80202
POR7093..scf236_6	-1.01368	4.18422
POR7132..scf295_1	-1.45201	21.7797
POR7164..scf208_2	-1.0585	7.13477
POR7174..scf229_5	-1.20034	2.91002
POR7176..scf289_17	-1.61587	20.7558
POR7204..scf296_7	-1.06039	12.0741
POR7209..scf289_17	-1.51597	8.00726
POR7220..scf297_16	-1.02415	6.04223
POR7222..scf295_1	-1.16233	5.58347
POR7224..scf295_1	-1.1513	7.80196
POR7227..scf227_4	-1.39734	8.71785
POR7268..scf294_26	-1.41659	5.11961
POR7269..scf295_1	-1.89219	20.0008
POR7278..scf296_7	-1.78907	4.88562
POR7281..scf295_1	-1.52465	10.6796
POR7283..scf289_17	-2.13451	9.67679
POR7289..scf243_20	-1.51215	5.85207
POR7292..scf209_3	-1.23697	8.46603
POR7297..scf227_4	-1.53599	7.57404
POR7298..scf296_7	-2.04129	8.27867
POR7339..scf296_7	-1.10221	2.68115
POR7346..scf222_8	-1.27026	3.39095
POR7360..scf222_8	-2.73833	16.6387
POR7364..scf210_14	-1.76814	15.9414
POR7370..scf208_2	-1.55865	7.02117
POR7374..scf208_2	-1.64635	8.13631
POR7376..scf295_1	-1.00259	5.8932
POR7386..scf295_1	-3.60497	5.86429
POR7388..scf209_3	-2.50862	41.0982
POR7392..scf295_1	-1.82084	12.4295
POR7405..scf296_7	-3.22378	25.0546
POR7420..scf208_2	-1.03425	2.05904
POR7421..scf296_7	-1.22314	5.75202
POR7425..scf227_4	-4.51541	19.0202
POR7435..scf295_1	-2.87455	20.6837
POR7436..scf208_2	-1.15177	13.1843
POR7440..scf227_4	-2.60317	16.4956
POR7442..scf208_2	-2.95716	25.2542
POR7444..scf295_1	-2.21554	10.3792
POR7447..scf208_2	-2.45868	23.5195
POR7454..scf295_1	-1.47145	14.2707
POR7457..scf208_2	-1.4442	8.09006
POR7460..scf227_4	-2.48017	11.7467
POR7464..scf291_13	-1.1578	3.17419
POR7470..scf295_1	-1.0664	2.34831
POR7489..scf208_2	-2.28825	17.3395
POR7495..scf295_1	-1.21548	2.62796
POR7497..scf295_9	-1.11043	2.56071
POR7518..scf236_6	-1.25511	3.18407
POR7524..scf209_3	-1.67897	18.3586
POR7526..scf249_10	-2.10676	35.1944
POR7530..scf295_1	-3.17232	17.8273
POR7532..scf229_5	-1.77443	10.3214
POR7552..scf295_1	-1.18482	6.81174
POR7553..scf295_1	-1.81057	23.1845
POR7582..scf227_4	-1.78265	20.9243
POR7595..scf227_4	-1.18549	6.78093
POR7596..scf208_2	-1.70437	14.9934
POR7600..scf210_14	-1.60358	17.4465
POR7613..scf244_11	-1.10601	9.77408
POR7616..scf249_10	-1.54427	4.84486
POR7634..scf229_5	-1.05141	4.38882
POR7637..scf295_1	-1.27228	10.7779
POR7641..scf208_2	-1.16892	3.95157
POR7668..scf236_6	-2.07869	9.94228
POR7678..scf244_11	-1.13784	5.98305
POR7682..scf208_2	-1.20228	6.97943
POR7689..scf291_13	-1.21167	9.78174
POR7694..scf295_1	-2.78337	8.30152
POR7702..scf227_4	-1.74679	14.8343
POR7707..scf296_7	-2.99923	11.4477
POR7713..scf210_14	-3.4572	23.6572
POR7716..scf209_3	-1.19463	7.7584
POR7740..scf236_6	-1.6426	6.29303
POR7745..scf229_5	-1.28987	8.07039
POR7749..scf295_1	-1.15482	8.07958
POR7770..scf249_10	-2.12398	9.94228
POR7775..scf295_1	-1.80796	11.5855
POR7796..scf271_22	-1.30089	4.92901
POR7798..scf295_1	-1.19243	2.51121
POR7811..scf209_3	-1.67487	16.9183
POR7825..scf297_16	-1.16556	7.909
POR7839..scf295_1	-2.86087	48.4314
POR7851..scf222_8	-1.00465	3.70821
POR7856..scf237_24	-2.57146	17.7681
POR7866..scf208_2	-1.15417	4.76514
POR7878..scf209_3	-1.55747	23.054
POR7890..scf208_2	-1.25986	2.48186
POR7911..scf295_1	-1.64287	21.8764
POR7917..scf227_4	-1.34008	3.62217
POR7930..scf295_1	-1.50201	16.6699
POR7931..scf296_7	-2.95856	33.4318
POR7934..scf222_8	-1.8172	21.5612
POR7963..scf209_3	-1.11676	5.13915
POR7968..scf295_1	-1.782	9.11286
POR7981..scf227_4	-1.35986	3.71345
POR7991..scf208_2	-1.00952	10.0585
POR8005..scf208_2	-1.22684	10.8481
POR8014..scf291_13	-1.06963	3.44165
POR8031..scf295_1	-1.65292	24.3676
POR8042..scf295_9	-1.36973	8.46991
POR8043..scf296_7	-1.78686	19.3348
POR8058..scf295_1	-1.36946	6.48674
POR8070..scf295_1	-1.41652	12.2696
POR8092..scf295_1	-1.03555	4.36942
POR8094..scf209_3	-2.1668	25.029
POR8104..scf296_7	-2.31825	8.84229
POR8105..scf295_1	-1.27554	10.6383
POR8116..scf295_9	-1.06777	10.4767
POR8131..scf295_1	-1.52436	17.9526
POR8133..scf296_7	-4.45204	15.7608
POR8139..scf295_1	-1.85624	12.2232
POR8140..scf249_10	-1.05333	4.95817
POR8143..scf296_7	-1.24221	3.67157
POR8174..scf295_1	-1.13978	6.8836
POR8181..scf295_1	-2.19447	33.6507
POR8191..scf297_16	-2.8884	11.3468
POR8218..scf222_8	-1.28253	8.91555
POR8219..scf295_1	-1.33808	7.32675
POR8221..scf296_7	-1.24748	6.03692
POR8225..scf295_1	-1.19585	9.89189
POR8240..scf295_1	-4.53237	33.853
POR8251..scf295_1	-2.85932	29.3578
POR8254..scf295_9	-1.04762	4.75149
POR8255..scf295_1	-1.08997	8.68746
POR8271..scf208_2	-1.05051	3.17726
POR8278..scf209_3	-1.27719	7.58385
POR8292..scf209_3	-1.1016	5.10887
POR8295..scf295_1	-1.6014	33.692
POR8300..scf209_3	-1.57125	26.3557
POR8303..scf244_11	-1.2712	4.32206
POR8306..scf295_1	-4.07377	13.2015
POR8312..scf249_10	-2.35646	33.3017
POR8313..scf227_4	-2.51648	15.614
POR8316..scf295_1	-1.17119	7.24468
POR8347..scf295_1	-1.48621	21.1694
POR8354..scf208_2	-4.00244	151.535
POR8358..scf295_1	-2.46648	41.3413
POR8421..scf209_3	-3.25479	46.8458
POR8440..scf295_1	-1.36126	6.98916
POR8441..scf289_17	-2.28361	20.8752
POR8458..scf247_41	-3.29965	9.13704
POR8473..scf295_1	-1.97259	14.7034
POR8478..scf295_1	-1.03927	2.21357
POR8488..scf222_8	-1.31398	12.072
POR8498..scf209_3	-1.3768	7.18876
POR8504..scf251_18	-2.00715	35.2264
POR8517..scf252_32	-4.42212	42.118
POR8546..scf210_14	-3.46233	105.609
POR8548..scf227_4	-1.22404	6.98545
POR8561..scf296_7	-1.12526	2.97467
POR8568..scf261_15	-1.39699	9.39977
POR8574..scf295_1	-1.46708	10.4984
POR8585..scf295_1	-3.26841	39.7245
POR8587..scf295_9	-2.39731	14.5662
POR8600..scf227_4	-1.37094	4.70028
POR8611..scf209_3	-1.38626	10.2224
POR8618..scf295_1	-1.54229	12.8223
POR8629..scf295_1	-1.92423	26.9455
POR8633..scf208_2	-3.27471	51.6109
POR8643..scf209_3	-1.88489	25.2325
POR8653..scf295_1	-2.31785	33.8438
POR8658..scf208_2	-1.21697	12.4131
POR8680..scf209_3	-1.8652	8.32965
POR8709..scf295_1	-2.03353	21.886
POR8726..scf227_4	-2.01957	13.8735
POR8749..scf244_11	-2.46437	35.4129
POR8778..scf227_4	-2.25323	36.9124
POR8780..scf236_6	-1.21478	8.39993
POR8793..scf208_2	-1.21311	12.9584
POR8800..scf289_17	-3.13431	40.9596
POR8806..scf209_3	-1.93038	29.9105
POR8822..scf229_5	-1.41619	5.55874
POR8829..scf295_1	-2.8098	32.5727
POR8845..scf208_2	-1.0551	6.48703
POR8879..scf295_1	-1.59242	10.5796
POR8884..scf295_1	-1.08848	5.14479
POR8885..scf208_2	-3.08865	53.5474
POR8914..scf295_1	-1.01969	3.23219
POR8925..scf222_8	-1.04117	3.53709
POR8928..scf227_4	-4.53151	18.8175
POR8938..scf296_7	-2.33625	15.3035
POR8948..scf295_1	-4.36137	43.5427
POR8957..scf295_1	-1.03768	10.4444
POR8958..scf208_2	-1.26268	9.16305
POR8965..scf295_1	-1.08551	5.68802
POR8966..scf295_1	-2.77595	18.9423
POR8968..scf208_2	-1.26277	10.6867
POR8978..scf295_1	-1.19346	7.40564
POR8996..scf295_1	-2.46509	9.83478
POR9019..scf267_23	-2.11104	10.6178
POR9023..scf295_1	-1.50518	23.3117
POR9034..scf236_6	-1.67066	13.0702
POR9043..scf208_2	-2.60226	51.4638
POR9052..scf296_7	-1.06942	8.92486
POR9088..scf249_10	-1.50871	5.75356
POR9104..scf227_4	-1.24551	3.28802
POR9130..scf271_22	-3.03375	22.9139
POR9138..scf209_3	-1.06047	8.13909
POR9158..scf295_1	-1.74985	31.3659
POR9165..scf295_1	-2.58166	20.4889
POR9171..scf291_13	-1.22957	5.06427
POR9179..scf236_6	-1.31255	3.51124
POR9182..scf222_8	-1.03992	3.75891
POR9193..scf295_1	-3.28905	48.9834
POR9203..scf222_8	-2.19899	18.6861
POR9204..scf236_6	-1.29465	6.01499
POR9228..scf295_9	-1.65461	7.33765
POR9232..scf222_8	-1.37257	2.44905
POR9234..scf227_4	-1.40386	5.31495
POR9237..scf261_15	-1.18136	13.1067
POR9257..scf209_3	-1.53451	12.1426
POR9261..scf229_5	-3.71675	15.706
POR9270..scf222_8	-1.91752	18.0408
POR9292..scf227_4	-1.38648	10.1204
POR9293..scf295_1	-1.42341	18.1497
POR9294..scf249_10	-3.59249	20.9743
POR9303..scf295_1	-1.59948	4.08322
POR9308..scf222_8	-1.75346	18.4718
POR9309..scf251_18	-1.01544	5.79214
POR9310..scf229_5	-1.1741	2.8974
POR9314..scf295_1	-3.15716	56.5262
POR9320..scf209_3	-2.21839	23.9901
POR9323..scf210_14	-1.7745	14.9221
POR9335..scf229_5	-1.03209	4.75737
POR9348..scf208_2	-1.27002	4.04201
POR9351..scf222_8	-1.13308	6.39637
POR9396..scf295_1	-1.03505	3.98004
POR9401..scf295_1	-1.07196	3.28962
POR9422..scf295_9	-2.56025	75.7117
POR9429..scf208_2	-1.33814	6.96512
POR9445..scf208_2	-1.37009	8.03327
POR9447..scf208_2	-2.29188	40.37
POR9457..scf296_7	-2.02338	38.4322
POR9468..scf249_10	-3.695	12.0125
POR9471..scf246_12	-1.13826	2.66716
POR9474..scf295_1	-1.14487	9.34228
POR9482..scf295_9	-1.67253	4.00558
POR9487..scf208_2	-2.26729	15.4158
POR9499..scf209_3	-2.25877	24.1039
POR9504..scf208_2	-2.55251	45.4574
POR9522..scf227_4	-1.02285	2.68309
POR9523..scf270_19	-1.13918	5.0616
POR9529..scf295_1	-1.06971	8.88373
POR9535..scf295_1	-1.64976	5.49192
POR9540..scf295_1	-1.10023	5.53315
POR9544..scf295_1	-1.44085	10.8847
POR9560..scf246_12	-2.51527	34.1488
POR9562..scf229_5	-1.90079	16.8392
POR9566..scf295_1	-1.30551	11.4032
POR9591..scf295_1	-3.18131	14.6613
POR9603..scf227_4	-1.88691	26.0362
POR9606..scf255_21	-1.05903	5.44409
POR9608..scf229_5	-1.02703	2.46415
POR9613..scf244_11	-3.25938	30.3061
POR9615..scf229_5	-3.5223	92.6267
POR9619..scf295_1	-1.26715	13.1772
POR9625..scf261_15	-2.27077	10.1211
POR9628..scf291_13	-3.79532	13.0436
POR9630..scf227_4	-1.29225	15.5961
POR9642..scf222_8	-1.45731	20.0539
POR9650..scf295_1	-1.14678	10.8355
POR9655..scf210_14	-4.83172	98.1961
POR9658..scf222_8	-1.17302	9.43983
POR9662..scf227_4	-1.0445	7.21872
POR9672..scf295_1	-2.02393	6.54606
POR9686..scf295_1	-5.3526	48.5214
POR9689..scf209_3	-1.23738	2.90689
POR9726..scf208_2	-1.32657	13.9479
POR9758..scf296_7	-3.61063	17.7817
POR9770..scf236_6	-1.30663	6.87175
POR9811..scf295_1	-3.16239	57.503
POR9823..scf227_4	-2.27209	33.109
POR9838..scf295_1	-1.67681	6.26487
POR9853..scf209_3	-1.95534	6.44523
POR9870..scf295_1	-1.16977	2.41455
POR9878..scf297_16	-1.00683	2.9737
POR9893..scf296_7	-1.48509	10.7006
POR0002..scf296_7	1.55514	6.67015
POR0005..scf209_3	1.0436	3.81557
POR0016..scf295_1	1.63958	28.519
POR0020..scf208_2	1.81142	7.3401
POR0028..scf249_10	1.56392	6.92431
POR0033..scf295_1	1.36742	9.65725
POR0071..scf227_4	1.34769	10.7006
POR0078..scf295_1	1.48107	7.51693
POR0083..scf227_4	1.10568	7.14436
POR0095..scf295_1	1.20555	12.6083
POR0105..scf209_3	1.78838	20.2068
POR0116..scf227_4	1.18795	2.56094
POR0119..scf222_8	3.22145	66.0208
POR0133..scf229_5	2.2019	37.0673
POR0134..scf295_1	1.73398	11.3977
POR0161..scf295_9	1.09107	5.15135
POR0201..scf295_9	1.1266	7.8207
POR0202..scf208_2	2.46093	12.7301
POR0205..scf295_1	1.1027	8.7877
POR0214..scf295_1	2.17132	8.37319
POR0251..scf295_1	1.03555	8.43859
POR0256..scf208_2	1.49007	6.4419
POR0267..scf208_2	1.11974	4.54616
POR0336..scf295_1	1.62291	11.4901
POR0345..scf222_8	2.95089	21.0198
POR0351..scf209_3	1.52003	6.98836
POR0371..scf295_9	1.48325	3.67948
POR0385..scf295_1	1.17116	6.4029
POR0389..scf209_3	1.0071	2.62821
POR0402..scf246_12	4.99565	61.3956
POR0403..scf296_7	1.16052	4.13791
POR0421..scf249_10	2.01993	14.5579
POR0424..scf244_11	1.40836	3.81931
POR0432..scf295_1	1.28496	9.86698
POR0448..scf249_10	4.49522	19.6038
POR0453..scf208_2	1.0084	5.27866
POR0493..scf227_4	3.03173	16.9238
POR0508..scf208_2	1.82864	7.25605
POR0513..scf209_3	1.5349	18.7895
POR0517..scf227_4	1.52763	5.35721
POR0525..scf295_1	1.22404	18.8543
POR0526..scf295_1	2.94543	7.25976
POR0531..scf261_15	3.4802	8.72314
POR0549..scf295_1	1.85466	14.3841
POR0556..scf251_18	1.34255	4.30839
POR0560..scf209_3	1.03234	3.36397
POR0595..scf295_1	1.73423	15.2372
POR0596..scf295_1	1.46307	6.1709
POR0602..scf251_18	2.02602	12.0964
POR0604..scf209_3	3.02898	18.3217
POR0605..scf295_1	1.41551	9.66261
POR0637..scf295_1	1.16129	5.31945
POR0639..scf295_1	1.01817	4.35924
POR0653..scf244_11	1.16185	6.42966
POR0671..scf289_17	1.1365	3.72064
POR0681..scf295_1	1.29488	9.25404
POR0682..scf243_20	1.17243	14.4179
POR0696..scf208_2	1.81663	15.1703
POR0719..scf236_6	1.00604	7.23919
POR0743..scf227_4	1.00474	4.10255
POR0749..scf227_4	1.56465	3.57669
POR0763..scf296_7	1.16054	5.38324
POR0764..scf295_9	3.79333	24.5572
POR0766..scf295_1	3.85798	22.2282
POR0804..scf209_3	1.57244	16.8301
POR0805..scf227_4	1.2939	8.84262
POR0810..scf295_1	1.21843	4.32206
POR0815..scf228_30	1.15709	8.04807
POR0835..scf295_1	1.07629	4.26026
POR0839..scf295_1	1.30575	6.27887
POR0864..scf222_8	1.04299	6.83031
POR0874..scf295_1	1.13733	10.9076
POR0889..scf208_2	1.04891	4.64854
POR0892..scf295_1	2.01667	23.7173
POR0933..scf249_10	1.43164	6.49455
POR0948..scf295_1	1.1665	8.13018
POR0979..scf227_4	1.43434	5.8188
POR0986..scf222_8	3.17957	13.6901
POR0987..scf208_2	2.01648	12.4453
POR1007..scf236_6	2.18199	28.8381
POR1028..scf209_3	1.67472	9.76461
POR1057..scf229_5	1.5471	2.09626
POR1073..scf208_2	1.2464	8.84583
POR1085..scf291_13	1.26629	13.739
POR1100..scf295_1	1.18354	8.35794
POR1122..scf295_9	1.81982	18.1683
POR1144..scf229_5	1.46033	9.06251
POR1163..scf222_8	1.03031	4.3438
POR1203..scf209_3	1.0656	3.74608
POR1219..scf295_1	1.21282	7.16803
POR1226..scf296_7	1.4887	14.2707
POR1231..scf295_1	1.23033	6.17038
POR1247..scf295_1	1.03585	6.93877
POR1275..scf249_10	1.04736	4.34188
POR1309..scf244_11	1.10805	2.53883
POR1326..scf227_4	1.53795	15.5827
POR1327..scf249_10	1.21113	12.0664
POR1336..scf209_3	1.4246	25.6085
POR1337..scf295_1	1.79723	42.2069
POR1339..scf227_4	2.23344	17.9297
POR1347..scf225_25	1.11722	7.97337
POR1362..scf222_8	1.46779	19.2644
POR1374..scf227_4	1.05443	2.64946
POR1386..scf210_14	1.72637	15.4413
POR1418..scf295_1	1.56916	21.8456
POR1446..scf296_7	4.33211	119.676	hypothetical protein FVE85_8728 [Porphyridium purpureum]
POR1455..scf250_33	4.21812	29.3371
POR1460..scf208_2	1.71533	17.6171
POR1466..scf209_3	1.04114	7.30579
POR1553..scf209_3	1.82252	3.85525
POR1590..scf209_3	1.25502	6.54106
POR1595..scf295_1	1.0709	5.35652
POR1605..scf208_2	3.31773	49.8179
POR1644..scf297_16	1.17504	6.12179
POR1667..scf297_16	1.56248	4.4158
POR1698..scf295_1	2.2884	3.98026
POR1716..scf208_2	1.27584	6.21778
POR1798..scf249_10	1.28105	13.1461
POR1808..scf295_1	1.2722	15.475
POR1843..scf295_1	1.37527	9.07629
POR1844..scf208_2	1.03527	4.26291
POR1866..scf261_15	1.23608	6.14379
POR1873..scf249_10	1.01271	5.46988
POR1874..scf209_3	1.31618	10.1439
POR1885..scf209_3	2.94723	6.11232
POR1904..scf243_20	1.18921	4.11767
POR1942..scf295_1	1.39824	2.29053
POR1970..scf249_10	1.81392	14.2759
POR1994..scf291_13	1.84881	28.4815
POR2002..scf209_3	1.53004	12.3401
POR2003..scf222_8	1.27719	11.3573
POR2018..scf227_4	1.023	8.32372
POR2023..scf251_18	1.44929	13.138
POR2026..scf295_1	1.21078	7.69516
POR2027..scf295_1	1.85617	41.4247
POR2075..scf291_13	1.47948	11.5178
POR2076..scf208_2	1.37091	7.64982
POR2085..scf249_10	2.53276	58.5224
POR2086..scf208_2	1.22891	6.44565
POR2107..scf295_1	1.57503	4.62971
POR2137..scf295_1	2.3759	38.898
POR2155..scf208_2	1.69022	10.4065
POR2160..scf295_1	1.23451	15.1496
POR2161..scf295_1	1.59936	3.23548
POR2162..scf229_5	1.2653	8.02193
POR2169..scf222_8	1.315	12.9711
POR2176..scf208_2	1.63786	8.6506
POR2186..scf209_3	1.10752	10.6978
POR2196..scf244_11	1.59132	17.2481
POR2197..scf209_3	1.39791	11.1858
POR2214..scf229_5	1.22946	4.49463
POR2219..scf208_2	1.40973	18.6609
POR2239..scf208_2	1.59436	11.1131
POR2276..scf208_2	1.87286	28.2997
POR2284..scf255_21	1.35594	9.4876
POR2305..scf249_10	1.09308	6.06105
POR2306..scf209_3	2.0312	19.1288
POR2325..scf295_1	1.0676	4.14971
POR2327..scf295_1	1.33381	18.0706
POR2343..scf209_3	2.47153	22.7695
POR2348..scf295_1	1.30118	12.4953
POR2355..scf208_2	1.15356	4.00964
POR2374..scf227_4	1.72887	22.9096
POR2376..scf295_1	2.13762	37.7988
POR2383..scf251_18	1.30574	6.4062
POR2395..scf295_1	1.0556	3.55453
POR2400..scf295_1	1.00194	5.08055
POR2408..scf295_1	1.21438	5.40653
POR2461..scf222_8	1.02878	9.61736
POR2476..scf208_2	1.13616	2.95287
POR2493..scf225_25	1.8053	16.1941
POR2500..scf295_1	1.56481	17.0458
POR2511..scf295_1	1.95153	26.4334
POR2575..scf236_6	1.25698	13.661
POR2594..scf227_4	1.23218	19.4089
POR2620..scf251_18	1.75266	17.541
POR2633..scf295_1	1.12749	4.52306
POR2636..scf227_4	2.53758	10.9526
POR2652..scf227_4	2.1177	10.2395
POR2656..scf295_1	1.19248	12.5529
POR2658..scf208_2	1.3567	4.28518
POR2665..scf244_11	1.14536	12.5092
POR2729..scf208_2	1.51346	6.37699
POR2739..scf295_1	1.60236	6.03096
POR2748..scf295_1	1.04842	4.96075
POR2801..scf208_2	1.35668	9.29688
POR2807..scf209_3	1.02953	11.3231
POR2808..scf208_2	1.05439	2.79883
POR2835..scf295_9	1.04606	7.16475
POR2837..scf295_1	1.21975	4.96144
POR2843..scf222_8	2.12401	14.7976
POR2844..scf208_2	1.00857	5.22425
POR2853..scf208_2	1.9694	28.9294
POR2861..scf227_4	3.06081	41.9834
POR2865..scf249_10	1.21808	2.92874
POR2868..scf295_1	2.26879	20.9784
POR2873..scf295_1	1.31478	17.665
POR2894..scf209_3	1.45375	16.9724
POR2896..scf296_7	2.58905	17.7939
POR2898..scf297_16	1.08426	3.40516
POR2918..scf295_1	1.22479	8.72762
POR2927..scf249_10	2.79131	36.8785
POR2932..scf295_1	1.11672	9.18994
POR2947..scf295_1	1.25829	10.1345
POR2962..scf249_10	1.24288	10.2741
POR2984..scf208_2	2.50055	19.3006
POR2994..scf295_1	1.70706	25.5833
POR3004..scf227_4	2.02038	13.0033
POR3070..scf295_1	1.52277	10.9208
POR3094..scf244_11	1.17478	5.84484
POR3095..scf222_8	1.7554	9.16404
POR3096..scf209_3	1.76422	17.6568
POR3102..scf296_7	1.29647	4.71281
POR3104..scf295_1	1.02523	2.71603
POR3129..scf222_8	1.04733	4.86379
POR3157..scf295_1	1.26113	13.5801
POR3186..scf295_1	1.04468	5.8932
POR3222..scf208_2	1.58343	7.60474
POR3224..scf295_1	1.04419	2.6801
POR3227..scf227_4	1.46229	5.9028
POR3238..scf208_2	3.0885	34.6243
POR3239..scf246_12	2.3197	28.2586
POR3240..scf295_1	2.4093	13.5953
POR3241..scf295_1	2.09947	33.6325
POR3248..scf208_2	1.04345	10.6344
POR3277..scf295_9	1.07095	8.14014
POR3279..scf295_1	1.1786	5.41179
POR3287..scf209_3	1.13642	5.04986
POR3296..scf208_2	1.21979	4.07178
POR3315..scf295_1	1.2998	4.18422
POR3321..scf227_4	1.43997	26.3539
POR3359..scf209_3	1.17151	10.2255
POR3374..scf227_4	1.18567	3.85801
POR3377..scf295_1	1.51705	5.49854
POR3397..scf295_1	2.40107	21.4967
POR3404..scf229_5	1.93036	31.7804
POR3413..scf295_9	1.45624	10.6697
POR3424..scf295_1	1.39925	3.54991
POR3430..scf208_2	1.36281	6.21162
POR3478..scf236_6	1.2353	10.4551
POR3482..scf227_4	2.11318	16.6681
POR3485..scf295_1	2.00886	37.5101
POR3491..scf295_1	2.09168	19.6459
POR3492..scf208_2	1.00762	5.05076
POR3524..scf209_3	2.03874	32.737
POR3530..scf222_8	1.92424	20.1607
POR3533..scf229_5	4.23889	5.07315
POR3558..scf222_8	1.00508	2.66759
POR3560..scf209_3	1.01714	4.82392
POR3599..scf295_1	2.12265	17.6328
POR3605..scf291_13	1.87498	13.3241
POR3609..scf209_3	1.97468	41.354
POR3617..scf291_13	2.98844	32.4198
POR3619..scf229_5	1.04764	3.51984
POR3628..scf295_1	1.37843	12.9584
POR3637..scf229_5	1.48671	8.5956
POR3639..scf222_8	1.05294	12.0337
POR3642..scf208_2	1.19932	9.51281
POR3669..scf246_12	4.2734	6.27472
POR3674..scf229_5	1.12087	2.28134
POR3677..scf209_3	1.61118	6.18188
POR3687..scf295_1	1.0516	7.89065
POR3717..scf222_8	1.94911	14.663
POR3726..scf297_16	1.96531	11.8424
POR3731..scf227_4	1.15092	2.25559
POR3742..scf227_4	1.16384	12.1208
POR3744..scf295_1	1.05416	4.42602
POR3784..scf236_6	1.27764	5.57343
POR3797..scf208_2	2.05688	9.21915
POR3809..scf295_1	1.13013	4.16323
POR3812..scf227_4	3.85946	88.1058
POR3826..scf209_3	1.60548	28.3513
POR3831..scf209_3	1.73406	14.9913
POR3837..scf295_1	2.07527	5.63188
POR3854..scf249_10	1.35236	9.095
POR3867..scf208_2	1.1455	9.9338
POR3876..scf295_1	2.05219	3.87296
POR3877..scf295_1	1.4306	6.36212
POR3896..scf208_2	1.42258	6.94878
POR3897..scf209_3	1.79381	9.55584
POR3898..scf208_2	1.16862	10.9236
POR3906..scf249_10	1.42069	5.78571
POR3907..scf208_2	1.42092	13.0773
POR3921..scf209_3	1.09021	3.64506
POR3929..scf208_2	1.39897	4.53937
POR3930..scf295_1	1.19664	3.45754
POR3941..scf209_3	1.02641	10.4325
POR3946..scf209_3	1.05976	10.6948
POR3949..scf226_27	3.22372	16.8216
POR3953..scf209_3	1.53311	15.5693
POR3958..scf295_9	1.31429	12.7366
POR3983..scf291_13	3.73662	19.1132
POR4047..scf208_2	1.158	8.12871
POR4049..scf209_3	1.17248	14.5165
POR4053..scf209_3	1.26995	12.6984
POR4062..scf295_1	1.29289	6.77749
POR4080..scf295_1	1.19409	11.4769
POR4095..scf295_9	2.2475	2.45103
POR4096..scf209_3	1.22822	4.29986
POR4103..scf209_3	1.23864	15.6896
POR4158..scf295_1	1.0228	3.74708
POR4217..scf209_3	1.65894	13.914
POR4239..scf209_3	1.93591	32.6323
POR4248..scf295_9	1.26138	22.4574
POR4254..scf295_1	1.21784	7.41906
POR4263..scf208_2	1.0444	5.86429
POR4291..scf209_3	1.22652	6.72447
POR4301..scf229_5	1.54822	3.26473
POR4304..scf295_1	1.04596	6.97943
POR4355..scf208_2	1.20881	9.09122
POR4367..scf295_1	1.05597	6.06794
POR4370..scf295_1	1.07513	11.3601
POR4396..scf208_2	1.31762	12.5778
POR4402..scf295_1	1.07032	6.06681
POR4414..scf297_16	1.01991	8.98697
POR4430..scf208_2	1.60275	4.6128
POR4477..scf295_1	1.06824	10.3261
POR4498..scf267_23	1.7163	10.1446
POR4524..scf227_4	1.88996	16.2793
POR4537..scf208_2	2.5402	24.4303
POR4585..scf250_33	3.09987	55.0051
POR4597..scf295_1	1.09573	11.4339
POR4609..scf295_1	1.2509	9.35951
POR4625..scf246_12	1.64309	12.6083
POR4642..scf246_12	1.13665	8.32947
POR4661..scf229_5	1.063	2.2874
POR4666..scf251_18	1.15031	6.34814
POR4683..scf295_9	1.56963	16.9115
POR4685..scf251_18	1.26421	11.4521
POR4689..scf295_1	1.072	3.11235
POR4697..scf267_23	1.09293	3.78566
POR4704..scf208_2	1.15247	2.30412
POR4708..scf295_1	1.23762	9.35338
POR4722..scf296_7	1.00348	2.45103
POR4734..scf261_15	2.60631	17.2481
POR4739..scf295_1	1.62798	23.9456
POR4740..scf289_17	2.54922	25.459
POR4745..scf209_3	1.69927	6.87099
POR4758..scf295_1	1.01378	7.26713
POR4765..scf244_11	2.09212	13.2883
POR4784..scf208_2	2.73683	13.4739
POR4809..scf295_1	1.75207	6.60268
POR4817..scf295_1	2.58534	36.0502
POR4830..scf229_5	1.41099	12.4207
POR4832..scf295_1	2.05885	43.4528
POR4840..scf295_1	3.21899	31.6353
POR4877..scf261_15	1.02116	5.73403
POR4885..scf295_1	1.45637	20.3717
POR4907..scf295_1	1.37109	7.71184
POR4909..scf227_4	1.42928	12.8358
POR4915..scf295_1	3.99631	53.0864
POR4926..scf244_11	1.01374	8.81574
POR4932..scf209_3	1.15153	2.95121
POR4951..scf209_3	1.25072	3.12646
POR4974..scf208_2	1.70838	17.3923
POR5030..scf295_1	1.01704	3.79164
POR5060..scf295_1	1.82818	5.86174
POR5066..scf209_3	1.07763	6.85171
POR5073..scf295_1	1.07226	7.70128
POR5075..scf208_2	1.24782	2.89273
POR5080..scf295_1	1.98665	33.6844
POR5093..scf291_13	1.11074	16.394
POR5107..scf227_4	1.36824	6.49342
POR5110..scf295_1	2.22192	34.3961
POR5115..scf210_14	1.00453	4.77091
POR5118..scf295_1	2.3326	23.2092
POR5127..scf249_10	1.8805	19.9131
POR5152..scf261_15	1.53091	14.3157
POR5153..scf295_1	1.07567	15.3979
POR5167..scf209_3	1.63026	20.4197
POR5172..scf295_1	1.32562	13.1927
POR5173..scf295_1	1.3862	3.135
POR5175..scf295_1	2.36027	14.2391
POR5181..scf229_5	2.74819	33.2797
POR5190..scf236_6	1.63548	17.5152
POR5218..scf209_3	1.1575	2.88708
POR5223..scf208_2	1.05914	3.01009
POR5227..scf250_33	4.71612	43.0207
POR5234..scf296_7	1.13799	11.6509
POR5258..scf227_4	1.32771	2.47659
POR5270..scf295_9	2.68463	30.3061
POR5274..scf209_3	1.08823	6.60321
POR5354..scf208_2	1.26176	19.1237
POR5427..scf227_4	1.81434	17.2721
POR5450..scf208_2	1.95567	27.9731
POR5464..scf295_1	2.30822	18.8794
POR5504..scf295_1	1.03372	5.24031
POR5525..scf227_4	1.08033	6.99521
POR5535..scf295_1	1.10237	2.40255
POR5560..scf295_1	1.28133	6.31748
POR5574..scf295_1	1.25192	13.4561
POR5609..scf295_1	2.47058	12.187
POR5618..scf222_8	1.49823	15.2779
POR5678..scf209_3	1.4945	22.7805
POR5688..scf209_3	1.37021	8.45593
POR5752..scf209_3	1.19118	10.798
POR5766..scf236_6	1.1748	12.6984
POR5780..scf227_4	1.24078	7.33531
POR5786..scf295_1	1.02144	10.0608
POR5791..scf295_1	2.19692	9.89189
POR5795..scf208_2	2.96193	17.2623
POR5801..scf227_4	1.0905	9.76664
POR5846..scf244_11	2.26189	30.1112
POR5860..scf209_3	1.23255	7.25117
POR5874..scf296_7	1.00644	5.91064
POR5887..scf209_3	1.11917	4.50544
POR5916..scf295_1	1.88685	24.6179
POR5920..scf222_8	1.32413	3.66582
POR5921..scf208_2	1.08553	5.19373
POR5936..scf295_1	1.73547	11.6496
POR5947..scf297_16	3.06568	25.7365
POR5958..scf295_1	1.63357	12.3399
POR5968..scf295_1	1.36292	10.1593
POR5976..scf209_3	1.21479	3.56652
POR5977..scf209_3	2.91039	21.7931
POR5991..scf209_3	1.37977	5.08897
POR5993..scf208_2	2.01977	19.8934
POR6002..scf295_1	1.14199	5.4426
POR6010..scf295_1	1.12826	8.87053
POR6012..scf222_8	2.25665	35.6547
POR6025..scf295_1	1.01494	8.63349
POR6038..scf208_2	1.21351	18.5736
POR6047..scf295_1	1.16823	3.35967
POR6068..scf209_3	1.00689	4.58724
POR6072..scf295_1	1.49419	4.02777
POR6090..scf295_1	1.93039	9.55936
POR6099..scf295_1	1.59754	13.914
POR6108..scf251_18	1.53469	11.8269
POR6122..scf249_10	1.39524	12.1311
POR6123..scf244_11	1.23737	3.68768
POR6135..scf295_1	1.15358	5.12995
POR6162..scf295_1	1.11155	8.54809
POR6163..scf227_4	1.27199	19.2154
POR6169..scf295_1	1.82177	12.6426
POR6190..scf209_3	1.35101	4.87007
POR6193..scf295_1	1.05342	5.48024
POR6197..scf291_13	1.97215	14.3581
POR6201..scf209_3	1.29566	12.6758
POR6212..scf229_5	1.11441	3.37933
POR6222..scf246_12	1.27816	15.0342
POR6229..scf227_4	1.11813	9.96995
POR6249..scf295_1	2.01364	3.06504
POR6281..scf295_9	1.07931	7.32256
POR6294..scf227_4	1.993	22.6835
POR6306..scf295_1	1.48656	8.93645
POR6322..scf295_9	1.1425	6.49792
POR6343..scf229_5	1.75658	26.682
POR6362..scf226_27	2.24116	18.8157
POR6369..scf295_1	1.15557	4.64747
POR6420..scf295_1	1.36835	8.98424
POR6480..scf209_3	1.1035	7.43711
POR6497..scf209_3	1.27778	11.6839
POR6505..scf209_3	1.48962	5.51371
POR6506..scf209_3	2.43713	7.44956
POR6592..scf222_8	1.85315	18.8876
POR6603..scf209_3	1.34713	21.5918
POR6616..scf249_10	1.15493	8.53042
POR6624..scf295_1	1.20652	9.66719
POR6625..scf227_4	1.08101	9.10642
POR6665..scf296_7	1.63607	9.57679
POR6669..scf208_2	1.33756	13.8835
POR6677..scf226_27	1.55009	8.04706
POR6694..scf209_3	1.16538	10.6695
POR6699..scf209_3	1.03345	3.93861
POR6721..scf209_3	1.83232	7.71479
POR6732..scf295_1	1.1812	8.909
POR6744..scf208_2	2.25166	2.42526
POR6753..scf295_1	2.20018	14.333
POR6755..scf229_5	1.87606	20.2569
POR6756..scf222_8	1.81913	9.96191
POR6762..scf227_4	1.06564	7.22348
POR6790..scf295_1	1.34318	7.32018
POR6796..scf209_3	2.13687	17.7169
POR6818..scf227_4	2.36433	10.3565
POR6823..scf209_3	1.24489	7.45581
POR6830..scf244_11	1.04953	8.04548
POR6841..scf295_1	2.1285	43.5489
POR6842..scf209_3	1.8872	32.325
POR6886..scf261_15	1.87981	5.11961
POR6900..scf295_9	1.59928	9.28015
POR6907..scf209_3	1.51682	14.4336
POR6940..scf209_3	1.26486	6.00046
POR6944..scf297_16	1.23493	4.0901
POR6948..scf295_1	1.15408	7.39883
POR6950..scf227_4	1.5719	6.22568
POR6955..scf295_1	1.5992	2.18871
POR6964..scf222_8	1.36772	14.5029
POR6978..scf295_1	1.20315	15.3116
POR6991..scf295_1	1.22828	8.17436
POR7015..scf244_11	1.46644	11.3487
POR7030..scf209_3	1.11415	5.90921
POR7049..scf295_1	1.44652	6.05959
POR7057..scf208_2	1.12542	4.12341
POR7072..scf246_12	1.41381	11.3678
POR7088..scf295_9	1.25075	4.12349
POR7102..scf229_5	1.26019	7.58492
POR7105..scf295_1	1.13535	6.53288
POR7119..scf244_11	1.15792	6.98513
POR7127..scf295_1	1.24798	22.2939
POR7128..scf209_3	1.2429	9.219
POR7131..scf229_5	1.15426	12.1454
POR7147..scf227_4	1.00413	5.49844
POR7158..scf251_18	1.53941	4.8526
POR7180..scf296_7	1.27292	13.433
POR7205..scf295_1	1.63826	15.2498
POR7232..scf209_3	2.01373	27.0711
POR7270..scf229_5	1.83449	40.3497
POR7271..scf222_8	6.38784	197.923	hypothetical protein FVE85_9028 [Porphyridium purpureum]
POR7284..scf296_7	1.28839	5.42293
POR7287..scf229_5	1.72869	11.249
POR7296..scf208_2	2.09102	31.0615
POR7309..scf209_3	1.3158	16.9023
POR7323..scf246_12	2.40088	28.9952
POR7327..scf289_17	1.10601	2.97111
POR7332..scf295_1	1.89366	15.4359
POR7350..scf227_4	1.75527	28.7329
POR7351..scf249_10	1.65547	9.73619
POR7368..scf295_1	1.14103	6.95681
POR7404..scf276_29	2.69374	16.1926
POR7411..scf255_21	1.12644	2.13719
POR7412..scf208_2	1.44527	10.2709
POR7422..scf295_1	1.71123	26.585
POR7445..scf208_2	1.05752	10.2064
POR7461..scf295_1	1.71233	10.3247
POR7465..scf276_29	1.88697	23.1845
POR7471..scf229_5	1.32465	3.71122
POR7478..scf295_1	1.18214	15.0912
POR7481..scf208_2	1.48042	5.83689
POR7517..scf295_1	1.98824	43.5302
POR7519..scf295_1	1.16302	8.60984
POR7547..scf295_1	1.18656	7.33019
POR7555..scf209_3	1.94911	15.0342
POR7565..scf291_13	1.29493	14.0979
POR7580..scf208_2	1.01609	6.49964
POR7584..scf295_1	1.40419	7.86063
POR7601..scf289_17	2.00802	19.8786
POR7615..scf295_1	1.13361	9.7864
POR7642..scf295_1	1.01187	8.20772
POR7670..scf208_2	1.39772	14.0353
POR7695..scf227_4	1.13691	12.4706
POR7700..scf209_3	1.24129	6.28645
POR7717..scf244_11	1.16523	8.2154
POR7724..scf295_1	1.32572	18.14
POR7748..scf227_4	1.72423	25.6918
POR7771..scf209_3	1.38258	10.5179
POR7790..scf295_1	1.28618	13.5392
POR7794..scf295_1	1.00651	8.01087
POR7808..scf291_13	1.12318	4.27346
POR7813..scf295_1	1.06693	4.26604
POR7828..scf244_11	1.57702	19.3999
POR7835..scf295_1	2.01936	18.334
POR7844..scf244_11	3.69117	36.1395
POR7852..scf209_3	1.4727	19.1238
POR7858..scf246_12	1.41946	9.84379
POR7883..scf295_1	1.15291	14.5366
POR7885..scf229_5	2.16101	29.226
POR7905..scf295_1	2.08565	28.5781
POR7918..scf295_1	1.12788	2.70455
POR7921..scf208_2	1.23621	6.60517
POR7935..scf295_1	1.53556	18.9891
POR7936..scf295_1	1.34778	13.825
POR7957..scf295_1	1.26322	4.16492
POR7959..scf209_3	1.40974	4.97754
POR7972..scf289_17	1.41854	13.8326
POR7979..scf257_31	1.12998	4.45135
POR7987..scf295_1	1.83022	6.61496
POR7994..scf295_1	1.26971	5.14479
POR8016..scf244_11	1.04171	13.1726
POR8021..scf229_5	1.4186	12.998
POR8123..scf209_3	1.15278	5.47248
POR8130..scf295_9	1.4631	22.7478
POR8138..scf295_1	1.79144	26.185
POR8142..scf244_11	1.57349	16.5507
POR8160..scf208_2	1.97361	23.3621
POR8161..scf208_2	1.04548	2.58948
POR8186..scf295_9	1.41794	16.8754
POR8188..scf227_4	1.12161	10.1008
POR8189..scf209_3	1.02072	8.27867
POR8194..scf295_1	1.06104	8.10762
POR8232..scf295_1	1.40055	12.7074
POR8235..scf208_2	1.03826	3.09781
POR8239..scf229_5	1.20761	17.0745
POR8298..scf244_11	1.65167	5.66311
POR8349..scf295_1	1.96214	9.9874
POR8362..scf208_2	1.24204	4.81938
POR8391..scf295_1	1.42043	10.9649
POR8408..scf295_1	1.58102	3.54991
POR8444..scf208_2	1.05788	12.906
POR8470..scf227_4	1.28715	15.323
POR8481..scf227_4	1.15389	10.4488
POR8486..scf249_10	1.14891	13.0951
POR8502..scf295_1	1.73519	6.25571
POR8526..scf295_1	1.40775	10.6599
POR8552..scf209_3	1.33416	6.83275
POR8559..scf295_1	1.99022	11.89
POR8614..scf295_1	1.71021	6.15782
POR8617..scf295_1	1.20903	7.23189
POR8685..scf295_9	1.5294	10.8842
POR8716..scf222_8	3.97749	7.6593
POR8724..scf209_3	2.09062	3.95645
POR8738..scf208_2	1.37177	13.3232
POR8741..scf295_9	2.99898	29.1209
POR8744..scf229_5	1.02847	3.07735
POR8785..scf295_1	1.1586	2.17868
POR8795..scf209_3	1.61727	9.84849
POR8799..scf295_1	1.79606	8.64244
POR8823..scf295_1	1.59758	4.84147
POR8834..scf208_2	1.06765	2.8486
POR8844..scf209_3	1.21807	20.0624
POR8868..scf208_2	1.28238	6.56108
POR8891..scf227_4	1.59513	22.1325
POR8905..scf295_1	1.63302	7.32655
POR8906..scf209_3	2.55199	20.0061
POR8907..scf244_11	1.06328	4.05688
POR8919..scf229_5	1.9609	18.8709
POR8973..scf209_3	2.01257	2.2094
POR9004..scf295_1	1.64556	21.176
POR9018..scf209_3	1.16988	7.14646
POR9033..scf291_13	1.19453	5.33979
POR9036..scf209_3	1.61334	25.5669
POR9048..scf222_8	1.10473	8.00406
POR9049..scf222_8	1.50152	14.0597
POR9056..scf236_6	2.11367	12.0063
POR9071..scf244_11	4.12007	40.9319
POR9073..scf227_4	1.00674	3.10805
POR9095..scf229_5	1.24478	8.1731
POR9096..scf295_1	1.15909	9.07621
POR9127..scf295_1	2.55335	35.2821
POR9131..scf227_4	3.85235	4.62172
POR9132..scf295_9	2.04044	30.3187
POR9133..scf249_10	5.16798	95.9335
POR9136..scf295_1	1.06288	5.48281
POR9142..scf227_4	1.11404	2.48581
POR9149..scf208_2	1.10098	6.74925
POR9162..scf209_3	1.03067	4.23015
POR9167..scf295_1	2.44235	28.9294
POR9178..scf295_1	1.67392	9.8055
POR9224..scf295_1	1.04679	5.42939
POR9238..scf296_7	2.16351	12.967
POR9258..scf208_2	2.48601	8.26024
POR9259..scf227_4	1.45833	20.4097
POR9276..scf227_4	1.2033	17.1398
POR9278..scf295_1	1.12233	11.419
POR9295..scf295_1	1.32165	13.3849
POR9304..scf229_5	1.38193	10.1578
POR9352..scf261_15	1.24131	13.515
POR9367..scf295_1	1.37295	5.05372
POR9403..scf295_1	1.42868	10.9741
POR9409..scf222_8	2.42678	19.448
POR9416..scf251_18	2.64582	22.5258
POR9417..scf291_13	1.69967	8.85129
POR9432..scf295_1	1.47921	10.3151
POR9454..scf291_13	1.15634	5.48379
POR9472..scf295_9	1.18429	3.93325
POR9480..scf229_5	1.27902	6.87928
POR9483..scf295_1	1.16251	11.6895
POR9497..scf209_3	2.43086	15.2964
POR9516..scf227_4	1.3125	4.67379
POR9518..scf209_3	1.43678	11.5333
POR9526..scf227_4	1.82555	12.6829
POR9543..scf227_4	1.12734	4.45943
POR9545..scf210_14	2.93232	20.9873
POR9552..scf229_5	1.44818	5.82929
POR9590..scf209_3	1.52574	5.30024
POR9596..scf209_3	1.64313	20.902
POR9598..scf208_2	1.04764	9.88386
POR9599..scf291_13	1.0553	9.00794
POR9605..scf208_2	2.12532	10.7779
POR9607..scf208_2	1.47555	11.898
POR9611..scf236_6	1.84585	10.9931
POR9614..scf244_11	1.25054	5.11302
POR9618..scf208_2	1.45723	15.9116
POR9651..scf209_3	2.94354	40.8904
POR9663..scf209_3	1.0005	11.5395
POR9701..scf250_33	3.0311	32.6539
POR9718..scf208_2	1.50601	13.6178
POR9754..scf295_1	1.17379	15.6564
POR9787..scf229_5	1.88257	19.8444
POR9828..scf295_1	1.14596	5.58303
POR9835..scf244_11	2.7424	11.4815
POR9884..scf295_1	2.67973	44.2272
POR9889..scf244_11	2.61248	10.7568
POR9894..scf208_2	1.13178	6.60732

## Sheet: DEGs LND vs NL2
Gene	log2FC	log10padj	NCBI Description
POR0050..scf208_2	-2.54984	12.0153
POR0069..scf296_7	-1.22718	2.86663
POR0108..scf236_6	-1.06623	14.0544			Repeated genes	No
POR0166..scf297_16	-1.01487	2.18013			Total genes differentially expressed from 0,5 to 0,3		1125
POR0170..scf295_1	-1.25997	6.08466
POR0172..scf261_15	-1.38605	32.8213
POR0186..scf222_8	-1.32762	30.9058
POR0194..scf295_1	-1.20101	31.8758
POR0225..scf209_3	-3.27383	237.295			Sum of	DOWN regulation	539
POR0234..scf227_4	-1.68534	19.8091				UP regulation	586
POR0236..scf295_1	-3.24681	20.5153
POR0241..scf295_9	-1.11296	13.4183
POR0254..scf295_1	-1.97321	42.0358
POR0301..scf209_3	-2.48234	98.6578
POR0335..scf295_1	-1.25488	23.8659
POR0344..scf208_2	-1.40279	6.33883
POR0353..scf227_4	-1.27174	7.58297
POR0356..scf297_16	-2.24693	156.374
POR0365..scf244_11	-1.10585	15.3836
POR0377..scf208_2	-1.65434	6.06105
POR0384..scf227_4	-2.94553	96.4113
POR0395..scf208_2	-1.50131	11.7052
POR0405..scf295_1	-1.64675	48.5104
POR0407..scf295_1	-1.13253	21.1411
POR0408..scf209_3	-1.05922	27.2766
POR0415..scf209_3	-1.14887	29.0132
POR0418..scf295_1	-1.61068	60.7541
POR0420..scf208_2	-1.08981	4.57667
POR0422..scf295_1	-1.84255	6.23542
POR0439..scf295_1	-1.25466	8.14956
POR0450..scf227_4	-1.46667	45.8775
POR0489..scf244_11	-1.20074	3.32467
POR0501..scf296_7	-1.03399	3.19696
POR0528..scf295_1	-1.25162	30.0188
POR0536..scf229_5	-1.83837	31.7923
POR0544..scf295_1	-2.01501	57.1518
POR0561..scf209_3	-1.91106	3.51567
POR0577..scf229_5	-1.11482	16.9742
POR0614..scf208_2	-1.28916	12.8788
POR0626..scf208_2	-1.96213	41.6699
POR0689..scf295_1	-1.11644	17.9007
POR0756..scf209_3	-1.48938	28.4875
POR0795..scf227_4	-1.03373	5.84014
POR0858..scf261_15	-1.14485	3.98556
POR0890..scf208_2	-1.47367	41.9687
POR0909..scf295_1	-1.07492	15.3968
POR0934..scf295_1	-1.16323	8.74827
POR0988..scf295_9	-1.47106	26.4077
POR0993..scf229_5	-1.05423	11.0669
POR1018..scf208_2	-1.00126	10.9796
POR1062..scf227_4	-1.33802	19.3841
POR1077..scf295_1	-1.10588	22.5995
POR1131..scf295_1	-1.88395	19.7589
POR1173..scf227_4	-2.30552	69.3118
POR1179..scf208_2	-1.70807	27.5558
POR1182..scf295_9	-1.06552	8.76303
POR1195..scf296_7	-1.46604	5.4661
POR1204..scf295_1	-1.77658	72.4948
POR1209..scf208_2	-1.11086	9.10282
POR1227..scf209_3	-1.22545	12.04
POR1241..scf227_4	-2.48283	26.8631
POR1245..scf227_4	-2.07678	24.6608
POR1265..scf295_9	-1.28295	19.0933
POR1301..scf208_2	-1.30379	12.2881
POR1306..scf208_2	-1.02067	6.17911
POR1331..scf295_1	-2.35291	50.8042
POR1358..scf295_1	-1.12695	14.6268
POR1373..scf295_9	-1.40458	25.8998
POR1393..scf209_3	-1.02583	6.09499
POR1407..scf229_5	-1.17046	8.38042
POR1421..scf229_5	-1.46007	40.6686
POR1427..scf295_1	-1.3119	4.76359
POR1437..scf295_1	-1.23945	7.5269
POR1493..scf295_1	-1.41707	17.1427
POR1498..scf208_2	-1.0565	16.3408
POR1500..scf208_2	-1.40411	13.6995
POR1502..scf208_2	-1.38005	17.0118
POR1533..scf295_9	-1.9814	7.60284
POR1536..scf295_1	-1.54805	15.8812
POR1549..scf208_2	-1.63914	35.0548
POR1585..scf208_2	-1.08837	3.87878
POR1592..scf297_16	-1.03504	14.3013
POR1602..scf209_3	-1.13505	9.63716
POR1615..scf244_11	-1.72603	32.5782
POR1623..scf295_1	-1.37774	13.2431
POR1631..scf237_24	-1.69186	2.94804
POR1681..scf209_3	-1.48967	62.2287
POR1683..scf209_3	-1.45371	23.0382
POR1727..scf295_1	-1.48298	10.987
POR1744..scf208_2	-2.04497	39.2731
POR1751..scf295_1	-1.36776	13.8064
POR1765..scf209_3	-1.69291	43.5288
POR1777..scf208_2	-1.68758	9.29562
POR1784..scf295_1	-1.10124	5.39862
POR1786..scf209_3	-1.0214	11.3795
POR1790..scf295_1	-1.22416	13.9344
POR1792..scf227_4	-1.39634	27.6829
POR1815..scf295_1	-1.81828	107.684
POR1829..scf295_1	-1.04037	9.16222
POR1875..scf227_4	-1.28698	14.4312
POR1884..scf295_1	-1.19575	8.26278
POR1889..scf209_3	-1.28722	4.2152
POR1896..scf236_6	-1.03566	9.55386
POR1907..scf236_6	-3.79265	130.885
POR1957..scf295_1	-1.34053	41.9382
POR1969..scf209_3	-1.08203	3.26272
POR2013..scf297_16	-2.71719	92.4744
POR2049..scf244_11	-1.72474	26.0021
POR2066..scf295_1	-1.55825	17.5634
POR2085..scf249_10	-2.4452	141.681
POR2140..scf222_8	-1.3439	4.85489
POR2145..scf208_2	-1.03669	4.97949
POR2178..scf295_1	-1.59478	21.7497
POR2190..scf236_6	-1.37874	12.3051
POR2198..scf261_15	-1.02376	6.76231
POR2199..scf208_2	-2.79141	40.8823
POR2203..scf227_4	-1.18106	9.38186
POR2242..scf208_2	-1.09468	19.1874
POR2261..scf295_1	-1.19798	16.6837
POR2263..scf208_2	-1.01972	17.4289
POR2280..scf295_1	-1.15496	20.9046
POR2298..scf296_7	-1.73833	62.1822
POR2320..scf295_1	-1.15847	15.5826
POR2329..scf209_3	-1.39717	20.3505
POR2346..scf209_3	-1.80702	61.0949
POR2359..scf295_9	-1.11812	12.6759
POR2371..scf208_2	-1.15172	20.6182
POR2373..scf291_13	-1.93324	74.2765
POR2381..scf296_7	-1.18024	5.82325
POR2399..scf295_1	-2.00941	4.61189
POR2424..scf236_6	-1.23241	2.74149
POR2445..scf236_6	-2.36794	87.8166
POR2504..scf249_10	-1.53007	14.7148
POR2526..scf295_1	-1.10106	18.0623
POR2548..scf229_5	-1.36945	16.9599
POR2558..scf295_1	-1.65203	45.4577
POR2560..scf295_1	-1.07493	29.4584
POR2564..scf295_9	-1.43988	12.7255
POR2588..scf208_2	-2.4431	23.38
POR2603..scf295_1	-1.3053	9.1922
POR2611..scf208_2	-1.40053	32.9411
POR2616..scf209_3	-1.15408	12.4217
POR2622..scf227_4	-3.05935	62.3348
POR2717..scf295_1	-3.01679	116.529
POR2719..scf236_6	-1.57945	20.3076
POR2733..scf295_9	-1.64048	17.7773
POR2740..scf296_7	-1.02034	15.8634
POR2766..scf295_1	-1.52037	21.9412
POR2815..scf295_1	-1.45043	62.7609
POR2835..scf295_9	-1.08298	27.3086
POR2887..scf236_6	-1.3005	12.4601
POR2889..scf236_6	-1.54818	25.9941
POR2891..scf222_8	-1.24667	16.6458
POR2912..scf227_4	-1.50736	4.02959
POR2920..scf295_1	-1.17737	9.76172
POR2922..scf295_1	-1.18476	7.24108
POR2933..scf208_2	-1.43775	23.9782
POR2957..scf208_2	-1.69913	31.6231
POR2959..scf210_14	-1.28015	2.6183
POR2963..scf295_1	-1.01074	11.5567
POR2983..scf296_7	-1.43812	4.7471
POR2992..scf295_1	-2.34478	100.671
POR3014..scf295_1	-1.13441	26.8631
POR3017..scf208_2	-1.7026	39.7013
POR3050..scf295_1	-1.85784	78.5295
POR3083..scf208_2	-2.45126	86.2684
POR3147..scf249_10	-2.54776	35.5546
POR3158..scf295_1	-1.40508	23.3756
POR3170..scf236_6	-1.09071	5.09497
POR3172..scf209_3	-1.17756	15.1565
POR3179..scf295_1	-1.24499	5.29645
POR3194..scf296_7	-1.02686	7.30735
POR3197..scf209_3	-3.13344	71.1666
POR3218..scf295_1	-1.40927	12.7062
POR3307..scf295_1	-2.3588	9.62822
POR3309..scf210_14	-1.44777	5.76981
POR3323..scf208_2	-1.54245	12.6497
POR3338..scf295_1	-1.13272	15.0817
POR3345..scf227_4	-1.20503	22.7522
POR3372..scf295_1	-1.65014	28.2246
POR3409..scf227_4	-1.57701	13.1639
POR3421..scf209_3	-1.03644	7.31167
POR3441..scf210_14	-1.96068	8.29832
POR3451..scf229_5	-1.62023	28.9244
POR3484..scf296_7	-1.00781	3.40966
POR3487..scf295_1	-1.11915	15.7609
POR3517..scf208_2	-1.32299	7.11687
POR3518..scf244_11	-1.51507	24.0767
POR3535..scf208_2	-1.0224	2.17065
POR3566..scf208_2	-2.05285	52.5557
POR3581..scf295_1	-1.08603	5.81122
POR3603..scf295_1	-1.00523	11.1291
POR3626..scf295_1	-1.23537	29.2791
POR3648..scf227_4	-1.05433	17.9307
POR3654..scf295_1	-1.35216	12.7046
POR3656..scf295_1	-1.1034	13.7034
POR3688..scf208_2	-2.28428	49.6506
POR3720..scf244_11	-1.25769	2.1196
POR3743..scf244_11	-1.25298	44.7641
POR3748..scf295_1	-1.35312	20.8639
POR3765..scf210_14	-1.3223	2.4395
POR3788..scf208_2	-1.1732	5.00286
POR3804..scf227_4	-1.56029	24.3815
POR3859..scf227_4	-1.3645	12.8212
POR3864..scf208_2	-1.15383	12.8423
POR3882..scf244_11	-1.33684	26.8479
POR3886..scf222_8	-1.28735	36.8938
POR3888..scf289_17	-1.32793	11.9805
POR3931..scf295_1	-1.3535	22.0842
POR3933..scf295_9	-2.79233	142.435
POR3942..scf209_3	-1.43463	19.8062
POR3951..scf236_6	-1.17883	10.8031
POR3980..scf297_16	-1.13639	12.4301
POR4017..scf295_1	-1.00813	6.43994
POR4020..scf227_4	-1.06901	19.2406
POR4029..scf295_9	-1.30413	12.5849
POR4033..scf229_5	-1.40285	38.8416
POR4064..scf227_4	-1.73118	4.98993
POR4065..scf297_16	-1.76442	22.8725
POR4077..scf295_1	-1.21353	10.2449
POR4086..scf208_2	-1.12895	13.6709
POR4133..scf249_10	-1.36943	6.02089
POR4147..scf295_1	-1.38498	8.8889
POR4156..scf229_5	-1.1736	33.593
POR4187..scf227_4	-1.17365	18.8626
POR4190..scf261_15	-1.40761	8.25314
POR4227..scf227_4	-1.54187	23.7468
POR4260..scf208_2	-1.20118	36.0239
POR4276..scf295_1	-1.62606	29.774
POR4280..scf295_9	-1.10502	7.52048
POR4289..scf295_9	-1.31135	12.4652
POR4298..scf236_6	-1.4461	14.9615
POR4320..scf295_1	-1.44675	21.8076
POR4373..scf210_14	-1.53832	9.0669
POR4385..scf229_5	-2.69642	47.376
POR4401..scf222_8	-1.48641	6.3699
POR4409..scf229_5	-1.72929	19.4639
POR4434..scf208_2	-1.07496	6.55826
POR4463..scf295_1	-1.24802	34.8429
POR4515..scf295_1	-1.13313	8.96204
POR4538..scf210_14	-2.70344	26.5532
POR4560..scf295_1	-1.78211	45.7274
POR4569..scf209_3	-1.17641	3.61801
POR4608..scf208_2	-1.24489	11.0056
POR4642..scf246_12	-1.85332	45.3308
POR4644..scf209_3	-1.062	13.4471
POR4647..scf244_11	-1.28746	6.97997
POR4650..scf209_3	-1.2776	11.7719
POR4698..scf295_1	-1.31812	6.25179
POR4726..scf295_1	-2.04805	66.4386
POR4732..scf209_3	-1.2038	9.22269
POR4743..scf227_4	-1.18525	18.7654
POR4753..scf208_2	-1.03875	20.1768
POR4768..scf209_3	-1.671	55.0327
POR4771..scf295_1	-1.2111	13.5875
POR4774..scf209_3	-1.56435	41.0658
POR4787..scf296_7	-1.08624	7.27947
POR4788..scf244_11	-1.22938	11.292
POR4825..scf296_7	-1.4167	35.8904
POR4846..scf208_2	-1.33696	17.7285
POR4847..scf255_21	-1.19512	26.8479
POR4856..scf295_1	-1.43241	12.9104
POR4859..scf236_6	-2.22695	94.6181
POR4896..scf295_1	-1.18706	9.9752
POR4904..scf229_5	-1.56588	25.2204
POR4905..scf229_5	-1.19826	36.045
POR4923..scf295_1	-1.58772	33.883
POR4924..scf209_3	-1.26502	12.9009
POR4992..scf227_4	-1.29592	23.9121
POR4993..scf295_9	-1.60274	38.8281
POR5003..scf229_5	-1.89817	40.0896
POR5014..scf295_1	-1.09556	18.3083
POR5024..scf295_1	-1.55988	23.0129
POR5027..scf295_1	-1.55959	49.6672
POR5046..scf209_3	-1.10515	22.7122
POR5071..scf295_9	-1.73894	17.3406
POR5091..scf249_10	-1.742	41.6104
POR5099..scf295_1	-1.9545	100.029
POR5108..scf295_9	-1.66442	5.26058
POR5117..scf209_3	-2.35928	25.4003
POR5133..scf208_2	-1.25485	14.9789
POR5142..scf295_1	-1.3609	5.00413
POR5171..scf227_4	-1.77921	56.9616
POR5189..scf222_8	-1.37036	7.52048
POR5225..scf295_1	-1.32351	24.9116
POR5238..scf210_14	-1.14615	5.43755
POR5243..scf227_4	-3.68174	19.2732
POR5254..scf222_8	-1.14323	33.2871
POR5298..scf209_3	-1.60613	31.2663
POR5324..scf295_1	-1.48819	13.19
POR5353..scf236_6	-2.68954	75.5315
POR5357..scf261_15	-1.04316	12.5548
POR5362..scf236_6	-1.21869	5.45871
POR5364..scf244_11	-5.75207	0
POR5376..scf249_10	-3.44978	111.914
POR5392..scf295_1	-2.27688	31.7232
POR5393..scf295_1	-1.20828	16.917
POR5422..scf229_5	-1.01972	2.91733
POR5434..scf296_7	-1.04193	19.1301
POR5441..scf208_2	-1.55406	51.1701
POR5451..scf222_8	-1.13209	13.7695
POR5461..scf209_3	-2.02195	50.9602
POR5462..scf209_3	-1.02329	4.17418
POR5471..scf209_3	-1.09528	30.866
POR5474..scf295_1	-1.5374	46.6244
POR5481..scf297_16	-2.60756	89.4402
POR5488..scf209_3	-1.44033	3.92473
POR5516..scf209_3	-1.15507	10.4929
POR5529..scf295_1	-1.01282	9.29354
POR5543..scf295_1	-2.14225	32.4181
POR5648..scf295_1	-1.48142	17.9589
POR5670..scf208_2	-1.7157	37.1258
POR5736..scf236_6	-1.64981	16.8572
POR5748..scf295_1	-1.56408	26.3269
POR5765..scf295_1	-1.07604	37.5877
POR5772..scf291_13	-2.07144	25.5694
POR5778..scf295_1	-2.08828	57.9186
POR5781..scf209_3	-1.44922	5.09326
POR5803..scf295_1	-2.11601	17.2159
POR5875..scf227_4	-1.25678	12.1013
POR5892..scf295_1	-1.11863	7.22956
POR5922..scf296_7	-1.8967	19.626
POR5932..scf227_4	-1.58234	22.2804
POR5933..scf295_1	-1.44579	27.7451
POR5938..scf295_1	-1.43419	15.6996
POR5961..scf295_1	-1.39739	2.43063
POR5963..scf229_5	-1.58431	26.8834
POR5966..scf209_3	-1.25426	5.08538
POR5985..scf261_15	-1.30933	19.1151
POR5987..scf295_1	-1.12949	33.8795
POR6016..scf295_1	-1.24531	12.8197
POR6021..scf227_4	-2.90402	57.4738
POR6048..scf295_1	-1.38997	10.3188
POR6057..scf295_9	-1.11508	11.4562
POR6084..scf269_36	-1.06964	17.9629
POR6098..scf229_5	-1.91543	73.1062
POR6131..scf291_13	-1.39534	39.8444
POR6132..scf295_1	-1.30991	13.3773
POR6142..scf236_6	-1.70387	46.481
POR6189..scf208_2	-1.93063	26.1833
POR6230..scf261_15	-1.20954	10.619
POR6237..scf295_1	-1.79402	51.2945
POR6238..scf246_12	-1.43134	24.3562
POR6239..scf295_1	-1.3423	28.2255
POR6243..scf226_27	-1.16347	10.7255
POR6279..scf295_1	-1.24113	17.3736
POR6287..scf295_1	-1.37561	7.97984
POR6289..scf209_3	-1.4742	9.51866
POR6313..scf227_4	-1.38455	13.7039
POR6322..scf295_9	-1.24783	18.539
POR6332..scf227_4	-1.34694	9.2912
POR6348..scf209_3	-1.21808	23.161
POR6364..scf295_1	-1.1111	19.711
POR6375..scf244_11	-1.60304	15.9148
POR6379..scf295_1	-1.50338	15.1546
POR6438..scf296_7	-1.50304	12.8531
POR6456..scf295_1	-1.08175	6.8692
POR6493..scf227_4	-1.23424	36.896
POR6494..scf261_15	-1.0455	6.58115
POR6498..scf227_4	-1.32487	17.1263
POR6523..scf209_3	-1.02489	3.97157
POR6560..scf244_11	-1.47151	18.3177
POR6562..scf295_1	-1.39581	20.0964
POR6566..scf209_3	-1.36814	7.82969
POR6573..scf244_11	-1.88328	67.5592
POR6579..scf209_3	-1.28982	28.6666
POR6597..scf295_9	-1.434	17.4917
POR6600..scf246_12	-1.13688	4.31392
POR6653..scf295_1	-2.36847	96.7463
POR6656..scf295_1	-2.16053	78.9667
POR6696..scf295_1	-1.62356	14.9766
POR6738..scf209_3	-1.27029	10.2915
POR6742..scf209_3	-1.55085	57.7442
POR6770..scf295_1	-1.12831	32.7734
POR6787..scf295_1	-2.78973	52.9509
POR6816..scf295_1	-1.17018	19.1719
POR6857..scf295_1	-1.18303	25.5552
POR6858..scf295_1	-1.29649	22.875
POR6878..scf295_1	-1.13729	4.33646
POR6879..scf295_1	-1.50481	72.8738
POR6897..scf295_1	-1.87137	16.0777
POR6911..scf295_1	-1.39014	35.6194
POR6912..scf244_11	-1.0724	3.06655
POR6943..scf295_1	-1.66207	19.2851
POR6963..scf244_11	-1.67391	13.6755
POR6970..scf295_1	-1.22133	22.9153
POR6995..scf209_3	-1.48341	56.6347
POR7061..scf209_3	-1.5322	34.6204
POR7072..scf246_12	-1.60221	48.3996
POR7078..scf295_1	-1.38259	39.7914
POR7080..scf222_8	-1.78572	24.0695
POR7091..scf296_7	-1.31917	34.4389
POR7118..scf208_2	-1.33409	31.3849
POR7125..scf295_1	-1.09197	21.8633
POR7132..scf295_1	-1.0915	20.0743
POR7144..scf295_9	-1.11173	14.1449
POR7157..scf295_9	-1.01593	26.2288
POR7176..scf289_17	-1.34783	19.3785
POR7198..scf229_5	-1.47292	2.31677
POR7222..scf295_1	-1.4255	13.8881
POR7236..scf295_1	-1.09397	14.2545
POR7268..scf294_26	-1.23804	4.87291
POR7297..scf227_4	-1.11209	10.5176
POR7310..scf244_11	-2.11297	74.2215
POR7324..scf295_1	-1.48425	17.325
POR7348..scf295_1	-1.72014	26.5585
POR7360..scf222_8	-1.32223	4.81789
POR7374..scf208_2	-1.05653	4.10433
POR7386..scf295_1	-2.22914	39.3252
POR7387..scf295_1	-2.14117	40.7609
POR7389..scf289_17	-1.1916	11.6389
POR7421..scf296_7	-1.03519	5.26369
POR7424..scf249_10	-1.06071	4.13859
POR7430..scf295_1	-1.15285	13.3289
POR7464..scf291_13	-1.63785	9.60696
POR7493..scf295_1	-1.01074	18.3363
POR7499..scf243_20	-1.2993	13.6062
POR7500..scf295_1	-1.65658	45.1735
POR7524..scf209_3	-1.45971	33.0501
POR7529..scf249_10	-1.38871	34.8483
POR7571..scf295_1	-1.74153	3.7456
POR7582..scf227_4	-1.06545	13.6248
POR7596..scf208_2	-1.35279	14.8517
POR7600..scf210_14	-1.78211	37.4722
POR7605..scf227_4	-1.55929	35.9825
POR7614..scf229_5	-1.13075	14.3598
POR7668..scf236_6	-2.86879	101.676
POR7674..scf208_2	-1.04299	4.83393
POR7680..scf227_4	-1.56587	56.1624
POR7702..scf227_4	-1.18556	9.53283
POR7707..scf296_7	-1.42781	2.97875
POR7711..scf227_4	-1.44703	25.0613
POR7725..scf295_1	-1.03892	6.06518
POR7745..scf229_5	-1.87478	42.2482
POR7801..scf227_4	-1.23295	19.4659
POR7803..scf208_2	-2.12603	94.4919
POR7829..scf208_2	-1.45517	22.3745
POR7858..scf246_12	-3.08396	220.14
POR7878..scf209_3	-1.0115	16.31
POR7906..scf209_3	-1.08318	7.54448
POR7922..scf295_1	-1.15878	14.9143
POR7934..scf222_8	-1.26102	18.4021
POR7937..scf208_2	-2.27561	133.937
POR7991..scf208_2	-1.99534	72.5251
POR8019..scf295_1	-1.13943	5.2272
POR8148..scf208_2	-1.24767	35.3785
POR8162..scf209_3	-1.13022	16.4121
POR8198..scf227_4	-1.18483	28.7492
POR8247..scf229_5	-1.04543	8.95383
POR8251..scf295_1	-2.67889	44.3559
POR8252..scf295_1	-1.32682	13.6647
POR8263..scf295_9	-1.61709	24.9364
POR8278..scf209_3	-1.86516	23.5729
POR8286..scf227_4	-1.50759	14.9497
POR8313..scf227_4	-2.28564	19.3092
POR8398..scf295_1	-1.05569	3.19455
POR8423..scf208_2	-1.44299	41.9734
POR8426..scf295_1	-1.15211	6.65594
POR8436..scf227_4	-1.15383	4.91706
POR8441..scf289_17	-2.48551	43.2578
POR8468..scf208_2	-1.29886	21.2499
POR8473..scf295_1	-1.26115	4.48345
POR8488..scf222_8	-1.26059	17.4375
POR8493..scf295_1	-1.04914	4.65487
POR8498..scf209_3	-1.77506	21.7112
POR8503..scf249_10	-1.67483	5.89178
POR8517..scf252_32	-1.60691	4.92276
POR8548..scf227_4	-1.71754	29.8302
POR8573..scf227_4	-1.05903	6.30209
POR8587..scf295_9	-1.03752	9.56608
POR8611..scf209_3	-1.00721	8.8509
POR8620..scf208_2	-1.20628	35.2216
POR8656..scf209_3	-1.44146	15.3333
POR8659..scf225_25	-1.03191	2.80502
POR8661..scf295_1	-1.84725	70.426
POR8731..scf227_4	-1.08634	35.1954
POR8754..scf236_6	-2.17493	46.3098
POR8757..scf295_1	-1.33733	18.625
POR8789..scf295_9	-1.6786	31.5679
POR8821..scf209_3	-1.74235	38.5819
POR8841..scf209_3	-2.52756	14.7228
POR8875..scf209_3	-1.0293	19.4425
POR8885..scf208_2	-1.03213	7.76924
POR8917..scf222_8	-1.51399	11.2165
POR8948..scf295_1	-2.62518	21.4873
POR8966..scf295_1	-3.02816	40.6442
POR8978..scf295_1	-1.18623	10.3946
POR8988..scf209_3	-1.14724	17.4574
POR9006..scf236_6	-1.00902	21.0698
POR9017..scf227_4	-1.32483	29.7003
POR9059..scf295_1	-1.38176	50.4373
POR9089..scf236_6	-1.0169	5.54877
POR9140..scf209_3	-1.01234	17.7935
POR9145..scf295_1	-1.31219	10.3977
POR9146..scf295_1	-1.41603	15.9329
POR9165..scf295_1	-1.74798	13.527
POR9204..scf236_6	-1.13776	6.54169
POR9225..scf208_2	-1.45753	18.9023
POR9232..scf222_8	-2.01093	10.2148
POR9237..scf261_15	-1.60787	40.6514
POR9264..scf295_1	-1.48419	22.1193
POR9270..scf222_8	-1.09655	9.67642
POR9282..scf227_4	-1.28164	9.98249
POR9309..scf251_18	-1.44963	22.0397
POR9377..scf229_5	-1.14715	23.2601
POR9379..scf209_3	-1.40917	41.2943
POR9393..scf295_1	-1.33947	24.9687
POR9394..scf295_1	-1.61541	25.9214
POR9415..scf222_8	-1.0995	17.025
POR9421..scf209_3	-1.22023	4.63424
POR9426..scf227_4	-1.1171	23.568
POR9451..scf209_3	-1.04726	23.912
POR9460..scf295_9	-2.39383	26.4948
POR9466..scf229_5	-1.10036	17.9937
POR9474..scf295_1	-1.40626	23.4059
POR9487..scf208_2	-1.58502	15.3634
POR9499..scf209_3	-1.71295	20.3236
POR9513..scf297_16	-1.01354	6.04927
POR9529..scf295_1	-1.74292	71.496
POR9558..scf209_3	-1.16387	25.4609
POR9602..scf295_1	-1.42256	25.5999
POR9606..scf255_21	-1.14381	6.80649
POR9645..scf297_16	-1.96963	27.5611
POR9662..scf227_4	-1.62105	44.6778
POR9681..scf296_7	-1.14935	22.453
POR9689..scf209_3	-1.5514	6.63869
POR9710..scf295_1	-1.28773	8.11232
POR9724..scf291_13	-1.08531	14.2601
POR9728..scf236_6	-1.06949	11.9947
POR9758..scf296_7	-1.10499	2.20717
POR9783..scf227_4	-1.64842	20.3005
POR9823..scf227_4	-1.05394	11.6323
POR9849..scf208_2	-2.24145	93.0824
POR9852..scf295_1	-1.36773	5.18253
POR9870..scf295_1	-1.9769	9.72105
POR9872..scf295_9	-1.08517	9.22717
POR9878..scf297_16	-1.00394	4.50245
POR9887..scf222_8	-1.10488	2.56109
POR9894..scf208_2	-1.01352	14.8372
POR0002..scf296_7	1.33636	19.9897
POR0020..scf208_2	1.93004	62.1999
POR0030..scf295_1	1.03896	6.80688
POR0071..scf227_4	2.022	61.5683
POR0078..scf295_1	1.68997	25.1556
POR0095..scf295_1	1.28076	37.0437
POR0119..scf222_8	2.19865	82.6703
POR0133..scf229_5	2.04605	99.8277
POR0177..scf295_1	1.04411	12.2156
POR0201..scf295_9	1.73366	51.2538
POR0202..scf208_2	2.04887	65.0438
POR0205..scf295_1	2.5419	69.4829
POR0214..scf295_1	1.16987	44.9846
POR0256..scf208_2	2.32878	126.892	hypothetical protein FVE85_0221 [Porphyridium purpureum]
POR0262..scf229_5	1.22026	19.2024
POR0267..scf208_2	1.13038	28.9097
POR0275..scf222_8	1.32608	28.1338
POR0290..scf276_29	1.82877	82.802
POR0324..scf208_2	1.52196	46.1066
POR0329..scf295_1	1.16965	14.0151
POR0336..scf295_1	1.70474	80.3004
POR0339..scf250_33	1.51438	18.5374
POR0343..scf208_2	1.97219	19.6347
POR0345..scf222_8	3.29751	233.192	E3 ubiquitin protein ligase RIE1 [Porphyridium purpureum]
POR0351..scf209_3	1.40806	52.7755
POR0401..scf295_1	1.00748	26.6645
POR0402..scf246_12	3.18126	132.496	hypothetical protein FVE85_9717 [Porphyridium purpureum]
POR0403..scf296_7	1.20394	34.0195
POR0429..scf222_8	1.01725	8.29368
POR0448..scf249_10	5.67573	23.9381
POR0453..scf208_2	1.09318	15.7137
POR0492..scf209_3	1.06465	12.9794
POR0493..scf227_4	4.76414	105.566	hypothetical protein FVE85_3379 [Porphyridium purpureum]
POR0498..scf296_7	1.12739	14.0231
POR0508..scf208_2	2.77567	188.669	Uncharacterized protein FVE85_0416 [Porphyridium purpureum]
POR0513..scf209_3	1.63206	70.6575
POR0517..scf227_4	1.29179	6.23002
POR0526..scf295_1	2.81845	17.8107
POR0531..scf261_15	2.41939	17.7471
POR0553..scf209_3	1.09617	18.3363
POR0574..scf295_1	1.70872	82.8925
POR0595..scf295_1	2.29378	66.6358
POR0596..scf295_1	1.36223	53.1977
POR0602..scf251_18	1.40766	12.6491
POR0604..scf209_3	2.07816	58.4808
POR0605..scf295_1	1.07114	14.7073
POR0609..scf295_1	1.55299	20.3309
POR0658..scf296_7	1.43074	14.0576
POR0662..scf295_9	1.10909	35.5131
POR0668..scf295_1	2.41365	24.7163
POR0671..scf289_17	1.48323	22.7522
POR0672..scf208_2	1.2502	21.5288
POR0682..scf243_20	1.58785	53.8584
POR0696..scf208_2	2.28605	36.6244
POR0736..scf208_2	1.42939	29.4233
POR0752..scf208_2	1.06533	7.72133
POR0763..scf296_7	1.18452	9.65792
POR0764..scf295_9	2.37655	132.207	Pyruvate decarboxylase 2 [Porphyridium purpureum]				ACCOA production ? = Lipid metabolism
POR0767..scf295_1	1.54306	17.1967
POR0801..scf208_2	1.66634	6.929
POR0815..scf228_30	1.74204	17.969
POR0821..scf209_3	2.21582	71.2383
POR0835..scf295_1	2.1319	66.0304
POR0839..scf295_1	1.27671	44.1414
POR0852..scf295_1	1.10919	24.0514
POR0868..scf251_18	1.51209	38.0033
POR0889..scf208_2	1.53898	14.8375
POR0910..scf244_11	1.16884	17.5828
POR0927..scf251_18	1.05784	29.1819
POR0933..scf249_10	1.82615	36.1039
POR0948..scf295_1	1.28936	15.6045
POR0951..scf249_10	2.08623	6.75848
POR0959..scf209_3	1.23089	13.9614
POR0964..scf208_2	1.32691	13.1104
POR0979..scf227_4	2.66002	106.391	putative zinc finger protein [Porphyridium purpureum]
POR0986..scf222_8	3.70115	115.657	NADP-dependent malic enzyme, chloroplastic [Porphyridium purpureum]
POR0987..scf208_2	1.07093	7.62486
POR1007..scf236_6	2.40079	83.4696
POR1023..scf296_7	3.01515	123.38	Germacrene A synthase [Porphyridium purpureum]
POR1028..scf209_3	1.76519	78.549
POR1029..scf227_4	1.3512	15.9501
POR1044..scf297_16	1.41585	51.8245
POR1085..scf291_13	1.09428	17.9328
POR1100..scf295_1	1.69186	52.1946
POR1163..scf222_8	1.18557	24.0923
POR1203..scf209_3	1.25976	22.3472
POR1240..scf296_7	2.36967	71.1457
POR1275..scf249_10	1.24456	8.81857
POR1316..scf209_3	2.22706	121.434	Heat shock 22 kDa protein, chloroplastic [Porphyridium purpureum]
POR1336..scf209_3	2.28971	69.7872
POR1339..scf227_4	1.44788	34.1433
POR1362..scf222_8	1.35619	46.7737
POR1386..scf210_14	2.08364	56.0774
POR1413..scf296_7	1.00398	4.05368
POR1418..scf295_1	2.72889	47.4238
POR1446..scf296_7	4.78548	177.775	hypothetical protein FVE85_8728 [Porphyridium purpureum]
POR1455..scf250_33	3.11103	86.5686
POR1460..scf208_2	1.28222	25.3591
POR1553..scf209_3	1.2708	5.36466
POR1590..scf209_3	2.8818	39.4626
POR1594..scf295_1	1.00981	12.3182
POR1595..scf295_1	1.55411	47.8166
POR1618..scf229_5	1.29348	24.6809
POR1630..scf222_8	1.25363	20.4602
POR1644..scf297_16	1.10372	22.4648
POR1649..scf227_4	1.12662	30.5589
POR1659..scf267_23	1.20406	3.36337
POR1698..scf295_1	3.42835	206.389	putative glutathione S-transferase GSTU6 [Porphyridium purpureum]				OX STRESS
POR1742..scf208_2	1.09812	30.3516
POR1798..scf249_10	1.16434	15.0132
POR1808..scf295_1	1.46381	18.8161
POR1826..scf209_3	1.30547	20.0697
POR1843..scf295_1	1.85813	98.6256
POR1844..scf208_2	1.58751	51.3753
POR1892..scf236_6	1.3092	3.38388
POR1895..scf208_2	1.71485	32.117
POR1940..scf209_3	1.78763	31.2176
POR1952..scf295_1	1.4518	34.6797
POR1970..scf249_10	1.96142	49.2889
POR2002..scf209_3	1.17576	21.5006
POR2012..scf222_8	1.01134	32.1246
POR2026..scf295_1	1.14344	22.2616
POR2027..scf295_1	1.56334	70.9975
POR2047..scf296_7	1.28029	9.36113
POR2086..scf208_2	1.50279	27.0504
POR2090..scf295_1	1.72592	21.6151
POR2099..scf295_1	1.15017	4.92847
POR2137..scf295_1	1.64999	76.3655
POR2162..scf229_5	1.28318	14.7634
POR2170..scf227_4	1.10059	11.6299
POR2176..scf208_2	1.17724	11.0358
POR2183..scf209_3	1.977	4.36323
POR2186..scf209_3	1.17282	27.3655
POR2214..scf229_5	1.66928	69.594
POR2219..scf208_2	1.15413	22.7283
POR2248..scf296_7	1.05029	9.03156
POR2265..scf209_3	1.54288	30.6271
POR2276..scf208_2	1.03838	25.8711
POR2284..scf255_21	1.25396	23.5121
POR2300..scf208_2	1.53831	21.0949
POR2343..scf209_3	2.1309	111.96	Blue-light photoreceptor [Porphyridium purpureum]
POR2355..scf208_2	1.2188	14.2971
POR2374..scf227_4	1.00442	21.9456
POR2376..scf295_1	2.4207	72.776
POR2400..scf295_1	1.23207	24.0035
POR2470..scf295_1	1.24118	6.17927
POR2476..scf208_2	1.64271	32.6358
POR2482..scf295_1	1.21137	19.3785
POR2511..scf295_1	1.15962	24.1072
POR2575..scf236_6	1.08027	22.4192
POR2602..scf208_2	1.77262	13.0603
POR2636..scf227_4	2.5578	34.0339
POR2648..scf208_2	3.46067	144.564	Aspartate--ammonia ligase [Porphyridium purpureum]
POR2652..scf227_4	1.17516	7.00162
POR2656..scf295_1	1.09605	30
POR2705..scf295_9	1.54836	47.7557
POR2711..scf227_4	1.13425	16.2293
POR2732..scf295_1	2.18292	128.795	Protein RMD5-like A [Porphyridium purpureum]
POR2739..scf295_1	1.67644	48.8144
POR2755..scf295_1	1.51242	26.5802
POR2789..scf252_32	1.37915	8.83811
POR2807..scf209_3	2.00511	71.0693
POR2812..scf295_1	1.52284	13.2067
POR2843..scf222_8	1.28875	15.6372
POR2844..scf208_2	1.44224	47.2085
POR2852..scf295_1	1.05643	35.1106
POR2883..scf296_7	1.04958	11.7106
POR2886..scf295_1	1.09451	23.8725
POR2888..scf229_5	1.02663	30.0522
POR2894..scf209_3	1.05653	16.3382
POR2896..scf296_7	1.98173	11.0106
POR2898..scf297_16	2.19704	16.192
POR2909..scf261_15	1.18098	13.4615
POR2925..scf295_1	1.0556	18.6662
POR2927..scf249_10	1.64732	42.9422
POR2934..scf295_1	1.16884	13.9903
POR2984..scf208_2	2.18856	87.6048
POR2994..scf295_1	1.72466	49.8529
POR3001..scf249_10	1.09136	15.905
POR3004..scf227_4	1.74891	17.9556
POR3009..scf297_16	1.14323	24.7159
POR3074..scf229_5	1.16238	22.0796
POR3095..scf222_8	1.42796	22.9067
POR3096..scf209_3	1.1948	24.7159
POR3102..scf296_7	1.45547	24.5546
POR3104..scf295_1	1.73074	21.0075
POR3105..scf295_1	1.39031	12.1961
POR3129..scf222_8	2.33863	104.81	hypothetical protein FVE85_9321 [Porphyridium purpureum]
POR3157..scf295_1	1.04555	16.742
POR3169..scf236_6	1.92418	69.7897
POR3182..scf209_3	1.73159	49.8257
POR3186..scf295_1	2.30856	110.244	RNA helicase CrhR [Porphyridium purpureum]
POR3204..scf295_1	1.00646	12.7808
POR3222..scf208_2	1.68522	14.8462
POR3238..scf208_2	3.21043	99.2665
POR3239..scf246_12	2.90874	35.8848
POR3240..scf295_1	2.0873	100.996	4-aminobutyrate aminotransferase [Porphyridium purpureum]
POR3241..scf295_1	1.19148	29.5297
POR3250..scf295_1	1.46443	24.9642
POR3277..scf295_9	1.1126	21.6259
POR3287..scf209_3	1.41831	6.52629
POR3313..scf208_2	1.26824	35.0367
POR3317..scf270_19	1.12832	8.77467
POR3359..scf209_3	1.02547	23.9417
POR3397..scf295_1	1.52249	37.0916
POR3425..scf295_1	1.30508	24.7896
POR3430..scf208_2	1.69191	51.0015
POR3438..scf208_2	1.05076	18.283
POR3478..scf236_6	1.50038	24.1719
POR3491..scf295_1	2.00907	72.5857
POR3492..scf208_2	1.54534	27.7941
POR3533..scf229_5	5.37243
POR3558..scf222_8	1.74905	37.6857
POR3599..scf295_1	1.23859	35.3171
POR3605..scf291_13	1.20931	31.7169
POR3628..scf295_1	1.13473	25.8925
POR3652..scf295_1	1.20884	30.0954
POR3669..scf246_12	2.81548	13.4854
POR3673..scf227_4	1.52234	10.6388
POR3684..scf295_1	1.31417	22.2369
POR3717..scf222_8	2.94675	79.5963
POR3739..scf208_2	1.49323	29.6875
POR3744..scf295_1	2.22055	42.8059
POR3775..scf295_9	1.37212	7.81137
POR3784..scf236_6	1.59262	52.0795
POR3797..scf208_2	1.15785	13.0593
POR3803..scf295_9	2.29467	6.183
POR3805..scf295_1	1.01379	3.92033
POR3812..scf227_4	1.81268	53.6069
POR3820..scf297_16	1.35454	7.39546
POR3831..scf209_3	1.2569	20.9584
POR3853..scf295_1	3.68404	271.809	ADP-ribosylation factor 6 [Porphyridium purpureum]
POR3896..scf208_2	1.48071	38.7066
POR3898..scf208_2	2.4672	136.207	hypothetical protein FVE85_0983 [Porphyridium purpureum]
POR3905..scf295_1	1.04522	31.2874
POR3918..scf208_2	1.6143	40.0716
POR3921..scf209_3	2.51069	133.249	Small heat shock protein C3 [Porphyridium purpureum]
POR3929..scf208_2	1.56279	18.4017
POR3930..scf295_1	2.27516	9.08299
POR3946..scf209_3	1.2542	25.9617
POR3949..scf226_27	3.29343	211.307	hypothetical protein FVE85_8969 [Porphyridium purpureum]
POR3953..scf209_3	1.55104	39.5028
POR3958..scf295_9	1.37516	26.4348
POR3983..scf291_13	3.24162	34.0912
POR3995..scf295_1	1.16602	15.4672
POR4022..scf209_3	1.04087	5.36881
POR4042..scf295_1	1.3637	20.3299
POR4047..scf208_2	1.75239	24.3823
POR4052..scf295_9	1.92736	32.0128
POR4062..scf295_1	1.25292	35.0028
POR4095..scf295_9	3.30653	193.409	hypothetical protein FVE85_8027 [Porphyridium purpureum]
POR4103..scf209_3	1.62089	67.0308
POR4141..scf295_1	1.18783	13.3481
POR4160..scf209_3	1.21663	21.9641
POR4171..scf227_4	1.68235	17.7319
POR4209..scf295_1	1.06667	15.4427
POR4248..scf295_9	1.94659	105.605	Alpha-glucan water dikinase, chloroplastic [Porphyridium purpureum]
POR4259..scf208_2	1.47753	26.6861
POR4269..scf208_2	2.36058	87.43
POR4304..scf295_1	1.26278	14.1445
POR4306..scf289_17	1.85369	27.3511
POR4311..scf295_1	1.77068	44.6778
POR4327..scf295_1	1.03618	2.75846
POR4367..scf295_1	1.10198	30.9954
POR4383..scf208_2	1.05529	10.7095
POR4399..scf227_4	1.27249	11.9361
POR4417..scf227_4	1.02253	9.57729
POR4420..scf236_6	1.49798	2.42773
POR4430..scf208_2	1.32076	19.3426
POR4462..scf251_18	1.08479	17.6795
POR4500..scf229_5	1.11896	15.6764
POR4521..scf209_3	2.04865	56.5444
POR4524..scf227_4	1.43073	23.1589
POR4535..scf209_3	1.11567	21.7251
POR4548..scf244_11	1.06491	15.3651
POR4611..scf222_8	1.03533	4.59227
POR4623..scf295_1	1.27417	27.4916
POR4681..scf227_4	1.09815	10.7747
POR4685..scf251_18	1.07835	21.567
POR4689..scf295_1	1.49582	16.826
POR4697..scf267_23	1.25127	10.1813
POR4704..scf208_2	1.9158	25.4039
POR4722..scf296_7	2.10998	3.20807
POR4739..scf295_1	1.12111	34.9451
POR4740..scf289_17	2.3153	76.5103
POR4745..scf209_3	3.05548	146.27	Flippase kinase 1 [Porphyridium purpureum]
POR4784..scf208_2	1.75535	15.8005
POR4809..scf295_1	2.48751	143.851	Tryptophan-rich protein TspO [Porphyridium purpureum]
POR4817..scf295_1	1.75075	57.2307
POR4830..scf229_5	1.49832	42.4915
POR4832..scf295_1	1.42851	56.4234
POR4840..scf295_1	2.57203	84.0773
POR4848..scf244_11	1.48981	38.144
POR4858..scf295_9	1.27703	41.9121
POR4861..scf296_7	1.4461	18.5135
POR4880..scf209_3	1.23125	17.6998
POR4887..scf295_1	1.19432	19.8752
POR4915..scf295_1	1.04375	16.8176
POR4926..scf244_11	1.56286	31.2533
POR4951..scf209_3	1.00346	2.99672
POR4963..scf295_1	1.16905	18.4976
POR4964..scf295_9	1.09274	18.154
POR4974..scf208_2	1.37157	26.3776
POR5008..scf236_6	1.03213	18.9497
POR5013..scf295_1	1.59893	30.4438
POR5018..scf208_2	2.37148	66.3985
POR5036..scf229_5	1.07157	3.93178
POR5045..scf208_2	3.5716	96.6329
POR5055..scf295_1	1.66634	43.182
POR5057..scf208_2	1.05676	12.1022
POR5060..scf295_1	2.21627	14.9615
POR5066..scf209_3	1.62135	32.3163
POR5072..scf209_3	2.11134	70.6575
POR5080..scf295_1	1.71906	83.4245
POR5110..scf295_1	1.49291	45.6656
POR5115..scf210_14	1.08851	12.1931
POR5116..scf296_7	1.85003	18.2364
POR5118..scf295_1	2.49054	76.8753
POR5127..scf249_10	1.92844	109.864	hypothetical protein FVE85_3581 [Porphyridium purpureum]
POR5151..scf295_1	1.05962	24.4011
POR5172..scf295_1	1.86762	55.7086
POR5173..scf295_1	1.65788	34.5152
POR5190..scf236_6	1.39059	59.8159
POR5215..scf209_3	1.15446	18.528
POR5234..scf296_7	1.09824	38.7049
POR5258..scf227_4	1.19944	6.54169
POR5270..scf295_9	4.14734
POR5407..scf209_3	1.39037	28.3043
POR5411..scf289_17	1.1198	30.098
POR5435..scf208_2	1.75234	62.1346
POR5464..scf295_1	1.13972	25.0727
POR5479..scf295_1	1.72308	17.6328
POR5560..scf295_1	1.00338	11.6234
POR5583..scf295_9	1.0546	4.0316
POR5594..scf222_8	1.63672	8.66197
POR5604..scf209_3	1.0629	14.9336
POR5615..scf295_1	1.50949	23.4082
POR5631..scf208_2	1.35563	11.1489
POR5666..scf208_2	1.155	17.4937
POR5678..scf209_3	1.55823	45.9483
POR5683..scf295_1	2.46758	99.5517
POR5688..scf209_3	2.28691	66.4344
POR5700..scf295_1	1.33028	41.989
POR5717..scf229_5	1.71187	36.458
POR5738..scf236_6	1.12251	27.0538
POR5754..scf295_1	2.19105	18.1008
POR5786..scf295_1	1.20648	25.5183
POR5791..scf295_1	2.25251	57.4442
POR5795..scf208_2	2.3464	134.093	hypothetical protein FVE85_0204 [Porphyridium purpureum]
POR5801..scf227_4	1.25164	35.6916
POR5846..scf244_11	1.33919	55.743
POR5853..scf295_1	1.40688	12.3561
POR5870..scf209_3	1.02192	15.6824
POR5916..scf295_1	1.20196	34.3222
POR5936..scf295_1	1.88014	24.8443
POR5976..scf209_3	1.5665	46.6244
POR5980..scf295_1	1.50814	50.1083
POR5991..scf209_3	1.55217	5.21618
POR5993..scf208_2	1.86501	45.2826
POR5999..scf261_15	1.01833	9.08782
POR6012..scf222_8	1.47283	28.36
POR6030..scf209_3	1.03961	12.8195
POR6047..scf295_1	1.41918	16.6903
POR6053..scf208_2	2.41616	34.2459
POR6090..scf295_1	1.26896	10.0099
POR6096..scf209_3	1.30156	25.8621
POR6099..scf295_1	2.20223	95.5438
POR6121..scf296_7	1.32164	41.4152
POR6133..scf237_24	1.19278	4.0849
POR6141..scf229_5	1.22059	23.5834
POR6169..scf295_1	2.0584	89.6583
POR6175..scf249_10	2.40727	35.5802
POR6190..scf209_3	2.39996	132.314	Small heat shock protein C4 [Porphyridium purpureum]
POR6191..scf295_1	1.02206	10.6238
POR6231..scf295_1	1.20832	15.9481
POR6249..scf295_1	2.34975	37.43
POR6294..scf227_4	1.12689	20.4756
POR6298..scf295_1	2.70857	58.9576
POR6312..scf229_5	1.03891	6.15684
POR6328..scf295_1	1.10207	6.58445
POR6343..scf229_5	1.34112	49.9571
POR6350..scf227_4	1.12209	20.6282
POR6355..scf209_3	1.31564	7.28645
POR6362..scf226_27	1.42821	24.9151
POR6369..scf295_1	1.66773	65.2998
POR6388..scf208_2	1.68867	30.0858
POR6390..scf295_1	1.47008	13.6056
POR6431..scf209_3	1.08012	11.8411
POR6480..scf209_3	1.2698	16.5079
POR6505..scf209_3	2.02457	50.9843
POR6506..scf209_3	1.33211	2.62547
POR6513..scf227_4	1.25796	27.0807
POR6538..scf295_1	1.03774	26.0016
POR6548..scf209_3	1.39499	19.7499
POR6582..scf209_3	1.05616	3.79369
POR6592..scf222_8	2.02561	69.594
POR6652..scf229_5	1.54131	13.4303
POR6664..scf295_1	1.19504	32.9965
POR6665..scf296_7	1.43974	3.38281
POR6669..scf208_2	1.60249	42.8813
POR6677..scf226_27	2.52936	113.509	Small heat shock protein C3 [Porphyridium purpureum]
POR6694..scf209_3	1.43623	35.1688
POR6699..scf209_3	1.19379	24.5466
POR6701..scf289_17	1.19331	19.3904
POR6721..scf209_3	1.7114	75.8733
POR6728..scf229_5	1.92149	54.4725
POR6729..scf244_11	1.11851	22.0054
POR6732..scf295_1	2.34142	68.8007
POR6744..scf208_2	4.43293	170.499	hypothetical protein FVE85_0010 [Porphyridium purpureum]
POR6753..scf295_1	2.33779	48.3376
POR6755..scf229_5	1.20081	27.505
POR6756..scf222_8	2.47762	61.5257
POR6796..scf209_3	1.52297	69.6774
POR6823..scf209_3	1.72989	78.5904
POR6842..scf209_3	1.91373	84.7484
POR6886..scf261_15	2.17683	12.8198
POR6898..scf227_4	1.35872	30.2212
POR6900..scf295_9	1.38081	21.015
POR6907..scf209_3	1.95554	61.9544
POR6924..scf209_3	1.11669	7.46129
POR6925..scf222_8	1.16682	22.157
POR6944..scf297_16	1.65225	85.0943
POR6955..scf295_1	2.50456	76.4328
POR6991..scf295_1	1.13782	22.8695
POR7013..scf297_16	2.38797	102.297	hypothetical protein FVE85_4558 [Porphyridium purpureum]
POR7015..scf244_11	1.66791	42.8647
POR7083..scf209_3	2.48513	83.8823
POR7102..scf229_5	1.5149	19.7729
POR7105..scf295_1	3.81902	221.693	Flavohemoprotein [Porphyridium purpureum]
POR7107..scf229_5	1.21641	29.0563
POR7128..scf209_3	1.43639	21.2872
POR7158..scf251_18	1.36073	30.2576
POR7162..scf227_4	1.39935	36.82
POR7178..scf295_1	1.01985	11.8673
POR7183..scf222_8	1.68237	24.0514
POR7189..scf236_6	1.58779	42.7307
POR7216..scf208_2	1.20508	6.59107
POR7232..scf209_3	1.54684	57.5728
POR7265..scf296_7	1.20276	15.3492
POR7270..scf229_5	1.35698	41.4066
POR7271..scf222_8	1.28441	31.7705
POR7296..scf208_2	1.31613	32.9718
POR7306..scf295_1	1.39561	7.87073
POR7327..scf289_17	2.45224	32.0996
POR7332..scf295_1	1.2303	32.4454
POR7342..scf208_2	1.40557	20.0292
POR7349..scf208_2	1.14604	10.4599
POR7350..scf227_4	1.74705	63.7974
POR7351..scf249_10	1.56008	22.2476
POR7364..scf210_14	1.12925	3.75499
POR7395..scf295_1	2.56212	109.446	hypothetical protein FVE85_5865 [Porphyridium purpureum]
POR7412..scf208_2	1.1549	18.7957
POR7443..scf227_4	1.75812	24.3692
POR7461..scf295_1	1.94017	106.26	S-type anion channel SLAH3 [Porphyridium purpureum]
POR7468..scf296_7	1.24354	8.99134
POR7471..scf229_5	1.78533	55.4463
POR7477..scf227_4	1.43625	21.7393
POR7478..scf295_1	1.36952	30.9841
POR7523..scf295_1	1.21986	27.3261
POR7538..scf295_1	2.05122	14.5005
POR7539..scf295_1	1.35313	49.8814
POR7555..scf209_3	1.21275	27.2737
POR7565..scf291_13	1.27011	21.4603
POR7589..scf236_6	1.17348	6.54452
POR7700..scf209_3	1.93736	44.8988
POR7721..scf208_2	1.08517	11.4395
POR7748..scf227_4	2.20044	81.3211
POR7800..scf222_8	1.31569	7.55257
POR7844..scf244_11	5.26369
POR7852..scf209_3	1.68695	38.6275
POR7883..scf295_1	1.42501	34.9135
POR7885..scf229_5	1.39114	28.8488
POR7905..scf295_1	1.18447	20.7705
POR7914..scf209_3	1.28195	15.0762
POR7935..scf295_1	1.18826	19.7097
POR7936..scf295_1	1.21273	29.8268
POR7956..scf295_1	1.21724	34.5704
POR7957..scf295_1	2.90511	140.469	Transcription factor WER [Porphyridium purpureum]
POR7959..scf209_3	2.02849	46.6283
POR7969..scf236_6	1.58855	24.4011
POR7972..scf289_17	1.49404	35.7113
POR7997..scf229_5	1.08466	4.48069
POR7998..scf209_3	1.54451	32.1629
POR8001..scf210_14	1.44952	21.6505
POR8010..scf297_16	1.00531	14.3232
POR8016..scf244_11	1.35734	51.1966
POR8074..scf295_1	2.11161	75.0394
POR8083..scf249_10	1.95877	11.1326
POR8107..scf244_11	1.01448	12.8929
POR8130..scf295_9	1.54995	31.1834
POR8138..scf295_1	1.23895	37.3987
POR8142..scf244_11	2.25891	147.243	Myb-like protein G [Porphyridium purpureum]
POR8186..scf295_9	1.03432	24.1698
POR8188..scf227_4	1.02649	26.6826
POR8192..scf244_11	1.24623	17.8291
POR8235..scf208_2	1.60728	70.6802
POR8307..scf295_1	1.22191	16.0133
POR8310..scf295_1	1.43146	25.0966
POR8319..scf208_2	1.49026	4.74337
POR8346..scf209_3	1.40785	12.8018
POR8349..scf295_1	2.03506	76.4633
POR8391..scf295_1	1.86268	88.4286
POR8408..scf295_1	2.77796	56.9878
POR8410..scf295_1	1.67256	67.996
POR8420..scf209_3	3.40406	80.1231
POR8481..scf227_4	1.85437	61.648
POR8486..scf249_10	1.35616	36.6166
POR8502..scf295_1	1.85601	58.0968
POR8507..scf244_11	1.17603	18.2586
POR8523..scf295_1	1.33202	37.1588
POR8526..scf295_1	2.08044	71.651
POR8553..scf295_9	1.00842	7.94484
POR8559..scf295_1	1.45522	56.2868
POR8609..scf222_8	1.05532	13.7579
POR8614..scf295_1	1.45024	58.2461
POR8670..scf208_2	1.027	9.73221
POR8684..scf295_1	1.05719	4.908
POR8685..scf295_9	1.2836	33.6214
POR8712..scf261_15	2.28488	23.8921
POR8715..scf208_2	1.21951	16.4592
POR8716..scf222_8	5.0369	201.899	hypothetical protein FVE85_9369 [Porphyridium purpureum]
POR8724..scf209_3	3.28197	255.267	Phosphoenolpyruvate carboxykinase, GTP [Porphyridium purpureum]
POR8794..scf295_1	1.71541	39.5538
POR8799..scf295_1	1.37721	21.3052
POR8822..scf229_5	2.05072	6.86803
POR8823..scf295_1	1.14905	45.8972
POR8844..scf209_3	1.15526	42.7735
POR8845..scf208_2	1.49837	17.8109
POR8868..scf208_2	1.58677	24.0125
POR8919..scf229_5	1.359	19.1743
POR8941..scf209_3	1.30489	14.0808
POR8973..scf209_3	3.74322	161.592	hypothetical protein FVE85_2382 [Porphyridium purpureum]
POR8997..scf209_3	1.25624	15.9343
POR9028..scf236_6	1.19085	23.88
POR9049..scf222_8	1.75202	43.9939
POR9056..scf236_6	1.09892	25.8646
POR9071..scf244_11	2.9417	27.1897
POR9076..scf227_4	1.90181	15.27
POR9127..scf295_1	1.26931	24.7214
POR9131..scf227_4	3.49255	83.6334
POR9132..scf295_9	1.69611	40.5116
POR9133..scf249_10	3.74862	143.332	SH3 domain-containing protein [Porphyridium purpureum]
POR9167..scf295_1	1.10435	40.2865
POR9178..scf295_1	2.24433	47.8177
POR9223..scf249_10	1.04535	30.2983
POR9238..scf296_7	1.12633	33.7203
POR9249..scf295_1	1.57033	24.0855
POR9251..scf208_2	1.25193	3.61746
POR9258..scf208_2	1.87362	25.3886
POR9286..scf295_9	1.52418	32.2219
POR9293..scf295_1	1.11552	18.8069
POR9304..scf229_5	2.05501	51.4007
POR9350..scf295_1	1.71946	18.8393
POR9363..scf222_8	1.34317	13.828
POR9365..scf295_1	1.06335	10.2975
POR9390..scf209_3	1.36264	15.3038
POR9409..scf222_8	1.10462	26.5313
POR9416..scf251_18	2.02233	50.7237
POR9425..scf295_9	1.17661	5.24693
POR9436..scf296_7	1.05349	13.3611
POR9459..scf291_13	1.2532	29.0842
POR9480..scf229_5	1.40668	34.636
POR9495..scf295_1	1.4212	29.99
POR9516..scf227_4	1.02666	4.85805
POR9518..scf209_3	2.05895	80.9787
POR9521..scf295_1	1.2314	31.8762
POR9532..scf295_9	1.31497	41.8822
POR9545..scf210_14	3.29509	153.39	hypothetical protein FVE85_7805 [Porphyridium purpureum]
POR9552..scf229_5	1.07976	13.5156
POR9569..scf295_1	1.16453	6.43766
POR9590..scf209_3	1.10034	24.7036
POR9600..scf209_3	1.29665	22.9651
POR9605..scf208_2	1.36184	32.9722
POR9607..scf208_2	1.41831	16.5743
POR9620..scf246_12	1.61145	70.932
POR9663..scf209_3	1.22182	40.3575
POR9684..scf227_4	1.87957	66.8111
POR9687..scf249_10	1.33785	24.104
POR9690..scf208_2	1.13463	16.8883
POR9701..scf250_33	1.23043	9.20486
POR9722..scf226_27	2.34997	85.3197
POR9784..scf209_3	1.05075	13.7283
POR9819..scf297_16	1.07343	9.10974
POR9835..scf244_11	2.28344	132.696	hypothetical protein FVE85_8491 [Porphyridium purpureum]
POR9857..scf295_1	1.35387	13.527
POR9884..scf295_1	1.73312	64.4739

## Sheet: DEGs LND vs NL1
Gene	log2FC	log10padj	NCBI Description	Detail
POR0024..scf297_16	-1.53665	5.69229
POR0050..scf208_2	-2.19325	8.43033
POR0069..scf296_7	-1.29863	3.07785			Repeated genes	No
POR0166..scf297_16	-1.72359	10.0085			Total genes differentially expressed from 0,6 to 0,3		994
POR0172..scf261_15	-1.31018	12.8629
POR0186..scf222_8	-1.19273	15.7658
POR0194..scf295_1	-1.1304	17.8963
POR0225..scf209_3	-2.76106	38.553
POR0234..scf227_4	-1.4067	10.0678			Sum of	DOWN regulation	453
POR0236..scf295_1	-2.89528	13.4688				UP regulation	541
POR0254..scf295_1	-1.90743	32.1101
POR0301..scf209_3	-2.03656	28.54
POR0326..scf209_3	-1.13485	3.64295
POR0335..scf295_1	-1.12563	10.8268
POR0344..scf208_2	-1.43113	6.66978
POR0356..scf297_16	-2.11072	83.2453
POR0377..scf208_2	-1.3234	3.78258
POR0384..scf227_4	-1.74183	2.95151
POR0395..scf208_2	-1.5318	11.4377
POR0405..scf295_1	-1.18663	8.42768
POR0407..scf295_1	-1.20694	16.1724
POR0415..scf209_3	-1.23672	20.5019
POR0417..scf229_5	-1.17479	10.9868
POR0418..scf295_1	-1.26357	10.4158
POR0422..scf295_1	-1.69625	5.11259
POR0439..scf295_1	-1.195	8.32735
POR0450..scf227_4	-1.40153	29.1888
POR0451..scf209_3	-1.01388	5.29965
POR0489..scf244_11	-1.40124	5.07673
POR0501..scf296_7	-1.20817	4.35117
POR0528..scf295_1	-1.1354	20.0617
POR0536..scf229_5	-1.42243	12.5349
POR0544..scf295_1	-1.73513	27.5908
POR0561..scf209_3	-2.31785	10.3024
POR0568..scf295_9	-1.15355	5.10415
POR0626..scf208_2	-1.52157	16.15
POR0689..scf295_1	-1.18139	16.754
POR0756..scf209_3	-1.07581	6.87613
POR0795..scf227_4	-1.14944	9.23185
POR0858..scf261_15	-1.35936	5.73501
POR0890..scf208_2	-1.15414	8.81525
POR0916..scf295_1	-1.35921	10.4869
POR0934..scf295_1	-1.00786	6.63587
POR0943..scf297_16	-1.05367	4.55733
POR0983..scf227_4	-1.22927	6.46638
POR0993..scf229_5	-1.03274	13.3891
POR1002..scf291_13	-1.20567	5.96484
POR1019..scf209_3	-1.23472	2.30946
POR1054..scf295_1	-1.04245	4.63726
POR1062..scf227_4	-1.07292	7.07474
POR1131..scf295_1	-2.0212	21.5202
POR1173..scf227_4	-2.65093	56.3681
POR1179..scf208_2	-1.44659	12.2376
POR1195..scf296_7	-1.10758	3.0702
POR1204..scf295_1	-1.26665	3.52505
POR1227..scf209_3	-1.22795	11.9996
POR1241..scf227_4	-1.33187	3.5099
POR1245..scf227_4	-2.02746	24.4364
POR1265..scf295_9	-1.04228	8.64648
POR1301..scf208_2	-1.1255	8.0397
POR1308..scf249_10	-1.00973	3.71204
POR1331..scf295_1	-2.33291	50.3501
POR1352..scf249_10	-1.06008	2.46256
POR1354..scf208_2	-1.12269	3.11632
POR1373..scf295_9	-1.23234	11.9244
POR1395..scf249_10	-1.20019	8.31124
POR1421..scf229_5	-1.29853	18.1083
POR1427..scf295_1	-1.49774	6.37207
POR1468..scf208_2	-1.22821	11.5703
POR1493..scf295_1	-1.48092	17.1043
POR1500..scf208_2	-1.00313	4.8234
POR1502..scf208_2	-1.22652	11.7624
POR1533..scf295_9	-2.02648	13.0342
POR1536..scf295_1	-1.69129	18.5635
POR1549..scf208_2	-1.4239	12.2717
POR1568..scf295_1	-1.01027	3.41464
POR1585..scf208_2	-1.11155	4.48078
POR1592..scf297_16	-1.05376	9.79122
POR1615..scf244_11	-1.32528	11.1336
POR1623..scf295_1	-1.5703	19.7727
POR1631..scf237_24	-2.48497	12.2236
POR1681..scf209_3	-1.11057	12.0318
POR1751..scf295_1	-1.37962	16.9425
POR1765..scf209_3	-1.6113	25.6406
POR1777..scf208_2	-1.08683	3.8967
POR1784..scf295_1	-1.19163	6.35799
POR1792..scf227_4	-1.55826	21.8473
POR1811..scf237_24	-1.03724	8.44171
POR1815..scf295_1	-1.62577	28.7712
POR1829..scf295_1	-1.12508	9.8485
POR1884..scf295_1	-1.2387	9.3359
POR1907..scf236_6	-3.6508	79.1899
POR1957..scf295_1	-1.04822	17.2662
POR1961..scf295_1	-1.18981	5.48293
POR2013..scf297_16	-1.95758	4.02906
POR2049..scf244_11	-1.41867	13.8188
POR2050..scf209_3	-1.00204	5.48082
POR2066..scf295_1	-1.54635	16.8149
POR2085..scf249_10	-2.3526	69.454
POR2134..scf271_22	-1.19395	6.63297
POR2140..scf222_8	-1.45535	6.25737
POR2143..scf295_1	-1.09711	9.10916
POR2145..scf208_2	-1.19715	6.83829
POR2178..scf295_1	-1.23961	6.78733
POR2190..scf236_6	-1.06667	5.53688
POR2199..scf208_2	-1.6763	2.35812
POR2261..scf295_1	-1.03879	10.815
POR2298..scf296_7	-1.53898	34.7831
POR2329..scf209_3	-1.23072	13.4038
POR2346..scf209_3	-1.45832	14.8633
POR2371..scf208_2	-1.07625	11.8261
POR2373..scf291_13	-1.49442	5.08582
POR2399..scf295_1	-1.7318	2.89223
POR2424..scf236_6	-1.43949	4.30307
POR2437..scf295_1	-1.25776	4.45851
POR2445..scf236_6	-2.27133	58.5999
POR2469..scf222_8	-1.02226	5.23225
POR2504..scf249_10	-1.26023	7.91776
POR2548..scf229_5	-1.00712	7.29209
POR2558..scf295_1	-1.62316	34.8369
POR2564..scf295_9	-1.31877	8.77363
POR2603..scf295_1	-1.42133	11.7405
POR2611..scf208_2	-1.02319	16.92
POR2622..scf227_4	-1.79932	3.07728
POR2717..scf295_1	-1.95328	4.19763
POR2719..scf236_6	-1.31577	11.8808
POR2733..scf295_9	-1.45972	10.4357
POR2766..scf295_1	-1.42137	14.0588
POR2815..scf295_1	-1.09745	9.24471
POR2870..scf208_2	-1.17794	3.56074
POR2889..scf236_6	-1.11056	9.17471
POR2912..scf227_4	-1.68414	17.4163
POR2920..scf295_1	-1.08031	8.06109
POR2922..scf295_1	-1.15757	8.21561
POR2933..scf208_2	-1.41552	17.0803
POR2957..scf208_2	-1.23506	11.6293
POR2959..scf210_14	-1.65518	6.36993
POR2963..scf295_1	-1.12446	18.0238
POR2964..scf208_2	-1.14925	4.59036
POR2983..scf296_7	-1.41675	3.77947
POR2992..scf295_1	-1.87849	55.5819
POR3006..scf209_3	-1.15631	3.88238
POR3017..scf208_2	-1.49802	15.8888
POR3018..scf208_2	-1.00635	11.6574
POR3050..scf295_1	-1.50498	14.2573
POR3055..scf295_1	-1.04773	5.73317
POR3115..scf208_2	-1.11908	2.2489
POR3147..scf249_10	-2.01461	12.52
POR3179..scf295_1	-1.27407	5.91381
POR3197..scf209_3	-3.08278	36.5432
POR3218..scf295_1	-1.40625	15.5481
POR3307..scf295_1	-1.85387	5.63998
POR3309..scf210_14	-1.28646	5.10415
POR3323..scf208_2	-1.46107	10.6685
POR3327..scf244_11	-1.06651	3.85235
POR3338..scf295_1	-1.1749	16.0181
POR3345..scf227_4	-1.18678	13.8146
POR3372..scf295_1	-1.53949	17.0993
POR3407..scf296_7	-1.22171	4.25021
POR3409..scf227_4	-1.15084	6.15119
POR3418..scf295_1	-1.13313	17.0063
POR3441..scf210_14	-1.7179	5.84622
POR3451..scf229_5	-1.29717	15.6648
POR3517..scf208_2	-1.0753	4.76976
POR3518..scf244_11	-1.12796	5.2778
POR3566..scf208_2	-1.64057	20.7295
POR3603..scf295_1	-1.0302	10.7035
POR3617..scf291_13	-1.08014	11.797
POR3654..scf295_1	-1.08115	7.17332
POR3715..scf295_1	-1.01926	4.75946
POR3743..scf244_11	-1.06177	11.8148
POR3748..scf295_1	-1.21133	10.5162
POR3765..scf210_14	-1.67371	5.21803
POR3788..scf208_2	-1.13346	4.90383
POR3804..scf227_4	-1.49143	17.3853
POR3859..scf227_4	-1.00073	6.02497
POR3864..scf208_2	-1.31288	12.7594
POR3882..scf244_11	-1.16695	9.64675
POR3886..scf222_8	-1.28497	2.05543
POR3888..scf289_17	-1.36753	10.781
POR3933..scf295_9	-2.34882	85.7395
POR3942..scf209_3	-1.45487	21.2997
POR3957..scf295_1	-1.07443	6.31791
POR3980..scf297_16	-1.02697	14.0207
POR4029..scf295_9	-1.43969	23.2795
POR4033..scf229_5	-1.03181	6.92649
POR4056..scf295_1	-1.09089	3.7834
POR4064..scf227_4	-1.83814	6.76487
POR4065..scf297_16	-1.67822	14.239
POR4077..scf295_1	-1.16518	10.6036
POR4133..scf249_10	-1.04169	3.71803
POR4144..scf236_6	-1.04264	12.9629
POR4187..scf227_4	-1.02133	13.914
POR4190..scf261_15	-1.32996	7.13622
POR4227..scf227_4	-1.21811	7.60885
POR4276..scf295_1	-1.29354	16.8623
POR4289..scf295_9	-1.41051	13.8246
POR4298..scf236_6	-1.04222	7.27239
POR4373..scf210_14	-1.2633	6.05021
POR4385..scf229_5	-2.1658	20.1625
POR4401..scf222_8	-1.09823	4.16914
POR4409..scf229_5	-1.18873	6.56996
POR4433..scf295_9	-1.40014	6.58687
POR4434..scf208_2	-1.11358	9.55315
POR4463..scf295_1	-1.09587	15.4923
POR4482..scf249_10	-1.14468	5.52525
POR4515..scf295_1	-1.09054	8.08109
POR4538..scf210_14	-1.83064	2.77574
POR4560..scf295_1	-2.13064	47.6116
POR4569..scf209_3	-1.17834	2.99193
POR4608..scf208_2	-1.18084	9.16172
POR4642..scf246_12	-1.58898	23.6646
POR4644..scf209_3	-1.00082	10.262
POR4647..scf244_11	-1.45441	9.54934
POR4650..scf209_3	-1.24145	10.9946
POR4698..scf295_1	-1.02978	4.00518
POR4726..scf295_1	-1.73346	23.1885
POR4732..scf209_3	-1.12111	7.3915
POR4743..scf227_4	-1.0756	13.2835
POR4768..scf209_3	-1.37109	26.3293
POR4774..scf209_3	-1.45005	30.6011
POR4788..scf244_11	-1.35766	12.483
POR4825..scf296_7	-1.06979	10.2167
POR4846..scf208_2	-1.18371	13.1023
POR4847..scf255_21	-1.23101	21.4607
POR4856..scf295_1	-1.34178	8.20326
POR4859..scf236_6	-1.52023	3.91802
POR4904..scf229_5	-1.3934	12.4446
POR4923..scf295_1	-1.49791	25.0286
POR4924..scf209_3	-1.07875	6.93856
POR4992..scf227_4	-1.12715	11.9425
POR4993..scf295_9	-1.24247	13.1809
POR5003..scf229_5	-1.25823	7.73976
POR5014..scf295_1	-1.16888	15.2806
POR5024..scf295_1	-1.30083	14.8949
POR5027..scf295_1	-1.41133	21.799
POR5046..scf209_3	-1.02218	12.2372
POR5071..scf295_9	-1.66896	14.0581
POR5091..scf249_10	-1.68392	29.3821
POR5099..scf295_1	-2.0208	48.2387
POR5117..scf209_3	-2.56658	28.979
POR5133..scf208_2	-1.12553	7.46226
POR5142..scf295_1	-1.69504	10.5748
POR5171..scf227_4	-1.54837	31.1906
POR5189..scf222_8	-1.0916	4.43486
POR5225..scf295_1	-1.1264	9.62983
POR5230..scf229_5	-1.02015	3.54725
POR5238..scf210_14	-1.28914	6.46915
POR5243..scf227_4	-2.94541	9.43311
POR5246..scf208_2	-1.24944	14.3656
POR5316..scf295_1	-1.01282	4.71606
POR5324..scf295_1	-1.16757	5.75184
POR5353..scf236_6	-2.55687	75.2046
POR5362..scf236_6	-1.23561	5.17664
POR5364..scf244_11	-5.47735	282.587
POR5376..scf249_10	-2.94685	42.447
POR5392..scf295_1	-1.91408	14.7326
POR5441..scf208_2	-1.48761	36.4582
POR5461..scf209_3	-1.50065	12.4225
POR5462..scf209_3	-1.0546	3.60421
POR5481..scf297_16	-2.06169	42.803
POR5488..scf209_3	-1.46695	4.37754
POR5516..scf209_3	-1.01717	9.73824
POR5543..scf295_1	-1.8604	19.1369
POR5616..scf208_2	-1.06596	4.38044
POR5658..scf267_23	-1.05311	4.79121
POR5670..scf208_2	-1.06215	8.31229
POR5736..scf236_6	-1.67444	17.4594
POR5748..scf295_1	-1.45455	18.6916
POR5772..scf291_13	-2.00985	21.5616
POR5778..scf295_1	-1.59927	19.5326
POR5781..scf209_3	-1.08419	3.07404
POR5789..scf209_3	-1.276	10.6505
POR5803..scf295_1	-1.60804	8.38682
POR5838..scf295_1	-1.10824	4.08706
POR5857..scf295_1	-1.06676	11.261
POR5875..scf227_4	-1.1964	9.89839
POR5922..scf296_7	-1.25938	5.33517
POR5932..scf227_4	-1.23823	10.7415
POR5933..scf295_1	-1.34274	16.3931
POR5938..scf295_1	-1.26774	8.70536
POR5961..scf295_1	-2.47146	13.2837
POR5963..scf229_5	-1.35761	16.7614
POR5985..scf261_15	-1.2054	10.6981
POR5987..scf295_1	-1.0256	13.9147
POR5998..scf208_2	-1.04498	10.6007
POR6016..scf295_1	-1.06304	6.22829
POR6021..scf227_4	-2.36206	29.161
POR6048..scf295_1	-1.15435	6.95482
POR6057..scf295_9	-1.2645	18.3082
POR6098..scf229_5	-1.45131	4.75733
POR6131..scf291_13	-1.33825	29.2219
POR6142..scf236_6	-1.08176	13.418
POR6181..scf295_1	-1.02362	5.85331
POR6189..scf208_2	-1.41156	15.7816
POR6237..scf295_1	-1.37721	13.6122
POR6238..scf246_12	-1.25381	16.08
POR6239..scf295_1	-1.38917	24.475
POR6287..scf295_1	-1.22033	6.69764
POR6289..scf209_3	-1.43827	8.82036
POR6313..scf227_4	-1.33468	11.2961
POR6322..scf295_9	-1.05595	11.1155
POR6375..scf244_11	-1.29398	7.61881
POR6379..scf295_1	-1.39839	13.1815
POR6438..scf296_7	-1.36681	7.81753
POR6456..scf295_1	-1.00279	4.22396
POR6494..scf261_15	-1.09024	6.89918
POR6498..scf227_4	-1.43425	23.6098
POR6508..scf295_1	-1.48893	2.46905
POR6560..scf244_11	-1.34175	15.6941
POR6562..scf295_1	-1.02123	6.54729
POR6566..scf209_3	-1.31376	7.28135
POR6573..scf244_11	-1.37997	12.2855
POR6600..scf246_12	-1.15153	5.04109
POR6602..scf295_9	-1.65218	5.26694
POR6653..scf295_1	-2.12983	60.0596
POR6656..scf295_1	-1.95277	47.4779
POR6696..scf295_1	-1.19556	3.84648
POR6738..scf209_3	-1.28008	7.02727
POR6742..scf209_3	-1.36831	21.8347
POR6786..scf236_6	-1.01392	4.294
POR6787..scf295_1	-2.89541	51.228
POR6857..scf295_1	-1.15854	19.3679
POR6858..scf295_1	-1.27618	18.3638
POR6868..scf222_8	-1.02555	12.8478
POR6878..scf295_1	-1.31996	7.96276
POR6879..scf295_1	-1.6093	41.0115
POR6943..scf295_1	-1.62616	18.229
POR6963..scf244_11	-1.83194	17.3017
POR6969..scf246_12	-1.03822	5.86342
POR6970..scf295_1	-1.36234	22.0295
POR6995..scf209_3	-1.17809	18.1957
POR7072..scf246_12	-1.46301	19.3095
POR7078..scf295_1	-1.11547	13.6848
POR7080..scf222_8	-1.60862	16.6276
POR7091..scf296_7	-1.07444	14.1352
POR7118..scf208_2	-1.05264	12.3468
POR7137..scf229_5	-1.0024	9.16523
POR7176..scf289_17	-1.32748	15.8498
POR7179..scf289_17	-1.0627	5.08968
POR7198..scf229_5	-1.98036	13.6993
POR7289..scf243_20	-1.07443	4.3769
POR7310..scf244_11	-2.34412	50.1518
POR7323..scf246_12	-1.03826	16.6967
POR7324..scf295_1	-1.3824	13.9903
POR7348..scf295_1	-1.51624	12.0667
POR7360..scf222_8	-1.36217	4.38143
POR7386..scf295_1	-1.46721	7.83237
POR7387..scf295_1	-2.0566	40.0957
POR7389..scf289_17	-1.05539	8.47915
POR7421..scf296_7	-1.0066	5.01819
POR7464..scf291_13	-1.62422	9.07483
POR7492..scf249_10	-1.15053	18.4016
POR7499..scf243_20	-1.21706	12.2421
POR7500..scf295_1	-1.12254	9.13852
POR7524..scf209_3	-1.41657	27.7632
POR7529..scf249_10	-1.29016	22.724
POR7552..scf295_1	-1.00881	6.9001
POR7571..scf295_1	-2.20253	25.8387
POR7596..scf208_2	-1.25264	11.9108
POR7600..scf210_14	-1.18735	12.2765
POR7605..scf227_4	-1.1448	10.6422
POR7614..scf229_5	-1.12528	12.5764
POR7668..scf236_6	-1.97163	17.9879
POR7680..scf227_4	-1.17455	7.85515
POR7702..scf227_4	-1.2293	10.2685
POR7713..scf210_14	-1.12922	2.38845
POR7725..scf295_1	-1.39295	12.1079
POR7740..scf236_6	-1.10132	4.50092
POR7745..scf229_5	-1.24666	6.21905
POR7801..scf227_4	-1.155	13.8716
POR7803..scf208_2	-1.58861	15.7866
POR7858..scf246_12	-3.11293	122.963
POR7890..scf208_2	-1.46076	4.49538
POR7902..scf257_31	-1.53675	4.56978
POR7906..scf209_3	-1.00182	6.60992
POR7922..scf295_1	-1.25613	16.0469
POR7934..scf222_8	-1.09731	13.2774
POR7937..scf208_2	-2.03411	48.8973
POR7991..scf208_2	-1.79733	32.9888
POR8019..scf295_1	-1.08179	4.89326
POR8148..scf208_2	-1.1985	22.8265
POR8162..scf209_3	-1.23224	16.0275
POR8181..scf295_1	-1.02169	13.2564
POR8198..scf227_4	-1.10566	19.4451
POR8201..scf295_1	-1.05065	8.70063
POR8247..scf229_5	-1.17886	11.704
POR8251..scf295_1	-2.69249	53.2403
POR8252..scf295_1	-1.20829	11.3719
POR8263..scf295_9	-1.54972	18.7415
POR8286..scf227_4	-1.60638	25.6496
POR8295..scf295_1	-1.00208	16.5031
POR8313..scf227_4	-1.72881	7.85837
POR8413..scf267_23	-1.0862	14.5431
POR8421..scf209_3	-1.01113	4.93388
POR8423..scf208_2	-1.49791	31.7048
POR8426..scf295_1	-1.15159	7.11746
POR8436..scf227_4	-1.02848	3.98476
POR8441..scf289_17	-2.27128	23.6769
POR8446..scf209_3	-1.1867	9.21196
POR8473..scf295_1	-1.2409	5.52251
POR8493..scf295_1	-1.54834	7.97345
POR8503..scf249_10	-1.47964	4.54693
POR8517..scf252_32	-1.70077	5.62576
POR8548..scf227_4	-1.09136	5.51536
POR8573..scf227_4	-1.2292	8.00128
POR8655..scf208_2	-1.51028	11.8852
POR8754..scf236_6	-2.16404	40.3529
POR8757..scf295_1	-1.50613	23.2341
POR8789..scf295_9	-1.42951	15.4443
POR8821..scf209_3	-1.52667	24.003
POR8841..scf209_3	-2.3461	13.0083
POR8885..scf208_2	-1.21686	10.0319
POR8948..scf295_1	-2.47405	15.5121
POR8966..scf295_1	-2.235	6.00249
POR8978..scf295_1	-1.08823	7.58419
POR9017..scf227_4	-1.19423	21.1631
POR9084..scf210_14	-1.0091	5.30577
POR9088..scf249_10	-1.15687	5.59722
POR9146..scf295_1	-1.07712	12.5693
POR9165..scf295_1	-1.48839	9.16366
POR9225..scf208_2	-1.17437	11.6249
POR9232..scf222_8	-1.33573	4.72672
POR9237..scf261_15	-1.35313	17.9044
POR9264..scf295_1	-1.33919	16.4882
POR9270..scf222_8	-1.08623	8.80996
POR9282..scf227_4	-1.22176	9.03205
POR9309..scf251_18	-1.19889	11.0861
POR9370..scf222_8	-1.0515	3.91217
POR9379..scf209_3	-1.12674	8.96723
POR9393..scf295_1	-1.33882	18.7764
POR9394..scf295_1	-1.13094	7.41187
POR9451..scf209_3	-1.00436	11.3701
POR9460..scf295_9	-2.20556	21.5294
POR9474..scf295_1	-1.25306	13.5629
POR9487..scf208_2	-1.00802	4.04468
POR9499..scf209_3	-1.73587	14.5964
POR9529..scf295_1	-1.02775	2.1168
POR9535..scf295_1	-1.16356	4.49004
POR9602..scf295_1	-1.00078	10.1058
POR9635..scf261_15	-1.10925	4.7565
POR9645..scf297_16	-1.67217	16.6695
POR9662..scf227_4	-1.4034	25.7735
POR9689..scf209_3	-1.33325	4.97971
POR9710..scf295_1	-1.19746	7.33178
POR9724..scf291_13	-1.14577	11.3135
POR9728..scf236_6	-1.03464	14.2086
POR9783..scf227_4	-1.39804	12.0538
POR9852..scf295_1	-1.49372	14.1274
POR9870..scf295_1	-2.16962	13.1461
POR9872..scf295_9	-1.19524	12.2657
POR9887..scf222_8	-1.0276	6.20431
POR9889..scf244_11	-1.42339	8.61754
POR0002..scf296_7	1.58893	23.4786
POR0020..scf208_2	1.89682	37.362
POR0030..scf295_1	1.24075	9.9287
POR0071..scf227_4	1.88317	34.089
POR0078..scf295_1	1.74565	20.5532
POR0095..scf295_1	1.36309	27.3798
POR0119..scf222_8	1.41915	22.1802
POR0133..scf229_5	1.82986	45.1945
POR0177..scf295_1	1.03854	11.853
POR0201..scf295_9	1.4217	20.9845
POR0202..scf208_2	1.71931	33.8511
POR0205..scf295_1	2.51834	65.7706
POR0214..scf295_1	1.0506	19.1667
POR0256..scf208_2	2.24323	67.222
POR0262..scf229_5	1.41832	19.7377
POR0267..scf208_2	1.31679	26.7922
POR0275..scf222_8	1.18231	19.3
POR0290..scf276_29	1.47928	35.8342
POR0324..scf208_2	1.73711	39.5233
POR0329..scf295_1	1.37905	18.0835
POR0336..scf295_1	1.78151	55.6573
POR0339..scf250_33	1.07325	9.63731
POR0343..scf208_2	1.8956	15.0359
POR0345..scf222_8	3.01105	118.881	E3 ubiquitin protein ligase RIE1 [Porphyridium purpureum]	Biological processes ?	Protein metabolism
POR0351..scf209_3	1.52673	34.0181
POR0396..scf227_4	1.02048	14.0164
POR0401..scf295_1	1.33055	19.4527
POR0402..scf246_12	3.30396	74.1848
POR0403..scf296_7	1.25309	23.6439
POR0429..scf222_8	1.00648	5.46108
POR0448..scf249_10	4.94206	14.2907
POR0492..scf209_3	1.29237	22.6781
POR0493..scf227_4	4.4141	22.5244
POR0508..scf208_2	2.66229	105.469	Uncharacterized protein FVE85_0416 [Porphyridium purpureum]
POR0513..scf209_3	1.2903	32.1242
POR0517..scf227_4	1.6384	13.9152
POR0526..scf295_1	2.72668	18.2236
POR0549..scf295_1	1.01447	13.0702
POR0574..scf295_1	1.63129	36.8079
POR0595..scf295_1	2.04653	60.5976
POR0596..scf295_1	1.33476	26.5931
POR0602..scf251_18	1.19832	7.32221
POR0604..scf209_3	1.99346	31.6069
POR0605..scf295_1	1.01821	11.7076
POR0609..scf295_1	1.31526	12.9669
POR0658..scf296_7	1.479	15.465
POR0662..scf295_9	1.27048	29.6705
POR0668..scf295_1	2.02792	24.8278
POR0671..scf289_17	1.21548	14.3752
POR0672..scf208_2	1.27711	14.1748
POR0682..scf243_20	1.48247	33.4695
POR0688..scf209_3	1.11516	6.05425
POR0696..scf208_2	2.15296	23.1388
POR0706..scf291_13	1.03593	12.2765
POR0736..scf208_2	1.04875	11.2006
POR0752..scf208_2	1.0504	5.78875
POR0764..scf295_9	2.43152	72.4917
POR0767..scf295_1	1.39924	13.152
POR0801..scf208_2	1.12732	5.88667
POR0810..scf295_1	1.14512	12.755
POR0815..scf228_30	1.39475	18.3995
POR0821..scf209_3	2.14334	66.0925
POR0835..scf295_1	1.95765	5.25535
POR0839..scf295_1	1.1786	25.8387
POR0868..scf251_18	1.40988	24.5828
POR0889..scf208_2	1.32636	8.8185
POR0910..scf244_11	1.07415	11.1353
POR0927..scf251_18	1.02673	18.5842
POR0933..scf249_10	1.53473	22.6745
POR0948..scf295_1	1.05408	10.1946
POR0964..scf208_2	1.10503	6.86965
POR0979..scf227_4	2.40695	66.4453
POR0986..scf222_8	3.08602	125.839	NADP-dependent malic enzyme, chloroplastic [Porphyridium purpureum]	Biological processes ?	Pyruvate production (photosynthesis)
POR1007..scf236_6	2.08725	54.122
POR1023..scf296_7	2.29664	6.13903
POR1028..scf209_3	1.72747	34.5027
POR1029..scf227_4	1.16615	13.0803
POR1044..scf297_16	1.31764	27.8584
POR1085..scf291_13	1.01063	14.1165
POR1100..scf295_1	1.6719	43.4626
POR1163..scf222_8	1.10912	16.9639
POR1203..scf209_3	1.155	15.0236
POR1225..scf295_1	1.05539	17.2091
POR1240..scf296_7	2.15867	52.5695
POR1275..scf249_10	1.38856	12.429
POR1316..scf209_3	2.11179	55.4572
POR1326..scf227_4	1.02292	8.49778
POR1336..scf209_3	2.43671	58.2372
POR1339..scf227_4	1.38565	22.5968
POR1362..scf222_8	1.20256	20.6264
POR1386..scf210_14	1.99595	39.0573
POR1418..scf295_1	2.39223	30.7944
POR1446..scf296_7	4.44167	201.263	hypothetical protein FVE85_8728 [Porphyridium purpureum]
POR1460..scf208_2	1.2446	19.4218
POR1590..scf209_3	2.35059	24.1874
POR1595..scf295_1	1.43638	28.2012
POR1618..scf229_5	1.45866	23.5033
POR1630..scf222_8	1.33972	16.0604
POR1644..scf297_16	1.06465	14.5945
POR1649..scf227_4	1.2325	25.2406
POR1659..scf267_23	1.08661	5.10941
POR1669..scf225_25	1.11543	21.9423
POR1698..scf295_1	2.82523	82.0452
POR1742..scf208_2	1.26499	15.8082
POR1808..scf295_1	1.6616	34.436
POR1826..scf209_3	1.30364	19.5692
POR1843..scf295_1	1.83182	56.8999
POR1844..scf208_2	1.45276	29.8107
POR1892..scf236_6	1.64862	7.35547
POR1895..scf208_2	1.45596	19.9451
POR1940..scf209_3	1.46635	25.4789
POR1952..scf295_1	1.29081	20.2643
POR1970..scf249_10	1.61166	33.4362
POR2002..scf209_3	1.27371	20.5629
POR2012..scf222_8	1.15753	18.989
POR2027..scf295_1	1.84632	46.6198
POR2086..scf208_2	1.48849	21.5475
POR2090..scf295_1	1.8701	22.8546
POR2099..scf295_1	1.68506	6.29619
POR2137..scf295_1	1.33544	29.4347
POR2162..scf229_5	1.42614	21.1615
POR2170..scf227_4	1.03908	8.2206
POR2176..scf208_2	1.15563	10.8761
POR2183..scf209_3	1.47236	14.1671
POR2186..scf209_3	1.08327	11.469
POR2197..scf209_3	1.12697	11.4853
POR2214..scf229_5	1.69926	39.0063
POR2217..scf251_18	1.02955	4.63993
POR2265..scf209_3	1.59067	30.0826
POR2276..scf208_2	1.00588	15.5138
POR2284..scf255_21	1.1517	17.2086
POR2343..scf209_3	1.53218	41.0679
POR2348..scf295_1	1.09541	11.6738
POR2355..scf208_2	1.20297	14.6246
POR2376..scf295_1	2.24726	58.2356
POR2400..scf295_1	1.27923	20.9701
POR2452..scf229_5	1.06222	11.3697
POR2476..scf208_2	1.71602	28.079
POR2482..scf295_1	1.2981	14.6063
POR2493..scf225_25	1.16029	9.14494
POR2511..scf295_1	1.34103	16.8405
POR2602..scf208_2	1.49278	18.686
POR2609..scf208_2	1.08074	15.2422
POR2636..scf227_4	2.54571	38.4069
POR2648..scf208_2	3.20612	91.7182
POR2652..scf227_4	1.26384	7.06393
POR2705..scf295_9	1.7139	34.7083
POR2711..scf227_4	1.08082	16.8217
POR2718..scf269_36	1.09206	12.5001
POR2732..scf295_1	2.0194	64.314
POR2739..scf295_1	1.54889	42.8476
POR2755..scf295_1	1.2636	17.3334
POR2789..scf252_32	1.62942	11.1852
POR2807..scf209_3	1.85771	33.8177
POR2812..scf295_1	1.0831	7.20266
POR2843..scf222_8	1.20408	13.2799
POR2844..scf208_2	1.38974	30.8223
POR2852..scf295_1	1.26229	11.4279
POR2861..scf227_4	1.2308	13.1233
POR2865..scf249_10	1.00627	3.57447
POR2873..scf295_1	1.05026	17.1465
POR2886..scf295_1	1.03199	13.1968
POR2888..scf229_5	1.05932	16.391
POR2894..scf209_3	1.11535	11.8879
POR2896..scf296_7	2.14642	20.8342
POR2898..scf297_16	2.22606	14.7867
POR2927..scf249_10	1.30994	25.795
POR2934..scf295_1	1.13108	11.4853
POR2984..scf208_2	2.12215	59.9743
POR2994..scf295_1	1.84998	52.8938
POR3004..scf227_4	2.07293	30.5133
POR3074..scf229_5	1.19946	19.6394
POR3095..scf222_8	1.64877	23.924
POR3096..scf209_3	1.41215	26.6021
POR3102..scf296_7	1.56555	25.6326
POR3104..scf295_1	1.30438	11.0471
POR3105..scf295_1	1.27257	9.08186
POR3129..scf222_8	2.00425	54.9405
POR3169..scf236_6	1.39071	34.3645
POR3182..scf209_3	1.58067	30.7727
POR3186..scf295_1	1.95613	46.2641
POR3222..scf208_2	1.58908	14.4372
POR3238..scf208_2	2.93561	71.776
POR3239..scf246_12	2.96183	8.66634
POR3240..scf295_1	2.00823	64.6901
POR3241..scf295_1	1.06851	14.7972
POR3250..scf295_1	1.18676	18.2001
POR3287..scf209_3	1.25682	9.67611
POR3293..scf297_16	1.065	15.9623
POR3313..scf208_2	1.16011	19.3036
POR3351..scf295_1	1.27332	10.8554
POR3359..scf209_3	1.27803	13.7293
POR3397..scf295_1	1.39522	26.1752
POR3425..scf295_1	1.63626	23.6904
POR3430..scf208_2	1.44743	29.5677
POR3438..scf208_2	1.3211	17.5095
POR3478..scf236_6	1.34718	18.1953
POR3485..scf295_1	1.01418	15.9623
POR3491..scf295_1	1.85147	44.7931
POR3492..scf208_2	1.15113	7.73514
POR3533..scf229_5	4.73393	204.854	hypothetical protein FVE85_3965 [Porphyridium purpureum]
POR3558..scf222_8	1.59436	22.87
POR3576..scf244_11	1.26854	5.30054
POR3599..scf295_1	1.12061	18.2612
POR3605..scf291_13	1.09513	17.5897
POR3609..scf209_3	1.02345	14.8785
POR3628..scf295_1	1.30669	10.4062
POR3652..scf295_1	1.2587	23.6849
POR3669..scf246_12	2.76585	53.6653
POR3673..scf227_4	1.50419	13.9074
POR3717..scf222_8	2.53763	50.1348
POR3739..scf208_2	1.30357	18.3052
POR3744..scf295_1	2.14265	41.3183
POR3749..scf209_3	1.11277	13.4098
POR3775..scf295_9	1.63578	10.0494
POR3784..scf236_6	1.3767	18.2261
POR3797..scf208_2	1.16517	12.9697
POR3803..scf295_9	1.44014	4.23503
POR3812..scf227_4	1.69677	31.2495
POR3853..scf295_1	3.15792	150.181	ADP-ribosylation factor 6 [Porphyridium purpureum]	Cellular component ?
POR3877..scf295_1	1.00032	4.8175
POR3896..scf208_2	1.46471	31.3016
POR3897..scf209_3	1.10388	6.62172
POR3898..scf208_2	2.10239	62.4155
POR3906..scf249_10	1.02971	11.853
POR3917..scf209_3	1.24436	9.20692
POR3918..scf208_2	1.6711	35.4801
POR3921..scf209_3	2.28409	44.9439
POR3929..scf208_2	1.28068	11.0168
POR3930..scf295_1	2.1284	12.6062
POR3946..scf209_3	1.37905	23.1406
POR3949..scf226_27	3.17291	107.664	hypothetical protein FVE85_8969 [Porphyridium purpureum]
POR3953..scf209_3	1.38786	22.4786
POR3958..scf295_9	1.4754	21.5139
POR3983..scf291_13	2.07379	14.1122
POR4027..scf295_1	1.10786	6.37785
POR4042..scf295_1	1.31753	14.9465
POR4047..scf208_2	1.72724	20.0801
POR4052..scf295_9	1.59077	23.4199
POR4095..scf295_9	1.70916	2.91746
POR4103..scf209_3	1.50673	34.1449
POR4141..scf295_1	1.1708	9.8163
POR4160..scf209_3	1.17377	12.8956
POR4171..scf227_4	1.30663	14.2571
POR4248..scf295_9	1.53923	44.0843
POR4259..scf208_2	1.53836	18.9495
POR4269..scf208_2	2.24073	63.1636
POR4304..scf295_1	1.11982	15.5121
POR4306..scf289_17	1.43984	11.1071
POR4311..scf295_1	1.77355	31.5475
POR4332..scf295_1	1.04165	15.6073
POR4367..scf295_1	1.11654	13.7203
POR4399..scf227_4	1.0964	8.09333
POR4417..scf227_4	1.03071	8.2355
POR4430..scf208_2	1.21231	13.4038
POR4500..scf229_5	1.10728	12.1538
POR4521..scf209_3	2.02616	41.0228
POR4524..scf227_4	1.30677	26.0438
POR4548..scf244_11	1.26842	19.164
POR4611..scf222_8	1.38559	5.7197
POR4681..scf227_4	1.01411	8.66564
POR4685..scf251_18	1.16822	12.4762
POR4689..scf295_1	1.59814	17.6504
POR4704..scf208_2	1.74163	15.1046
POR4722..scf296_7	1.43196	6.94909
POR4734..scf261_15	1.14751	14.3529
POR4739..scf295_1	1.25913	18.7415
POR4740..scf289_17	2.15734	72.1761
POR4745..scf209_3	2.9782	85.0253
POR4784..scf208_2	1.9962	5.41891
POR4809..scf295_1	2.105	69.2888
POR4817..scf295_1	1.62975	36.672
POR4830..scf229_5	1.69632	28.6479
POR4832..scf295_1	1.217	10.1041
POR4840..scf295_1	2.4244	64.2977
POR4848..scf244_11	1.35219	15.8815
POR4858..scf295_9	1.19814	25.1577
POR4861..scf296_7	1.30869	17.398
POR4915..scf295_1	1.11744	16.8975
POR4926..scf244_11	1.47939	29.6612
POR4963..scf295_1	1.13426	13.7007
POR4964..scf295_9	1.17861	13.8649
POR4974..scf208_2	1.38436	24.03
POR4991..scf208_2	1.0473	12.6204
POR5013..scf295_1	1.70276	28.6974
POR5018..scf208_2	2.24349	23.7534
POR5045..scf208_2	3.33166	58.1697
POR5055..scf295_1	1.62491	30.0866
POR5060..scf295_1	1.35018	7.9773
POR5066..scf209_3	1.55623	29.9379
POR5072..scf209_3	1.87432	44.2855
POR5080..scf295_1	1.62911	6.15815
POR5110..scf295_1	1.63315	40.5059
POR5115..scf210_14	1.10318	9.94315
POR5116..scf296_7	1.88137	17.0826
POR5118..scf295_1	1.94086	43.4911
POR5127..scf249_10	1.61411	42.4821
POR5151..scf295_1	1.04217	15.8354
POR5172..scf295_1	1.88868	41.5981
POR5173..scf295_1	1.37971	20.6207
POR5190..scf236_6	1.4594	27.5642
POR5270..scf295_9	3.79892	179.129	Flavohemoprotein [Porphyridium purpureum]		Oxidative stress ?
POR5391..scf296_7	1.2451	3.84929
POR5407..scf209_3	1.17422	13.2875
POR5411..scf289_17	1.08205	16.9661
POR5435..scf208_2	1.6969	27.3836
POR5464..scf295_1	1.26764	27.8156
POR5479..scf295_1	1.78381	15.4564
POR5560..scf295_1	1.00116	11.1884
POR5615..scf295_1	1.37468	17.0166
POR5631..scf208_2	1.23636	6.31763
POR5633..scf295_9	1.06339	13.1218
POR5666..scf208_2	1.28845	18.7679
POR5678..scf209_3	1.44127	34.7321
POR5683..scf295_1	2.33408	54.4296
POR5688..scf209_3	2.20763	47.8494
POR5700..scf295_1	1.53766	28.4198
POR5717..scf229_5	1.60397	27.5545
POR5738..scf236_6	1.21759	21.7528
POR5754..scf295_1	1.59055	13.4392
POR5786..scf295_1	1.14296	14.0639
POR5791..scf295_1	1.93047	33.0831
POR5795..scf208_2	2.21167	74.1848
POR5801..scf227_4	1.45405	33.7594
POR5846..scf244_11	1.46313	13.8325
POR5853..scf295_1	1.04392	14.0151
POR5885..scf295_1	1.00094	7.46773
POR5916..scf295_1	1.00156	10.8413
POR5936..scf295_1	1.96368	26.6413
POR5976..scf209_3	1.60644	41.9
POR5993..scf208_2	1.8974	37.8808
POR6012..scf222_8	1.44599	18.5385
POR6030..scf209_3	1.15196	17.546
POR6047..scf295_1	1.11103	8.06627
POR6053..scf208_2	2.13634	13.0108
POR6090..scf295_1	1.1794	10.3254
POR6094..scf227_4	1.05311	10.8538
POR6096..scf209_3	1.04361	13.5068
POR6099..scf295_1	2.23458	68.4493
POR6121..scf296_7	1.16831	20.2131
POR6141..scf229_5	1.21577	20.7343
POR6169..scf295_1	2.07971	62.6492
POR6175..scf249_10	2.52923	48.0093
POR6190..scf209_3	2.15872	6.90422
POR6197..scf291_13	1.46428	3.10399
POR6231..scf295_1	1.07729	12.5875
POR6249..scf295_1	1.18837	3.2047
POR6294..scf227_4	1.08238	14.2798
POR6298..scf295_1	2.91472	44.2247
POR6328..scf295_1	1.27839	7.59082
POR6343..scf229_5	1.36048	31.7106
POR6362..scf226_27	1.23707	14.3838
POR6369..scf295_1	1.71746	41.3506
POR6377..scf295_1	1.14332	12.5554
POR6388..scf208_2	1.60795	27.1172
POR6390..scf295_1	1.06876	11.8741
POR6431..scf209_3	1.12997	12.1017
POR6480..scf209_3	1.38733	14.603
POR6505..scf209_3	2.10598	55.114
POR6506..scf209_3	1.10808	7.12876
POR6513..scf227_4	1.44788	26.5737
POR6538..scf295_1	1.30279	3.73753
POR6548..scf209_3	1.28164	14.0495
POR6592..scf222_8	1.8697	36.5432
POR6652..scf229_5	1.25916	8.02871
POR6664..scf295_1	1.04591	17.3065
POR6665..scf296_7	1.07061	9.86122
POR6669..scf208_2	1.37606	28.3827
POR6677..scf226_27	2.48518	36.0016
POR6694..scf209_3	1.38495	23.3066
POR6699..scf209_3	1.1831	20.6259
POR6701..scf289_17	1.33698	14.2838
POR6721..scf209_3	1.62046	40.3794
POR6728..scf229_5	1.49453	28.0851
POR6732..scf295_1	2.11848	50.2714
POR6744..scf208_2	3.96358	187.267	hypothetical protein FVE85_0010 [Porphyridium purpureum
POR6753..scf295_1	1.83922	25.9549
POR6755..scf229_5	1.0068	14.3639
POR6756..scf222_8	2.07501	55.02
POR6790..scf295_1	1.2089	8.54956
POR6796..scf209_3	1.10159	15.505
POR6823..scf209_3	1.67016	34.7154
POR6842..scf209_3	1.80702	43.4484
POR6886..scf261_15	1.99083	6.13779
POR6898..scf227_4	1.16754	11.7415
POR6900..scf295_9	1.22969	16.527
POR6907..scf209_3	2.10931	41.9167
POR6917..scf222_8	1.03456	11.5053
POR6944..scf297_16	1.39165	34.5544
POR6955..scf295_1	2.03244	51.4551
POR6983..scf295_1	1.15876	8.28352
POR6991..scf295_1	1.19562	19.6096
POR7013..scf297_16	2.09231	70.1428
POR7015..scf244_11	1.50349	26.7484
POR7083..scf209_3	2.50741	77.493
POR7102..scf229_5	1.28677	13.1531
POR7105..scf295_1	3.38635	154.515	Flavohemoprotein [Porphyridium purpureum]
POR7107..scf229_5	1.33206	24.545
POR7128..scf209_3	1.49293	20.4396
POR7158..scf251_18	1.34549	23.9254
POR7169..scf227_4	1.05341	4.57802
POR7183..scf222_8	1.43722	15.4244
POR7189..scf236_6	1.50494	28.3965
POR7232..scf209_3	1.5549	41.8927
POR7265..scf296_7	1.01835	11.7041
POR7270..scf229_5	1.38502	23.8334
POR7296..scf208_2	1.31084	28.8655
POR7306..scf295_1	1.10052	5.25625
POR7327..scf289_17	1.67017	11.0521
POR7332..scf295_1	1.22775	20.1967
POR7342..scf208_2	1.61659	25.853
POR7349..scf208_2	1.05177	7.15312
POR7350..scf227_4	1.81721	48.0511
POR7364..scf210_14	1.10171	3.23717
POR7395..scf295_1	2.42117	65.5652
POR7412..scf208_2	1.02652	13.0234
POR7443..scf227_4	1.45729	13.9053
POR7461..scf295_1	1.66215	52.9707
POR7468..scf296_7	1.24719	10.2873
POR7471..scf229_5	1.9137	28.7713
POR7478..scf295_1	1.54328	34.7957
POR7538..scf295_1	1.78309	22.5587
POR7555..scf209_3	1.17203	22.3397
POR7660..scf295_1	1.05305	12.0992
POR7699..scf209_3	1.19366	6.80937
POR7700..scf209_3	1.97546	51.2525
POR7742..scf209_3	1.5351	13.4255
POR7748..scf227_4	1.91009	57.0151
POR7800..scf222_8	1.40063	13.1023
POR7820..scf295_1	1.01825	15.5353
POR7844..scf244_11	4.66652	273.709	Phototropin-1 [Porphyridium purpureum]		Maximaze photon capture (photosynthesis)
POR7852..scf209_3	1.92448	26.6286
POR7883..scf295_1	1.48684	29.4511
POR7885..scf229_5	1.38155	26.5335
POR7886..scf295_1	1.00025	10.5817
POR7905..scf295_1	1.004	14.9152
POR7914..scf209_3	1.493	21.8002
POR7936..scf295_1	1.27505	21.5111
POR7956..scf295_1	1.03537	18.0728
POR7957..scf295_1	2.54846	79.995
POR7959..scf209_3	1.88872	26.4001
POR7969..scf236_6	1.61315	25.2799
POR7972..scf289_17	1.4281	23.3476
POR7997..scf229_5	1.3734	7.381
POR7998..scf209_3	1.42622	27.5926
POR8001..scf210_14	1.25782	13.5006
POR8010..scf297_16	1.0148	12.131
POR8016..scf244_11	1.4139	30.4698
POR8074..scf295_1	2.03927	44.2847
POR8130..scf295_9	1.65704	45.3194
POR8138..scf295_1	1.22793	23.5674
POR8142..scf244_11	1.84094	43.965
POR8153..scf208_2	1.16799	11.7817
POR8186..scf295_9	1.23613	22.2181
POR8188..scf227_4	1.00539	17.2005
POR8235..scf208_2	1.4495	37.5066
POR8310..scf295_1	1.0947	10.9823
POR8346..scf209_3	1.29402	7.86155
POR8349..scf295_1	1.79795	52.4897
POR8391..scf295_1	1.94019	51.7908
POR8408..scf295_1	2.82517	52.826
POR8410..scf295_1	1.63976	48.7953
POR8420..scf209_3	3.02986	55.7057
POR8481..scf227_4	1.70868	33.9468
POR8486..scf249_10	1.41668	24.1571
POR8502..scf295_1	1.71942	31.8086
POR8507..scf244_11	1.2061	15.2438
POR8523..scf295_1	1.53919	16.8441
POR8526..scf295_1	1.5672	34.2652
POR8559..scf295_1	1.53994	39.237
POR8588..scf209_3	1.21556	10.47
POR8614..scf295_1	1.30379	29.3396
POR8652..scf297_16	1.07429	13.8228
POR8670..scf208_2	1.04023	9.35778
POR8685..scf295_9	1.21889	16.15
POR8708..scf208_2	1.02718	3.28088
POR8712..scf261_15	1.45288	7.22704
POR8716..scf222_8	4.83254	200.778	hypothetical protein FVE85_9369 [Porphyridium purpureum]
POR8724..scf209_3	2.84173	130.619	Phosphoenolpyruvate carboxykinase, GTP [Porphyridium purpureum]	Carbohydrate metabolism	key enzyme in the production of glucose
POR8744..scf229_5	1.10715	21.1613
POR8784..scf208_2	1.32799	9.85455
POR8794..scf295_1	1.74975	36.6392
POR8799..scf295_1	1.56917	30.7263
POR8822..scf229_5	2.53401	11.2142
POR8823..scf295_1	1.10382	12.0318
POR8844..scf209_3	1.00779	19.3036
POR8845..scf208_2	1.43664	11.8473
POR8868..scf208_2	1.60305	20.0329
POR8919..scf229_5	1.39585	17.8206
POR8941..scf209_3	1.44411	13.5068
POR8951..scf261_15	1.03163	14.9709
POR8973..scf209_3	3.30953	145.846	hypothetical protein FVE85_2382 [Porphyridium purpureum]
POR8997..scf209_3	1.41226	16.7783
POR9036..scf209_3	1.08189	18.8946
POR9045..scf295_1	1.07423	4.30655
POR9049..scf222_8	1.8162	29.3175
POR9056..scf236_6	1.12822	9.20635
POR9071..scf244_11	1.10903	7.48735
POR9076..scf227_4	1.779	12.3415
POR9125..scf209_3	1.03839	11.5413
POR9127..scf295_1	1.37682	18.7235
POR9131..scf227_4	3.22431	59.3579
POR9132..scf295_9	1.72403	5.16218
POR9167..scf295_1	1.12366	17.1605
POR9178..scf295_1	2.12714	39.9993
POR9234..scf227_4	1.10187	2.78046
POR9249..scf295_1	1.60909	23.4471
POR9258..scf208_2	2.11545	30.0666
POR9293..scf295_1	1.27135	16.9968
POR9304..scf229_5	2.36864	56.473
POR9350..scf295_1	2.14576	25.4804
POR9353..scf226_27	1.00145	4.43523
POR9363..scf222_8	1.26936	10.7498
POR9365..scf295_1	1.18253	10.5539
POR9390..scf209_3	1.20789	10.1695
POR9416..scf251_18	1.81766	41.6127
POR9459..scf291_13	1.30078	23.5121
POR9480..scf229_5	1.21114	17.9046
POR9495..scf295_1	1.40121	23.1537
POR9518..scf209_3	2.24074	35.218
POR9521..scf295_1	1.17554	22.724
POR9532..scf295_9	1.43188	30.0826
POR9545..scf210_14	3.3105	87.5626
POR9552..scf229_5	1.09413	15.4378
POR9590..scf209_3	1.21062	15.4422
POR9600..scf209_3	1.31654	22.7761
POR9605..scf208_2	1.21397	20.9701
POR9607..scf208_2	1.27797	15.1982
POR9620..scf246_12	1.4693	36.9411
POR9651..scf209_3	1.13217	12.0318
POR9663..scf209_3	1.24125	25.1584
POR9684..scf227_4	1.55659	37.4732
POR9687..scf249_10	1.05503	14.7605
POR9722..scf226_27	2.24279	39.5278
POR9754..scf295_1	1.05702	14.2581
POR9784..scf209_3	1.2388	17.8106
POR9819..scf297_16	1.12633	10.2306
POR9828..scf295_1	1.04487	6.61224
POR9835..scf244_11	2.26532	63.8952
POR9857..scf295_1	1.23297	12.1337
POR9884..scf295_1	1.69573	33.2953
